# Supplementary material for: Transcriptomic profiling in canine B-cell lymphoma supports a synergistic effect of BTK and PI3K inhibitors
Source: Front Vet Sci. 2025 Apr 25;12:1577028. doi: 10.3389/fvets.2025.1577028 (PMC12063356; doi:10.3389/fvets.2025.1577028)
Supplement: Supplementary file 1 [file Table_1.xlsx]

## Sheet: Sample Metadata
Internal labeling	Cell line	Passage	Times	Incubating time	Treatment	RNA harvested from	RNA isolated on	Concentration (ng/µl)	4 µg are in [µl]	pipetted [µl]	Chronix Label
1st-24-D	CLBL-1	p121	1st	24 hours	DMSO	2019-10-24	2019-10-28	1213.28	3.29685	4	w1
1st-24-I	CLBL-1	p121	1st	24 hours	1 µM Ibrutinib	2019-10-24	2019-10-28	700.15	5.71306	5.8	w2
1st-24-A	CLBL-1	p121	1st	24 hours	5 µM AS605240	2019-10-24	2019-10-28	672.39	5.94893	6	w3
1st-24-IA	CLBL-1	p121	1st	24 hours	Ibr 1 µM + AS 5 µM	2019-10-24	2019-10-28	877.83	4.55669	4.6	w4	Gabriel E. Hoffman and Eric E. Schadt variancePartition: interpreting drivers of variation in complex gene expression studies http://doi.org/10.1186/s12859-016-1323-z
1st-48-D	CLBL-1	p121	1st	48 hours	DMSO	2019-10-25	2019-10-28	2987.2	1.33905	4	w5
1st-48-I	CLBL-1	p121	1st	48 hours	1 µM Ibrutinib	2019-10-25	2019-10-28	966.1	4.14036	4.2	w6
1st-48-A	CLBL-1	p121	1st	48 hours	5 µM AS605240	2019-10-25	2019-10-28	1125.14	3.55511	4	w7
1st-48-IA	CLBL-1	p121	1st	48 hours	Ibr 1 µM + AS 5 µM	2019-10-25	2019-10-28	297.67	13.4377	13.5	w8
1st-72-D	CLBL-1	p121	1st	72 hours	DMSO	2019-10-26	2019-10-28	3162.67	1.26475	4	w9
1st-72-I	CLBL-1	p121	1st	72 hours	1 µM Ibrutinib	2019-10-26	2019-10-28	2388.26	1.67486	4	w10
1st-72-A	CLBL-1	p121	1st	72 hours	5 µM AS605240	2019-10-26	2019-10-28	2295.61	1.74246	4	w11
1st-72-IA	CLBL-1	p121	1st	72 hours	Ibr 1 µM + AS 5 µM	2019-10-26	2019-10-28	667.11	5.99601	6	w12
2nd-24-D	CLBL-1	p126	2nd	24 hours	DMSO	2019-11-12	2019-11-15	1334.87	2.99655	4	w13
2nd-24-I	CLBL-1	p126	2nd	24 hours	1 µM Ibrutinib	2019-11-12	2019-11-15	671.72	5.95486	6	w14
2nd-24-A	CLBL-1	p126	2nd	24 hours	5 µM AS605240	2019-11-12	2019-11-15	593.42	6.74059	6.8	w15
2nd-24-IA	CLBL-1	p126	2nd	24 hours	Ibr 1 µM + AS 5 µM	2019-11-12	2019-11-15	672.38	5.94902	6	w16
2nd-48-D	CLBL-1	p126	2nd	48 hours	DMSO	2019-11-13	2019-11-15	2395.6	1.66973	4	w17
2nd-48-I	CLBL-1	p126	2nd	48 hours	1 µM Ibrutinib	2019-11-13	2019-11-15	1469.13	2.7227	4	w18
2nd-48-A	CLBL-1	p126	2nd	48 hours	5 µM AS605240	2019-11-13	2019-11-15	1687.82	2.36992	4	w19
2nd-48-IA	CLBL-1	p126	2nd	48 hours	Ibr 1 µM + AS 5 µM	2019-11-13	2019-11-15	299.54	13.3538	13.4	w20
2nd-72-D	CLBL-1	p126	2nd	72 hours	DMSO	2019-11-14	2019-11-15	1759.78	2.27301	4	w21
2nd-72-I	CLBL-1	p126	2nd	72 hours	1 µM Ibrutinib	2019-11-14	2019-11-15	1888.85	2.11769	4	w22
2nd-72-A	CLBL-1	p126	2nd	72 hours	5 µM AS605240	2019-11-14	2019-11-15	2153.55	1.8574	4	w23
2nd-72-IA	CLBL-1	p126	2nd	72 hours	Ibr 1 µM + AS 5 µM	2019-11-14	2019-11-15	188.79	21.1876	21.2	w24
3rd-24-D	CLBL-1	p128	3rd	24 hours	DMSO	2019-11-19	2019-11-29	1343.23	2.9779	4	w25
3rd-24-I	CLBL-1	p128	3rd	24 hours	1 µM Ibrutinib	2019-11-19	2019-11-29	475.44	8.41326	8.5	w26
3rd-24-A	CLBL-1	p128	3rd	24 hours	5 µM AS605240	2019-11-19	2019-11-29	700.47	5.71045	5.8	w27
3rd-24-IA	CLBL-1	p128	3rd	24 hours	Ibr 1 µM + AS 5 µM	2019-11-19	2019-11-29	1004.71	3.98125	4	w28
3rd-48-D	CLBL-1	p128	3rd	48 hours	DMSO	2019-11-20	2019-11-29	1928.22	2.07445	4	w29
3rd-48-I	CLBL-1	p128	3rd	48 hours	1 µM Ibrutinib	2019-11-20	2019-11-29	772.4	5.17866	5.2	w30
3rd-48-A	CLBL-1	p128	3rd	48 hours	5 µM AS605240	2019-11-20	2019-11-29	1152.84	3.46969	4	w31
3rd-48-IA	CLBL-1	p128	3rd	48 hours	Ibr 1 µM + AS 5 µM	2019-11-20	2019-11-29	364.19	10.9833	11	w32
3rd-72-D	CLBL-1	p128	3rd	72 hours	DMSO	2019-11-28	2019-11-29	3584.6	1.11588	4	w33
3rd-72-I	CLBL-1	p128	3rd	72 hours	1 µM Ibrutinib	2019-11-28	2019-11-29	1982.95	2.0172	4	w34
3rd-72-A	CLBL-1	p128	3rd	72 hours	5 µM AS605240	2019-11-28	2019-11-29	1952.78	2.04836	4	w35
3rd-72-IA	CLBL-1	p128	3rd	72 hours	Ibr 1 µM + AS 5 µM	2019-11-28	2019-11-29	359.18	11.1365	11.2	w36
					36 RNA samples as part of the project of Mr. Murura Escobar.
					In the 0.5 ml Eppendorf Tubes are the 4μg RNA. No less than 4 μl were pipetted.
					The 0.2 ml Eppendorf tubes contain the 4 μl RNA.			CLBL-1:	24h	DMSO	N=3		Adresse
					Thank you very much and best regards!					Ibrutinib			Chronix Biomedical
					Weibo Kong					AS605240			z.H. Dr. Julia Beck
										Ibr + AS			Burckhardtweg 2
									48h	DMSO	N=3		37077 Göttingen
										Ibrutinib
										AS605240
										Ibr + AS
									72h	DMSO	N=3
										Ibrutinib
										AS605240
										Ibr + AS
