# Supplementary material for: Transcriptomic profiling in canine B-cell lymphoma supports a synergistic effect of BTK and PI3K inhibitors
Source: Front Vet Sci. 2025 Apr 25;12:1577028. doi: 10.3389/fvets.2025.1577028 (PMC12063356; doi:10.3389/fvets.2025.1577028)
Supplement: Supplementary file 2 [file Table_2.xlsx]

## Sheet: AS
Ensembl Gene Id	Gene Symbol	Incubation Time [h]	log2 Fold-Change	Adjusted P-value	WGCNA Module
ENSCAFG00000000001	ENPP1	24	1.12	NA
ENSCAFG00000000001	ENPP1	48	0.00	NA
ENSCAFG00000000001	ENPP1	72	0.00	NA
ENSCAFG00000000002		24	-0.44	NA
ENSCAFG00000000002		48	-0.83	NA
ENSCAFG00000000002		72	0.20	8.76e-01
ENSCAFG00000000005	PARD6G	24	-0.24	NA
ENSCAFG00000000005	PARD6G	48	-0.51	7.30e-01
ENSCAFG00000000005	PARD6G	72	1.35	1.69e-01
ENSCAFG00000000007	ADNP2	24	0.06	8.35e-01	darkgreen
ENSCAFG00000000007	ADNP2	48	0.08	8.02e-01	darkgreen
ENSCAFG00000000007	ADNP2	72	0.04	8.60e-01	darkgreen
ENSCAFG00000000008	TXNL4A	24	-0.17	3.73e-01	lightgreen
ENSCAFG00000000008	TXNL4A	48	0.01	9.74e-01	lightgreen
ENSCAFG00000000008	TXNL4A	72	0.12	4.83e-01	lightgreen
ENSCAFG00000000009	SLC66A2	24	0.25	5.44e-02	darkmagenta
ENSCAFG00000000009	SLC66A2	48	0.19	2.01e-01	darkmagenta
ENSCAFG00000000009	SLC66A2	72	0.44	3.05e-05	darkmagenta
ENSCAFG00000000010	CTDP1	24	-0.01	9.46e-01	darkolivegreen
ENSCAFG00000000010	CTDP1	48	0.00	9.98e-01	darkolivegreen
ENSCAFG00000000010	CTDP1	72	0.34	4.43e-04	darkolivegreen
ENSCAFG00000000011	NFATC1	24	-0.06	8.06e-01	lightcyan1
ENSCAFG00000000011	NFATC1	48	-0.33	3.04e-02	lightcyan1
ENSCAFG00000000011	NFATC1	72	-0.23	9.23e-02	lightcyan1
ENSCAFG00000000012	ATP9B	24	0.12	4.77e-01	darkmagenta
ENSCAFG00000000012	ATP9B	48	-0.12	4.92e-01	darkmagenta
ENSCAFG00000000012	ATP9B	72	-0.23	4.06e-02	darkmagenta
ENSCAFG00000000014		24	2.17	NA
ENSCAFG00000000014		48	0.28	NA
ENSCAFG00000000014		72	-0.65	6.79e-01
ENSCAFG00000000016	MBP	24	0.13	5.05e-01	darkolivegreen
ENSCAFG00000000016	MBP	48	0.11	6.39e-01	darkolivegreen
ENSCAFG00000000016	MBP	72	0.60	1.27e-06	darkolivegreen
ENSCAFG00000000017	ZNF236	24	0.00	9.99e-01	cyan
ENSCAFG00000000017	ZNF236	48	-0.02	9.67e-01	cyan
ENSCAFG00000000017	ZNF236	72	-0.00	9.93e-01	cyan
ENSCAFG00000000020	TSHZ1	24	0.10	7.19e-01	plum1
ENSCAFG00000000020	TSHZ1	48	0.04	9.00e-01	plum1
ENSCAFG00000000020	TSHZ1	72	-0.10	6.52e-01	plum1
ENSCAFG00000000021	ZADH2	24	0.14	5.30e-01	darkmagenta
ENSCAFG00000000021	ZADH2	48	0.05	8.52e-01	darkmagenta
ENSCAFG00000000021	ZADH2	72	-0.04	8.51e-01	darkmagenta
ENSCAFG00000000022	ZNF407	24	-0.09	8.34e-01	darkgreen
ENSCAFG00000000022	ZNF407	48	0.11	7.98e-01	darkgreen
ENSCAFG00000000022	ZNF407	72	0.33	1.68e-01	darkgreen
ENSCAFG00000000024	CNDP1	24	-1.07	NA
ENSCAFG00000000024	CNDP1	48	0.01	NA
ENSCAFG00000000024	CNDP1	72	2.41	NA
ENSCAFG00000000026	CYB5A	24	-0.08	7.49e-01	lightgreen
ENSCAFG00000000026	CYB5A	48	-0.27	1.03e-01	lightgreen
ENSCAFG00000000026	CYB5A	72	0.12	4.53e-01	lightgreen
ENSCAFG00000000027		24	0.02	NA
ENSCAFG00000000027		48	-0.13	9.40e-01
ENSCAFG00000000027		72	0.31	8.29e-01
ENSCAFG00000000028	TIMM21	24	0.11	4.43e-01	darkmagenta
ENSCAFG00000000028	TIMM21	48	0.12	4.30e-01	darkmagenta
ENSCAFG00000000028	TIMM21	72	-0.05	7.21e-01	darkmagenta
ENSCAFG00000000029	FBXO15	24	-0.21	NA
ENSCAFG00000000029	FBXO15	48	0.36	NA
ENSCAFG00000000029	FBXO15	72	0.03	9.88e-01
ENSCAFG00000000030		24	-0.07	NA
ENSCAFG00000000030		48	0.14	NA
ENSCAFG00000000030		72	-0.02	NA
ENSCAFG00000000036	SOCS6	24	0.09	7.58e-01	lightgreen
ENSCAFG00000000036	SOCS6	48	0.09	7.86e-01	lightgreen
ENSCAFG00000000036	SOCS6	72	-0.32	5.74e-02	lightgreen
ENSCAFG00000000037	RTTN	24	0.06	8.22e-01	cyan
ENSCAFG00000000037	RTTN	48	0.11	6.29e-01	cyan
ENSCAFG00000000037	RTTN	72	-0.05	7.82e-01	cyan
ENSCAFG00000000038	CD226	24	1.08	NA
ENSCAFG00000000038	CD226	48	-1.78	NA
ENSCAFG00000000038	CD226	72	0.94	NA
ENSCAFG00000000039	DOK6	24	0.15	NA
ENSCAFG00000000039	DOK6	48	0.06	NA
ENSCAFG00000000039	DOK6	72	2.94	NA
ENSCAFG00000000040	CCDC102B	24	0.00	NA
ENSCAFG00000000040	CCDC102B	48	1.02	NA
ENSCAFG00000000040	CCDC102B	72	1.75	NA
ENSCAFG00000000042		24	-0.26	5.80e-01	lightgreen
ENSCAFG00000000042		48	-0.36	3.99e-01	lightgreen
ENSCAFG00000000042		72	0.20	6.03e-01	lightgreen
ENSCAFG00000000043	TMX3	24	0.14	6.63e-01	cyan
ENSCAFG00000000043	TMX3	48	0.20	5.24e-01	cyan
ENSCAFG00000000043	TMX3	72	-0.06	8.27e-01	cyan
ENSCAFG00000000045		24	0.38	NA
ENSCAFG00000000045		48	-0.76	NA
ENSCAFG00000000045		72	0.74	6.14e-01
ENSCAFG00000000049		24	1.72	NA
ENSCAFG00000000049		48	0.02	NA
ENSCAFG00000000049		72	1.56	NA
ENSCAFG00000000054		24	1.17	NA
ENSCAFG00000000054		48	0.67	5.19e-01
ENSCAFG00000000054		72	-0.00	9.98e-01
ENSCAFG00000000059	SERPINB2	24	-0.54	2.33e-01	lightgreen
ENSCAFG00000000059	SERPINB2	48	-0.89	4.30e-02	lightgreen
ENSCAFG00000000059	SERPINB2	72	-1.56	6.79e-05	lightgreen
ENSCAFG00000000060	ITGA7	24	-1.73	NA
ENSCAFG00000000060	ITGA7	48	-3.59	NA
ENSCAFG00000000060	ITGA7	72	1.58	NA
ENSCAFG00000000061		24	0.23	3.94e-01	darkmagenta
ENSCAFG00000000061		48	-0.01	9.80e-01	darkmagenta
ENSCAFG00000000061		72	-0.31	1.14e-01	darkmagenta
ENSCAFG00000000063	RDH5	24	0.48	2.42e-02	darkmagenta
ENSCAFG00000000063	RDH5	48	0.13	6.96e-01	darkmagenta
ENSCAFG00000000063	RDH5	72	-0.22	3.05e-01	darkmagenta
ENSCAFG00000000064	CD63	24	0.18	3.34e-01	darkmagenta
ENSCAFG00000000064	CD63	48	0.15	4.81e-01	darkmagenta
ENSCAFG00000000064	CD63	72	0.01	9.55e-01	darkmagenta
ENSCAFG00000000065	GDF11	24	-0.17	8.52e-01	lightgreen
ENSCAFG00000000065	GDF11	48	-1.08	6.60e-02	lightgreen
ENSCAFG00000000065	GDF11	72	-0.03	9.66e-01	lightgreen
ENSCAFG00000000066	VPS4B	24	-0.04	8.00e-01	lightcyan
ENSCAFG00000000066	VPS4B	48	0.18	1.17e-01	lightcyan
ENSCAFG00000000066	VPS4B	72	0.17	8.78e-02	lightcyan
ENSCAFG00000000067	KDSR	24	0.36	2.09e-01	darkmagenta
ENSCAFG00000000067	KDSR	48	0.25	4.27e-01	darkmagenta
ENSCAFG00000000067	KDSR	72	-0.35	1.35e-01	darkmagenta
ENSCAFG00000000068	BCL2	24	0.07	8.11e-01	lightgreen
ENSCAFG00000000068	BCL2	48	-0.05	8.72e-01	lightgreen
ENSCAFG00000000068	BCL2	72	-0.10	5.86e-01	lightgreen
ENSCAFG00000000069		24	0.09	5.73e-01	darkmagenta
ENSCAFG00000000069		48	0.04	8.49e-01	darkmagenta
ENSCAFG00000000069		72	0.09	4.80e-01	darkmagenta
ENSCAFG00000000070	PHLPP1	24	0.18	3.79e-01	darkmagenta
ENSCAFG00000000070	PHLPP1	48	-0.10	6.71e-01	darkmagenta
ENSCAFG00000000070	PHLPP1	72	-0.11	5.57e-01	darkmagenta
ENSCAFG00000000071		24	0.16	3.88e-01	darkmagenta
ENSCAFG00000000071		48	-0.11	6.27e-01	darkmagenta
ENSCAFG00000000071		72	-0.17	2.32e-01	darkmagenta
ENSCAFG00000000072		24	0.24	2.95e-01	lightcyan1
ENSCAFG00000000072		48	-0.53	1.28e-03	lightcyan1
ENSCAFG00000000072		72	-0.18	2.91e-01	lightcyan1
ENSCAFG00000000073	ZCCHC2	24	-0.11	6.29e-01	lightgreen
ENSCAFG00000000073	ZCCHC2	48	-0.25	1.48e-01	lightgreen
ENSCAFG00000000073	ZCCHC2	72	-0.17	2.66e-01	lightgreen
ENSCAFG00000000074	MMP19	24	-0.25	NA
ENSCAFG00000000074	MMP19	48	0.59	NA
ENSCAFG00000000074	MMP19	72	0.16	8.97e-01
ENSCAFG00000000075	TNFRSF11A	24	0.26	NA
ENSCAFG00000000075	TNFRSF11A	48	-0.95	NA
ENSCAFG00000000075	TNFRSF11A	72	0.70	6.14e-01
ENSCAFG00000000076	PYM1	24	0.25	1.45e-01	darkmagenta
ENSCAFG00000000076	PYM1	48	0.20	3.09e-01	darkmagenta
ENSCAFG00000000076	PYM1	72	0.21	1.64e-01	darkmagenta
ENSCAFG00000000078	DGKA	24	0.27	2.66e-03	darkmagenta
ENSCAFG00000000078	DGKA	48	0.10	4.35e-01	darkmagenta
ENSCAFG00000000078	DGKA	72	0.02	9.06e-01	darkmagenta
ENSCAFG00000000079	RELCH	24	0.09	7.82e-01	darkgreen
ENSCAFG00000000079	RELCH	48	0.21	4.00e-01	darkgreen
ENSCAFG00000000079	RELCH	72	0.29	1.17e-01	darkgreen
ENSCAFG00000000080	PMEL	24	0.80	2.74e-01	darkmagenta
ENSCAFG00000000080	PMEL	48	-0.77	2.92e-01	darkmagenta
ENSCAFG00000000080	PMEL	72	-0.41	5.18e-01	darkmagenta
ENSCAFG00000000082	CDK2	24	-0.16	3.75e-01	lightgreen
ENSCAFG00000000082	CDK2	48	-0.23	1.55e-01	lightgreen
ENSCAFG00000000082	CDK2	72	-0.17	2.36e-01	lightgreen
ENSCAFG00000000083	PIGN	24	-0.15	5.46e-01	cyan
ENSCAFG00000000083	PIGN	48	0.12	6.60e-01	cyan
ENSCAFG00000000083	PIGN	72	-0.28	9.95e-02	cyan
ENSCAFG00000000087	RAB5B	24	0.09	7.94e-01	lightgreen
ENSCAFG00000000087	RAB5B	48	-0.10	7.63e-01	lightgreen
ENSCAFG00000000087	RAB5B	72	-0.19	3.76e-01	lightgreen
ENSCAFG00000000088	SUOX	24	0.33	9.09e-02	darkmagenta
ENSCAFG00000000088	SUOX	48	-0.26	2.29e-01	darkmagenta
ENSCAFG00000000088	SUOX	72	-0.40	6.74e-03	darkmagenta
ENSCAFG00000000094	LMAN1	24	-0.19	3.69e-01	lightgreen
ENSCAFG00000000094	LMAN1	48	0.07	8.14e-01	lightgreen
ENSCAFG00000000094	LMAN1	72	-0.14	4.52e-01	lightgreen
ENSCAFG00000000096	CPLX4	24	-1.73	NA
ENSCAFG00000000096	CPLX4	48	0.06	NA
ENSCAFG00000000096	CPLX4	72	-1.70	NA
ENSCAFG00000000097	ERBB3	24	0.03	9.42e-01	darkmagenta
ENSCAFG00000000097	ERBB3	48	0.01	9.89e-01	darkmagenta
ENSCAFG00000000097	ERBB3	72	-0.52	4.83e-03	darkmagenta
ENSCAFG00000000099	GRP	24	-1.58	NA
ENSCAFG00000000099	GRP	48	1.02	NA
ENSCAFG00000000099	GRP	72	-0.90	NA
ENSCAFG00000000100	SEC11C	24	-0.02	9.59e-01	darkmagenta
ENSCAFG00000000100	SEC11C	48	0.20	3.60e-01	darkmagenta
ENSCAFG00000000100	SEC11C	72	0.09	6.64e-01	darkmagenta
ENSCAFG00000000101		24	1.12	NA
ENSCAFG00000000101		48	-0.90	NA
ENSCAFG00000000101		72	-0.53	NA
ENSCAFG00000000102	PA2G4	24	-0.16	2.10e-01	lightgreen
ENSCAFG00000000102	PA2G4	48	-0.07	6.88e-01	lightgreen
ENSCAFG00000000102	PA2G4	72	-0.03	8.51e-01	lightgreen
ENSCAFG00000000105	MALT1	24	0.13	7.28e-01	salmon
ENSCAFG00000000105	MALT1	48	0.18	6.35e-01	salmon
ENSCAFG00000000105	MALT1	72	0.06	8.53e-01	salmon
ENSCAFG00000000107	ALPK2	24	-0.12	8.70e-01	darkmagenta
ENSCAFG00000000107	ALPK2	48	-0.52	3.94e-01	darkmagenta
ENSCAFG00000000107	ALPK2	72	-0.44	3.01e-01	darkmagenta
ENSCAFG00000000108	ESYT1	24	0.07	6.99e-01	darkmagenta
ENSCAFG00000000108	ESYT1	48	-0.10	5.44e-01	darkmagenta
ENSCAFG00000000108	ESYT1	72	0.08	5.33e-01	darkmagenta
ENSCAFG00000000109	SMARCC2	24	0.07	5.66e-01	darkolivegreen
ENSCAFG00000000109	SMARCC2	48	0.07	5.99e-01	darkolivegreen
ENSCAFG00000000109	SMARCC2	72	0.29	1.67e-04	darkolivegreen
ENSCAFG00000000110	MYL6B	24	-0.09	9.03e-01	darkmagenta
ENSCAFG00000000110	MYL6B	48	-0.04	9.63e-01	darkmagenta
ENSCAFG00000000110	MYL6B	72	0.02	9.78e-01	darkmagenta
ENSCAFG00000000111	RNF41	24	-0.02	9.36e-01	darkmagenta
ENSCAFG00000000111	RNF41	48	-0.15	4.59e-01	darkmagenta
ENSCAFG00000000111	RNF41	72	0.01	9.83e-01	darkmagenta
ENSCAFG00000000113	ANKRD52	24	-0.31	2.49e-01	cyan
ENSCAFG00000000113	ANKRD52	48	-0.31	2.74e-01	cyan
ENSCAFG00000000113	ANKRD52	72	0.14	6.10e-01	cyan
ENSCAFG00000000115	CS	24	-0.22	8.69e-03	lightgreen
ENSCAFG00000000115	CS	48	-0.23	3.39e-03	lightgreen
ENSCAFG00000000115	CS	72	-0.16	3.79e-02	lightgreen
ENSCAFG00000000116	NEDD4L	24	-0.24	2.07e-02	lightgreen
ENSCAFG00000000116	NEDD4L	48	-0.32	3.67e-04	lightgreen
ENSCAFG00000000116	NEDD4L	72	-0.50	1.73e-10	lightgreen
ENSCAFG00000000118		24	-0.16	4.59e-01	lightcyan1
ENSCAFG00000000118		48	-0.32	6.54e-02	lightcyan1
ENSCAFG00000000118		72	-0.32	3.09e-02	lightcyan1
ENSCAFG00000000119	PAN2	24	0.28	2.14e-02	darkmagenta
ENSCAFG00000000119	PAN2	48	-0.04	8.52e-01	darkmagenta
ENSCAFG00000000119	PAN2	72	-0.37	1.97e-04	darkmagenta
ENSCAFG00000000120	IL23A	24	-0.21	8.17e-01	lightcyan1
ENSCAFG00000000120	IL23A	48	-0.85	1.27e-01	lightcyan1
ENSCAFG00000000120	IL23A	72	-2.61	1.44e-12	lightcyan1
ENSCAFG00000000121	STAT2	24	0.16	2.70e-01	darkmagenta
ENSCAFG00000000121	STAT2	48	-0.09	6.37e-01	darkmagenta
ENSCAFG00000000121	STAT2	72	0.07	5.97e-01	darkmagenta
ENSCAFG00000000122	APOF	24	0.40	NA
ENSCAFG00000000122	APOF	48	-0.47	7.71e-01
ENSCAFG00000000122	APOF	72	0.23	8.59e-01
ENSCAFG00000000123	ATP8B1	24	-0.33	2.91e-01	lightgreen
ENSCAFG00000000123	ATP8B1	48	-0.42	1.57e-01	lightgreen
ENSCAFG00000000123	ATP8B1	72	-1.21	3.30e-09	lightgreen
ENSCAFG00000000124	TIMELESS	24	0.07	6.20e-01	lightgreen
ENSCAFG00000000124	TIMELESS	48	-0.05	7.73e-01	lightgreen
ENSCAFG00000000124	TIMELESS	72	-0.21	2.35e-02	lightgreen
ENSCAFG00000000125	NARS1	24	-0.42	6.63e-05	lightgreen
ENSCAFG00000000125	NARS1	48	-0.10	5.37e-01	lightgreen
ENSCAFG00000000125	NARS1	72	-0.36	1.98e-04	lightgreen
ENSCAFG00000000126	FECH	24	-0.07	7.71e-01	lightgreen
ENSCAFG00000000126	FECH	48	-0.03	9.11e-01	lightgreen
ENSCAFG00000000126	FECH	72	-0.12	4.12e-01	lightgreen
ENSCAFG00000000127	ONECUT2	24	0.31	NA
ENSCAFG00000000127	ONECUT2	48	0.64	5.36e-01
ENSCAFG00000000127	ONECUT2	72	-0.85	2.23e-01
ENSCAFG00000000128	MIP	24	1.11	NA
ENSCAFG00000000128	MIP	48	-0.55	NA
ENSCAFG00000000128	MIP	72	-2.52	NA
ENSCAFG00000000130	SPRYD4	24	0.05	8.59e-01	darkmagenta
ENSCAFG00000000130	SPRYD4	48	-0.04	9.07e-01	darkmagenta
ENSCAFG00000000130	SPRYD4	72	0.20	3.19e-01	darkmagenta
ENSCAFG00000000131	GLS2	24	-0.16	NA
ENSCAFG00000000131	GLS2	48	-0.26	8.39e-01
ENSCAFG00000000131	GLS2	72	-0.04	9.73e-01
ENSCAFG00000000132		24	-0.08	8.36e-01	darkmagenta
ENSCAFG00000000132		48	0.35	2.27e-01	darkmagenta
ENSCAFG00000000132		72	-0.14	6.42e-01	darkmagenta
ENSCAFG00000000133	WDR7	24	-0.14	6.58e-01	cyan
ENSCAFG00000000133	WDR7	48	-0.16	6.04e-01	cyan
ENSCAFG00000000133	WDR7	72	0.06	8.41e-01	cyan
ENSCAFG00000000134	RBMS2	24	-0.50	NA
ENSCAFG00000000134	RBMS2	48	-0.28	NA
ENSCAFG00000000134	RBMS2	72	-0.07	NA
ENSCAFG00000000135	BAZ2A	24	-0.07	8.09e-01	darkmagenta
ENSCAFG00000000135	BAZ2A	48	-0.20	4.17e-01	darkmagenta
ENSCAFG00000000135	BAZ2A	72	-0.05	8.53e-01	darkmagenta
ENSCAFG00000000136	ATP5F1B	24	-0.18	1.10e-01	darkolivegreen
ENSCAFG00000000136	ATP5F1B	48	-0.04	8.18e-01	darkolivegreen
ENSCAFG00000000136	ATP5F1B	72	0.13	2.21e-01	darkolivegreen
ENSCAFG00000000137	TXNL1	24	-0.27	5.08e-02	lightgreen
ENSCAFG00000000137	TXNL1	48	0.11	5.74e-01	lightgreen
ENSCAFG00000000137	TXNL1	72	-0.03	8.91e-01	lightgreen
ENSCAFG00000000140	TCF4	24	0.14	6.90e-01	plum1
ENSCAFG00000000140	TCF4	48	0.06	8.88e-01	plum1
ENSCAFG00000000140	TCF4	72	0.08	7.89e-01	plum1
ENSCAFG00000000141	NACA	24	0.16	3.39e-01	darkmagenta
ENSCAFG00000000141	NACA	48	0.14	4.47e-01	darkmagenta
ENSCAFG00000000141	NACA	72	-0.03	8.61e-01	darkmagenta
ENSCAFG00000000142		24	0.01	9.73e-01	lightgreen
ENSCAFG00000000142		48	-0.06	8.52e-01	lightgreen
ENSCAFG00000000142		72	-0.15	4.70e-01	lightgreen
ENSCAFG00000000143	HSD17B6	24	-0.40	NA
ENSCAFG00000000143	HSD17B6	48	-1.87	6.17e-02
ENSCAFG00000000143	HSD17B6	72	-1.13	1.43e-01
ENSCAFG00000000144	CCDC68	24	1.12	NA
ENSCAFG00000000144	CCDC68	48	0.00	NA
ENSCAFG00000000144	CCDC68	72	0.00	NA
ENSCAFG00000000147	C1H18orf54	24	0.14	6.89e-01	lightgreen
ENSCAFG00000000147	C1H18orf54	48	0.19	5.35e-01	lightgreen
ENSCAFG00000000147	C1H18orf54	72	-0.34	1.08e-01	lightgreen
ENSCAFG00000000148	RDH16	24	2.17	NA
ENSCAFG00000000148	RDH16	48	2.50	NA
ENSCAFG00000000148	RDH16	72	2.35	NA
ENSCAFG00000000149	STARD6	24	0.36	3.04e-01	lightgreen
ENSCAFG00000000149	STARD6	48	-0.10	8.45e-01	lightgreen
ENSCAFG00000000149	STARD6	72	-0.86	4.26e-04	lightgreen
ENSCAFG00000000150	POLI	24	0.26	1.69e-01	salmon
ENSCAFG00000000150	POLI	48	0.37	3.25e-02	salmon
ENSCAFG00000000150	POLI	72	-0.19	2.74e-01	salmon
ENSCAFG00000000156	MYO1A	24	0.31	6.93e-01	lightcyan1
ENSCAFG00000000156	MYO1A	48	-0.36	5.83e-01	lightcyan1
ENSCAFG00000000156	MYO1A	72	-1.72	6.28e-08	lightcyan1
ENSCAFG00000000158	HSD17B4	24	0.02	8.95e-01	lightcyan
ENSCAFG00000000158	HSD17B4	48	0.16	1.83e-01	lightcyan
ENSCAFG00000000158	HSD17B4	72	0.17	7.50e-02	lightcyan
ENSCAFG00000000159	NEMP1	24	-0.17	6.87e-01	lightcyan1
ENSCAFG00000000159	NEMP1	48	-0.24	5.46e-01	lightcyan1
ENSCAFG00000000159	NEMP1	72	-0.66	4.88e-03	lightcyan1
ENSCAFG00000000160	NAB2	24	-0.26	2.61e-01	lightcyan1
ENSCAFG00000000160	NAB2	48	-0.64	8.66e-05	lightcyan1
ENSCAFG00000000160	NAB2	72	-0.64	6.23e-06	lightcyan1
ENSCAFG00000000162	MEX3C	24	-0.09	6.75e-01	lightgreen
ENSCAFG00000000162	MEX3C	48	-0.11	5.82e-01	lightgreen
ENSCAFG00000000162	MEX3C	72	0.03	8.67e-01	lightgreen
ENSCAFG00000000163	STAT6	24	-0.03	8.72e-01	darkgreen
ENSCAFG00000000163	STAT6	48	-0.16	2.97e-01	darkgreen
ENSCAFG00000000163	STAT6	72	0.42	1.94e-05	darkgreen
ENSCAFG00000000164	SMAD4	24	0.13	4.01e-01	grey
ENSCAFG00000000164	SMAD4	48	0.12	4.40e-01	grey
ENSCAFG00000000164	SMAD4	72	0.07	6.05e-01	grey
ENSCAFG00000000165	TNFAIP8	24	0.06	7.34e-01	lightgreen
ENSCAFG00000000165	TNFAIP8	48	0.12	3.65e-01	lightgreen
ENSCAFG00000000165	TNFAIP8	72	0.06	6.07e-01	lightgreen
ENSCAFG00000000166	ELAC1	24	-0.16	4.76e-01	darkolivegreen
ENSCAFG00000000166	ELAC1	48	-0.03	9.21e-01	darkolivegreen
ENSCAFG00000000166	ELAC1	72	0.20	2.94e-01	darkolivegreen
ENSCAFG00000000167	DMXL1	24	-0.11	8.34e-01	cyan
ENSCAFG00000000167	DMXL1	48	0.19	6.94e-01	cyan
ENSCAFG00000000167	DMXL1	72	0.03	9.53e-01	cyan
ENSCAFG00000000168	ME2	24	-0.03	8.64e-01	darkolivegreen
ENSCAFG00000000168	ME2	48	0.25	2.00e-03	darkolivegreen
ENSCAFG00000000168	ME2	72	0.39	2.45e-08	darkolivegreen
ENSCAFG00000000172	MC5R	24	0.01	9.86e-01	lightgreen
ENSCAFG00000000172	MC5R	48	0.29	3.08e-01	lightgreen
ENSCAFG00000000172	MC5R	72	0.21	3.81e-01	lightgreen
ENSCAFG00000000173	FAM210A	24	-0.09	7.65e-01	lightgreen
ENSCAFG00000000173	FAM210A	48	0.12	6.97e-01	lightgreen
ENSCAFG00000000173	FAM210A	72	0.16	4.32e-01	lightgreen
ENSCAFG00000000175		24	0.59	2.76e-01	grey
ENSCAFG00000000175		48	0.13	8.74e-01	grey
ENSCAFG00000000175		72	0.33	5.29e-01	grey
ENSCAFG00000000178	LRP1	24	0.00	NA
ENSCAFG00000000178	LRP1	48	-0.96	2.53e-01
ENSCAFG00000000178	LRP1	72	0.48	5.34e-01
ENSCAFG00000000183		24	-0.48	NA
ENSCAFG00000000183		48	0.22	8.90e-01
ENSCAFG00000000183		72	-0.08	9.48e-01
ENSCAFG00000000184	MOXD1	24	-1.22	NA
ENSCAFG00000000184	MOXD1	48	-0.62	NA
ENSCAFG00000000184	MOXD1	72	0.21	NA
ENSCAFG00000000185	STX7	24	-0.09	6.82e-01	lightgreen
ENSCAFG00000000185	STX7	48	-0.07	7.44e-01	lightgreen
ENSCAFG00000000185	STX7	72	-0.36	2.02e-03	lightgreen
ENSCAFG00000000189	SLC18B1	24	-0.24	3.67e-01	lightcyan
ENSCAFG00000000189	SLC18B1	48	-0.31	2.56e-01	lightcyan
ENSCAFG00000000189	SLC18B1	72	-0.06	8.51e-01	lightcyan
ENSCAFG00000000190	RPS12	24	0.25	1.98e-01	darkmagenta
ENSCAFG00000000190	RPS12	48	0.25	2.33e-01	darkmagenta
ENSCAFG00000000190	RPS12	72	0.02	9.39e-01	darkmagenta
ENSCAFG00000000192	SEMA6A	24	0.08	9.05e-01	darkgreen
ENSCAFG00000000192	SEMA6A	48	0.33	5.08e-01	darkgreen
ENSCAFG00000000192	SEMA6A	72	0.97	1.79e-03	darkgreen
ENSCAFG00000000193		24	0.15	NA
ENSCAFG00000000193		48	-2.25	NA
ENSCAFG00000000193		72	-1.26	NA
ENSCAFG00000000194	INHBC	24	-0.86	NA
ENSCAFG00000000194	INHBC	48	-1.48	NA
ENSCAFG00000000194	INHBC	72	0.09	NA
ENSCAFG00000000195	SHMT2	24	-0.28	8.34e-02	lightcyan1
ENSCAFG00000000195	SHMT2	48	-0.30	5.90e-02	lightcyan1
ENSCAFG00000000195	SHMT2	72	-0.92	5.26e-16	lightcyan1
ENSCAFG00000000197	COMMD10	24	-0.03	9.27e-01	darkmagenta
ENSCAFG00000000197	COMMD10	48	0.25	1.83e-01	darkmagenta
ENSCAFG00000000197	COMMD10	72	-0.03	9.17e-01	darkmagenta
ENSCAFG00000000200	NDUFA4L2	24	-0.19	NA
ENSCAFG00000000200	NDUFA4L2	48	-2.41	NA
ENSCAFG00000000200	NDUFA4L2	72	-0.85	NA
ENSCAFG00000000203	AP3S1	24	-0.03	9.18e-01	lightgreen
ENSCAFG00000000203	AP3S1	48	0.16	4.51e-01	lightgreen
ENSCAFG00000000203	AP3S1	72	-0.19	2.42e-01	lightgreen
ENSCAFG00000000204	ATG12	24	0.06	7.60e-01	lightgreen
ENSCAFG00000000204	ATG12	48	0.16	3.33e-01	lightgreen
ENSCAFG00000000204	ATG12	72	0.09	5.53e-01	lightgreen
ENSCAFG00000000205	TCF21	24	0.00	NA
ENSCAFG00000000205	TCF21	48	-0.88	NA
ENSCAFG00000000205	TCF21	72	0.17	NA
ENSCAFG00000000206	CDO1	24	-0.06	9.38e-01	grey
ENSCAFG00000000206	CDO1	48	-0.08	9.32e-01	grey
ENSCAFG00000000206	CDO1	72	0.12	8.55e-01	grey
ENSCAFG00000000207	TBPL1	24	-0.27	4.19e-01	grey
ENSCAFG00000000207	TBPL1	48	0.08	8.69e-01	grey
ENSCAFG00000000207	TBPL1	72	0.16	6.13e-01	grey
ENSCAFG00000000209	TMED7	24	-0.14	5.74e-01	lightcyan
ENSCAFG00000000209	TMED7	48	0.29	1.35e-01	lightcyan
ENSCAFG00000000209	TMED7	72	-0.11	5.83e-01	lightcyan
ENSCAFG00000000210	FEM1C	24	0.09	8.53e-01	salmon
ENSCAFG00000000210	FEM1C	48	0.27	4.72e-01	salmon
ENSCAFG00000000210	FEM1C	72	-0.03	9.35e-01	salmon
ENSCAFG00000000212	SLC2A12	24	1.38	NA
ENSCAFG00000000212	SLC2A12	48	-0.68	NA
ENSCAFG00000000212	SLC2A12	72	-1.72	NA
ENSCAFG00000000213		24	-0.42	NA
ENSCAFG00000000213		48	0.08	NA
ENSCAFG00000000213		72	-0.89	NA
ENSCAFG00000000214	CCDC112	24	0.32	2.32e-01	darkmagenta
ENSCAFG00000000214	CCDC112	48	0.41	1.12e-01	darkmagenta
ENSCAFG00000000214	CCDC112	72	0.14	6.10e-01	darkmagenta
ENSCAFG00000000215	R3HDM2	24	0.09	4.59e-01	darkmagenta
ENSCAFG00000000215	R3HDM2	48	0.03	8.84e-01	darkmagenta
ENSCAFG00000000215	R3HDM2	72	-0.32	5.24e-05	darkmagenta
ENSCAFG00000000217	SGK1	24	-0.11	8.52e-01	lightgreen
ENSCAFG00000000217	SGK1	48	-0.43	3.12e-01	lightgreen
ENSCAFG00000000217	SGK1	72	-0.70	2.32e-02	lightgreen
ENSCAFG00000000219	TRIM36	24	0.12	5.19e-01	salmon
ENSCAFG00000000219	TRIM36	48	0.44	1.02e-03	salmon
ENSCAFG00000000219	TRIM36	72	0.07	6.90e-01	salmon
ENSCAFG00000000221	ALDH8A1	24	-0.09	9.21e-01	lightcyan1
ENSCAFG00000000221	ALDH8A1	48	-0.93	8.06e-02	lightcyan1
ENSCAFG00000000221	ALDH8A1	72	-1.33	2.14e-05	lightcyan1
ENSCAFG00000000223	GLI1	24	0.40	3.70e-01	darkmagenta
ENSCAFG00000000223	GLI1	48	0.28	6.26e-01	darkmagenta
ENSCAFG00000000223	GLI1	72	-0.15	7.39e-01	darkmagenta
ENSCAFG00000000224	YTHDC2	24	-0.06	8.14e-01	cyan
ENSCAFG00000000224	YTHDC2	48	0.03	9.12e-01	cyan
ENSCAFG00000000224	YTHDC2	72	-0.04	8.59e-01	cyan
ENSCAFG00000000225		24	-0.12	6.47e-01	darkmagenta
ENSCAFG00000000225		48	-0.05	8.77e-01	darkmagenta
ENSCAFG00000000225		72	0.02	9.55e-01	darkmagenta
ENSCAFG00000000226	HBS1L	24	-0.16	1.81e-01	lightgreen
ENSCAFG00000000226	HBS1L	48	0.03	8.64e-01	lightgreen
ENSCAFG00000000226	HBS1L	72	0.09	4.46e-01	lightgreen
ENSCAFG00000000228	TMED9	24	0.02	9.24e-01	darkmagenta
ENSCAFG00000000228	TMED9	48	0.01	9.81e-01	darkmagenta
ENSCAFG00000000228	TMED9	72	0.12	4.05e-01	darkmagenta
ENSCAFG00000000229	MARS1	24	-0.45	4.04e-06	lightcyan1
ENSCAFG00000000229	MARS1	48	-0.40	5.48e-05	lightcyan1
ENSCAFG00000000229	MARS1	72	-0.65	1.13e-13	lightcyan1
ENSCAFG00000000230	MYB	24	0.25	1.89e-01	lightgreen
ENSCAFG00000000230	MYB	48	-0.22	2.66e-01	lightgreen
ENSCAFG00000000230	MYB	72	-0.43	1.75e-03	lightgreen
ENSCAFG00000000231	B4GALT7	24	-0.01	9.85e-01	darkmagenta
ENSCAFG00000000231	B4GALT7	48	-0.32	8.32e-02	darkmagenta
ENSCAFG00000000231	B4GALT7	72	-0.35	2.17e-02	darkmagenta
ENSCAFG00000000233	DCTN2	24	0.06	7.14e-01	darkmagenta
ENSCAFG00000000233	DCTN2	48	-0.06	7.34e-01	darkmagenta
ENSCAFG00000000233	DCTN2	72	-0.17	1.24e-01	darkmagenta
ENSCAFG00000000234	AHI1	24	0.36	1.28e-01	darkmagenta
ENSCAFG00000000234	AHI1	48	-0.03	9.38e-01	darkmagenta
ENSCAFG00000000234	AHI1	72	-0.55	1.66e-03	darkmagenta
ENSCAFG00000000235	N4BP3	24	-0.81	NA
ENSCAFG00000000235	N4BP3	48	0.84	NA
ENSCAFG00000000235	N4BP3	72	0.84	NA
ENSCAFG00000000236	RMND5B	24	-0.15	2.63e-01	darkolivegreen
ENSCAFG00000000236	RMND5B	48	-0.16	2.54e-01	darkolivegreen
ENSCAFG00000000236	RMND5B	72	0.42	1.89e-05	darkolivegreen
ENSCAFG00000000238	KIF5A	24	0.57	2.59e-02	darkmagenta
ENSCAFG00000000238	KIF5A	48	0.25	4.58e-01	darkmagenta
ENSCAFG00000000238	KIF5A	72	-0.10	7.28e-01	darkmagenta
ENSCAFG00000000240	NHP2	24	-0.03	9.17e-01	darkolivegreen
ENSCAFG00000000240	NHP2	48	0.08	7.91e-01	darkolivegreen
ENSCAFG00000000240	NHP2	72	0.25	1.07e-01	darkolivegreen
ENSCAFG00000000241	HNRNPAB	24	-0.15	3.22e-01	darkolivegreen
ENSCAFG00000000241	HNRNPAB	48	0.08	6.70e-01	darkolivegreen
ENSCAFG00000000241	HNRNPAB	72	0.27	1.84e-02	darkolivegreen
ENSCAFG00000000242	PHYKPL	24	0.07	8.42e-01	plum1
ENSCAFG00000000242	PHYKPL	48	0.08	8.35e-01	plum1
ENSCAFG00000000242	PHYKPL	72	0.24	2.57e-01	plum1
ENSCAFG00000000244	MTFR2	24	0.02	9.35e-01	lightgreen
ENSCAFG00000000244	MTFR2	48	0.04	8.72e-01	lightgreen
ENSCAFG00000000244	MTFR2	72	0.06	7.05e-01	lightgreen
ENSCAFG00000000245	BCLAF1	24	-0.08	7.96e-01	lightcyan
ENSCAFG00000000245	BCLAF1	48	0.24	2.81e-01	lightcyan
ENSCAFG00000000245	BCLAF1	72	0.43	7.66e-03	lightcyan
ENSCAFG00000000247	MAP7	24	0.31	NA
ENSCAFG00000000247	MAP7	48	-0.41	NA
ENSCAFG00000000247	MAP7	72	0.24	8.67e-01
ENSCAFG00000000248	CLK4	24	0.55	2.38e-02	darkmagenta
ENSCAFG00000000248	CLK4	48	0.51	3.27e-02	darkmagenta
ENSCAFG00000000248	CLK4	72	0.12	6.78e-01	darkmagenta
ENSCAFG00000000249	PIP4K2C	24	0.11	6.04e-01	darkmagenta
ENSCAFG00000000249	PIP4K2C	48	-0.01	9.69e-01	darkmagenta
ENSCAFG00000000249	PIP4K2C	72	0.14	3.66e-01	darkmagenta
ENSCAFG00000000250	ARHGEF25	24	0.44	NA
ENSCAFG00000000250	ARHGEF25	48	1.12	NA
ENSCAFG00000000250	ARHGEF25	72	-0.22	8.87e-01
ENSCAFG00000000251	MAP3K5	24	-0.12	5.32e-01	darkgreen
ENSCAFG00000000251	MAP3K5	48	-0.06	8.14e-01	darkgreen
ENSCAFG00000000251	MAP3K5	72	0.10	5.61e-01	darkgreen
ENSCAFG00000000253	PEX7	24	0.04	9.03e-01	darkmagenta
ENSCAFG00000000253	PEX7	48	0.06	8.44e-01	darkmagenta
ENSCAFG00000000253	PEX7	72	-0.15	4.25e-01	darkmagenta
ENSCAFG00000000255	B4GALNT1	24	0.15	NA
ENSCAFG00000000255	B4GALNT1	48	-0.90	NA
ENSCAFG00000000255	B4GALNT1	72	0.00	NA
ENSCAFG00000000256	SLC35D3	24	0.14	NA
ENSCAFG00000000256	SLC35D3	48	1.88	NA
ENSCAFG00000000256	SLC35D3	72	2.41	NA
ENSCAFG00000000258	IL22RA2	24	-1.70	NA
ENSCAFG00000000258	IL22RA2	48	-0.80	NA
ENSCAFG00000000258	IL22RA2	72	-0.13	NA
ENSCAFG00000000259	OS9	24	0.09	5.19e-01	darkolivegreen
ENSCAFG00000000259	OS9	48	-0.05	7.93e-01	darkolivegreen
ENSCAFG00000000259	OS9	72	0.27	2.40e-03	darkolivegreen
ENSCAFG00000000260	IFNGR1	24	-0.15	3.26e-01	lightgreen
ENSCAFG00000000260	IFNGR1	48	0.03	8.80e-01	lightgreen
ENSCAFG00000000260	IFNGR1	72	-0.14	2.70e-01	lightgreen
ENSCAFG00000000261	RPA3	24	-1.52	NA
ENSCAFG00000000261	RPA3	48	-0.29	NA
ENSCAFG00000000261	RPA3	72	0.78	NA
ENSCAFG00000000263		24	0.76	NA
ENSCAFG00000000263		48	1.30	NA
ENSCAFG00000000263		72	-1.80	NA
ENSCAFG00000000267	TNFAIP3	24	0.08	7.72e-01	lightgreen
ENSCAFG00000000267	TNFAIP3	48	-0.10	7.04e-01	lightgreen
ENSCAFG00000000267	TNFAIP3	72	-0.41	4.11e-03	lightgreen
ENSCAFG00000000273	AGAP2	24	-0.02	9.48e-01	darkmagenta
ENSCAFG00000000273	AGAP2	48	-0.02	9.40e-01	darkmagenta
ENSCAFG00000000273	AGAP2	72	-0.10	5.87e-01	darkmagenta
ENSCAFG00000000275	NHSL1	24	0.16	8.44e-01	cyan
ENSCAFG00000000275	NHSL1	48	-0.22	7.73e-01	cyan
ENSCAFG00000000275	NHSL1	72	0.01	9.90e-01	cyan
ENSCAFG00000000277	CCDC28A	24	0.20	5.16e-01	darkmagenta
ENSCAFG00000000277	CCDC28A	48	0.21	5.00e-01	darkmagenta
ENSCAFG00000000277	CCDC28A	72	-0.42	3.31e-02	darkmagenta
ENSCAFG00000000278	TSPAN31	24	0.15	5.63e-01	lightcyan1
ENSCAFG00000000278	TSPAN31	48	-0.01	9.82e-01	lightcyan1
ENSCAFG00000000278	TSPAN31	72	-0.23	1.97e-01	lightcyan1
ENSCAFG00000000279	REPS1	24	0.04	8.06e-01	grey
ENSCAFG00000000279	REPS1	48	0.08	5.69e-01	grey
ENSCAFG00000000279	REPS1	72	0.10	3.55e-01	grey
ENSCAFG00000000280	CDK4	24	-0.12	5.12e-01	lightgreen
ENSCAFG00000000280	CDK4	48	-0.10	6.21e-01	lightgreen
ENSCAFG00000000280	CDK4	72	-0.00	9.82e-01	lightgreen
ENSCAFG00000000281	ABRACL	24	0.17	5.12e-01	darkmagenta
ENSCAFG00000000281	ABRACL	48	0.36	7.40e-02	darkmagenta
ENSCAFG00000000281	ABRACL	72	0.03	9.19e-01	darkmagenta
ENSCAFG00000000282	HECA	24	0.44	1.19e-02	darkmagenta
ENSCAFG00000000282	HECA	48	0.25	2.37e-01	darkmagenta
ENSCAFG00000000282	HECA	72	0.02	9.42e-01	darkmagenta
ENSCAFG00000000283	TXLNB	24	0.38	9.95e-02	salmon
ENSCAFG00000000283	TXLNB	48	0.32	1.94e-01	salmon
ENSCAFG00000000283	TXLNB	72	0.19	3.99e-01	salmon
ENSCAFG00000000285	CITED2	24	0.02	9.46e-01	darkmagenta
ENSCAFG00000000285	CITED2	48	-0.07	8.20e-01	darkmagenta
ENSCAFG00000000285	CITED2	72	-0.22	1.67e-01	darkmagenta
ENSCAFG00000000287	CYP27B1	24	-0.22	4.23e-01	lightgreen
ENSCAFG00000000287	CYP27B1	48	-0.26	3.39e-01	lightgreen
ENSCAFG00000000287	CYP27B1	72	-0.59	2.05e-03	lightgreen
ENSCAFG00000000290	METTL1	24	-0.40	9.68e-02	darkolivegreen
ENSCAFG00000000290	METTL1	48	-0.10	7.93e-01	darkolivegreen
ENSCAFG00000000290	METTL1	72	0.02	9.57e-01	darkolivegreen
ENSCAFG00000000291		24	0.52	NA
ENSCAFG00000000291		48	1.00	NA
ENSCAFG00000000291		72	0.73	NA
ENSCAFG00000000293	TSFM	24	0.14	3.62e-01	darkmagenta
ENSCAFG00000000293	TSFM	48	-0.02	9.19e-01	darkmagenta
ENSCAFG00000000293	TSFM	72	-0.00	9.94e-01	darkmagenta
ENSCAFG00000000294	NMBR	24	0.84	NA
ENSCAFG00000000294	NMBR	48	-0.70	NA
ENSCAFG00000000294	NMBR	72	0.06	NA
ENSCAFG00000000295	VTA1	24	-0.14	4.69e-01	lightgreen
ENSCAFG00000000295	VTA1	48	-0.10	6.61e-01	lightgreen
ENSCAFG00000000295	VTA1	72	-0.29	2.11e-02	lightgreen
ENSCAFG00000000296	ADGRG6	24	0.00	NA
ENSCAFG00000000296	ADGRG6	48	0.00	NA
ENSCAFG00000000296	ADGRG6	72	0.00	NA
ENSCAFG00000000297	AVIL	24	-0.54	NA
ENSCAFG00000000297	AVIL	48	-0.55	NA
ENSCAFG00000000297	AVIL	72	0.12	NA
ENSCAFG00000000300	HIVEP2	24	0.07	8.84e-01	lightcyan1
ENSCAFG00000000300	HIVEP2	48	-0.29	4.20e-01	lightcyan1
ENSCAFG00000000300	HIVEP2	72	-1.00	4.12e-06	lightcyan1
ENSCAFG00000000303	AIG1	24	0.32	1.55e-01	darkmagenta
ENSCAFG00000000303	AIG1	48	0.51	1.32e-02	darkmagenta
ENSCAFG00000000303	AIG1	72	-0.42	1.64e-02	darkmagenta
ENSCAFG00000000305	ADAT2	24	0.09	7.13e-01	grey
ENSCAFG00000000305	ADAT2	48	0.10	6.71e-01	grey
ENSCAFG00000000305	ADAT2	72	0.08	6.86e-01	grey
ENSCAFG00000000307	PEX3	24	-0.08	7.56e-01	lightcyan
ENSCAFG00000000307	PEX3	48	0.07	7.92e-01	lightcyan
ENSCAFG00000000307	PEX3	72	-0.25	9.92e-02	lightcyan
ENSCAFG00000000308	CTDSP2	24	0.49	7.56e-06	darkmagenta
ENSCAFG00000000308	CTDSP2	48	0.35	2.54e-03	darkmagenta
ENSCAFG00000000308	CTDSP2	72	0.45	7.34e-06	darkmagenta
ENSCAFG00000000309	FUCA2	24	0.05	8.22e-01	lightcyan1
ENSCAFG00000000309	FUCA2	48	-0.17	3.07e-01	lightcyan1
ENSCAFG00000000309	FUCA2	72	-0.56	2.46e-08	lightcyan1
ENSCAFG00000000310	ATP23	24	0.43	2.77e-01	darkmagenta
ENSCAFG00000000310	ATP23	48	0.13	8.37e-01	darkmagenta
ENSCAFG00000000310	ATP23	72	-0.76	9.91e-03	darkmagenta
ENSCAFG00000000312	PHACTR2	24	-0.06	8.70e-01	lightgreen
ENSCAFG00000000312	PHACTR2	48	-0.22	4.57e-01	lightgreen
ENSCAFG00000000312	PHACTR2	72	-0.24	2.72e-01	lightgreen
ENSCAFG00000000314		24	-0.27	4.27e-02	lightgreen
ENSCAFG00000000314		48	-0.02	9.43e-01	lightgreen
ENSCAFG00000000314		72	0.12	3.85e-01	lightgreen
ENSCAFG00000000317	ZC2HC1B	24	-0.20	NA
ENSCAFG00000000317	ZC2HC1B	48	2.05	9.46e-02
ENSCAFG00000000317	ZC2HC1B	72	-0.34	8.12e-01
ENSCAFG00000000318	PLAGL1	24	0.13	6.00e-01	lightcyan1
ENSCAFG00000000318	PLAGL1	48	-0.25	2.27e-01	lightcyan1
ENSCAFG00000000318	PLAGL1	72	-0.66	1.61e-06	lightcyan1
ENSCAFG00000000320	SERF2	24	0.31	2.24e-01	darkmagenta
ENSCAFG00000000320	SERF2	48	0.12	7.39e-01	darkmagenta
ENSCAFG00000000320	SERF2	72	-0.04	9.10e-01	darkmagenta
ENSCAFG00000000322	STX11	24	-0.05	7.92e-01	lightcyan1
ENSCAFG00000000322	STX11	48	-0.14	3.66e-01	lightcyan1
ENSCAFG00000000322	STX11	72	-0.28	4.60e-03	lightcyan1
ENSCAFG00000000323	USP15	24	-0.28	9.00e-02	lightcyan
ENSCAFG00000000323	USP15	48	0.17	4.07e-01	lightcyan
ENSCAFG00000000323	USP15	72	0.20	2.04e-01	lightcyan
ENSCAFG00000000326	UTRN	24	-0.18	5.77e-01	lightgreen
ENSCAFG00000000326	UTRN	48	-0.35	2.14e-01	lightgreen
ENSCAFG00000000326	UTRN	72	-0.65	1.21e-03	lightgreen
ENSCAFG00000000329	EPM2A	24	0.16	NA
ENSCAFG00000000329	EPM2A	48	-0.62	6.65e-01
ENSCAFG00000000329	EPM2A	72	0.37	7.11e-01
ENSCAFG00000000330	FBXO30	24	-0.12	7.02e-01	grey
ENSCAFG00000000330	FBXO30	48	0.15	6.11e-01	grey
ENSCAFG00000000330	FBXO30	72	-0.14	5.44e-01	grey
ENSCAFG00000000331		24	0.14	NA
ENSCAFG00000000331		48	1.02	NA
ENSCAFG00000000331		72	0.06	NA
ENSCAFG00000000333	MON2	24	-0.03	9.15e-01	lightgreen
ENSCAFG00000000333	MON2	48	-0.01	9.85e-01	lightgreen
ENSCAFG00000000333	MON2	72	-0.24	1.21e-01	lightgreen
ENSCAFG00000000334	ADAMTS2	24	0.30	1.86e-01	lightgreen
ENSCAFG00000000334	ADAMTS2	48	0.11	7.27e-01	lightgreen
ENSCAFG00000000334	ADAMTS2	72	0.86	1.78e-08	lightgreen
ENSCAFG00000000335	SHPRH	24	0.04	9.18e-01	cyan
ENSCAFG00000000335	SHPRH	48	0.22	4.35e-01	cyan
ENSCAFG00000000335	SHPRH	72	-0.04	8.98e-01	cyan
ENSCAFG00000000336	HNRNPH1	24	0.05	7.36e-01	salmon
ENSCAFG00000000336	HNRNPH1	48	0.24	4.18e-03	salmon
ENSCAFG00000000336	HNRNPH1	72	0.26	4.58e-04	salmon
ENSCAFG00000000338	GRM1	24	0.00	NA
ENSCAFG00000000338	GRM1	48	1.02	NA
ENSCAFG00000000338	GRM1	72	0.00	NA
ENSCAFG00000000341		24	0.41	4.28e-01	grey
ENSCAFG00000000341		48	0.44	4.28e-01	grey
ENSCAFG00000000341		72	-0.20	6.65e-01	grey
ENSCAFG00000000344	RUFY1	24	0.12	2.57e-01	grey
ENSCAFG00000000344	RUFY1	48	0.09	4.99e-01	grey
ENSCAFG00000000344	RUFY1	72	0.29	1.74e-04	grey
ENSCAFG00000000348	CANX	24	-0.23	5.28e-02	lightgreen
ENSCAFG00000000348	CANX	48	-0.02	9.39e-01	lightgreen
ENSCAFG00000000348	CANX	72	0.25	1.34e-02	lightgreen
ENSCAFG00000000350	MAML1	24	-0.10	7.67e-01	cyan
ENSCAFG00000000350	MAML1	48	-0.24	3.92e-01	cyan
ENSCAFG00000000350	MAML1	72	-0.32	1.16e-01	cyan
ENSCAFG00000000351	C10H12orf56	24	0.66	NA
ENSCAFG00000000351	C10H12orf56	48	1.26	1.58e-01
ENSCAFG00000000351	C10H12orf56	72	-0.29	7.49e-01
ENSCAFG00000000352	XPOT	24	-0.33	1.57e-03	lightgreen
ENSCAFG00000000352	XPOT	48	0.07	6.79e-01	lightgreen
ENSCAFG00000000352	XPOT	72	-0.29	1.68e-03	lightgreen
ENSCAFG00000000353	STXBP5	24	-0.10	6.75e-01	lightgreen
ENSCAFG00000000353	STXBP5	48	0.04	8.98e-01	lightgreen
ENSCAFG00000000353	STXBP5	72	-0.05	8.28e-01	lightgreen
ENSCAFG00000000354	LTC4S	24	0.34	NA
ENSCAFG00000000354	LTC4S	48	1.00	NA
ENSCAFG00000000354	LTC4S	72	0.58	NA
ENSCAFG00000000355	MGAT4B	24	0.21	2.00e-01	darkmagenta
ENSCAFG00000000355	MGAT4B	48	-0.12	5.42e-01	darkmagenta
ENSCAFG00000000355	MGAT4B	72	-0.21	1.21e-01	darkmagenta
ENSCAFG00000000356	TBK1	24	0.07	8.34e-01	lightcyan
ENSCAFG00000000356	TBK1	48	0.34	1.18e-01	lightcyan
ENSCAFG00000000356	TBK1	72	0.25	1.87e-01	lightcyan
ENSCAFG00000000359	GNS	24	-0.19	2.18e-01	cyan
ENSCAFG00000000359	GNS	48	-0.20	1.92e-01	cyan
ENSCAFG00000000359	GNS	72	-0.09	5.21e-01	cyan
ENSCAFG00000000360	SQSTM1	24	0.42	8.50e-03	darkmagenta
ENSCAFG00000000360	SQSTM1	48	-0.03	9.32e-01	darkmagenta
ENSCAFG00000000360	SQSTM1	72	-0.26	7.11e-02	darkmagenta
ENSCAFG00000000361	TBC1D30	24	-0.59	NA
ENSCAFG00000000361	TBC1D30	48	0.08	NA
ENSCAFG00000000361	TBC1D30	72	1.83	NA
ENSCAFG00000000365	MRNIP	24	0.47	9.26e-02	darkmagenta
ENSCAFG00000000365	MRNIP	48	0.21	5.80e-01	darkmagenta
ENSCAFG00000000365	MRNIP	72	-0.42	6.48e-02	darkmagenta
ENSCAFG00000000366	SASH1	24	0.21	3.23e-01	darkgreen
ENSCAFG00000000366	SASH1	48	0.27	1.90e-01	darkgreen
ENSCAFG00000000366	SASH1	72	0.50	1.16e-03	darkgreen
ENSCAFG00000000367	ENPP3	24	2.58	NA
ENSCAFG00000000367	ENPP3	48	0.09	NA
ENSCAFG00000000367	ENPP3	72	0.03	9.95e-01
ENSCAFG00000000370		24	0.07	7.68e-01	darkmagenta
ENSCAFG00000000370		48	0.19	3.05e-01	darkmagenta
ENSCAFG00000000370		72	-0.18	2.24e-01	darkmagenta
ENSCAFG00000000372	UST	24	-0.09	8.36e-01	lightcyan1
ENSCAFG00000000372	UST	48	-0.56	1.17e-02	lightcyan1
ENSCAFG00000000372	UST	72	-1.13	2.14e-12	lightcyan1
ENSCAFG00000000373	TAB2	24	0.13	5.06e-01	grey
ENSCAFG00000000373	TAB2	48	0.14	4.98e-01	grey
ENSCAFG00000000373	TAB2	72	-0.13	4.17e-01	grey
ENSCAFG00000000374	IRAK3	24	0.53	1.68e-01	salmon
ENSCAFG00000000374	IRAK3	48	0.62	9.60e-02	salmon
ENSCAFG00000000374	IRAK3	72	0.84	4.93e-03	salmon
ENSCAFG00000000375	ZC3H12D	24	0.02	9.46e-01	darkmagenta
ENSCAFG00000000375	ZC3H12D	48	-0.26	1.74e-01	darkmagenta
ENSCAFG00000000375	ZC3H12D	72	-0.18	3.07e-01	darkmagenta
ENSCAFG00000000376		24	0.77	3.70e-02	salmon
ENSCAFG00000000376		48	0.42	3.74e-01	salmon
ENSCAFG00000000376		72	0.40	3.37e-01	salmon
ENSCAFG00000000377		24	0.80	NA
ENSCAFG00000000377		48	0.91	NA
ENSCAFG00000000377		72	-2.34	NA
ENSCAFG00000000378	HELB	24	0.31	1.57e-01	darkmagenta
ENSCAFG00000000378	HELB	48	0.39	6.27e-02	darkmagenta
ENSCAFG00000000378	HELB	72	0.11	6.38e-01	darkmagenta
ENSCAFG00000000379	PPIL4	24	-0.10	6.64e-01	lightcyan
ENSCAFG00000000379	PPIL4	48	0.14	5.05e-01	lightcyan
ENSCAFG00000000379	PPIL4	72	0.01	9.59e-01	lightcyan
ENSCAFG00000000380	MED23	24	-0.08	7.13e-01	darkgreen
ENSCAFG00000000380	MED23	48	0.12	5.12e-01	darkgreen
ENSCAFG00000000380	MED23	72	-0.01	9.74e-01	darkgreen
ENSCAFG00000000381	TBC1D9B	24	0.18	2.52e-01	darkmagenta
ENSCAFG00000000381	TBC1D9B	48	0.06	7.96e-01	darkmagenta
ENSCAFG00000000381	TBC1D9B	72	0.20	1.09e-01	darkmagenta
ENSCAFG00000000384	GRIP1	24	0.00	NA
ENSCAFG00000000384	GRIP1	48	0.00	NA
ENSCAFG00000000384	GRIP1	72	1.02	NA
ENSCAFG00000000385	KATNA1	24	0.00	9.97e-01	lightcyan
ENSCAFG00000000385	KATNA1	48	0.17	1.45e-01	lightcyan
ENSCAFG00000000385	KATNA1	72	0.22	2.04e-02	lightcyan
ENSCAFG00000000386	ARG1	24	0.17	NA
ENSCAFG00000000386	ARG1	48	-0.02	9.91e-01
ENSCAFG00000000386	ARG1	72	0.70	5.02e-01
ENSCAFG00000000387	LATS1	24	-0.08	8.43e-01	darkgreen
ENSCAFG00000000387	LATS1	48	0.12	7.44e-01	darkgreen
ENSCAFG00000000387	LATS1	72	0.22	3.59e-01	darkgreen
ENSCAFG00000000388	TRIM39	24	0.03	9.52e-01	darkmagenta
ENSCAFG00000000388	TRIM39	48	-0.19	6.59e-01	darkmagenta
ENSCAFG00000000388	TRIM39	72	-0.23	4.46e-01	darkmagenta
ENSCAFG00000000390	NUP43	24	-0.11	5.42e-01	lightgreen
ENSCAFG00000000390	NUP43	48	-0.01	9.63e-01	lightgreen
ENSCAFG00000000390	NUP43	72	-0.08	6.18e-01	lightgreen
ENSCAFG00000000391	RASGEF1C	24	1.14	4.68e-03	darkmagenta
ENSCAFG00000000391	RASGEF1C	48	0.91	3.97e-02	darkmagenta
ENSCAFG00000000391	RASGEF1C	72	1.13	9.96e-04	darkmagenta
ENSCAFG00000000393	PCMT1	24	-0.17	3.18e-01	lightcyan
ENSCAFG00000000393	PCMT1	48	0.07	7.50e-01	lightcyan
ENSCAFG00000000393	PCMT1	72	0.08	6.27e-01	lightcyan
ENSCAFG00000000394	RPP21	24	-0.05	9.14e-01	lightcyan1
ENSCAFG00000000394	RPP21	48	-0.70	7.17e-04	lightcyan1
ENSCAFG00000000394	RPP21	72	-0.88	5.52e-07	lightcyan1
ENSCAFG00000000395	MAPK9	24	-0.06	6.29e-01	grey
ENSCAFG00000000395	MAPK9	48	0.06	6.94e-01	grey
ENSCAFG00000000395	MAPK9	72	0.03	8.27e-01	grey
ENSCAFG00000000396	GNL1	24	-0.05	8.42e-01	lightcyan1
ENSCAFG00000000396	GNL1	48	-0.17	3.47e-01	lightcyan1
ENSCAFG00000000396	GNL1	72	-0.13	3.78e-01	lightcyan1
ENSCAFG00000000397	CAND1	24	-0.12	2.76e-01	lightcyan
ENSCAFG00000000397	CAND1	48	0.19	7.03e-02	lightcyan
ENSCAFG00000000397	CAND1	72	0.22	8.70e-03	lightcyan
ENSCAFG00000000398	LRP11	24	0.07	8.06e-01	darkmagenta
ENSCAFG00000000398	LRP11	48	-0.13	6.00e-01	darkmagenta
ENSCAFG00000000398	LRP11	72	-0.37	1.13e-02	darkmagenta
ENSCAFG00000000399		24	-0.26	7.77e-01	lightcyan1
ENSCAFG00000000399		48	-1.43	9.72e-04	lightcyan1
ENSCAFG00000000399		72	-1.13	1.36e-03	lightcyan1
ENSCAFG00000000400		24	-0.13	7.55e-01	lightgreen
ENSCAFG00000000400		48	-0.39	1.99e-01	lightgreen
ENSCAFG00000000400		72	-0.05	8.90e-01	lightgreen
ENSCAFG00000000405	PLEKHG1	24	0.20	5.90e-01	darkmagenta
ENSCAFG00000000405	PLEKHG1	48	0.17	6.80e-01	darkmagenta
ENSCAFG00000000405	PLEKHG1	72	0.10	7.75e-01	darkmagenta
ENSCAFG00000000406	PPP1R10	24	-0.07	7.16e-01	cyan
ENSCAFG00000000406	PPP1R10	48	-0.19	1.53e-01	cyan
ENSCAFG00000000406	PPP1R10	72	-0.21	5.50e-02	cyan
ENSCAFG00000000407	DYRK2	24	0.35	1.89e-01	darkmagenta
ENSCAFG00000000407	DYRK2	48	0.13	7.19e-01	darkmagenta
ENSCAFG00000000407	DYRK2	72	-0.18	4.73e-01	darkmagenta
ENSCAFG00000000408	IFNG	24	0.00	NA
ENSCAFG00000000408	IFNG	48	-0.90	NA
ENSCAFG00000000408	IFNG	72	0.00	NA
ENSCAFG00000000411	MRPS18B	24	-0.05	8.44e-01	darkolivegreen
ENSCAFG00000000411	MRPS18B	48	-0.07	7.70e-01	darkolivegreen
ENSCAFG00000000411	MRPS18B	72	-0.08	6.63e-01	darkolivegreen
ENSCAFG00000000412	MDM1	24	-0.18	4.08e-01	lightgreen
ENSCAFG00000000412	MDM1	48	-0.06	8.47e-01	lightgreen
ENSCAFG00000000412	MDM1	72	-0.29	6.03e-02	lightgreen
ENSCAFG00000000413	MTHFD1L	24	-0.00	9.89e-01	lightgreen
ENSCAFG00000000413	MTHFD1L	48	-0.00	9.91e-01	lightgreen
ENSCAFG00000000413	MTHFD1L	72	-0.45	6.28e-08	lightgreen
ENSCAFG00000000414	ATAT1	24	0.35	1.88e-01	darkmagenta
ENSCAFG00000000414	ATAT1	48	-0.11	8.00e-01	darkmagenta
ENSCAFG00000000414	ATAT1	72	-0.84	7.04e-06	darkmagenta
ENSCAFG00000000415	RAP1B	24	-0.28	2.59e-02	lightgreen
ENSCAFG00000000415	RAP1B	48	-0.05	8.10e-01	lightgreen
ENSCAFG00000000415	RAP1B	72	-0.09	5.23e-01	lightgreen
ENSCAFG00000000416	C12H6orf136	24	0.20	3.76e-01	darkmagenta
ENSCAFG00000000416	C12H6orf136	48	-0.13	6.14e-01	darkmagenta
ENSCAFG00000000416	C12H6orf136	72	-0.16	4.30e-01	darkmagenta
ENSCAFG00000000417	NUP107	24	-0.17	1.80e-01	lightcyan
ENSCAFG00000000417	NUP107	48	0.09	6.08e-01	lightcyan
ENSCAFG00000000417	NUP107	72	0.12	3.42e-01	lightcyan
ENSCAFG00000000418	MDM2	24	0.14	3.49e-01	lightcyan1
ENSCAFG00000000418	MDM2	48	0.03	8.96e-01	lightcyan1
ENSCAFG00000000418	MDM2	72	-0.41	1.67e-05	lightcyan1
ENSCAFG00000000419	AKAP12	24	-0.35	3.32e-01	lightgreen
ENSCAFG00000000419	AKAP12	48	-0.64	2.34e-02	lightgreen
ENSCAFG00000000419	AKAP12	72	-0.12	7.19e-01	lightgreen
ENSCAFG00000000422	ZBTB2	24	0.01	9.66e-01	darkolivegreen
ENSCAFG00000000422	ZBTB2	48	0.34	1.09e-02	darkolivegreen
ENSCAFG00000000422	ZBTB2	72	0.23	9.24e-02	darkolivegreen
ENSCAFG00000000423	RMND1	24	-0.12	7.09e-01	darkmagenta
ENSCAFG00000000423	RMND1	48	0.17	5.78e-01	darkmagenta
ENSCAFG00000000423	RMND1	72	-0.06	8.29e-01	darkmagenta
ENSCAFG00000000424	CPSF6	24	-0.07	5.41e-01	darkolivegreen
ENSCAFG00000000424	CPSF6	48	0.08	4.72e-01	darkolivegreen
ENSCAFG00000000424	CPSF6	72	0.41	4.62e-09	darkolivegreen
ENSCAFG00000000425	ARMT1	24	-0.17	4.55e-01	lightgreen
ENSCAFG00000000425	ARMT1	48	0.10	7.19e-01	lightgreen
ENSCAFG00000000425	ARMT1	72	-0.00	9.95e-01	lightgreen
ENSCAFG00000000426	LYZ	24	0.13	6.33e-01	darkmagenta
ENSCAFG00000000426	LYZ	48	0.24	3.09e-01	darkmagenta
ENSCAFG00000000426	LYZ	72	-0.19	3.31e-01	darkmagenta
ENSCAFG00000000427	DHX16	24	0.01	9.68e-01	darkmagenta
ENSCAFG00000000427	DHX16	48	-0.12	3.36e-01	darkmagenta
ENSCAFG00000000427	DHX16	72	0.10	3.70e-01	darkmagenta
ENSCAFG00000000428	YEATS4	24	0.05	9.00e-01	lightgreen
ENSCAFG00000000428	YEATS4	48	0.21	4.48e-01	lightgreen
ENSCAFG00000000428	YEATS4	72	-0.02	9.41e-01	lightgreen
ENSCAFG00000000430	ESR1	24	-0.81	NA
ENSCAFG00000000430	ESR1	48	0.00	NA
ENSCAFG00000000430	ESR1	72	0.06	NA
ENSCAFG00000000431	FRS2	24	0.03	9.46e-01	cyan
ENSCAFG00000000431	FRS2	48	0.25	4.47e-01	cyan
ENSCAFG00000000431	FRS2	72	0.17	5.44e-01	cyan
ENSCAFG00000000432	CCT2	24	-0.25	3.65e-02	lightgreen
ENSCAFG00000000432	CCT2	48	0.04	8.64e-01	lightgreen
ENSCAFG00000000432	CCT2	72	0.03	8.65e-01	lightgreen
ENSCAFG00000000434	LRRC10	24	-0.81	NA
ENSCAFG00000000434	LRRC10	48	0.00	NA
ENSCAFG00000000434	LRRC10	72	0.08	NA
ENSCAFG00000000436	RAB3IP	24	-0.09	7.10e-01	lightgreen
ENSCAFG00000000436	RAB3IP	48	0.06	8.43e-01	lightgreen
ENSCAFG00000000436	RAB3IP	72	-0.04	8.40e-01	lightgreen
ENSCAFG00000000437	PPP1R18	24	0.18	1.23e-01	darkmagenta
ENSCAFG00000000437	PPP1R18	48	-0.01	9.55e-01	darkmagenta
ENSCAFG00000000437	PPP1R18	72	0.15	1.36e-01	darkmagenta
ENSCAFG00000000441	CNOT2	24	-0.15	2.53e-01	lightcyan
ENSCAFG00000000441	CNOT2	48	0.11	4.48e-01	lightcyan
ENSCAFG00000000441	CNOT2	72	-0.01	9.43e-01	lightcyan
ENSCAFG00000000442	MDC1	24	0.18	3.76e-01	darkmagenta
ENSCAFG00000000442	MDC1	48	-0.04	8.93e-01	darkmagenta
ENSCAFG00000000442	MDC1	72	-0.05	8.37e-01	darkmagenta
ENSCAFG00000000443		24	0.04	8.83e-01	lightgreen
ENSCAFG00000000443		48	0.06	8.13e-01	lightgreen
ENSCAFG00000000443		72	0.07	6.77e-01	lightgreen
ENSCAFG00000000444	FLOT1	24	0.38	6.00e-04	darkmagenta
ENSCAFG00000000444	FLOT1	48	0.02	9.29e-01	darkmagenta
ENSCAFG00000000444	FLOT1	72	-0.12	3.43e-01	darkmagenta
ENSCAFG00000000445	SYNE1	24	0.15	5.63e-01	darkmagenta
ENSCAFG00000000445	SYNE1	48	-0.10	7.23e-01	darkmagenta
ENSCAFG00000000445	SYNE1	72	-0.09	7.01e-01	darkmagenta
ENSCAFG00000000447	IER3	24	-0.15	7.67e-01	lightcyan1
ENSCAFG00000000447	IER3	48	-0.48	1.48e-01	lightcyan1
ENSCAFG00000000447	IER3	72	-0.76	1.73e-03	lightcyan1
ENSCAFG00000000448	DDR1	24	1.12	NA
ENSCAFG00000000448	DDR1	48	1.02	NA
ENSCAFG00000000448	DDR1	72	-2.00	NA
ENSCAFG00000000451	LGR5	24	-0.70	NA
ENSCAFG00000000451	LGR5	48	-0.99	NA
ENSCAFG00000000451	LGR5	72	-1.99	NA
ENSCAFG00000000453	ZFC3H1	24	-0.04	9.03e-01	darkmagenta
ENSCAFG00000000453	ZFC3H1	48	0.04	9.06e-01	darkmagenta
ENSCAFG00000000453	ZFC3H1	72	-0.58	4.08e-05	darkmagenta
ENSCAFG00000000454	VARS2	24	-0.01	9.66e-01	darkolivegreen
ENSCAFG00000000454	VARS2	48	-0.01	9.43e-01	darkolivegreen
ENSCAFG00000000454	VARS2	72	0.22	1.64e-02	darkolivegreen
ENSCAFG00000000458	RAB21	24	-0.00	9.92e-01	lightcyan
ENSCAFG00000000458	RAB21	48	0.30	1.16e-02	lightcyan
ENSCAFG00000000458	RAB21	72	0.18	1.28e-01	lightcyan
ENSCAFG00000000459	TBC1D15	24	0.08	7.80e-01	lightgreen
ENSCAFG00000000459	TBC1D15	48	0.33	5.54e-02	lightgreen
ENSCAFG00000000459	TBC1D15	72	0.00	9.97e-01	lightgreen
ENSCAFG00000000460	LAPTM4B	24	-0.81	NA
ENSCAFG00000000460	LAPTM4B	48	0.00	NA
ENSCAFG00000000460	LAPTM4B	72	0.00	NA
ENSCAFG00000000462	TPH2	24	-0.86	NA
ENSCAFG00000000462	TPH2	48	-1.22	4.93e-02
ENSCAFG00000000462	TPH2	72	0.41	4.77e-01
ENSCAFG00000000464	CNOT6	24	0.07	8.43e-01	lightcyan
ENSCAFG00000000464	CNOT6	48	0.39	7.22e-02	lightcyan
ENSCAFG00000000464	CNOT6	72	0.54	2.35e-03	lightcyan
ENSCAFG00000000469	POP1	24	-0.17	1.87e-01	darkolivegreen
ENSCAFG00000000469	POP1	48	0.09	5.87e-01	darkolivegreen
ENSCAFG00000000469	POP1	72	0.50	2.78e-07	darkolivegreen
ENSCAFG00000000470		24	1.17	NA
ENSCAFG00000000470		48	0.05	NA
ENSCAFG00000000470		72	0.52	NA
ENSCAFG00000000478	CCHCR1	24	0.38	4.70e-03	darkmagenta
ENSCAFG00000000478	CCHCR1	48	0.12	5.57e-01	darkmagenta
ENSCAFG00000000478	CCHCR1	72	0.05	7.91e-01	darkmagenta
ENSCAFG00000000479	KCNC2	24	-0.81	NA
ENSCAFG00000000479	KCNC2	48	0.00	NA
ENSCAFG00000000479	KCNC2	72	-0.87	NA
ENSCAFG00000000480	NIPAL2	24	0.01	9.79e-01	lightgreen
ENSCAFG00000000480	NIPAL2	48	0.16	4.12e-01	lightgreen
ENSCAFG00000000480	NIPAL2	72	0.23	1.04e-01	lightgreen
ENSCAFG00000000482	FLT4	24	0.00	NA
ENSCAFG00000000482	FLT4	48	1.02	NA
ENSCAFG00000000482	FLT4	72	0.06	NA
ENSCAFG00000000483	TCF19	24	-0.11	5.56e-01	darkolivegreen
ENSCAFG00000000483	TCF19	48	-0.02	9.44e-01	darkolivegreen
ENSCAFG00000000483	TCF19	72	0.25	6.52e-02	darkolivegreen
ENSCAFG00000000484	STK3	24	-0.08	7.72e-01	lightgreen
ENSCAFG00000000484	STK3	48	0.10	7.23e-01	lightgreen
ENSCAFG00000000484	STK3	72	0.07	7.28e-01	lightgreen
ENSCAFG00000000485		24	0.68	NA
ENSCAFG00000000485		48	0.69	NA
ENSCAFG00000000485		72	0.06	NA
ENSCAFG00000000487	DLA88	24	0.33	5.32e-02	darkmagenta
ENSCAFG00000000487	DLA88	48	-0.21	2.98e-01	darkmagenta
ENSCAFG00000000487	DLA88	72	-0.17	3.19e-01	darkmagenta
ENSCAFG00000000488	KCNS2	24	-0.81	NA
ENSCAFG00000000488	KCNS2	48	0.00	NA
ENSCAFG00000000488	KCNS2	72	0.00	NA
ENSCAFG00000000491		24	-0.25	NA
ENSCAFG00000000491		48	0.05	NA
ENSCAFG00000000491		72	-0.61	6.81e-01
ENSCAFG00000000493	OSR2	24	0.74	NA
ENSCAFG00000000493	OSR2	48	-0.86	NA
ENSCAFG00000000493	OSR2	72	-1.83	NA
ENSCAFG00000000497		24	0.57	4.70e-01	darkmagenta
ENSCAFG00000000497		48	0.67	4.18e-01	darkmagenta
ENSCAFG00000000497		72	1.26	5.08e-02	darkmagenta
ENSCAFG00000000502		24	0.04	9.63e-01	darkmagenta
ENSCAFG00000000502		48	0.64	2.72e-01	darkmagenta
ENSCAFG00000000502		72	1.36	1.47e-02	darkmagenta
ENSCAFG00000000506	MCCD1	24	-0.11	NA
ENSCAFG00000000506	MCCD1	48	0.48	7.07e-01
ENSCAFG00000000506	MCCD1	72	0.19	8.62e-01
ENSCAFG00000000507	VPS13B	24	0.03	9.46e-01	cyan
ENSCAFG00000000507	VPS13B	48	0.11	8.14e-01	cyan
ENSCAFG00000000507	VPS13B	72	0.02	9.58e-01	cyan
ENSCAFG00000000509	DDX39B	24	0.03	8.52e-01	darkolivegreen
ENSCAFG00000000509	DDX39B	48	0.08	5.13e-01	darkolivegreen
ENSCAFG00000000509	DDX39B	72	0.29	1.92e-04	darkolivegreen
ENSCAFG00000000512	SRFBP1	24	-0.33	7.80e-02	lightgreen
ENSCAFG00000000512	SRFBP1	48	0.17	4.61e-01	lightgreen
ENSCAFG00000000512	SRFBP1	72	-0.25	1.40e-01	lightgreen
ENSCAFG00000000513	ATP6V1G2	24	-0.04	9.69e-01	darkmagenta
ENSCAFG00000000513	ATP6V1G2	48	-0.09	9.30e-01	darkmagenta
ENSCAFG00000000513	ATP6V1G2	72	0.03	9.72e-01	darkmagenta
ENSCAFG00000000515	LTA	24	-0.06	8.30e-01	darkolivegreen
ENSCAFG00000000515	LTA	48	-0.05	8.58e-01	darkolivegreen
ENSCAFG00000000515	LTA	72	0.04	8.57e-01	darkolivegreen
ENSCAFG00000000517	TNF	24	-0.24	7.08e-01	darkmagenta
ENSCAFG00000000517	TNF	48	-0.28	6.57e-01	darkmagenta
ENSCAFG00000000517	TNF	72	-1.06	2.79e-03	darkmagenta
ENSCAFG00000000525	GLIPR1	24	0.05	9.52e-01	lightgreen
ENSCAFG00000000525	GLIPR1	48	0.53	3.38e-01	lightgreen
ENSCAFG00000000525	GLIPR1	72	-0.52	2.44e-01	lightgreen
ENSCAFG00000000529	RGS22	24	-0.08	8.91e-01	lightgreen
ENSCAFG00000000529	RGS22	48	-0.04	9.49e-01	lightgreen
ENSCAFG00000000529	RGS22	72	-0.88	2.19e-03	lightgreen
ENSCAFG00000000530	SNX2	24	0.03	8.89e-01	darkmagenta
ENSCAFG00000000530	SNX2	48	0.25	2.31e-02	darkmagenta
ENSCAFG00000000530	SNX2	72	0.07	5.94e-01	darkmagenta
ENSCAFG00000000533	PRRC2A	24	0.04	8.80e-01	cyan
ENSCAFG00000000533	PRRC2A	48	-0.10	6.40e-01	cyan
ENSCAFG00000000533	PRRC2A	72	-0.02	9.06e-01	cyan
ENSCAFG00000000534	SNX24	24	0.91	NA
ENSCAFG00000000534	SNX24	48	-0.10	9.51e-01
ENSCAFG00000000534	SNX24	72	-0.46	6.03e-01
ENSCAFG00000000540		24	0.24	5.16e-01	grey
ENSCAFG00000000540		48	0.09	8.71e-01	grey
ENSCAFG00000000540		72	-0.18	5.83e-01	grey
ENSCAFG00000000543	CEP120	24	0.02	9.35e-01	darkmagenta
ENSCAFG00000000543	CEP120	48	0.04	8.73e-01	darkmagenta
ENSCAFG00000000543	CEP120	72	-0.18	1.16e-01	darkmagenta
ENSCAFG00000000544	FBXO43	24	0.29	NA
ENSCAFG00000000544	FBXO43	48	0.11	9.38e-01
ENSCAFG00000000544	FBXO43	72	-0.17	8.57e-01
ENSCAFG00000000547	FBXO5	24	-0.02	9.49e-01	lightgreen
ENSCAFG00000000547	FBXO5	48	0.24	2.94e-01	lightgreen
ENSCAFG00000000547	FBXO5	72	-0.01	9.78e-01	lightgreen
ENSCAFG00000000549	MTRF1L	24	-0.04	8.84e-01	lightgreen
ENSCAFG00000000549	MTRF1L	48	0.11	6.87e-01	lightgreen
ENSCAFG00000000549	MTRF1L	72	-0.31	5.23e-02	lightgreen
ENSCAFG00000000550	RGS17	24	0.02	NA
ENSCAFG00000000550	RGS17	48	0.69	3.71e-01
ENSCAFG00000000550	RGS17	72	0.08	9.19e-01
ENSCAFG00000000554		24	-0.00	9.97e-01	darkolivegreen
ENSCAFG00000000554		48	-0.17	5.41e-01	darkolivegreen
ENSCAFG00000000554		72	0.56	2.07e-03	darkolivegreen
ENSCAFG00000000555	RNF19A	24	0.22	2.76e-01	darkmagenta
ENSCAFG00000000555	RNF19A	48	0.44	6.57e-03	darkmagenta
ENSCAFG00000000555	RNF19A	72	0.11	5.69e-01	darkmagenta
ENSCAFG00000000557	CSNK1G3	24	-0.04	9.19e-01	grey
ENSCAFG00000000557	CSNK1G3	48	0.22	4.87e-01	grey
ENSCAFG00000000557	CSNK1G3	72	-0.07	8.17e-01	grey
ENSCAFG00000000561	MIOX	24	1.93	NA
ENSCAFG00000000561	MIOX	48	0.00	NA
ENSCAFG00000000561	MIOX	72	-0.52	NA
ENSCAFG00000000562	CNKSR3	24	0.19	7.81e-01	lightcyan
ENSCAFG00000000562	CNKSR3	48	-0.31	6.54e-01	lightcyan
ENSCAFG00000000562	CNKSR3	72	-0.20	7.78e-01	lightcyan
ENSCAFG00000000563	SNX31	24	-0.09	5.38e-01	lightgreen
ENSCAFG00000000563	SNX31	48	0.04	8.14e-01	lightgreen
ENSCAFG00000000563	SNX31	72	-0.09	4.34e-01	lightgreen
ENSCAFG00000000564	SCO2	24	-0.10	6.93e-01	darkolivegreen
ENSCAFG00000000564	SCO2	48	-0.14	5.73e-01	darkolivegreen
ENSCAFG00000000564	SCO2	72	0.62	2.25e-05	darkolivegreen
ENSCAFG00000000565		24	0.22	7.72e-01	grey
ENSCAFG00000000565		48	0.36	5.89e-01	grey
ENSCAFG00000000565		72	-0.32	5.36e-01	grey
ENSCAFG00000000566	ARSA	24	0.31	6.78e-02	darkmagenta
ENSCAFG00000000566	ARSA	48	0.02	9.41e-01	darkmagenta
ENSCAFG00000000566	ARSA	72	-0.56	6.59e-06	darkmagenta
ENSCAFG00000000567	PABPC1	24	0.11	1.85e-01	salmon
ENSCAFG00000000567	PABPC1	48	0.15	5.06e-02	salmon
ENSCAFG00000000567	PABPC1	72	0.01	9.31e-01	salmon
ENSCAFG00000000568	MAPK8IP2	24	0.08	9.26e-01	darkmagenta
ENSCAFG00000000568	MAPK8IP2	48	0.60	4.35e-01	darkmagenta
ENSCAFG00000000568	MAPK8IP2	72	-0.41	4.70e-01	darkmagenta
ENSCAFG00000000569	ZNF608	24	0.13	6.27e-01	lightcyan1
ENSCAFG00000000569	ZNF608	48	-0.35	7.58e-02	lightcyan1
ENSCAFG00000000569	ZNF608	72	-0.76	2.74e-07	lightcyan1
ENSCAFG00000000570	SCAF8	24	0.15	5.23e-01	salmon
ENSCAFG00000000570	SCAF8	48	0.32	8.27e-02	salmon
ENSCAFG00000000570	SCAF8	72	0.56	9.64e-05	salmon
ENSCAFG00000000575	BAG6	24	-0.02	9.13e-01	darkmagenta
ENSCAFG00000000575	BAG6	48	-0.09	5.92e-01	darkmagenta
ENSCAFG00000000575	BAG6	72	0.02	9.21e-01	darkmagenta
ENSCAFG00000000577	TIAM2	24	-0.18	7.38e-01	lightgreen
ENSCAFG00000000577	TIAM2	48	-0.28	5.60e-01	lightgreen
ENSCAFG00000000577	TIAM2	72	-0.14	7.58e-01	lightgreen
ENSCAFG00000000578		24	-1.07	NA
ENSCAFG00000000578		48	-0.70	NA
ENSCAFG00000000578		72	-1.73	NA
ENSCAFG00000000579	CHKB	24	0.28	6.06e-02	darkmagenta
ENSCAFG00000000579	CHKB	48	0.00	9.95e-01	darkmagenta
ENSCAFG00000000579	CHKB	72	0.03	8.68e-01	darkmagenta
ENSCAFG00000000580		24	-0.04	8.09e-01	salmon
ENSCAFG00000000580		48	0.18	7.91e-02	salmon
ENSCAFG00000000580		72	0.33	4.87e-05	salmon
ENSCAFG00000000581	TFB1M	24	-0.36	2.51e-01	lightgreen
ENSCAFG00000000581	TFB1M	48	-0.32	3.31e-01	lightgreen
ENSCAFG00000000581	TFB1M	72	-0.66	4.96e-03	lightgreen
ENSCAFG00000000582	GRAMD2B	24	-0.34	5.77e-03	lightgreen
ENSCAFG00000000582	GRAMD2B	48	-0.45	2.61e-05	lightgreen
ENSCAFG00000000582	GRAMD2B	72	-0.46	6.42e-06	lightgreen
ENSCAFG00000000583	CLDN20	24	0.15	NA
ENSCAFG00000000583	CLDN20	48	0.00	NA
ENSCAFG00000000583	CLDN20	72	-0.90	NA
ENSCAFG00000000584	ZNF706	24	-0.00	9.99e-01	lightcyan
ENSCAFG00000000584	ZNF706	48	0.09	6.00e-01	lightcyan
ENSCAFG00000000584	ZNF706	72	0.06	6.65e-01	lightcyan
ENSCAFG00000000586	CPT1B	24	0.31	6.75e-02	darkmagenta
ENSCAFG00000000586	CPT1B	48	-0.09	7.16e-01	darkmagenta
ENSCAFG00000000586	CPT1B	72	-0.32	2.34e-02	darkmagenta
ENSCAFG00000000587	GRHL2	24	-0.45	NA
ENSCAFG00000000587	GRHL2	48	-3.99	NA
ENSCAFG00000000587	GRHL2	72	0.00	NA
ENSCAFG00000000588	ALDH7A1	24	-0.06	7.41e-01	lightgreen
ENSCAFG00000000588	ALDH7A1	48	-0.25	5.54e-02	lightgreen
ENSCAFG00000000588	ALDH7A1	72	-0.36	5.71e-04	lightgreen
ENSCAFG00000000590	PHAX	24	-0.11	7.05e-01	lightgreen
ENSCAFG00000000590	PHAX	48	0.07	8.38e-01	lightgreen
ENSCAFG00000000590	PHAX	72	0.22	2.72e-01	lightgreen
ENSCAFG00000000592	TEX43	24	0.00	NA
ENSCAFG00000000592	TEX43	48	1.02	NA
ENSCAFG00000000592	TEX43	72	0.06	NA
ENSCAFG00000000593	LMNB1	24	0.08	5.19e-01	lightgreen
ENSCAFG00000000593	LMNB1	48	0.16	9.92e-02	lightgreen
ENSCAFG00000000593	LMNB1	72	0.23	1.91e-03	lightgreen
ENSCAFG00000000594	MARCHF3	24	-0.24	7.76e-01	darkmagenta
ENSCAFG00000000594	MARCHF3	48	-0.19	8.33e-01	darkmagenta
ENSCAFG00000000594	MARCHF3	72	0.13	8.62e-01	darkmagenta
ENSCAFG00000000595		24	-0.17	NA
ENSCAFG00000000595		48	1.07	4.28e-01
ENSCAFG00000000595		72	-0.86	4.34e-01
ENSCAFG00000000598	APOM	24	0.38	5.58e-01	darkmagenta
ENSCAFG00000000598	APOM	48	-0.25	7.74e-01	darkmagenta
ENSCAFG00000000598	APOM	72	-0.41	4.47e-01	darkmagenta
ENSCAFG00000000600	C6orf47	24	0.35	4.22e-01	darkmagenta
ENSCAFG00000000600	C6orf47	48	-0.20	7.23e-01	darkmagenta
ENSCAFG00000000600	C6orf47	72	-0.09	8.43e-01	darkmagenta
ENSCAFG00000000601	GPANK1	24	0.16	5.69e-01	darkmagenta
ENSCAFG00000000601	GPANK1	48	0.03	9.37e-01	darkmagenta
ENSCAFG00000000601	GPANK1	72	-0.14	5.36e-01	darkmagenta
ENSCAFG00000000602	RRM2B	24	0.08	8.13e-01	darkmagenta
ENSCAFG00000000602	RRM2B	48	0.18	5.01e-01	darkmagenta
ENSCAFG00000000602	RRM2B	72	-0.36	4.47e-02	darkmagenta
ENSCAFG00000000603	NCAPH2	24	0.32	7.78e-04	darkmagenta
ENSCAFG00000000603	NCAPH2	48	-0.05	7.73e-01	darkmagenta
ENSCAFG00000000603	NCAPH2	72	-0.19	4.20e-02	darkmagenta
ENSCAFG00000000604	CSNK2B	24	0.05	8.47e-01	darkmagenta
ENSCAFG00000000604	CSNK2B	48	-0.14	4.20e-01	darkmagenta
ENSCAFG00000000604	CSNK2B	72	-0.23	7.25e-02	darkmagenta
ENSCAFG00000000606	LY6G5C	24	-0.07	9.38e-01	grey
ENSCAFG00000000606	LY6G5C	48	0.42	5.60e-01	grey
ENSCAFG00000000606	LY6G5C	72	0.07	9.22e-01	grey
ENSCAFG00000000607	ABHD16A	24	0.22	1.37e-01	darkmagenta
ENSCAFG00000000607	ABHD16A	48	-0.02	9.35e-01	darkmagenta
ENSCAFG00000000607	ABHD16A	72	0.15	2.86e-01	darkmagenta
ENSCAFG00000000608	ARID1B	24	0.10	7.75e-01	cyan
ENSCAFG00000000608	ARID1B	48	0.04	9.26e-01	cyan
ENSCAFG00000000608	ARID1B	72	-0.09	7.36e-01	cyan
ENSCAFG00000000609	ADM2	24	-2.66	NA
ENSCAFG00000000609	ADM2	48	-0.90	NA
ENSCAFG00000000609	ADM2	72	-1.73	NA
ENSCAFG00000000610		24	-0.88	NA
ENSCAFG00000000610		48	2.28	NA
ENSCAFG00000000610		72	-1.13	NA
ENSCAFG00000000611	MEGF10	24	-0.72	NA
ENSCAFG00000000611	MEGF10	48	-0.93	NA
ENSCAFG00000000611	MEGF10	72	3.40	NA
ENSCAFG00000000612	SBF1	24	-0.11	4.38e-01	lightcyan1
ENSCAFG00000000612	SBF1	48	-0.65	5.21e-14	lightcyan1
ENSCAFG00000000612	SBF1	72	-0.58	1.59e-11	lightcyan1
ENSCAFG00000000613		24	2.51	NA
ENSCAFG00000000613		48	0.00	NA
ENSCAFG00000000613		72	-0.90	NA
ENSCAFG00000000614	LY6G6C	24	1.57	NA
ENSCAFG00000000614	LY6G6C	48	-0.84	NA
ENSCAFG00000000614	LY6G6C	72	-0.01	NA
ENSCAFG00000000615	MPIG6B	24	-1.09	NA
ENSCAFG00000000615	MPIG6B	48	-0.39	NA
ENSCAFG00000000615	MPIG6B	72	0.58	NA
ENSCAFG00000000616	TMEM242	24	0.06	8.23e-01	darkmagenta
ENSCAFG00000000616	TMEM242	48	0.03	9.25e-01	darkmagenta
ENSCAFG00000000616	TMEM242	72	-0.06	7.85e-01	darkmagenta
ENSCAFG00000000617	DDAH2	24	0.28	4.98e-01	darkmagenta
ENSCAFG00000000617	DDAH2	48	-0.26	5.37e-01	darkmagenta
ENSCAFG00000000617	DDAH2	72	-0.01	9.78e-01	darkmagenta
ENSCAFG00000000618	ZDHHC14	24	0.15	6.93e-01	darkmagenta
ENSCAFG00000000618	ZDHHC14	48	0.01	9.91e-01	darkmagenta
ENSCAFG00000000618	ZDHHC14	72	0.75	2.44e-03	darkmagenta
ENSCAFG00000000619	UBR5	24	-0.05	8.84e-01	cyan
ENSCAFG00000000619	UBR5	48	0.04	9.11e-01	cyan
ENSCAFG00000000619	UBR5	72	0.09	7.31e-01	cyan
ENSCAFG00000000620	PPP6R2	24	0.03	8.65e-01	darkmagenta
ENSCAFG00000000620	PPP6R2	48	-0.05	7.99e-01	darkmagenta
ENSCAFG00000000620	PPP6R2	72	0.12	2.45e-01	darkmagenta
ENSCAFG00000000621	CLIC1	24	0.06	8.06e-01	darkmagenta
ENSCAFG00000000621	CLIC1	48	-0.00	9.98e-01	darkmagenta
ENSCAFG00000000621	CLIC1	72	0.20	1.76e-01	darkmagenta
ENSCAFG00000000622	PRRC1	24	-0.24	2.79e-01	darkolivegreen
ENSCAFG00000000622	PRRC1	48	-0.01	9.72e-01	darkolivegreen
ENSCAFG00000000622	PRRC1	72	-0.18	3.71e-01	darkolivegreen
ENSCAFG00000000626		24	0.21	3.69e-01	darkmagenta
ENSCAFG00000000626		48	-0.01	9.73e-01	darkmagenta
ENSCAFG00000000626		72	-0.55	3.63e-04	darkmagenta
ENSCAFG00000000627	SNX9	24	-0.24	1.01e-01	lightgreen
ENSCAFG00000000627	SNX9	48	-0.23	1.16e-01	lightgreen
ENSCAFG00000000627	SNX9	72	-0.38	1.00e-03	lightgreen
ENSCAFG00000000628	SAPCD1	24	-0.15	8.70e-01
ENSCAFG00000000628	SAPCD1	48	-0.62	4.34e-01
ENSCAFG00000000628	SAPCD1	72	0.30	7.28e-01
ENSCAFG00000000629	DENND6B	24	0.23	4.30e-01	darkmagenta
ENSCAFG00000000629	DENND6B	48	-0.04	9.20e-01	darkmagenta
ENSCAFG00000000629	DENND6B	72	-0.18	4.57e-01	darkmagenta
ENSCAFG00000000630	VWA7	24	-0.18	4.28e-01	darkolivegreen
ENSCAFG00000000630	VWA7	48	-0.19	4.28e-01	darkolivegreen
ENSCAFG00000000630	VWA7	72	0.18	3.57e-01	darkolivegreen
ENSCAFG00000000632		24	0.51	NA
ENSCAFG00000000632		48	0.00	NA
ENSCAFG00000000632		72	0.69	NA
ENSCAFG00000000634		24	-0.80	NA
ENSCAFG00000000634		48	-0.76	NA
ENSCAFG00000000634		72	0.10	NA
ENSCAFG00000000636	VARS1	24	-0.35	1.10e-02	darkolivegreen
ENSCAFG00000000636	VARS1	48	-0.11	5.96e-01	darkolivegreen
ENSCAFG00000000636	VARS1	72	0.47	5.26e-05	darkolivegreen
ENSCAFG00000000637	SLC12A2	24	-0.14	5.83e-01	darkmagenta
ENSCAFG00000000637	SLC12A2	48	0.09	7.62e-01	darkmagenta
ENSCAFG00000000637	SLC12A2	72	0.15	4.55e-01	darkmagenta
ENSCAFG00000000638	KLF10	24	0.26	7.36e-01	darkmagenta
ENSCAFG00000000638	KLF10	48	0.40	5.74e-01	darkmagenta
ENSCAFG00000000638	KLF10	72	0.09	8.97e-01	darkmagenta
ENSCAFG00000000639	HSPA1L	24	0.03	9.65e-01	lightcyan1
ENSCAFG00000000639	HSPA1L	48	-0.30	5.26e-01	lightcyan1
ENSCAFG00000000639	HSPA1L	72	-0.46	1.32e-01	lightcyan1
ENSCAFG00000000641		24	-0.40	NA
ENSCAFG00000000641		48	-0.32	8.18e-01
ENSCAFG00000000641		72	-1.34	1.23e-01
ENSCAFG00000000642	NEU1	24	0.05	8.18e-01	darkmagenta
ENSCAFG00000000642	NEU1	48	-0.06	7.90e-01	darkmagenta
ENSCAFG00000000642	NEU1	72	0.13	3.68e-01	darkmagenta
ENSCAFG00000000643	AZIN1	24	-0.01	9.67e-01	lightcyan
ENSCAFG00000000643	AZIN1	48	0.34	3.19e-03	lightcyan
ENSCAFG00000000643	AZIN1	72	0.17	1.57e-01	lightcyan
ENSCAFG00000000644	SYNJ2	24	-0.28	4.72e-01	cyan
ENSCAFG00000000644	SYNJ2	48	0.03	9.62e-01	cyan
ENSCAFG00000000644	SYNJ2	72	-0.22	4.86e-01	cyan
ENSCAFG00000000646		24	0.54	NA
ENSCAFG00000000646		48	0.16	9.03e-01
ENSCAFG00000000646		72	-0.10	9.29e-01
ENSCAFG00000000647	SERAC1	24	-0.05	8.79e-01	lightcyan1
ENSCAFG00000000647	SERAC1	48	-0.09	7.27e-01	lightcyan1
ENSCAFG00000000647	SERAC1	72	-0.33	2.34e-02	lightcyan1
ENSCAFG00000000649	ATP6V1C1	24	0.08	7.09e-01	lightcyan
ENSCAFG00000000649	ATP6V1C1	48	0.25	1.15e-01	lightcyan
ENSCAFG00000000649	ATP6V1C1	72	0.32	1.15e-02	lightcyan
ENSCAFG00000000652	TULP4	24	0.09	7.81e-01	cyan
ENSCAFG00000000652	TULP4	48	0.05	8.97e-01	cyan
ENSCAFG00000000652	TULP4	72	0.08	7.31e-01	cyan
ENSCAFG00000000653		24	1.11	NA
ENSCAFG00000000653		48	0.99	2.87e-01
ENSCAFG00000000653		72	-0.09	9.36e-01
ENSCAFG00000000655	TMEM181	24	-0.62	5.75e-02	lightcyan1
ENSCAFG00000000655	TMEM181	48	-0.30	4.67e-01	lightcyan1
ENSCAFG00000000655	TMEM181	72	-0.66	1.04e-02	lightcyan1
ENSCAFG00000000656	CTHRC1	24	1.12	NA
ENSCAFG00000000656	CTHRC1	48	-0.90	NA
ENSCAFG00000000656	CTHRC1	72	1.93	NA
ENSCAFG00000000657	DYNLT1	24	0.21	3.39e-01	darkmagenta
ENSCAFG00000000657	DYNLT1	48	0.14	6.04e-01	darkmagenta
ENSCAFG00000000657	DYNLT1	72	-0.25	1.50e-01	darkmagenta
ENSCAFG00000000658	SLC44A4	24	-0.78	NA
ENSCAFG00000000658	SLC44A4	48	-1.50	NA
ENSCAFG00000000658	SLC44A4	72	0.12	NA
ENSCAFG00000000659	SYTL3	24	-1.74	NA
ENSCAFG00000000659	SYTL3	48	-0.48	NA
ENSCAFG00000000659	SYTL3	72	-1.32	2.20e-01
ENSCAFG00000000661	EZR	24	-0.02	8.80e-01	darkmagenta
ENSCAFG00000000661	EZR	48	0.11	3.35e-01	darkmagenta
ENSCAFG00000000661	EZR	72	0.18	3.53e-02	darkmagenta
ENSCAFG00000000663	DCAF13	24	-0.12	4.67e-01	lightgreen
ENSCAFG00000000663	DCAF13	48	0.03	9.10e-01	lightgreen
ENSCAFG00000000663	DCAF13	72	-0.06	6.96e-01	lightgreen
ENSCAFG00000000664	RSPH3	24	0.18	7.97e-01	lightgreen
ENSCAFG00000000664	RSPH3	48	-0.36	5.73e-01	lightgreen
ENSCAFG00000000664	RSPH3	72	-0.96	5.29e-03	lightgreen
ENSCAFG00000000665	TAGAP	24	-0.18	6.20e-01	darkmagenta
ENSCAFG00000000665	TAGAP	48	-0.09	8.36e-01	darkmagenta
ENSCAFG00000000665	TAGAP	72	-0.90	1.54e-05	darkmagenta
ENSCAFG00000000667	FNDC1	24	0.00	NA
ENSCAFG00000000667	FNDC1	48	-0.90	NA
ENSCAFG00000000667	FNDC1	72	-0.90	NA
ENSCAFG00000000669	EHMT2	24	-0.01	9.46e-01	darkolivegreen
ENSCAFG00000000669	EHMT2	48	-0.21	6.46e-02	darkolivegreen
ENSCAFG00000000669	EHMT2	72	0.10	3.85e-01	darkolivegreen
ENSCAFG00000000670	RIMS2	24	-0.89	NA
ENSCAFG00000000670	RIMS2	48	0.95	NA
ENSCAFG00000000670	RIMS2	72	0.35	NA
ENSCAFG00000000671	SOD2	24	-0.31	1.61e-02	lightgreen
ENSCAFG00000000671	SOD2	48	-0.28	3.05e-02	lightgreen
ENSCAFG00000000671	SOD2	72	0.10	4.78e-01	lightgreen
ENSCAFG00000000673	PLXNB2	24	0.92	2.56e-05	darkmagenta
ENSCAFG00000000673	PLXNB2	48	0.09	8.43e-01	darkmagenta
ENSCAFG00000000673	PLXNB2	72	-0.35	1.20e-01	darkmagenta
ENSCAFG00000000674	ZBTB12	24	0.04	9.07e-01	lightgreen
ENSCAFG00000000674	ZBTB12	48	-0.11	7.51e-01	lightgreen
ENSCAFG00000000674	ZBTB12	72	-0.07	8.17e-01	lightgreen
ENSCAFG00000000675	DCSTAMP	24	0.36	NA
ENSCAFG00000000675	DCSTAMP	48	-1.21	NA
ENSCAFG00000000675	DCSTAMP	72	0.90	3.55e-01
ENSCAFG00000000676	DPYS	24	0.13	NA
ENSCAFG00000000676	DPYS	48	-0.86	NA
ENSCAFG00000000676	DPYS	72	-1.65	2.18e-01
ENSCAFG00000000678	ZFPM2	24	0.00	NA
ENSCAFG00000000678	ZFPM2	48	-0.89	NA
ENSCAFG00000000678	ZFPM2	72	-0.88	NA
ENSCAFG00000000679	SKIV2L	24	-0.05	7.98e-01	darkolivegreen
ENSCAFG00000000679	SKIV2L	48	-0.24	4.75e-02	darkolivegreen
ENSCAFG00000000679	SKIV2L	72	0.06	6.61e-01	darkolivegreen
ENSCAFG00000000680	OXR1	24	0.21	2.42e-01	cyan
ENSCAFG00000000680	OXR1	48	0.41	5.88e-03	cyan
ENSCAFG00000000680	OXR1	72	0.11	5.43e-01	cyan
ENSCAFG00000000681	FBN2	24	0.00	NA
ENSCAFG00000000681	FBN2	48	0.00	NA
ENSCAFG00000000681	FBN2	72	0.00	NA
ENSCAFG00000000682	ABRA	24	1.10	NA
ENSCAFG00000000682	ABRA	48	-0.81	NA
ENSCAFG00000000682	ABRA	72	-0.88	NA
ENSCAFG00000000683		24	0.14	8.28e-01	lightgreen
ENSCAFG00000000683		48	-0.28	6.60e-01	lightgreen
ENSCAFG00000000683		72	-0.02	9.80e-01	lightgreen
ENSCAFG00000000685	MAPK12	24	1.12	NA
ENSCAFG00000000685	MAPK12	48	0.00	NA
ENSCAFG00000000685	MAPK12	72	-0.86	NA
ENSCAFG00000000686	C2	24	0.42	1.99e-02	lightcyan1
ENSCAFG00000000686	C2	48	0.17	4.82e-01	lightcyan1
ENSCAFG00000000686	C2	72	-0.58	1.82e-05	lightcyan1
ENSCAFG00000000688	HDAC10	24	0.42	7.96e-04	darkmagenta
ENSCAFG00000000688	HDAC10	48	0.18	2.78e-01	darkmagenta
ENSCAFG00000000688	HDAC10	72	-0.28	1.32e-02	darkmagenta
ENSCAFG00000000689	TUBGCP6	24	0.13	5.53e-01	lightcyan1
ENSCAFG00000000689	TUBGCP6	48	-0.19	3.28e-01	lightcyan1
ENSCAFG00000000689	TUBGCP6	72	-0.10	5.66e-01	lightcyan1
ENSCAFG00000000690	NELFE	24	0.06	8.03e-01	grey
ENSCAFG00000000690	NELFE	48	0.09	7.12e-01	grey
ENSCAFG00000000690	NELFE	72	0.06	7.59e-01	grey
ENSCAFG00000000691	IGF2R	24	-0.05	8.43e-01	lightcyan1
ENSCAFG00000000691	IGF2R	48	-0.28	6.59e-02	lightcyan1
ENSCAFG00000000691	IGF2R	72	-0.34	6.99e-03	lightcyan1
ENSCAFG00000000692	SELENOO	24	0.29	3.82e-02	darkmagenta
ENSCAFG00000000692	SELENOO	48	0.13	4.72e-01	darkmagenta
ENSCAFG00000000692	SELENOO	72	-0.05	7.58e-01	darkmagenta
ENSCAFG00000000693	ANGPT1	24	-2.16	NA
ENSCAFG00000000693	ANGPT1	48	0.01	NA
ENSCAFG00000000693	ANGPT1	72	1.02	NA
ENSCAFG00000000694	DXO	24	0.16	4.48e-01	darkmagenta
ENSCAFG00000000694	DXO	48	-0.01	9.73e-01	darkmagenta
ENSCAFG00000000694	DXO	72	-0.48	3.16e-04	darkmagenta
ENSCAFG00000000697		24	0.26	7.62e-01	darkmagenta
ENSCAFG00000000697		48	0.33	7.20e-01	darkmagenta
ENSCAFG00000000697		72	0.14	8.44e-01	darkmagenta
ENSCAFG00000000698	TRABD	24	0.03	9.14e-01	darkmagenta
ENSCAFG00000000698	TRABD	48	0.01	9.71e-01	darkmagenta
ENSCAFG00000000698	TRABD	72	0.07	7.13e-01	darkmagenta
ENSCAFG00000000699	PANX2	24	0.00	NA
ENSCAFG00000000699	PANX2	48	0.00	NA
ENSCAFG00000000699	PANX2	72	-2.12	NA
ENSCAFG00000000700	MOV10L1	24	-0.81	NA
ENSCAFG00000000700	MOV10L1	48	-2.36	NA
ENSCAFG00000000700	MOV10L1	72	-3.82	NA
ENSCAFG00000000701		24	0.10	5.27e-01	darkmagenta
ENSCAFG00000000701		48	-0.15	3.14e-01	darkmagenta
ENSCAFG00000000701		72	-0.37	1.80e-04	darkmagenta
ENSCAFG00000000702	EIF3E	24	0.15	5.19e-01	darkmagenta
ENSCAFG00000000702	EIF3E	48	0.23	2.97e-01	darkmagenta
ENSCAFG00000000702	EIF3E	72	-0.22	1.99e-01	darkmagenta
ENSCAFG00000000704	TTLL8	24	-0.81	NA
ENSCAFG00000000704	TTLL8	48	0.00	NA
ENSCAFG00000000704	TTLL8	72	-0.90	NA
ENSCAFG00000000706	IL17REL	24	0.47	5.28e-01	darkmagenta
ENSCAFG00000000706	IL17REL	48	0.36	6.87e-01	darkmagenta
ENSCAFG00000000706	IL17REL	72	-0.53	2.98e-01	darkmagenta
ENSCAFG00000000709	CRELD2	24	-0.06	8.44e-01	darkmagenta
ENSCAFG00000000709	CRELD2	48	-0.09	7.62e-01	darkmagenta
ENSCAFG00000000709	CRELD2	72	0.39	2.11e-02	darkmagenta
ENSCAFG00000000711	ALG12	24	-0.22	2.00e-01	darkmagenta
ENSCAFG00000000711	ALG12	48	-0.12	5.88e-01	darkmagenta
ENSCAFG00000000711	ALG12	72	0.04	8.49e-01	darkmagenta
ENSCAFG00000000712	CYP21A2	24	-0.61	3.49e-01	lightgreen
ENSCAFG00000000712	CYP21A2	48	-0.54	4.28e-01	lightgreen
ENSCAFG00000000712	CYP21A2	72	0.58	3.11e-01	lightgreen
ENSCAFG00000000713		24	-0.32	5.96e-02	lightgreen
ENSCAFG00000000713		48	-0.04	9.07e-01	lightgreen
ENSCAFG00000000713		72	-0.49	1.52e-04	lightgreen
ENSCAFG00000000714	ZBED4	24	-0.04	8.45e-01	darkmagenta
ENSCAFG00000000714	ZBED4	48	-0.07	6.91e-01	darkmagenta
ENSCAFG00000000714	ZBED4	72	0.21	5.54e-02	darkmagenta
ENSCAFG00000000718	BRD1	24	0.15	2.44e-01	darkmagenta
ENSCAFG00000000718	BRD1	48	0.07	6.63e-01	darkmagenta
ENSCAFG00000000718	BRD1	72	0.09	4.91e-01	darkmagenta
ENSCAFG00000000719	NUDCD1	24	-0.37	1.32e-02	lightgreen
ENSCAFG00000000719	NUDCD1	48	0.02	9.38e-01	lightgreen
ENSCAFG00000000719	NUDCD1	72	-0.15	3.26e-01	lightgreen
ENSCAFG00000000720	ACAT2	24	-0.33	1.54e-02	lightgreen
ENSCAFG00000000720	ACAT2	48	-1.15	1.12e-30	lightgreen
ENSCAFG00000000720	ACAT2	72	-0.42	1.18e-04	lightgreen
ENSCAFG00000000721	ISOC1	24	0.05	8.52e-01	lightgreen
ENSCAFG00000000721	ISOC1	48	0.05	8.72e-01	lightgreen
ENSCAFG00000000721	ISOC1	72	-0.23	1.66e-01	lightgreen
ENSCAFG00000000732	TCP1	24	-0.24	2.60e-02	darkolivegreen
ENSCAFG00000000732	TCP1	48	0.17	1.68e-01	darkolivegreen
ENSCAFG00000000732	TCP1	72	0.30	8.55e-04	darkolivegreen
ENSCAFG00000000736	LYRM7	24	-0.17	7.10e-01	lightcyan
ENSCAFG00000000736	LYRM7	48	0.31	4.44e-01	lightcyan
ENSCAFG00000000736	LYRM7	72	0.12	7.60e-01	lightcyan
ENSCAFG00000000737	CDC42SE2	24	0.10	6.17e-01	cyan
ENSCAFG00000000737	CDC42SE2	48	0.20	2.15e-01	cyan
ENSCAFG00000000737	CDC42SE2	72	0.05	7.97e-01	cyan
ENSCAFG00000000738	EBAG9	24	0.18	2.09e-01	darkmagenta
ENSCAFG00000000738	EBAG9	48	0.10	5.80e-01	darkmagenta
ENSCAFG00000000738	EBAG9	72	-0.09	5.21e-01	darkmagenta
ENSCAFG00000000740	PNLDC1	24	0.59	NA
ENSCAFG00000000740	PNLDC1	48	-0.54	5.94e-01
ENSCAFG00000000740	PNLDC1	72	0.15	8.63e-01
ENSCAFG00000000741	SYBU	24	0.30	NA
ENSCAFG00000000741	SYBU	48	0.87	NA
ENSCAFG00000000741	SYBU	72	-2.02	1.56e-01
ENSCAFG00000000743		24	-0.81	NA
ENSCAFG00000000743		48	1.02	NA
ENSCAFG00000000743		72	0.00	NA
ENSCAFG00000000745	TBC1D22A	24	0.03	9.31e-01	darkmagenta
ENSCAFG00000000745	TBC1D22A	48	-0.16	4.50e-01	darkmagenta
ENSCAFG00000000745	TBC1D22A	72	-0.24	9.62e-02	darkmagenta
ENSCAFG00000000749		24	-0.57	NA
ENSCAFG00000000749		48	-1.38	NA
ENSCAFG00000000749		72	-2.49	NA
ENSCAFG00000000751	TNXB	24	0.01	9.97e-01	lightcyan1
ENSCAFG00000000751	TNXB	48	-1.00	7.57e-02	lightcyan1
ENSCAFG00000000751	TNXB	72	-0.94	2.76e-02	lightcyan1
ENSCAFG00000000752	CERK	24	0.01	9.68e-01	darkmagenta
ENSCAFG00000000752	CERK	48	0.03	9.20e-01	darkmagenta
ENSCAFG00000000752	CERK	72	0.20	1.16e-01	darkmagenta
ENSCAFG00000000755	FNIP1	24	0.06	8.97e-01	lightcyan1
ENSCAFG00000000755	FNIP1	48	0.06	9.02e-01	lightcyan1
ENSCAFG00000000755	FNIP1	72	-0.49	3.41e-02	lightcyan1
ENSCAFG00000000756	GRAMD4	24	0.36	5.03e-03	darkmagenta
ENSCAFG00000000756	GRAMD4	48	0.37	2.43e-03	darkmagenta
ENSCAFG00000000756	GRAMD4	72	0.57	2.08e-08	darkmagenta
ENSCAFG00000000758	PLG	24	0.00	NA
ENSCAFG00000000758	PLG	48	0.00	NA
ENSCAFG00000000758	PLG	72	0.00	NA
ENSCAFG00000000760	MAP3K4	24	-0.06	6.58e-01	lightgreen
ENSCAFG00000000760	MAP3K4	48	0.01	9.40e-01	lightgreen
ENSCAFG00000000760	MAP3K4	72	0.06	5.72e-01	lightgreen
ENSCAFG00000000761	ATF6B	24	-0.00	9.82e-01	darkmagenta
ENSCAFG00000000761	ATF6B	48	-0.10	3.83e-01	darkmagenta
ENSCAFG00000000761	ATF6B	72	0.00	9.81e-01	darkmagenta
ENSCAFG00000000764	PRRT1	24	0.35	6.72e-01	darkmagenta
ENSCAFG00000000764	PRRT1	48	0.06	9.49e-01	darkmagenta
ENSCAFG00000000764	PRRT1	72	0.16	8.11e-01	darkmagenta
ENSCAFG00000000765	AGPAT4	24	0.08	8.39e-01	darkmagenta
ENSCAFG00000000765	AGPAT4	48	-0.42	6.68e-02	darkmagenta
ENSCAFG00000000765	AGPAT4	72	-0.45	1.46e-02	darkmagenta
ENSCAFG00000000766	PPT2	24	-0.00	9.94e-01	darkmagenta
ENSCAFG00000000766	PPT2	48	-0.27	4.10e-01	darkmagenta
ENSCAFG00000000766	PPT2	72	-0.15	5.83e-01	darkmagenta
ENSCAFG00000000767	CELSR1	24	0.38	3.14e-01	darkmagenta
ENSCAFG00000000767	CELSR1	48	0.07	9.07e-01	darkmagenta
ENSCAFG00000000767	CELSR1	72	0.06	8.80e-01	darkmagenta
ENSCAFG00000000768	EGFL8	24	0.72	6.18e-02	darkmagenta
ENSCAFG00000000768	EGFL8	48	-0.03	9.66e-01	darkmagenta
ENSCAFG00000000768	EGFL8	72	0.36	3.71e-01	darkmagenta
ENSCAFG00000000769	PRKN	24	-0.85	NA
ENSCAFG00000000769	PRKN	48	0.77	6.20e-01
ENSCAFG00000000769	PRKN	72	-0.28	7.81e-01
ENSCAFG00000000770	PACRG	24	2.76	NA
ENSCAFG00000000770	PACRG	48	1.02	NA
ENSCAFG00000000770	PACRG	72	-0.90	NA
ENSCAFG00000000771	AGPAT1	24	0.00	9.95e-01	darkmagenta
ENSCAFG00000000771	AGPAT1	48	-0.18	4.01e-01	darkmagenta
ENSCAFG00000000771	AGPAT1	72	0.01	9.72e-01	darkmagenta
ENSCAFG00000000772	QKI	24	-0.00	1.00e+00	cyan
ENSCAFG00000000772	QKI	48	0.02	9.62e-01	cyan
ENSCAFG00000000772	QKI	72	0.03	9.12e-01	cyan
ENSCAFG00000000774	RNF5	24	0.05	8.81e-01	lightcyan1
ENSCAFG00000000774	RNF5	48	-0.36	5.54e-02	lightcyan1
ENSCAFG00000000774	RNF5	72	-0.29	7.67e-02	lightcyan1
ENSCAFG00000000776		24	0.62	NA
ENSCAFG00000000776		48	2.20	NA
ENSCAFG00000000776		72	0.06	NA
ENSCAFG00000000777	AGER	24	0.54	1.12e-01	darkmagenta
ENSCAFG00000000777	AGER	48	-0.46	1.96e-01	darkmagenta
ENSCAFG00000000777	AGER	72	-0.72	3.80e-03	darkmagenta
ENSCAFG00000000779	TRMU	24	-0.01	9.68e-01	darkmagenta
ENSCAFG00000000779	TRMU	48	-0.03	9.18e-01	darkmagenta
ENSCAFG00000000779	TRMU	72	-0.08	6.51e-01	darkmagenta
ENSCAFG00000000782	GTSE1	24	-0.05	7.96e-01	lightgreen
ENSCAFG00000000782	GTSE1	48	-0.11	5.32e-01	lightgreen
ENSCAFG00000000782	GTSE1	72	0.21	7.02e-02	lightgreen
ENSCAFG00000000783	PBX2	24	0.16	2.71e-01	darkmagenta
ENSCAFG00000000783	PBX2	48	0.06	7.87e-01	darkmagenta
ENSCAFG00000000783	PBX2	72	-0.04	7.91e-01	darkmagenta
ENSCAFG00000000784	TTC38	24	0.21	4.85e-01	lightcyan1
ENSCAFG00000000784	TTC38	48	-0.27	3.47e-01	lightcyan1
ENSCAFG00000000784	TTC38	72	-0.05	8.78e-01	lightcyan1
ENSCAFG00000000785	PKDREJ	24	-1.94	NA
ENSCAFG00000000785	PKDREJ	48	1.82	NA
ENSCAFG00000000785	PKDREJ	72	-2.45	NA
ENSCAFG00000000786	CSMD3	24	0.15	NA
ENSCAFG00000000786	CSMD3	48	-0.88	NA
ENSCAFG00000000786	CSMD3	72	1.02	NA
ENSCAFG00000000787	CDPF1	24	-0.11	8.16e-01	darkmagenta
ENSCAFG00000000787	CDPF1	48	-0.21	5.90e-01	darkmagenta
ENSCAFG00000000787	CDPF1	72	-0.37	1.56e-01	darkmagenta
ENSCAFG00000000788	PPARA	24	-0.66	NA
ENSCAFG00000000788	PPARA	48	0.64	NA
ENSCAFG00000000788	PPARA	72	1.65	1.70e-01
ENSCAFG00000000789	WNT7B	24	0.00	NA
ENSCAFG00000000789	WNT7B	48	0.00	NA
ENSCAFG00000000789	WNT7B	72	0.00	1.00e+00
ENSCAFG00000000790	GPSM3	24	0.15	4.24e-01	darkmagenta
ENSCAFG00000000790	GPSM3	48	-0.03	9.12e-01	darkmagenta
ENSCAFG00000000790	GPSM3	72	0.02	9.15e-01	darkmagenta
ENSCAFG00000000791	NOTCH4	24	0.82	NA
ENSCAFG00000000791	NOTCH4	48	0.53	NA
ENSCAFG00000000791	NOTCH4	72	-3.02	NA
ENSCAFG00000000792		24	-0.81	NA
ENSCAFG00000000792		48	-0.90	NA
ENSCAFG00000000792		72	-0.90	NA
ENSCAFG00000000797	BTNL2	24	2.37	NA
ENSCAFG00000000797	BTNL2	48	0.06	NA
ENSCAFG00000000797	BTNL2	72	-3.30	NA
ENSCAFG00000000798		24	0.00	NA
ENSCAFG00000000798		48	0.06	NA
ENSCAFG00000000798		72	1.67	NA
ENSCAFG00000000801		24	1.14	NA
ENSCAFG00000000801		48	-0.56	NA
ENSCAFG00000000801		72	-0.59	NA
ENSCAFG00000000803	DLA-DRA	24	0.34	5.72e-02	darkmagenta
ENSCAFG00000000803	DLA-DRA	48	-0.12	6.42e-01	darkmagenta
ENSCAFG00000000803	DLA-DRA	72	-0.41	4.93e-03	darkmagenta
ENSCAFG00000000806		24	0.93	1.23e-01	darkmagenta
ENSCAFG00000000806		48	0.20	8.51e-01	darkmagenta
ENSCAFG00000000806		72	0.59	3.63e-01	darkmagenta
ENSCAFG00000000808		24	0.15	NA
ENSCAFG00000000808		48	0.53	NA
ENSCAFG00000000808		72	-1.60	NA
ENSCAFG00000000810	TRPS1	24	-0.09	9.09e-01	darkmagenta
ENSCAFG00000000810	TRPS1	48	-0.10	9.12e-01	darkmagenta
ENSCAFG00000000810	TRPS1	72	-1.20	1.49e-03	darkmagenta
ENSCAFG00000000811	SFT2D1	24	-0.15	4.07e-01	lightcyan1
ENSCAFG00000000811	SFT2D1	48	-0.15	4.26e-01	lightcyan1
ENSCAFG00000000811	SFT2D1	72	-0.33	6.47e-03	lightcyan1
ENSCAFG00000000812	DLA-DQA1	24	0.24	2.57e-01	darkmagenta
ENSCAFG00000000812	DLA-DQA1	48	-0.13	6.29e-01	darkmagenta
ENSCAFG00000000812	DLA-DQA1	72	-0.39	1.12e-02	darkmagenta
ENSCAFG00000000814		24	0.15	4.89e-01	darkmagenta
ENSCAFG00000000814		48	-0.28	1.31e-01	darkmagenta
ENSCAFG00000000814		72	-0.42	3.46e-03	darkmagenta
ENSCAFG00000000816	EIF3H	24	0.14	2.03e-01	darkmagenta
ENSCAFG00000000816	EIF3H	48	0.06	7.24e-01	darkmagenta
ENSCAFG00000000816	EIF3H	72	-0.29	3.24e-04	darkmagenta
ENSCAFG00000000821	UTP23	24	-0.01	9.78e-01	darkmagenta
ENSCAFG00000000821	UTP23	48	0.17	4.88e-01	darkmagenta
ENSCAFG00000000821	UTP23	72	-0.23	1.91e-01	darkmagenta
ENSCAFG00000000822	RAD21	24	0.10	3.76e-01	lightgreen
ENSCAFG00000000822	RAD21	48	0.17	5.85e-02	lightgreen
ENSCAFG00000000822	RAD21	72	0.01	9.48e-01	lightgreen
ENSCAFG00000000824	P4HA2	24	0.06	9.43e-01	lightcyan1
ENSCAFG00000000824	P4HA2	48	-1.19	4.50e-05	lightcyan1
ENSCAFG00000000824	P4HA2	72	0.24	4.86e-01	lightcyan1
ENSCAFG00000000826	MED30	24	0.14	5.03e-01	darkmagenta
ENSCAFG00000000826	MED30	48	0.23	2.20e-01	darkmagenta
ENSCAFG00000000826	MED30	72	-0.38	4.88e-03	darkmagenta
ENSCAFG00000000827	SMC1B	24	0.38	4.85e-01	lightgreen
ENSCAFG00000000827	SMC1B	48	-0.20	7.88e-01	lightgreen
ENSCAFG00000000827	SMC1B	72	-0.07	8.93e-01	lightgreen
ENSCAFG00000000828	RPS6KA2	24	0.32	NA
ENSCAFG00000000828	RPS6KA2	48	1.54	NA
ENSCAFG00000000828	RPS6KA2	72	1.61	NA
ENSCAFG00000000830	PDLIM4	24	-0.81	NA
ENSCAFG00000000830	PDLIM4	48	0.00	NA
ENSCAFG00000000830	PDLIM4	72	-0.90	NA
ENSCAFG00000000831	EXT1	24	0.04	9.52e-01	lightgreen
ENSCAFG00000000831	EXT1	48	-0.22	6.41e-01	lightgreen
ENSCAFG00000000831	EXT1	72	-0.89	6.91e-04	lightgreen
ENSCAFG00000000832	TAP1	24	0.22	4.23e-02	darkmagenta
ENSCAFG00000000832	TAP1	48	-0.05	7.90e-01	darkmagenta
ENSCAFG00000000832	TAP1	72	-0.12	2.60e-01	darkmagenta
ENSCAFG00000000835		24	2.09	NA
ENSCAFG00000000835		48	2.15	NA
ENSCAFG00000000835		72	-0.69	NA
ENSCAFG00000000838	FAM118A	24	-0.09	6.28e-01	lightcyan1
ENSCAFG00000000838	FAM118A	48	-0.46	3.97e-05	lightcyan1
ENSCAFG00000000838	FAM118A	72	-0.05	7.79e-01	lightcyan1
ENSCAFG00000000840	SLC22A4	24	-0.16	7.67e-01	darkmagenta
ENSCAFG00000000840	SLC22A4	48	-0.01	9.84e-01	darkmagenta
ENSCAFG00000000840	SLC22A4	72	0.16	7.15e-01	darkmagenta
ENSCAFG00000000842		24	0.02	9.52e-01	darkmagenta
ENSCAFG00000000842		48	-0.11	7.50e-01	darkmagenta
ENSCAFG00000000842		72	0.13	5.70e-01	darkmagenta
ENSCAFG00000000843	UPK3A	24	1.12	NA
ENSCAFG00000000843	UPK3A	48	0.00	NA
ENSCAFG00000000843	UPK3A	72	0.00	NA
ENSCAFG00000000847	CEP43	24	-0.03	9.00e-01	lightgreen
ENSCAFG00000000847	CEP43	48	0.09	7.03e-01	lightgreen
ENSCAFG00000000847	CEP43	72	-0.32	1.98e-02	lightgreen
ENSCAFG00000000848	DLA-DMA	24	0.07	7.52e-01	grey
ENSCAFG00000000848	DLA-DMA	48	-0.26	5.54e-02	grey
ENSCAFG00000000848	DLA-DMA	72	-0.19	1.33e-01	grey
ENSCAFG00000000850	KIAA0930	24	-0.15	3.96e-01	lightcyan1
ENSCAFG00000000850	KIAA0930	48	-0.29	3.16e-02	lightcyan1
ENSCAFG00000000850	KIAA0930	72	0.06	7.35e-01	lightcyan1
ENSCAFG00000000851	IRF1	24	0.39	1.50e-02	darkmagenta
ENSCAFG00000000851	IRF1	48	0.15	4.74e-01	darkmagenta
ENSCAFG00000000851	IRF1	72	0.51	8.59e-05	darkmagenta
ENSCAFG00000000853	GPR31	24	0.00	NA
ENSCAFG00000000853	GPR31	48	1.02	NA
ENSCAFG00000000853	GPR31	72	-2.44	NA
ENSCAFG00000000855	IL5	24	-0.50	NA
ENSCAFG00000000855	IL5	48	-0.45	7.45e-01
ENSCAFG00000000855	IL5	72	-1.40	3.18e-02
ENSCAFG00000000856	NUP50	24	-0.14	2.61e-01	lightgreen
ENSCAFG00000000856	NUP50	48	-0.01	9.72e-01	lightgreen
ENSCAFG00000000856	NUP50	72	0.27	3.69e-03	lightgreen
ENSCAFG00000000860	AFDN	24	0.21	NA
ENSCAFG00000000860	AFDN	48	0.44	NA
ENSCAFG00000000860	AFDN	72	2.32	NA
ENSCAFG00000000865	ENPP2	24	-0.93	NA
ENSCAFG00000000865	ENPP2	48	1.02	NA
ENSCAFG00000000865	ENPP2	72	1.88	NA
ENSCAFG00000000867	RAD50	24	0.04	8.53e-01	lightcyan
ENSCAFG00000000867	RAD50	48	0.24	7.84e-02	lightcyan
ENSCAFG00000000867	RAD50	72	0.09	5.28e-01	lightcyan
ENSCAFG00000000868	SMOC2	24	-0.81	NA
ENSCAFG00000000868	SMOC2	48	1.02	NA
ENSCAFG00000000868	SMOC2	72	-0.90	NA
ENSCAFG00000000869	PRR5	24	-0.30	4.52e-02	darkmagenta
ENSCAFG00000000869	PRR5	48	-0.25	1.05e-01	darkmagenta
ENSCAFG00000000869	PRR5	72	0.17	2.26e-01	darkmagenta
ENSCAFG00000000870	RTL6	24	0.21	8.35e-01	grey
ENSCAFG00000000870	RTL6	48	-0.28	7.99e-01	grey
ENSCAFG00000000870	RTL6	72	0.78	2.03e-01	grey
ENSCAFG00000000871	BRD2	24	0.25	2.26e-02	darkmagenta
ENSCAFG00000000871	BRD2	48	0.17	1.84e-01	darkmagenta
ENSCAFG00000000871	BRD2	72	0.47	5.08e-08	darkmagenta
ENSCAFG00000000875	TAF2	24	-0.19	4.14e-01	cyan
ENSCAFG00000000875	TAF2	48	0.11	7.06e-01	cyan
ENSCAFG00000000875	TAF2	72	0.13	5.32e-01	cyan
ENSCAFG00000000876	PARVG	24	0.13	3.71e-01	darkmagenta
ENSCAFG00000000876	PARVG	48	0.11	4.89e-01	darkmagenta
ENSCAFG00000000876	PARVG	72	0.35	4.96e-04	darkmagenta
ENSCAFG00000000878	IL13	24	1.87	NA
ENSCAFG00000000878	IL13	48	0.00	NA
ENSCAFG00000000878	IL13	72	-0.90	NA
ENSCAFG00000000880	IL4	24	-0.81	NA
ENSCAFG00000000880	IL4	48	1.57	NA
ENSCAFG00000000880	IL4	72	-0.64	NA
ENSCAFG00000000882	DSCC1	24	0.01	9.64e-01	lightcyan
ENSCAFG00000000882	DSCC1	48	0.29	8.19e-02	lightcyan
ENSCAFG00000000882	DSCC1	72	-0.02	9.29e-01	lightcyan
ENSCAFG00000000884	WDR27	24	0.68	1.07e-05	darkmagenta
ENSCAFG00000000884	WDR27	48	0.31	1.12e-01	darkmagenta
ENSCAFG00000000884	WDR27	72	0.09	6.59e-01	darkmagenta
ENSCAFG00000000885	DEPTOR	24	-0.10	9.07e-01	darkmagenta
ENSCAFG00000000885	DEPTOR	48	-0.49	4.70e-01	darkmagenta
ENSCAFG00000000885	DEPTOR	72	-1.75	1.25e-05	darkmagenta
ENSCAFG00000000886	DSE	24	0.09	5.32e-01	salmon
ENSCAFG00000000886	DSE	48	0.15	2.31e-01	salmon
ENSCAFG00000000886	DSE	72	0.46	1.08e-08	salmon
ENSCAFG00000000887	SAMM50	24	-0.23	5.73e-02	darkolivegreen
ENSCAFG00000000887	SAMM50	48	-0.01	9.73e-01	darkolivegreen
ENSCAFG00000000887	SAMM50	72	0.02	8.88e-01	darkolivegreen
ENSCAFG00000000889	CALHM5	24	0.00	NA
ENSCAFG00000000889	CALHM5	48	-0.90	NA
ENSCAFG00000000889	CALHM5	72	-0.90	NA
ENSCAFG00000000891	CALHM4	24	0.42	NA
ENSCAFG00000000891	CALHM4	48	0.31	8.12e-01
ENSCAFG00000000891	CALHM4	72	1.25	1.64e-01
ENSCAFG00000000893	PNPLA3	24	0.36	NA
ENSCAFG00000000893	PNPLA3	48	0.60	6.49e-01
ENSCAFG00000000893	PNPLA3	72	-0.26	8.18e-01
ENSCAFG00000000894		24	-0.45	NA
ENSCAFG00000000894		48	-0.90	NA
ENSCAFG00000000894		72	1.03	NA
ENSCAFG00000000895	PNPLA5	24	0.00	NA
ENSCAFG00000000895	PNPLA5	48	0.00	NA
ENSCAFG00000000895	PNPLA5	72	0.00	NA
ENSCAFG00000000896	DLA-DOA	24	0.25	2.25e-01	darkmagenta
ENSCAFG00000000896	DLA-DOA	48	-0.15	5.39e-01	darkmagenta
ENSCAFG00000000896	DLA-DOA	72	-0.57	7.64e-05	darkmagenta
ENSCAFG00000000897	RSPH4A	24	0.57	NA
ENSCAFG00000000897	RSPH4A	48	0.47	NA
ENSCAFG00000000897	RSPH4A	72	-0.10	9.55e-01
ENSCAFG00000000898	KIF3A	24	-0.35	1.24e-01	lightgreen
ENSCAFG00000000898	KIF3A	48	0.10	7.85e-01	lightgreen
ENSCAFG00000000898	KIF3A	72	0.18	4.25e-01	lightgreen
ENSCAFG00000000900		24	2.01	NA
ENSCAFG00000000900		48	-0.83	NA
ENSCAFG00000000900		72	2.97	NA
ENSCAFG00000000901	ZUP1	24	0.13	5.10e-01	darkmagenta
ENSCAFG00000000901	ZUP1	48	0.28	7.55e-02	darkmagenta
ENSCAFG00000000901	ZUP1	72	0.10	5.20e-01	darkmagenta
ENSCAFG00000000902	EFCAB6	24	0.00	NA
ENSCAFG00000000902	EFCAB6	48	0.00	NA
ENSCAFG00000000902	EFCAB6	72	0.00	NA
ENSCAFG00000000903	COL11A2	24	0.24	4.17e-01	darkmagenta
ENSCAFG00000000903	COL11A2	48	-0.20	5.37e-01	darkmagenta
ENSCAFG00000000903	COL11A2	72	-0.09	7.59e-01	darkmagenta
ENSCAFG00000000905	KPNA5	24	-0.07	8.59e-01	lightgreen
ENSCAFG00000000905	KPNA5	48	0.18	5.51e-01	lightgreen
ENSCAFG00000000905	KPNA5	72	0.08	7.82e-01	lightgreen
ENSCAFG00000000906	SEPTIN8	24	0.05	7.56e-01	lightcyan
ENSCAFG00000000906	SEPTIN8	48	0.09	5.39e-01	lightcyan
ENSCAFG00000000906	SEPTIN8	72	0.36	2.46e-05	lightcyan
ENSCAFG00000000907	SCUBE1	24	0.00	NA
ENSCAFG00000000907	SCUBE1	48	0.00	NA
ENSCAFG00000000907	SCUBE1	72	-0.90	NA
ENSCAFG00000000908	FAM162B	24	0.00	NA
ENSCAFG00000000908	FAM162B	48	0.00	NA
ENSCAFG00000000908	FAM162B	72	-1.45	NA
ENSCAFG00000000909	TTLL12	24	-0.25	4.70e-02	lightgreen
ENSCAFG00000000909	TTLL12	48	-0.27	2.45e-02	lightgreen
ENSCAFG00000000909	TTLL12	72	-0.09	4.83e-01	lightgreen
ENSCAFG00000000912	RXRB	24	0.34	1.99e-02	darkmagenta
ENSCAFG00000000912	RXRB	48	0.18	3.23e-01	darkmagenta
ENSCAFG00000000912	RXRB	72	-0.01	9.58e-01	darkmagenta
ENSCAFG00000000913	TSPO	24	0.11	7.21e-01	lightcyan1
ENSCAFG00000000913	TSPO	48	-0.09	7.85e-01	lightcyan1
ENSCAFG00000000913	TSPO	72	-0.47	4.84e-03	lightcyan1
ENSCAFG00000000914	SHROOM1	24	0.50	2.84e-01	grey
ENSCAFG00000000914	SHROOM1	48	0.21	7.58e-01	grey
ENSCAFG00000000914	SHROOM1	72	0.63	1.04e-01	grey
ENSCAFG00000000916	GDF9	24	0.21	6.79e-01	grey
ENSCAFG00000000916	GDF9	48	0.41	3.28e-01	grey
ENSCAFG00000000916	GDF9	72	-0.27	4.90e-01	grey
ENSCAFG00000000917	SLC39A7	24	0.03	9.00e-01	darkmagenta
ENSCAFG00000000917	SLC39A7	48	-0.07	7.07e-01	darkmagenta
ENSCAFG00000000917	SLC39A7	72	0.01	9.30e-01	darkmagenta
ENSCAFG00000000918	MCAT	24	-0.34	3.03e-02	lightgreen
ENSCAFG00000000918	MCAT	48	-0.16	4.17e-01	lightgreen
ENSCAFG00000000918	MCAT	72	-0.39	3.89e-03	lightgreen
ENSCAFG00000000919	UQCRQ	24	-0.13	7.23e-01	darkolivegreen
ENSCAFG00000000919	UQCRQ	48	0.02	9.69e-01	darkolivegreen
ENSCAFG00000000919	UQCRQ	72	-0.06	8.62e-01	darkolivegreen
ENSCAFG00000000922	LEAP2	24	-0.17	NA
ENSCAFG00000000922	LEAP2	48	0.09	9.60e-01
ENSCAFG00000000922	LEAP2	72	-0.08	9.53e-01
ENSCAFG00000000926	TTLL1	24	-0.06	8.53e-01	darkolivegreen
ENSCAFG00000000926	TTLL1	48	-0.17	5.24e-01	darkolivegreen
ENSCAFG00000000926	TTLL1	72	0.36	3.90e-02	darkolivegreen
ENSCAFG00000000928	GOPC	24	0.03	9.16e-01	lightgreen
ENSCAFG00000000928	GOPC	48	0.15	5.13e-01	lightgreen
ENSCAFG00000000928	GOPC	72	-0.25	9.82e-02	lightgreen
ENSCAFG00000000930	AFF4	24	-0.17	7.73e-01	cyan
ENSCAFG00000000930	AFF4	48	-0.19	7.51e-01	cyan
ENSCAFG00000000930	AFF4	72	-0.08	8.78e-01	cyan
ENSCAFG00000000931	NUS1	24	-0.35	4.94e-03	lightgreen
ENSCAFG00000000931	NUS1	48	-0.07	7.20e-01	lightgreen
ENSCAFG00000000931	NUS1	72	0.31	6.18e-03	lightgreen
ENSCAFG00000000933	RING1	24	0.14	3.74e-01	darkmagenta
ENSCAFG00000000933	RING1	48	0.02	9.47e-01	darkmagenta
ENSCAFG00000000933	RING1	72	0.13	3.18e-01	darkmagenta
ENSCAFG00000000934	COL14A1	24	0.88	NA
ENSCAFG00000000934	COL14A1	48	0.00	NA
ENSCAFG00000000934	COL14A1	72	1.02	NA
ENSCAFG00000000935	CEP85L	24	0.06	9.16e-01	cyan
ENSCAFG00000000935	CEP85L	48	0.05	9.36e-01	cyan
ENSCAFG00000000935	CEP85L	72	-0.10	7.97e-01	cyan
ENSCAFG00000000936	PACSIN2	24	0.13	4.20e-01	darkmagenta
ENSCAFG00000000936	PACSIN2	48	0.06	7.74e-01	darkmagenta
ENSCAFG00000000936	PACSIN2	72	0.16	1.97e-01	darkmagenta
ENSCAFG00000000938	MCM9	24	0.33	3.98e-02	darkmagenta
ENSCAFG00000000938	MCM9	48	0.33	4.07e-02	darkmagenta
ENSCAFG00000000938	MCM9	72	-0.02	9.16e-01	darkmagenta
ENSCAFG00000000939	ASF1A	24	0.01	9.89e-01	lightcyan
ENSCAFG00000000939	ASF1A	48	0.30	1.09e-01	lightcyan
ENSCAFG00000000939	ASF1A	72	0.33	3.76e-02	lightcyan
ENSCAFG00000000940	MRPL13	24	-0.12	6.95e-01	lightgreen
ENSCAFG00000000940	MRPL13	48	-0.10	7.62e-01	lightgreen
ENSCAFG00000000940	MRPL13	72	-0.11	6.63e-01	lightgreen
ENSCAFG00000000941	VPS52	24	0.23	7.41e-02	darkmagenta
ENSCAFG00000000941	VPS52	48	-0.08	6.63e-01	darkmagenta
ENSCAFG00000000941	VPS52	72	0.01	9.80e-01	darkmagenta
ENSCAFG00000000942	FAM184A	24	-0.29	NA
ENSCAFG00000000942	FAM184A	48	-0.39	7.82e-01
ENSCAFG00000000942	FAM184A	72	-0.20	8.52e-01
ENSCAFG00000000943	ARFGAP3	24	-0.02	9.41e-01	lightcyan1
ENSCAFG00000000943	ARFGAP3	48	-0.41	5.27e-03	lightcyan1
ENSCAFG00000000943	ARFGAP3	72	-0.42	1.37e-03	lightcyan1
ENSCAFG00000000945	MAN1A1	24	0.04	8.39e-01	salmon
ENSCAFG00000000945	MAN1A1	48	0.12	4.65e-01	salmon
ENSCAFG00000000945	MAN1A1	72	0.42	2.64e-05	salmon
ENSCAFG00000000946	A4GALT	24	0.34	4.64e-01	lightgreen
ENSCAFG00000000946	A4GALT	48	-1.12	1.02e-03	lightgreen
ENSCAFG00000000946	A4GALT	72	-0.99	1.53e-03	lightgreen
ENSCAFG00000000948	HSPA4	24	-0.28	5.16e-04	lightgreen
ENSCAFG00000000948	HSPA4	48	0.02	9.16e-01	lightgreen
ENSCAFG00000000948	HSPA4	72	0.25	6.16e-04	lightgreen
ENSCAFG00000000950	RPS18	24	0.22	2.13e-01	darkmagenta
ENSCAFG00000000950	RPS18	48	0.08	7.64e-01	darkmagenta
ENSCAFG00000000950	RPS18	72	-0.16	2.99e-01	darkmagenta
ENSCAFG00000000951	MTBP	24	-0.04	8.54e-01	lightgreen
ENSCAFG00000000951	MTBP	48	0.14	3.31e-01	lightgreen
ENSCAFG00000000951	MTBP	72	-0.15	1.85e-01	lightgreen
ENSCAFG00000000953	CYB5R3	24	0.00	9.91e-01	darkolivegreen
ENSCAFG00000000953	CYB5R3	48	-0.22	3.07e-01	darkolivegreen
ENSCAFG00000000953	CYB5R3	72	0.27	1.03e-01	darkolivegreen
ENSCAFG00000000954	WDR46	24	-0.40	6.91e-03	darkolivegreen
ENSCAFG00000000954	WDR46	48	-0.12	5.86e-01	darkolivegreen
ENSCAFG00000000954	WDR46	72	0.51	1.07e-04	darkolivegreen
ENSCAFG00000000955	TBC1D32	24	-0.27	2.59e-01	lightgreen
ENSCAFG00000000955	TBC1D32	48	0.23	3.64e-01	lightgreen
ENSCAFG00000000955	TBC1D32	72	-0.29	1.46e-01	lightgreen
ENSCAFG00000000956	PFDN6	24	0.03	9.19e-01	darkmagenta
ENSCAFG00000000956	PFDN6	48	0.01	9.67e-01	darkmagenta
ENSCAFG00000000956	PFDN6	72	-0.04	8.63e-01	darkmagenta
ENSCAFG00000000957	SNTB1	24	-0.39	1.96e-01	lightgreen
ENSCAFG00000000957	SNTB1	48	-0.19	6.47e-01	lightgreen
ENSCAFG00000000957	SNTB1	72	-1.14	4.68e-07	lightgreen
ENSCAFG00000000958	GJA1	24	-0.37	4.70e-01	lightgreen
ENSCAFG00000000958	GJA1	48	-0.59	1.97e-01	lightgreen
ENSCAFG00000000958	GJA1	72	-0.73	3.73e-02	lightgreen
ENSCAFG00000000959	POLDIP3	24	-0.05	8.28e-01	darkgreen
ENSCAFG00000000959	POLDIP3	48	-0.09	6.63e-01	darkgreen
ENSCAFG00000000959	POLDIP3	72	0.09	5.59e-01	darkgreen
ENSCAFG00000000961		24	2.41	NA
ENSCAFG00000000961		48	-0.89	NA
ENSCAFG00000000961		72	-3.43	NA
ENSCAFG00000000963	RGL2	24	0.46	2.63e-05	darkmagenta
ENSCAFG00000000963	RGL2	48	0.10	5.60e-01	darkmagenta
ENSCAFG00000000963	RGL2	72	-0.20	7.09e-02	darkmagenta
ENSCAFG00000000965	RRP7	24	-0.22	1.43e-01	darkolivegreen
ENSCAFG00000000965	RRP7	48	-0.23	1.09e-01	darkolivegreen
ENSCAFG00000000965	RRP7	72	0.14	3.40e-01	darkolivegreen
ENSCAFG00000000967	ZHX2	24	-0.08	8.83e-01	lightcyan1
ENSCAFG00000000967	ZHX2	48	-0.27	4.61e-01	lightcyan1
ENSCAFG00000000967	ZHX2	72	-0.76	3.17e-04	lightcyan1
ENSCAFG00000000968	FSTL4	24	0.26	NA
ENSCAFG00000000968	FSTL4	48	-0.01	NA
ENSCAFG00000000968	FSTL4	72	1.07	4.80e-01
ENSCAFG00000000969	HSF2	24	-0.13	7.10e-01	lightgreen
ENSCAFG00000000969	HSF2	48	-0.02	9.62e-01	lightgreen
ENSCAFG00000000969	HSF2	72	-0.81	1.27e-05	lightgreen
ENSCAFG00000000970	SERHL2	24	-0.28	2.02e-01	darkolivegreen
ENSCAFG00000000970	SERHL2	48	-0.06	8.52e-01	darkolivegreen
ENSCAFG00000000970	SERHL2	72	0.11	6.51e-01	darkolivegreen
ENSCAFG00000000972	TAPBP	24	0.14	3.35e-01	darkmagenta
ENSCAFG00000000972	TAPBP	48	0.06	7.43e-01	darkmagenta
ENSCAFG00000000972	TAPBP	72	0.35	4.02e-04	darkmagenta
ENSCAFG00000000974	DERL1	24	-0.12	2.56e-01	darkmagenta
ENSCAFG00000000974	DERL1	48	-0.13	2.08e-01	darkmagenta
ENSCAFG00000000974	DERL1	72	0.04	7.52e-01	darkmagenta
ENSCAFG00000000975	NFAM1	24	-0.78	NA
ENSCAFG00000000975	NFAM1	48	0.00	NA
ENSCAFG00000000975	NFAM1	72	0.00	NA
ENSCAFG00000000977	ZBTB22	24	0.47	6.18e-02	darkmagenta
ENSCAFG00000000977	ZBTB22	48	0.28	3.44e-01	darkmagenta
ENSCAFG00000000977	ZBTB22	72	-0.14	5.69e-01	darkmagenta
ENSCAFG00000000978	TCF20	24	-0.05	8.70e-01	cyan
ENSCAFG00000000978	TCF20	48	-0.23	2.84e-01	cyan
ENSCAFG00000000978	TCF20	72	-0.24	1.58e-01	cyan
ENSCAFG00000000981	DAXX	24	-0.05	8.38e-01	darkmagenta
ENSCAFG00000000981	DAXX	48	-0.21	1.94e-01	darkmagenta
ENSCAFG00000000981	DAXX	72	-0.13	3.74e-01	darkmagenta
ENSCAFG00000000982	NDUFA6	24	0.17	5.42e-01	darkmagenta
ENSCAFG00000000982	NDUFA6	48	0.11	7.45e-01	darkmagenta
ENSCAFG00000000982	NDUFA6	72	-0.07	7.97e-01	darkmagenta
ENSCAFG00000000983	SMDT1	24	0.13	6.83e-01	darkmagenta
ENSCAFG00000000983	SMDT1	48	0.08	8.43e-01	darkmagenta
ENSCAFG00000000983	SMDT1	72	-0.16	5.07e-01	darkmagenta
ENSCAFG00000000985	VDAC1	24	-0.12	3.96e-01	lightgreen
ENSCAFG00000000985	VDAC1	48	-0.02	9.12e-01	lightgreen
ENSCAFG00000000985	VDAC1	72	-0.05	7.23e-01	lightgreen
ENSCAFG00000000986	TBC1D31	24	0.13	4.83e-01	lightgreen
ENSCAFG00000000986	TBC1D31	48	0.21	1.86e-01	lightgreen
ENSCAFG00000000986	TBC1D31	72	-0.06	7.02e-01	lightgreen
ENSCAFG00000000987	KIFC1	24	0.14	3.59e-01	lightgreen
ENSCAFG00000000987	KIFC1	48	0.06	7.61e-01	lightgreen
ENSCAFG00000000987	KIFC1	72	0.04	8.02e-01	lightgreen
ENSCAFG00000000988	NAGA	24	0.17	3.21e-01	darkmagenta
ENSCAFG00000000988	NAGA	48	0.04	8.66e-01	darkmagenta
ENSCAFG00000000988	NAGA	72	0.31	1.54e-02	darkmagenta
ENSCAFG00000000989	SERINC1	24	0.23	1.30e-01	darkmagenta
ENSCAFG00000000989	SERINC1	48	0.19	2.68e-01	darkmagenta
ENSCAFG00000000989	SERINC1	72	0.03	8.53e-01	darkmagenta
ENSCAFG00000000990	TCF7	24	0.11	NA
ENSCAFG00000000990	TCF7	48	-0.90	NA
ENSCAFG00000000990	TCF7	72	-0.80	NA
ENSCAFG00000000991	WBP2NL	24	0.48	6.07e-03	salmon
ENSCAFG00000000991	WBP2NL	48	0.57	4.73e-04	salmon
ENSCAFG00000000991	WBP2NL	72	0.03	9.02e-01	salmon
ENSCAFG00000000992	ATAD2	24	0.03	9.18e-01	lightgreen
ENSCAFG00000000992	ATAD2	48	0.10	6.64e-01	lightgreen
ENSCAFG00000000992	ATAD2	72	-0.20	1.55e-01	lightgreen
ENSCAFG00000000994	SKP1	24	-0.05	8.51e-01	lightcyan
ENSCAFG00000000994	SKP1	48	0.21	2.84e-01	lightcyan
ENSCAFG00000000994	SKP1	72	0.16	3.17e-01	lightcyan
ENSCAFG00000000995	SEPTIN3	24	-0.89	2.16e-01	darkmagenta
ENSCAFG00000000995	SEPTIN3	48	-0.05	9.63e-01	darkmagenta
ENSCAFG00000000995	SEPTIN3	72	1.04	4.43e-02	darkmagenta
ENSCAFG00000000997	FAM83A	24	0.00	NA
ENSCAFG00000000997	FAM83A	48	0.00	NA
ENSCAFG00000000997	FAM83A	72	-2.80	NA
ENSCAFG00000000998	PHF1	24	0.22	2.55e-01	darkmagenta
ENSCAFG00000000998	PHF1	48	-0.24	2.15e-01	darkmagenta
ENSCAFG00000000998	PHF1	72	-0.22	1.36e-01	darkmagenta
ENSCAFG00000001000		24	-0.20	3.73e-01	darkolivegreen
ENSCAFG00000001000		48	0.10	7.45e-01	darkolivegreen
ENSCAFG00000001000		72	0.03	9.09e-01	darkolivegreen
ENSCAFG00000001003	CENPM	24	0.18	3.64e-01	lightgreen
ENSCAFG00000001003	CENPM	48	-0.06	8.26e-01	lightgreen
ENSCAFG00000001003	CENPM	72	0.18	2.49e-01	lightgreen
ENSCAFG00000001004	NTAQ1	24	0.12	7.02e-01	darkmagenta
ENSCAFG00000001004	NTAQ1	48	0.24	3.51e-01	darkmagenta
ENSCAFG00000001004	NTAQ1	72	-0.03	9.15e-01	darkmagenta
ENSCAFG00000001005	TNFRSF13C	24	0.12	6.15e-01	darkmagenta
ENSCAFG00000001005	TNFRSF13C	48	0.16	4.66e-01	darkmagenta
ENSCAFG00000001005	TNFRSF13C	72	0.51	1.77e-04	darkmagenta
ENSCAFG00000001007	FBXO32	24	0.38	6.90e-01	darkmagenta
ENSCAFG00000001007	FBXO32	48	1.39	1.16e-01	darkmagenta
ENSCAFG00000001007	FBXO32	72	0.05	9.67e-01	darkmagenta
ENSCAFG00000001008	CUTA	24	-0.08	7.56e-01	darkmagenta
ENSCAFG00000001008	CUTA	48	-0.06	8.31e-01	darkmagenta
ENSCAFG00000001008	CUTA	72	-0.27	6.73e-02	darkmagenta
ENSCAFG00000001010	CDKL3	24	-0.18	5.11e-01	lightgreen
ENSCAFG00000001010	CDKL3	48	-0.22	3.98e-01	lightgreen
ENSCAFG00000001010	CDKL3	72	-0.84	7.49e-08	lightgreen
ENSCAFG00000001011		24	-0.64	NA
ENSCAFG00000001011		48	-0.90	NA
ENSCAFG00000001011		72	-1.44	NA
ENSCAFG00000001012	KLHL38	24	0.00	NA
ENSCAFG00000001012	KLHL38	48	0.00	NA
ENSCAFG00000001012	KLHL38	72	-0.90	NA
ENSCAFG00000001013	SREBF2	24	-0.02	9.00e-01	lightgreen
ENSCAFG00000001013	SREBF2	48	-0.39	7.56e-07	lightgreen
ENSCAFG00000001013	SREBF2	72	-0.06	5.56e-01	lightgreen
ENSCAFG00000001014	SYNGAP1	24	0.08	NA
ENSCAFG00000001014	SYNGAP1	48	0.05	9.71e-01
ENSCAFG00000001014	SYNGAP1	72	-0.22	7.90e-01
ENSCAFG00000001015	ANXA13	24	-1.14	NA
ENSCAFG00000001015	ANXA13	48	0.00	NA
ENSCAFG00000001015	ANXA13	72	1.48	NA
ENSCAFG00000001017	ZBTB9	24	0.10	8.08e-01	darkmagenta
ENSCAFG00000001017	ZBTB9	48	0.04	9.38e-01	darkmagenta
ENSCAFG00000001017	ZBTB9	72	0.08	8.06e-01	darkmagenta
ENSCAFG00000001018	CCDC134	24	-0.23	NA
ENSCAFG00000001018	CCDC134	48	-0.46	6.06e-01
ENSCAFG00000001018	CCDC134	72	0.08	9.47e-01
ENSCAFG00000001019	UBE2B	24	-0.00	9.93e-01	darkmagenta
ENSCAFG00000001019	UBE2B	48	0.15	5.87e-01	darkmagenta
ENSCAFG00000001019	UBE2B	72	-0.13	5.17e-01	darkmagenta
ENSCAFG00000001020	CDKN2AIPNL	24	-0.17	5.01e-01	darkmagenta
ENSCAFG00000001020	CDKN2AIPNL	48	0.00	9.98e-01	darkmagenta
ENSCAFG00000001020	CDKN2AIPNL	72	-0.32	7.04e-02	darkmagenta
ENSCAFG00000001021	JADE2	24	0.12	6.66e-01	darkmagenta
ENSCAFG00000001021	JADE2	48	-0.04	9.20e-01	darkmagenta
ENSCAFG00000001021	JADE2	72	-0.01	9.73e-01	darkmagenta
ENSCAFG00000001022	BAK1	24	-0.26	5.20e-02	darkolivegreen
ENSCAFG00000001022	BAK1	48	-0.16	3.10e-01	darkolivegreen
ENSCAFG00000001022	BAK1	72	0.27	1.94e-02	darkolivegreen
ENSCAFG00000001023	MEI1	24	0.17	3.80e-01	lightgreen
ENSCAFG00000001023	MEI1	48	-0.24	1.84e-01	lightgreen
ENSCAFG00000001023	MEI1	72	-0.43	1.18e-03	lightgreen
ENSCAFG00000001027	FAM91A1	24	-0.12	7.08e-01	cyan
ENSCAFG00000001027	FAM91A1	48	0.09	8.16e-01	cyan
ENSCAFG00000001027	FAM91A1	72	-0.12	6.31e-01	cyan
ENSCAFG00000001030	HDDC2	24	-0.13	6.61e-01	lightgreen
ENSCAFG00000001030	HDDC2	48	-0.21	4.45e-01	lightgreen
ENSCAFG00000001030	HDDC2	72	0.23	2.59e-01	lightgreen
ENSCAFG00000001034	SEC24A	24	-0.30	1.24e-01	lightgreen
ENSCAFG00000001034	SEC24A	48	-0.17	4.77e-01	lightgreen
ENSCAFG00000001034	SEC24A	72	-0.50	1.02e-03	lightgreen
ENSCAFG00000001037	FER1L6	24	-0.40	NA
ENSCAFG00000001037	FER1L6	48	-0.11	9.41e-01
ENSCAFG00000001037	FER1L6	72	-1.45	6.10e-02
ENSCAFG00000001038		24	-0.23	1.29e-01	lightgreen
ENSCAFG00000001038		48	-0.22	1.67e-01	lightgreen
ENSCAFG00000001038		72	0.03	8.59e-01	lightgreen
ENSCAFG00000001043	XRCC6	24	-0.10	5.82e-01	lightgreen
ENSCAFG00000001043	XRCC6	48	-0.08	6.79e-01	lightgreen
ENSCAFG00000001043	XRCC6	72	0.08	5.54e-01	lightgreen
ENSCAFG00000001044	TATDN1	24	0.05	8.70e-01	lightgreen
ENSCAFG00000001044	TATDN1	48	0.26	1.40e-01	lightgreen
ENSCAFG00000001044	TATDN1	72	-0.19	2.40e-01	lightgreen
ENSCAFG00000001045	NDUFB9	24	0.10	7.31e-01	darkmagenta
ENSCAFG00000001045	NDUFB9	48	0.11	7.23e-01	darkmagenta
ENSCAFG00000001045	NDUFB9	72	0.08	7.32e-01	darkmagenta
ENSCAFG00000001046	DESI1	24	-0.15	4.85e-01	darkmagenta
ENSCAFG00000001046	DESI1	48	-0.20	3.19e-01	darkmagenta
ENSCAFG00000001046	DESI1	72	-0.45	6.97e-04	darkmagenta
ENSCAFG00000001047	NCOA7	24	0.03	9.07e-01	darkgreen
ENSCAFG00000001047	NCOA7	48	0.19	2.56e-01	darkgreen
ENSCAFG00000001047	NCOA7	72	0.32	6.04e-03	darkgreen
ENSCAFG00000001048	DDX46	24	-0.10	4.99e-01	lightcyan
ENSCAFG00000001048	DDX46	48	0.18	1.50e-01	lightcyan
ENSCAFG00000001048	DDX46	72	0.44	1.66e-06	lightcyan
ENSCAFG00000001049	PMM1	24	0.26	2.04e-01	darkmagenta
ENSCAFG00000001049	PMM1	48	-0.17	4.60e-01	darkmagenta
ENSCAFG00000001049	PMM1	72	-0.15	4.07e-01	darkmagenta
ENSCAFG00000001050	MTSS1	24	0.73	3.01e-02	darkmagenta
ENSCAFG00000001050	MTSS1	48	-0.14	7.98e-01	darkmagenta
ENSCAFG00000001050	MTSS1	72	0.19	5.82e-01	darkmagenta
ENSCAFG00000001053	POLR3H	24	-0.27	1.78e-01	darkolivegreen
ENSCAFG00000001053	POLR3H	48	-0.17	4.77e-01	darkolivegreen
ENSCAFG00000001053	POLR3H	72	0.38	1.94e-02	darkolivegreen
ENSCAFG00000001056	SQLE	24	-0.38	9.91e-03	lightgreen
ENSCAFG00000001056	SQLE	48	-0.57	4.94e-06	lightgreen
ENSCAFG00000001056	SQLE	72	-0.11	5.24e-01	lightgreen
ENSCAFG00000001057	TRMT11	24	-0.12	6.31e-01	lightgreen
ENSCAFG00000001057	TRMT11	48	0.17	4.49e-01	lightgreen
ENSCAFG00000001057	TRMT11	72	-0.11	5.76e-01	lightgreen
ENSCAFG00000001058	TXNDC15	24	-0.01	9.86e-01	lightcyan
ENSCAFG00000001058	TXNDC15	48	0.21	2.82e-01	lightcyan
ENSCAFG00000001058	TXNDC15	72	0.22	1.76e-01	lightcyan
ENSCAFG00000001062	CATSPER3	24	-0.49	NA
ENSCAFG00000001062	CATSPER3	48	1.64	NA
ENSCAFG00000001062	CATSPER3	72	-0.73	NA
ENSCAFG00000001066		24	0.15	NA
ENSCAFG00000001066		48	0.06	NA
ENSCAFG00000001066		72	1.90	NA
ENSCAFG00000001068	RNF146	24	0.12	4.59e-01	darkmagenta
ENSCAFG00000001068	RNF146	48	0.06	7.43e-01	darkmagenta
ENSCAFG00000001068	RNF146	72	0.17	1.40e-01	darkmagenta
ENSCAFG00000001069	ECHDC1	24	-0.01	9.63e-01	darkmagenta
ENSCAFG00000001069	ECHDC1	48	-0.02	9.17e-01	darkmagenta
ENSCAFG00000001069	ECHDC1	72	-0.02	8.84e-01	darkmagenta
ENSCAFG00000001070	WASHC5	24	-0.14	1.67e-01	darkgreen
ENSCAFG00000001070	WASHC5	48	0.04	8.27e-01	darkgreen
ENSCAFG00000001070	WASHC5	72	0.37	4.97e-07	darkgreen
ENSCAFG00000001075	ACO2	24	-0.12	4.71e-01	lightgreen
ENSCAFG00000001075	ACO2	48	-0.17	2.69e-01	lightgreen
ENSCAFG00000001075	ACO2	72	-0.20	9.96e-02	lightgreen
ENSCAFG00000001076	MACROH2A1	24	0.01	9.60e-01	lightgreen
ENSCAFG00000001076	MACROH2A1	48	0.00	9.80e-01	lightgreen
ENSCAFG00000001076	MACROH2A1	72	0.16	5.11e-02	lightgreen
ENSCAFG00000001077	TRIB1	24	-0.26	5.07e-01	grey
ENSCAFG00000001077	TRIB1	48	-0.67	2.45e-02	grey
ENSCAFG00000001077	TRIB1	72	-1.96	7.46e-19	grey
ENSCAFG00000001080		24	-2.12	NA
ENSCAFG00000001080		48	-0.90	NA
ENSCAFG00000001080		72	1.02	NA
ENSCAFG00000001081	TIFAB	24	-0.89	NA
ENSCAFG00000001081	TIFAB	48	-1.05	NA
ENSCAFG00000001081	TIFAB	72	2.39	NA
ENSCAFG00000001086	MYC	24	0.16	4.36e-01	darkmagenta
ENSCAFG00000001086	MYC	48	-0.10	6.90e-01	darkmagenta
ENSCAFG00000001086	MYC	72	-0.63	2.61e-07	darkmagenta
ENSCAFG00000001089	LECT2	24	0.00	NA
ENSCAFG00000001089	LECT2	48	1.63	NA
ENSCAFG00000001089	LECT2	72	0.00	NA
ENSCAFG00000001090	PHF5A	24	-0.07	8.03e-01	lightgreen
ENSCAFG00000001090	PHF5A	48	-0.09	7.46e-01	lightgreen
ENSCAFG00000001090	PHF5A	72	-0.09	6.34e-01	lightgreen
ENSCAFG00000001092	TOB2	24	-0.08	8.40e-01	darkmagenta
ENSCAFG00000001092	TOB2	48	-0.19	5.98e-01	darkmagenta
ENSCAFG00000001092	TOB2	72	-0.04	9.08e-01	darkmagenta
ENSCAFG00000001093	CYRIB	24	-0.05	7.97e-01	lightcyan
[truncated: 43,625 more rows]

## Sheet: Ibr
Ensembl Gene Id	Gene Symbol	Incubation Time [h]	log2 Fold-Change	Adjusted P-value	WGCNA Module
ENSCAFG00000000001	ENPP1	24	1.20	NA
ENSCAFG00000000001	ENPP1	48	0.00	NA
ENSCAFG00000000001	ENPP1	72	0.00	NA
ENSCAFG00000000002		24	-0.55	NA
ENSCAFG00000000002		48	-0.46	7.10e-01
ENSCAFG00000000002		72	-0.58	6.57e-01
ENSCAFG00000000005	PARD6G	24	-0.31	8.21e-01
ENSCAFG00000000005	PARD6G	48	-0.94	3.83e-01
ENSCAFG00000000005	PARD6G	72	1.55	1.13e-01
ENSCAFG00000000007	ADNP2	24	0.13	5.35e-01	darkgreen
ENSCAFG00000000007	ADNP2	48	0.08	7.16e-01	darkgreen
ENSCAFG00000000007	ADNP2	72	0.27	1.32e-01	darkgreen
ENSCAFG00000000008	TXNL4A	24	-0.18	2.46e-01	lightgreen
ENSCAFG00000000008	TXNL4A	48	-0.03	8.89e-01	lightgreen
ENSCAFG00000000008	TXNL4A	72	0.20	2.19e-01	lightgreen
ENSCAFG00000000009	SLC66A2	24	0.40	1.46e-04	darkmagenta
ENSCAFG00000000009	SLC66A2	48	0.50	1.07e-06	darkmagenta
ENSCAFG00000000009	SLC66A2	72	0.53	4.21e-06	darkmagenta
ENSCAFG00000000010	CTDP1	24	-0.04	8.10e-01	darkolivegreen
ENSCAFG00000000010	CTDP1	48	0.03	8.61e-01	darkolivegreen
ENSCAFG00000000010	CTDP1	72	0.38	2.50e-04	darkolivegreen
ENSCAFG00000000011	NFATC1	24	0.30	3.25e-02	lightcyan1
ENSCAFG00000000011	NFATC1	48	-0.13	4.22e-01	lightcyan1
ENSCAFG00000000011	NFATC1	72	-0.08	6.66e-01	lightcyan1
ENSCAFG00000000012	ATP9B	24	0.21	8.25e-02	darkmagenta
ENSCAFG00000000012	ATP9B	48	-0.17	1.96e-01	darkmagenta
ENSCAFG00000000012	ATP9B	72	-0.27	2.45e-02	darkmagenta
ENSCAFG00000000014		24	2.63	NA
ENSCAFG00000000014		48	0.66	NA
ENSCAFG00000000014		72	-0.37	NA
ENSCAFG00000000016	MBP	24	0.04	8.60e-01	darkolivegreen
ENSCAFG00000000016	MBP	48	0.09	6.47e-01	darkolivegreen
ENSCAFG00000000016	MBP	72	0.30	5.67e-02	darkolivegreen
ENSCAFG00000000017	ZNF236	24	0.03	9.33e-01	cyan
ENSCAFG00000000017	ZNF236	48	-0.13	6.65e-01	cyan
ENSCAFG00000000017	ZNF236	72	0.18	5.40e-01	cyan
ENSCAFG00000000020	TSHZ1	24	0.05	8.38e-01	plum1
ENSCAFG00000000020	TSHZ1	48	0.05	8.47e-01	plum1
ENSCAFG00000000020	TSHZ1	72	0.06	8.12e-01	plum1
ENSCAFG00000000021	ZADH2	24	0.18	2.86e-01	darkmagenta
ENSCAFG00000000021	ZADH2	48	0.28	6.84e-02	darkmagenta
ENSCAFG00000000021	ZADH2	72	-0.07	7.50e-01	darkmagenta
ENSCAFG00000000022	ZNF407	24	-0.13	6.73e-01	darkgreen
ENSCAFG00000000022	ZNF407	48	0.14	6.43e-01	darkgreen
ENSCAFG00000000022	ZNF407	72	0.44	7.44e-02	darkgreen
ENSCAFG00000000024	CNDP1	24	0.26	NA
ENSCAFG00000000024	CNDP1	48	0.74	NA
ENSCAFG00000000024	CNDP1	72	3.97	NA
ENSCAFG00000000026	CYB5A	24	-0.14	4.16e-01	lightgreen
ENSCAFG00000000026	CYB5A	48	-0.33	1.61e-02	lightgreen
ENSCAFG00000000026	CYB5A	72	-0.18	2.70e-01	lightgreen
ENSCAFG00000000027		24	0.82	4.21e-01
ENSCAFG00000000027		48	0.00	9.98e-01
ENSCAFG00000000027		72	0.88	4.30e-01
ENSCAFG00000000028	TIMM21	24	0.13	2.48e-01	darkmagenta
ENSCAFG00000000028	TIMM21	48	0.08	5.36e-01	darkmagenta
ENSCAFG00000000028	TIMM21	72	-0.03	8.23e-01	darkmagenta
ENSCAFG00000000029	FBXO15	24	-0.28	NA
ENSCAFG00000000029	FBXO15	48	0.37	7.82e-01
ENSCAFG00000000029	FBXO15	72	0.14	9.35e-01
ENSCAFG00000000030		24	-0.05	NA
ENSCAFG00000000030		48	0.23	NA
ENSCAFG00000000030		72	-0.15	NA
ENSCAFG00000000036	SOCS6	24	-0.01	9.62e-01	lightgreen
ENSCAFG00000000036	SOCS6	48	0.02	9.38e-01	lightgreen
ENSCAFG00000000036	SOCS6	72	-0.32	8.84e-02	lightgreen
ENSCAFG00000000037	RTTN	24	-0.09	6.26e-01	cyan
ENSCAFG00000000037	RTTN	48	-0.03	8.70e-01	cyan
ENSCAFG00000000037	RTTN	72	0.01	9.81e-01	cyan
ENSCAFG00000000038	CD226	24	0.24	NA
ENSCAFG00000000038	CD226	48	1.91	NA
ENSCAFG00000000038	CD226	72	1.92	NA
ENSCAFG00000000039	DOK6	24	1.14	NA
ENSCAFG00000000039	DOK6	48	2.97	NA
ENSCAFG00000000039	DOK6	72	1.51	NA
ENSCAFG00000000040	CCDC102B	24	1.20	NA
ENSCAFG00000000040	CCDC102B	48	0.00	NA
ENSCAFG00000000040	CCDC102B	72	1.64	NA
ENSCAFG00000000042		24	-0.22	5.92e-01	lightgreen
ENSCAFG00000000042		48	-0.25	5.21e-01	lightgreen
ENSCAFG00000000042		72	0.38	2.88e-01	lightgreen
ENSCAFG00000000043	TMX3	24	0.10	7.23e-01	cyan
ENSCAFG00000000043	TMX3	48	0.10	7.20e-01	cyan
ENSCAFG00000000043	TMX3	72	-0.09	7.42e-01	cyan
ENSCAFG00000000045		24	1.25	NA
ENSCAFG00000000045		48	-1.83	NA
ENSCAFG00000000045		72	-0.05	NA
ENSCAFG00000000049		24	2.39	NA
ENSCAFG00000000049		48	0.89	NA
ENSCAFG00000000049		72	0.10	NA
ENSCAFG00000000054		24	1.24	1.45e-01
ENSCAFG00000000054		48	0.69	3.97e-01
ENSCAFG00000000054		72	-0.36	7.15e-01
ENSCAFG00000000059	SERPINB2	24	-0.40	3.40e-01	lightgreen
ENSCAFG00000000059	SERPINB2	48	-0.23	6.30e-01	lightgreen
ENSCAFG00000000059	SERPINB2	72	-0.67	1.19e-01	lightgreen
ENSCAFG00000000060	ITGA7	24	0.79	NA
ENSCAFG00000000060	ITGA7	48	-2.42	NA
ENSCAFG00000000060	ITGA7	72	-0.18	NA
ENSCAFG00000000061		24	0.26	2.42e-01	darkmagenta
ENSCAFG00000000061		48	0.08	7.73e-01	darkmagenta
ENSCAFG00000000061		72	-0.53	7.39e-03	darkmagenta
ENSCAFG00000000063	RDH5	24	0.64	3.05e-04	darkmagenta
ENSCAFG00000000063	RDH5	48	0.27	2.09e-01	darkmagenta
ENSCAFG00000000063	RDH5	72	-0.16	5.18e-01	darkmagenta
ENSCAFG00000000064	CD63	24	0.08	6.89e-01	darkmagenta
ENSCAFG00000000064	CD63	48	0.09	6.43e-01	darkmagenta
ENSCAFG00000000064	CD63	72	-0.09	6.43e-01	darkmagenta
ENSCAFG00000000065	GDF11	24	-0.46	4.66e-01	lightgreen
ENSCAFG00000000065	GDF11	48	-0.79	1.46e-01	lightgreen
ENSCAFG00000000065	GDF11	72	-0.66	2.85e-01	lightgreen
ENSCAFG00000000066	VPS4B	24	-0.06	6.55e-01	lightcyan
ENSCAFG00000000066	VPS4B	48	0.19	5.83e-02	lightcyan
ENSCAFG00000000066	VPS4B	72	0.10	3.81e-01	lightcyan
ENSCAFG00000000067	KDSR	24	0.44	6.04e-02	darkmagenta
ENSCAFG00000000067	KDSR	48	0.28	2.69e-01	darkmagenta
ENSCAFG00000000067	KDSR	72	-0.35	1.76e-01	darkmagenta
ENSCAFG00000000068	BCL2	24	0.24	1.58e-01	lightgreen
ENSCAFG00000000068	BCL2	48	-0.09	6.45e-01	lightgreen
ENSCAFG00000000068	BCL2	72	-0.06	7.98e-01	lightgreen
ENSCAFG00000000069		24	0.19	8.51e-02	darkmagenta
ENSCAFG00000000069		48	0.29	3.68e-03	darkmagenta
ENSCAFG00000000069		72	0.11	3.75e-01	darkmagenta
ENSCAFG00000000070	PHLPP1	24	0.14	4.22e-01	darkmagenta
ENSCAFG00000000070	PHLPP1	48	-0.11	5.79e-01	darkmagenta
ENSCAFG00000000070	PHLPP1	72	-0.18	3.06e-01	darkmagenta
ENSCAFG00000000071		24	0.03	8.65e-01	darkmagenta
ENSCAFG00000000071		48	-0.18	2.26e-01	darkmagenta
ENSCAFG00000000071		72	-0.43	1.76e-03	darkmagenta
ENSCAFG00000000072		24	0.33	6.92e-02	lightcyan1
ENSCAFG00000000072		48	-0.65	2.31e-05	lightcyan1
ENSCAFG00000000072		72	-0.43	9.46e-03	lightcyan1
ENSCAFG00000000073	ZCCHC2	24	-0.24	1.13e-01	lightgreen
ENSCAFG00000000073	ZCCHC2	48	-0.42	1.51e-03	lightgreen
ENSCAFG00000000073	ZCCHC2	72	-0.14	4.10e-01	lightgreen
ENSCAFG00000000074	MMP19	24	0.47	NA
ENSCAFG00000000074	MMP19	48	0.49	7.52e-01
ENSCAFG00000000074	MMP19	72	-0.47	6.76e-01
ENSCAFG00000000075	TNFRSF11A	24	0.13	NA
ENSCAFG00000000075	TNFRSF11A	48	-0.04	NA
ENSCAFG00000000075	TNFRSF11A	72	-0.11	NA
ENSCAFG00000000076	PYM1	24	0.33	1.82e-02	darkmagenta
ENSCAFG00000000076	PYM1	48	0.46	4.75e-04	darkmagenta
ENSCAFG00000000076	PYM1	72	0.13	4.74e-01	darkmagenta
ENSCAFG00000000078	DGKA	24	0.53	6.91e-13	darkmagenta
ENSCAFG00000000078	DGKA	48	0.42	4.04e-08	darkmagenta
ENSCAFG00000000078	DGKA	72	0.18	5.53e-02	darkmagenta
ENSCAFG00000000079	RELCH	24	-0.10	6.64e-01	darkgreen
ENSCAFG00000000079	RELCH	48	0.07	7.77e-01	darkgreen
ENSCAFG00000000079	RELCH	72	0.26	1.98e-01	darkgreen
ENSCAFG00000000080	PMEL	24	0.58	4.08e-01	darkmagenta
ENSCAFG00000000080	PMEL	48	-0.88	1.48e-01	darkmagenta
ENSCAFG00000000080	PMEL	72	-0.83	1.88e-01	darkmagenta
ENSCAFG00000000082	CDK2	24	-0.25	6.32e-02	lightgreen
ENSCAFG00000000082	CDK2	48	-0.32	1.23e-02	lightgreen
ENSCAFG00000000082	CDK2	72	-0.26	5.91e-02	lightgreen
ENSCAFG00000000083	PIGN	24	-0.02	9.30e-01	cyan
ENSCAFG00000000083	PIGN	48	0.13	5.26e-01	cyan
ENSCAFG00000000083	PIGN	72	-0.33	6.88e-02	cyan
ENSCAFG00000000087	RAB5B	24	0.01	9.73e-01	lightgreen
ENSCAFG00000000087	RAB5B	48	-0.25	2.23e-01	lightgreen
ENSCAFG00000000087	RAB5B	72	-0.29	1.60e-01	lightgreen
ENSCAFG00000000088	SUOX	24	0.39	1.52e-02	darkmagenta
ENSCAFG00000000088	SUOX	48	-0.16	4.13e-01	darkmagenta
ENSCAFG00000000088	SUOX	72	-0.33	5.59e-02	darkmagenta
ENSCAFG00000000094	LMAN1	24	-0.28	7.59e-02	lightgreen
ENSCAFG00000000094	LMAN1	48	-0.38	1.11e-02	lightgreen
ENSCAFG00000000094	LMAN1	72	-0.53	5.22e-04	lightgreen
ENSCAFG00000000096	CPLX4	24	-2.61	NA
ENSCAFG00000000096	CPLX4	48	-0.70	NA
ENSCAFG00000000096	CPLX4	72	-1.68	NA
ENSCAFG00000000097	ERBB3	24	0.14	6.34e-01	darkmagenta
ENSCAFG00000000097	ERBB3	48	-0.11	7.18e-01	darkmagenta
ENSCAFG00000000097	ERBB3	72	-0.76	1.90e-04	darkmagenta
ENSCAFG00000000099	GRP	24	-1.50	NA
ENSCAFG00000000099	GRP	48	1.22	NA
ENSCAFG00000000099	GRP	72	-0.82	NA
ENSCAFG00000000100	SEC11C	24	0.08	7.16e-01	darkmagenta
ENSCAFG00000000100	SEC11C	48	0.21	2.42e-01	darkmagenta
ENSCAFG00000000100	SEC11C	72	-0.09	6.79e-01	darkmagenta
ENSCAFG00000000101		24	0.00	NA
ENSCAFG00000000101		48	-0.70	NA
ENSCAFG00000000101		72	-2.22	NA
ENSCAFG00000000102	PA2G4	24	-0.27	7.31e-03	lightgreen
ENSCAFG00000000102	PA2G4	48	-0.04	8.03e-01	lightgreen
ENSCAFG00000000102	PA2G4	72	0.02	9.06e-01	lightgreen
ENSCAFG00000000105	MALT1	24	0.33	1.87e-01	salmon
ENSCAFG00000000105	MALT1	48	0.22	4.14e-01	salmon
ENSCAFG00000000105	MALT1	72	0.24	3.86e-01	salmon
ENSCAFG00000000107	ALPK2	24	0.66	7.91e-02	darkmagenta
ENSCAFG00000000107	ALPK2	48	0.54	2.15e-01	darkmagenta
ENSCAFG00000000107	ALPK2	72	0.29	5.32e-01	darkmagenta
ENSCAFG00000000108	ESYT1	24	-0.07	6.45e-01	darkmagenta
ENSCAFG00000000108	ESYT1	48	-0.06	6.73e-01	darkmagenta
ENSCAFG00000000108	ESYT1	72	0.20	9.87e-02	darkmagenta
ENSCAFG00000000109	SMARCC2	24	-0.00	9.97e-01	darkolivegreen
ENSCAFG00000000109	SMARCC2	48	0.04	7.20e-01	darkolivegreen
ENSCAFG00000000109	SMARCC2	72	0.42	2.43e-07	darkolivegreen
ENSCAFG00000000110	MYL6B	24	0.04	9.42e-01	darkmagenta
ENSCAFG00000000110	MYL6B	48	0.41	3.89e-01	darkmagenta
ENSCAFG00000000110	MYL6B	72	-0.34	5.35e-01	darkmagenta
ENSCAFG00000000111	RNF41	24	0.08	6.45e-01	darkmagenta
ENSCAFG00000000111	RNF41	48	-0.19	2.11e-01	darkmagenta
ENSCAFG00000000111	RNF41	72	0.17	2.79e-01	darkmagenta
ENSCAFG00000000113	ANKRD52	24	-0.35	1.30e-01	cyan
ENSCAFG00000000113	ANKRD52	48	-0.31	1.91e-01	cyan
ENSCAFG00000000113	ANKRD52	72	0.52	2.15e-02	cyan
ENSCAFG00000000115	CS	24	-0.20	8.14e-03	lightgreen
ENSCAFG00000000115	CS	48	-0.27	2.31e-04	lightgreen
ENSCAFG00000000115	CS	72	-0.05	6.57e-01	lightgreen
ENSCAFG00000000116	NEDD4L	24	-0.42	4.65e-07	lightgreen
ENSCAFG00000000116	NEDD4L	48	-0.57	3.44e-13	lightgreen
ENSCAFG00000000116	NEDD4L	72	-0.76	9.50e-19	lightgreen
ENSCAFG00000000118		24	-0.12	5.43e-01	lightcyan1
ENSCAFG00000000118		48	-0.29	5.95e-02	lightcyan1
ENSCAFG00000000118		72	-0.41	8.80e-03	lightcyan1
ENSCAFG00000000119	PAN2	24	0.34	1.08e-03	darkmagenta
ENSCAFG00000000119	PAN2	48	0.02	9.31e-01	darkmagenta
ENSCAFG00000000119	PAN2	72	-0.27	1.96e-02	darkmagenta
ENSCAFG00000000120	IL23A	24	0.42	4.66e-01	lightcyan1
ENSCAFG00000000120	IL23A	48	-1.17	1.63e-02	lightcyan1
ENSCAFG00000000120	IL23A	72	-2.19	1.12e-07	lightcyan1
ENSCAFG00000000121	STAT2	24	0.17	1.79e-01	darkmagenta
ENSCAFG00000000121	STAT2	48	-0.07	6.40e-01	darkmagenta
ENSCAFG00000000121	STAT2	72	-0.04	7.82e-01	darkmagenta
ENSCAFG00000000122	APOF	24	0.15	9.01e-01
ENSCAFG00000000122	APOF	48	-1.46	2.07e-01
ENSCAFG00000000122	APOF	72	0.09	9.50e-01
ENSCAFG00000000123	ATP8B1	24	-0.58	1.54e-02	lightgreen
ENSCAFG00000000123	ATP8B1	48	-0.88	6.26e-05	lightgreen
ENSCAFG00000000123	ATP8B1	72	-1.60	4.50e-12	lightgreen
ENSCAFG00000000124	TIMELESS	24	-0.06	6.35e-01	lightgreen
ENSCAFG00000000124	TIMELESS	48	0.01	9.51e-01	lightgreen
ENSCAFG00000000124	TIMELESS	72	-0.19	6.90e-02	lightgreen
ENSCAFG00000000125	NARS1	24	-0.48	4.78e-07	lightgreen
ENSCAFG00000000125	NARS1	48	-0.22	4.40e-02	lightgreen
ENSCAFG00000000125	NARS1	72	-0.25	3.20e-02	lightgreen
ENSCAFG00000000126	FECH	24	-0.15	3.47e-01	lightgreen
ENSCAFG00000000126	FECH	48	-0.28	3.92e-02	lightgreen
ENSCAFG00000000126	FECH	72	-0.32	2.21e-02	lightgreen
ENSCAFG00000000127	ONECUT2	24	-0.19	8.54e-01
ENSCAFG00000000127	ONECUT2	48	-0.37	7.32e-01
ENSCAFG00000000127	ONECUT2	72	-0.31	7.19e-01
ENSCAFG00000000128	MIP	24	-0.54	NA
ENSCAFG00000000128	MIP	48	-2.10	NA
ENSCAFG00000000128	MIP	72	-3.79	NA
ENSCAFG00000000130	SPRYD4	24	0.20	2.92e-01	darkmagenta
ENSCAFG00000000130	SPRYD4	48	0.28	1.12e-01	darkmagenta
ENSCAFG00000000130	SPRYD4	72	0.64	1.73e-04	darkmagenta
ENSCAFG00000000131	GLS2	24	-0.08	9.37e-01
ENSCAFG00000000131	GLS2	48	0.09	9.29e-01
ENSCAFG00000000131	GLS2	72	-0.19	8.46e-01
ENSCAFG00000000132		24	0.01	9.68e-01	darkmagenta
ENSCAFG00000000132		48	0.39	1.02e-01	darkmagenta
ENSCAFG00000000132		72	-0.43	9.51e-02	darkmagenta
ENSCAFG00000000133	WDR7	24	-0.24	2.72e-01	cyan
ENSCAFG00000000133	WDR7	48	-0.24	2.65e-01	cyan
ENSCAFG00000000133	WDR7	72	0.19	4.00e-01	cyan
ENSCAFG00000000134	RBMS2	24	-1.36	NA
ENSCAFG00000000134	RBMS2	48	-0.75	NA
ENSCAFG00000000134	RBMS2	72	-1.89	NA
ENSCAFG00000000135	BAZ2A	24	-0.08	7.24e-01	darkmagenta
ENSCAFG00000000135	BAZ2A	48	-0.20	3.12e-01	darkmagenta
ENSCAFG00000000135	BAZ2A	72	-0.03	9.05e-01	darkmagenta
ENSCAFG00000000136	ATP5F1B	24	-0.25	6.62e-03	darkolivegreen
ENSCAFG00000000136	ATP5F1B	48	-0.01	9.26e-01	darkolivegreen
ENSCAFG00000000136	ATP5F1B	72	0.20	5.33e-02	darkolivegreen
ENSCAFG00000000137	TXNL1	24	-0.23	6.72e-02	lightgreen
ENSCAFG00000000137	TXNL1	48	-0.07	6.62e-01	lightgreen
ENSCAFG00000000137	TXNL1	72	-0.12	4.39e-01	lightgreen
ENSCAFG00000000140	TCF4	24	0.11	6.80e-01	plum1
ENSCAFG00000000140	TCF4	48	-0.09	7.57e-01	plum1
ENSCAFG00000000140	TCF4	72	0.09	7.65e-01	plum1
ENSCAFG00000000141	NACA	24	0.31	1.44e-02	darkmagenta
ENSCAFG00000000141	NACA	48	0.31	1.20e-02	darkmagenta
ENSCAFG00000000141	NACA	72	-0.08	6.56e-01	darkmagenta
ENSCAFG00000000142		24	-0.08	7.49e-01	lightgreen
ENSCAFG00000000142		48	-0.16	4.23e-01	lightgreen
ENSCAFG00000000142		72	-0.06	8.12e-01	lightgreen
ENSCAFG00000000143	HSD17B6	24	-0.06	9.57e-01
ENSCAFG00000000143	HSD17B6	48	-1.03	2.42e-01
ENSCAFG00000000143	HSD17B6	72	-0.85	3.23e-01
ENSCAFG00000000144	CCDC68	24	0.00	NA
ENSCAFG00000000144	CCDC68	48	0.00	NA
ENSCAFG00000000144	CCDC68	72	0.00	NA
ENSCAFG00000000147	C1H18orf54	24	-0.01	9.69e-01	lightgreen
ENSCAFG00000000147	C1H18orf54	48	0.07	8.13e-01	lightgreen
ENSCAFG00000000147	C1H18orf54	72	-0.48	2.68e-02	lightgreen
ENSCAFG00000000148	RDH16	24	2.61	NA
ENSCAFG00000000148	RDH16	48	1.22	NA
ENSCAFG00000000148	RDH16	72	0.00	NA
ENSCAFG00000000149	STARD6	24	0.33	2.96e-01	lightgreen
ENSCAFG00000000149	STARD6	48	0.07	8.68e-01	lightgreen
ENSCAFG00000000149	STARD6	72	-0.89	1.14e-03	lightgreen
ENSCAFG00000000150	POLI	24	0.47	9.06e-04	salmon
ENSCAFG00000000150	POLI	48	0.50	7.49e-04	salmon
ENSCAFG00000000150	POLI	72	-0.31	7.89e-02	salmon
ENSCAFG00000000156	MYO1A	24	-0.54	3.97e-01	lightcyan1
ENSCAFG00000000156	MYO1A	48	-1.86	2.31e-04	lightcyan1
ENSCAFG00000000156	MYO1A	72	-2.14	2.61e-08	lightcyan1
ENSCAFG00000000158	HSD17B4	24	0.01	9.42e-01	lightcyan
ENSCAFG00000000158	HSD17B4	48	0.15	1.35e-01	lightcyan
ENSCAFG00000000158	HSD17B4	72	0.08	4.88e-01	lightcyan
ENSCAFG00000000159	NEMP1	24	-0.02	9.68e-01	lightcyan1
ENSCAFG00000000159	NEMP1	48	-0.39	1.68e-01	lightcyan1
ENSCAFG00000000159	NEMP1	72	-0.80	1.85e-03	lightcyan1
ENSCAFG00000000160	NAB2	24	-0.90	1.03e-07	lightcyan1
ENSCAFG00000000160	NAB2	48	-1.47	3.59e-21	lightcyan1
ENSCAFG00000000160	NAB2	72	-1.89	2.25e-30	lightcyan1
ENSCAFG00000000162	MEX3C	24	-0.24	6.72e-02	lightgreen
ENSCAFG00000000162	MEX3C	48	-0.24	6.76e-02	lightgreen
ENSCAFG00000000162	MEX3C	72	-0.06	7.15e-01	lightgreen
ENSCAFG00000000163	STAT6	24	0.02	9.00e-01	darkgreen
ENSCAFG00000000163	STAT6	48	-0.12	3.46e-01	darkgreen
ENSCAFG00000000163	STAT6	72	0.57	1.06e-07	darkgreen
ENSCAFG00000000164	SMAD4	24	0.21	7.40e-02	grey
ENSCAFG00000000164	SMAD4	48	0.10	4.81e-01	grey
ENSCAFG00000000164	SMAD4	72	-0.02	9.28e-01	grey
ENSCAFG00000000165	TNFAIP8	24	0.14	1.71e-01	lightgreen
ENSCAFG00000000165	TNFAIP8	48	0.04	7.77e-01	lightgreen
ENSCAFG00000000165	TNFAIP8	72	-0.14	2.10e-01	lightgreen
ENSCAFG00000000166	ELAC1	24	-0.14	4.87e-01	darkolivegreen
ENSCAFG00000000166	ELAC1	48	-0.10	6.37e-01	darkolivegreen
ENSCAFG00000000166	ELAC1	72	0.43	1.04e-02	darkolivegreen
ENSCAFG00000000167	DMXL1	24	-0.12	7.71e-01	cyan
ENSCAFG00000000167	DMXL1	48	-0.01	9.85e-01	cyan
ENSCAFG00000000167	DMXL1	72	0.20	5.98e-01	cyan
ENSCAFG00000000168	ME2	24	-0.02	8.92e-01	darkolivegreen
ENSCAFG00000000168	ME2	48	0.26	3.65e-04	darkolivegreen
ENSCAFG00000000168	ME2	72	0.45	3.67e-09	darkolivegreen
ENSCAFG00000000172	MC5R	24	0.09	7.57e-01	lightgreen
ENSCAFG00000000172	MC5R	48	0.26	2.66e-01	lightgreen
ENSCAFG00000000172	MC5R	72	0.17	5.24e-01	lightgreen
ENSCAFG00000000173	FAM210A	24	0.14	5.10e-01	lightgreen
ENSCAFG00000000173	FAM210A	48	0.24	2.19e-01	lightgreen
ENSCAFG00000000173	FAM210A	72	0.03	9.28e-01	lightgreen
ENSCAFG00000000175		24	0.73	9.29e-02	grey
ENSCAFG00000000175		48	-0.09	8.83e-01	grey
ENSCAFG00000000175		72	-0.64	2.53e-01	grey
ENSCAFG00000000178	LRP1	24	0.06	9.61e-01
ENSCAFG00000000178	LRP1	48	-1.29	6.53e-02
ENSCAFG00000000178	LRP1	72	-0.04	9.69e-01
ENSCAFG00000000183		24	-0.64	4.81e-01
ENSCAFG00000000183		48	-0.15	9.09e-01
ENSCAFG00000000183		72	-1.99	1.15e-01
ENSCAFG00000000184	MOXD1	24	-0.26	NA
ENSCAFG00000000184	MOXD1	48	-2.11	NA
ENSCAFG00000000184	MOXD1	72	-1.33	NA
ENSCAFG00000000185	STX7	24	0.01	9.71e-01	lightgreen
ENSCAFG00000000185	STX7	48	-0.11	4.75e-01	lightgreen
ENSCAFG00000000185	STX7	72	-0.46	2.38e-04	lightgreen
ENSCAFG00000000189	SLC18B1	24	-0.07	8.16e-01	lightcyan
ENSCAFG00000000189	SLC18B1	48	0.00	9.99e-01	lightcyan
ENSCAFG00000000189	SLC18B1	72	-0.01	9.74e-01	lightcyan
ENSCAFG00000000190	RPS12	24	0.40	1.09e-02	darkmagenta
ENSCAFG00000000190	RPS12	48	0.50	8.35e-04	darkmagenta
ENSCAFG00000000190	RPS12	72	-0.01	9.77e-01	darkmagenta
ENSCAFG00000000192	SEMA6A	24	0.14	7.52e-01	darkgreen
ENSCAFG00000000192	SEMA6A	48	0.41	2.74e-01	darkgreen
ENSCAFG00000000192	SEMA6A	72	1.36	3.29e-05	darkgreen
ENSCAFG00000000193		24	0.24	NA
ENSCAFG00000000193		48	-1.08	NA
ENSCAFG00000000193		72	-1.97	NA
ENSCAFG00000000194	INHBC	24	-2.57	NA
ENSCAFG00000000194	INHBC	48	0.26	NA
ENSCAFG00000000194	INHBC	72	0.61	NA
ENSCAFG00000000195	SHMT2	24	-0.50	6.16e-05	lightcyan1
ENSCAFG00000000195	SHMT2	48	-0.34	1.01e-02	lightcyan1
ENSCAFG00000000195	SHMT2	72	-0.75	7.41e-09	lightcyan1
ENSCAFG00000000197	COMMD10	24	0.07	7.45e-01	darkmagenta
ENSCAFG00000000197	COMMD10	48	0.31	4.65e-02	darkmagenta
ENSCAFG00000000197	COMMD10	72	-0.03	8.90e-01	darkmagenta
ENSCAFG00000000200	NDUFA4L2	24	-2.39	NA
ENSCAFG00000000200	NDUFA4L2	48	-1.43	NA
ENSCAFG00000000200	NDUFA4L2	72	-0.54	NA
ENSCAFG00000000203	AP3S1	24	-0.07	7.35e-01	lightgreen
ENSCAFG00000000203	AP3S1	48	-0.04	8.47e-01	lightgreen
ENSCAFG00000000203	AP3S1	72	-0.73	4.46e-07	lightgreen
ENSCAFG00000000204	ATG12	24	-0.00	9.92e-01	lightgreen
ENSCAFG00000000204	ATG12	48	0.15	2.52e-01	lightgreen
ENSCAFG00000000204	ATG12	72	-0.16	2.35e-01	lightgreen
ENSCAFG00000000205	TCF21	24	0.00	NA
ENSCAFG00000000205	TCF21	48	-0.67	NA
ENSCAFG00000000205	TCF21	72	-1.58	NA
ENSCAFG00000000206	CDO1	24	0.48	2.93e-01	grey
ENSCAFG00000000206	CDO1	48	0.07	9.19e-01	grey
ENSCAFG00000000206	CDO1	72	0.12	8.45e-01	grey
ENSCAFG00000000207	TBPL1	24	-0.18	5.57e-01	grey
ENSCAFG00000000207	TBPL1	48	0.07	8.39e-01	grey
ENSCAFG00000000207	TBPL1	72	-0.38	2.22e-01	grey
ENSCAFG00000000209	TMED7	24	-0.14	4.72e-01	lightcyan
ENSCAFG00000000209	TMED7	48	0.29	8.28e-02	lightcyan
ENSCAFG00000000209	TMED7	72	-0.18	3.57e-01	lightcyan
ENSCAFG00000000210	FEM1C	24	-0.02	9.65e-01	salmon
ENSCAFG00000000210	FEM1C	48	0.06	8.78e-01	salmon
ENSCAFG00000000210	FEM1C	72	0.05	8.98e-01	salmon
ENSCAFG00000000212	SLC2A12	24	0.22	NA
ENSCAFG00000000212	SLC2A12	48	-0.48	NA
ENSCAFG00000000212	SLC2A12	72	-0.54	NA
ENSCAFG00000000213		24	0.23	NA
ENSCAFG00000000213		48	1.29	NA
ENSCAFG00000000213		72	-0.47	NA
ENSCAFG00000000214	CCDC112	24	0.49	2.06e-02	darkmagenta
ENSCAFG00000000214	CCDC112	48	0.44	4.62e-02	darkmagenta
ENSCAFG00000000214	CCDC112	72	-0.12	6.83e-01	darkmagenta
ENSCAFG00000000215	R3HDM2	24	0.15	1.21e-01	darkmagenta
ENSCAFG00000000215	R3HDM2	48	0.16	9.30e-02	darkmagenta
ENSCAFG00000000215	R3HDM2	72	-0.19	4.71e-02	darkmagenta
ENSCAFG00000000217	SGK1	24	-0.35	3.49e-01	lightgreen
ENSCAFG00000000217	SGK1	48	-0.98	1.03e-03	lightgreen
ENSCAFG00000000217	SGK1	72	-1.39	7.84e-06	lightgreen
ENSCAFG00000000219	TRIM36	24	0.29	2.70e-02	salmon
ENSCAFG00000000219	TRIM36	48	0.68	3.76e-09	salmon
ENSCAFG00000000219	TRIM36	72	-0.07	7.33e-01	salmon
ENSCAFG00000000221	ALDH8A1	24	-0.60	3.19e-01	lightcyan1
ENSCAFG00000000221	ALDH8A1	48	-0.65	1.88e-01	lightcyan1
ENSCAFG00000000221	ALDH8A1	72	-1.64	9.69e-06	lightcyan1
ENSCAFG00000000223	GLI1	24	0.36	3.55e-01	darkmagenta
ENSCAFG00000000223	GLI1	48	0.59	1.13e-01	darkmagenta
ENSCAFG00000000223	GLI1	72	0.13	7.80e-01	darkmagenta
ENSCAFG00000000224	YTHDC2	24	-0.06	7.69e-01	cyan
ENSCAFG00000000224	YTHDC2	48	0.05	7.96e-01	cyan
ENSCAFG00000000224	YTHDC2	72	0.05	8.02e-01	cyan
ENSCAFG00000000225		24	0.08	7.20e-01	darkmagenta
ENSCAFG00000000225		48	0.28	1.01e-01	darkmagenta
ENSCAFG00000000225		72	0.20	3.05e-01	darkmagenta
ENSCAFG00000000226	HBS1L	24	-0.13	2.29e-01	lightgreen
ENSCAFG00000000226	HBS1L	48	-0.05	7.17e-01	lightgreen
ENSCAFG00000000226	HBS1L	72	0.08	5.06e-01	lightgreen
ENSCAFG00000000228	TMED9	24	-0.04	8.39e-01	darkmagenta
ENSCAFG00000000228	TMED9	48	0.01	9.80e-01	darkmagenta
ENSCAFG00000000228	TMED9	72	0.06	7.54e-01	darkmagenta
ENSCAFG00000000229	MARS1	24	-0.55	8.92e-10	lightcyan1
ENSCAFG00000000229	MARS1	48	-0.38	5.76e-05	lightcyan1
ENSCAFG00000000229	MARS1	72	-0.39	1.56e-04	lightcyan1
ENSCAFG00000000230	MYB	24	0.13	4.90e-01	lightgreen
ENSCAFG00000000230	MYB	48	-0.21	2.08e-01	lightgreen
ENSCAFG00000000230	MYB	72	-0.70	1.57e-06	lightgreen
ENSCAFG00000000231	B4GALT7	24	-0.01	9.61e-01	darkmagenta
ENSCAFG00000000231	B4GALT7	48	-0.14	4.84e-01	darkmagenta
ENSCAFG00000000231	B4GALT7	72	-0.29	9.74e-02	darkmagenta
ENSCAFG00000000233	DCTN2	24	0.05	7.17e-01	darkmagenta
ENSCAFG00000000233	DCTN2	48	-0.14	2.14e-01	darkmagenta
ENSCAFG00000000233	DCTN2	72	-0.21	6.27e-02	darkmagenta
ENSCAFG00000000234	AHI1	24	0.33	1.13e-01	darkmagenta
ENSCAFG00000000234	AHI1	48	-0.00	9.99e-01	darkmagenta
ENSCAFG00000000234	AHI1	72	-0.82	1.19e-05	darkmagenta
ENSCAFG00000000235	N4BP3	24	0.24	NA
ENSCAFG00000000235	N4BP3	48	0.26	NA
ENSCAFG00000000235	N4BP3	72	-0.72	NA
ENSCAFG00000000236	RMND5B	24	-0.27	9.90e-03	darkolivegreen
ENSCAFG00000000236	RMND5B	48	-0.25	1.78e-02	darkolivegreen
ENSCAFG00000000236	RMND5B	72	0.49	5.81e-06	darkolivegreen
ENSCAFG00000000238	KIF5A	24	0.56	1.26e-02	darkmagenta
ENSCAFG00000000238	KIF5A	48	0.29	2.56e-01	darkmagenta
ENSCAFG00000000238	KIF5A	72	0.11	7.12e-01	darkmagenta
ENSCAFG00000000240	NHP2	24	-0.10	5.96e-01	darkolivegreen
ENSCAFG00000000240	NHP2	48	0.13	4.68e-01	darkolivegreen
ENSCAFG00000000240	NHP2	72	0.29	8.08e-02	darkolivegreen
ENSCAFG00000000241	HNRNPAB	24	-0.27	2.25e-02	darkolivegreen
ENSCAFG00000000241	HNRNPAB	48	0.11	4.54e-01	darkolivegreen
ENSCAFG00000000241	HNRNPAB	72	0.42	3.25e-04	darkolivegreen
ENSCAFG00000000242	PHYKPL	24	-0.09	7.28e-01	plum1
ENSCAFG00000000242	PHYKPL	48	-0.26	2.48e-01	plum1
ENSCAFG00000000242	PHYKPL	72	0.22	3.32e-01	plum1
ENSCAFG00000000244	MTFR2	24	-0.14	3.58e-01	lightgreen
ENSCAFG00000000244	MTFR2	48	-0.18	1.95e-01	lightgreen
ENSCAFG00000000244	MTFR2	72	-0.26	6.46e-02	lightgreen
ENSCAFG00000000245	BCLAF1	24	-0.10	6.64e-01	lightcyan
ENSCAFG00000000245	BCLAF1	48	0.24	1.95e-01	lightcyan
ENSCAFG00000000245	BCLAF1	72	0.64	1.16e-04	lightcyan
ENSCAFG00000000247	MAP7	24	0.66	NA
ENSCAFG00000000247	MAP7	48	-0.66	5.99e-01
ENSCAFG00000000247	MAP7	72	-0.28	8.57e-01
ENSCAFG00000000248	CLK4	24	0.46	4.01e-02	darkmagenta
ENSCAFG00000000248	CLK4	48	0.51	1.71e-02	darkmagenta
ENSCAFG00000000248	CLK4	72	-0.40	9.72e-02	darkmagenta
ENSCAFG00000000249	PIP4K2C	24	0.01	9.69e-01	darkmagenta
ENSCAFG00000000249	PIP4K2C	48	-0.01	9.58e-01	darkmagenta
ENSCAFG00000000249	PIP4K2C	72	-0.08	6.59e-01	darkmagenta
ENSCAFG00000000250	ARHGEF25	24	0.08	NA
ENSCAFG00000000250	ARHGEF25	48	-0.25	8.77e-01
ENSCAFG00000000250	ARHGEF25	72	0.57	6.47e-01
ENSCAFG00000000251	MAP3K5	24	-0.09	5.96e-01	darkgreen
ENSCAFG00000000251	MAP3K5	48	0.10	5.52e-01	darkgreen
ENSCAFG00000000251	MAP3K5	72	0.24	1.18e-01	darkgreen
ENSCAFG00000000253	PEX7	24	0.24	1.75e-01	darkmagenta
ENSCAFG00000000253	PEX7	48	0.22	2.29e-01	darkmagenta
ENSCAFG00000000253	PEX7	72	-0.27	1.42e-01	darkmagenta
ENSCAFG00000000255	B4GALNT1	24	-0.73	NA
ENSCAFG00000000255	B4GALNT1	48	-0.70	NA
ENSCAFG00000000255	B4GALNT1	72	0.00	NA
ENSCAFG00000000256	SLC35D3	24	0.36	NA
ENSCAFG00000000256	SLC35D3	48	0.00	NA
ENSCAFG00000000256	SLC35D3	72	1.85	NA
ENSCAFG00000000258	IL22RA2	24	-1.59	NA
ENSCAFG00000000258	IL22RA2	48	-2.03	NA
ENSCAFG00000000258	IL22RA2	72	-1.51	NA
ENSCAFG00000000259	OS9	24	-0.01	9.25e-01	darkolivegreen
ENSCAFG00000000259	OS9	48	-0.04	7.45e-01	darkolivegreen
ENSCAFG00000000259	OS9	72	0.15	1.57e-01	darkolivegreen
ENSCAFG00000000260	IFNGR1	24	-0.20	9.22e-02	lightgreen
ENSCAFG00000000260	IFNGR1	48	-0.14	2.81e-01	lightgreen
ENSCAFG00000000260	IFNGR1	72	-0.29	2.00e-02	lightgreen
ENSCAFG00000000261	RPA3	24	-0.79	NA
ENSCAFG00000000261	RPA3	48	0.62	NA
ENSCAFG00000000261	RPA3	72	0.52	NA
ENSCAFG00000000263		24	1.37	NA
ENSCAFG00000000263		48	0.80	NA
ENSCAFG00000000263		72	-1.23	NA
ENSCAFG00000000267	TNFAIP3	24	0.08	6.83e-01	lightgreen
ENSCAFG00000000267	TNFAIP3	48	-0.33	3.33e-02	lightgreen
ENSCAFG00000000267	TNFAIP3	72	-0.30	6.62e-02	lightgreen
ENSCAFG00000000273	AGAP2	24	0.11	5.55e-01	darkmagenta
ENSCAFG00000000273	AGAP2	48	0.10	5.84e-01	darkmagenta
ENSCAFG00000000273	AGAP2	72	0.19	2.60e-01	darkmagenta
ENSCAFG00000000275	NHSL1	24	-0.39	4.96e-01	cyan
ENSCAFG00000000275	NHSL1	48	-0.45	3.95e-01	cyan
ENSCAFG00000000275	NHSL1	72	-0.19	7.62e-01	cyan
ENSCAFG00000000277	CCDC28A	24	0.44	3.12e-02	darkmagenta
ENSCAFG00000000277	CCDC28A	48	0.54	6.66e-03	darkmagenta
ENSCAFG00000000277	CCDC28A	72	-0.54	1.21e-02	darkmagenta
ENSCAFG00000000278	TSPAN31	24	0.14	5.07e-01	lightcyan1
ENSCAFG00000000278	TSPAN31	48	-0.06	8.03e-01	lightcyan1
ENSCAFG00000000278	TSPAN31	72	-0.59	5.76e-04	lightcyan1
ENSCAFG00000000279	REPS1	24	0.01	9.33e-01	grey
ENSCAFG00000000279	REPS1	48	0.11	3.17e-01	grey
ENSCAFG00000000279	REPS1	72	0.05	7.08e-01	grey
ENSCAFG00000000280	CDK4	24	-0.24	4.90e-02	lightgreen
ENSCAFG00000000280	CDK4	48	-0.18	1.73e-01	lightgreen
ENSCAFG00000000280	CDK4	72	-0.13	3.86e-01	lightgreen
ENSCAFG00000000281	ABRACL	24	0.50	2.15e-03	darkmagenta
ENSCAFG00000000281	ABRACL	48	0.77	4.17e-07	darkmagenta
ENSCAFG00000000281	ABRACL	72	0.11	6.35e-01	darkmagenta
ENSCAFG00000000282	HECA	24	0.75	8.05e-08	darkmagenta
ENSCAFG00000000282	HECA	48	0.50	7.57e-04	darkmagenta
ENSCAFG00000000282	HECA	72	0.18	3.42e-01	darkmagenta
ENSCAFG00000000283	TXLNB	24	0.70	8.81e-05	salmon
ENSCAFG00000000283	TXLNB	48	0.43	2.80e-02	salmon
ENSCAFG00000000283	TXLNB	72	0.42	4.97e-02	salmon
ENSCAFG00000000285	CITED2	24	0.34	2.32e-02	darkmagenta
ENSCAFG00000000285	CITED2	48	0.04	8.66e-01	darkmagenta
ENSCAFG00000000285	CITED2	72	-0.32	4.81e-02	darkmagenta
ENSCAFG00000000287	CYP27B1	24	-0.20	4.01e-01	lightgreen
ENSCAFG00000000287	CYP27B1	48	-0.14	5.67e-01	lightgreen
ENSCAFG00000000287	CYP27B1	72	-0.08	7.81e-01	lightgreen
ENSCAFG00000000290	METTL1	24	-0.24	3.15e-01	darkolivegreen
ENSCAFG00000000290	METTL1	48	0.31	1.68e-01	darkolivegreen
ENSCAFG00000000290	METTL1	72	0.97	1.79e-06	darkolivegreen
ENSCAFG00000000291		24	-0.41	NA
ENSCAFG00000000291		48	0.72	NA
ENSCAFG00000000291		72	-0.44	NA
ENSCAFG00000000293	TSFM	24	0.03	8.69e-01	darkmagenta
ENSCAFG00000000293	TSFM	48	-0.01	9.70e-01	darkmagenta
ENSCAFG00000000293	TSFM	72	-0.13	3.48e-01	darkmagenta
ENSCAFG00000000294	NMBR	24	0.95	NA
ENSCAFG00000000294	NMBR	48	0.53	NA
ENSCAFG00000000294	NMBR	72	2.88	NA
ENSCAFG00000000295	VTA1	24	0.14	3.68e-01	lightgreen
ENSCAFG00000000295	VTA1	48	0.02	9.16e-01	lightgreen
ENSCAFG00000000295	VTA1	72	-0.48	2.64e-04	lightgreen
ENSCAFG00000000296	ADGRG6	24	0.00	NA
ENSCAFG00000000296	ADGRG6	48	0.00	NA
ENSCAFG00000000296	ADGRG6	72	0.00	NA
ENSCAFG00000000297	AVIL	24	0.30	NA
ENSCAFG00000000297	AVIL	48	-1.21	NA
ENSCAFG00000000297	AVIL	72	-3.67	NA
ENSCAFG00000000300	HIVEP2	24	0.27	3.69e-01	lightcyan1
ENSCAFG00000000300	HIVEP2	48	-0.35	2.06e-01	lightcyan1
ENSCAFG00000000300	HIVEP2	72	-0.97	7.70e-05	lightcyan1
ENSCAFG00000000303	AIG1	24	0.37	4.82e-02	darkmagenta
ENSCAFG00000000303	AIG1	48	0.51	6.56e-03	darkmagenta
ENSCAFG00000000303	AIG1	72	-0.61	1.66e-03	darkmagenta
ENSCAFG00000000305	ADAT2	24	0.03	9.09e-01	grey
ENSCAFG00000000305	ADAT2	48	0.10	5.87e-01	grey
ENSCAFG00000000305	ADAT2	72	-0.32	4.74e-02	grey
ENSCAFG00000000307	PEX3	24	-0.18	2.50e-01	lightcyan
ENSCAFG00000000307	PEX3	48	0.14	4.17e-01	lightcyan
ENSCAFG00000000307	PEX3	72	-0.25	1.24e-01	lightcyan
ENSCAFG00000000308	CTDSP2	24	0.83	9.54e-19	darkmagenta
ENSCAFG00000000308	CTDSP2	48	0.58	1.89e-09	darkmagenta
ENSCAFG00000000308	CTDSP2	72	0.48	2.04e-05	darkmagenta
ENSCAFG00000000309	FUCA2	24	-0.02	9.27e-01	lightcyan1
ENSCAFG00000000309	FUCA2	48	-0.05	7.56e-01	lightcyan1
ENSCAFG00000000309	FUCA2	72	-0.73	1.15e-10	lightcyan1
ENSCAFG00000000310	ATP23	24	0.50	1.34e-01	darkmagenta
ENSCAFG00000000310	ATP23	48	0.37	3.06e-01	darkmagenta
ENSCAFG00000000310	ATP23	72	-0.87	8.20e-03	darkmagenta
ENSCAFG00000000312	PHACTR2	24	-0.04	9.12e-01	lightgreen
ENSCAFG00000000312	PHACTR2	48	-0.33	1.37e-01	lightgreen
ENSCAFG00000000312	PHACTR2	72	-0.44	3.97e-02	lightgreen
ENSCAFG00000000314		24	-0.21	9.20e-02	lightgreen
ENSCAFG00000000314		48	0.05	7.57e-01	lightgreen
ENSCAFG00000000314		72	0.28	2.61e-02	lightgreen
ENSCAFG00000000317	ZC2HC1B	24	-1.12	3.09e-01
ENSCAFG00000000317	ZC2HC1B	48	0.98	4.81e-01
ENSCAFG00000000317	ZC2HC1B	72	-0.72	6.02e-01
ENSCAFG00000000318	PLAGL1	24	0.05	8.33e-01	lightcyan1
ENSCAFG00000000318	PLAGL1	48	-0.28	1.02e-01	lightcyan1
ENSCAFG00000000318	PLAGL1	72	-0.75	8.65e-07	lightcyan1
ENSCAFG00000000320	SERF2	24	0.39	6.53e-02	darkmagenta
ENSCAFG00000000320	SERF2	48	0.14	6.10e-01	darkmagenta
ENSCAFG00000000320	SERF2	72	-0.18	4.95e-01	darkmagenta
ENSCAFG00000000322	STX11	24	0.04	7.93e-01	lightcyan1
ENSCAFG00000000322	STX11	48	-0.10	4.36e-01	lightcyan1
ENSCAFG00000000322	STX11	72	-0.38	3.53e-04	lightcyan1
ENSCAFG00000000323	USP15	24	-0.28	5.62e-02	lightcyan
ENSCAFG00000000323	USP15	48	0.12	5.05e-01	lightcyan
ENSCAFG00000000323	USP15	72	0.21	1.88e-01	lightcyan
ENSCAFG00000000326	UTRN	24	0.14	6.37e-01	lightgreen
ENSCAFG00000000326	UTRN	48	-0.29	2.21e-01	lightgreen
ENSCAFG00000000326	UTRN	72	-0.65	3.62e-03	lightgreen
ENSCAFG00000000329	EPM2A	24	0.47	6.09e-01
ENSCAFG00000000329	EPM2A	48	0.50	6.11e-01
ENSCAFG00000000329	EPM2A	72	-0.44	7.00e-01
ENSCAFG00000000330	FBXO30	24	-0.19	3.89e-01	grey
ENSCAFG00000000330	FBXO30	48	0.05	8.42e-01	grey
ENSCAFG00000000330	FBXO30	72	-0.15	5.07e-01	grey
ENSCAFG00000000331		24	0.15	NA
ENSCAFG00000000331		48	0.00	NA
ENSCAFG00000000331		72	0.65	NA
ENSCAFG00000000333	MON2	24	-0.12	5.14e-01	lightgreen
ENSCAFG00000000333	MON2	48	-0.22	1.67e-01	lightgreen
ENSCAFG00000000333	MON2	72	-0.40	7.90e-03	lightgreen
ENSCAFG00000000334	ADAMTS2	24	0.07	7.95e-01	lightgreen
ENSCAFG00000000334	ADAMTS2	48	-0.31	1.14e-01	lightgreen
ENSCAFG00000000334	ADAMTS2	72	0.73	2.78e-05	lightgreen
ENSCAFG00000000335	SHPRH	24	-0.01	9.67e-01	cyan
ENSCAFG00000000335	SHPRH	48	0.00	1.00e+00	cyan
ENSCAFG00000000335	SHPRH	72	-0.02	9.49e-01	cyan
ENSCAFG00000000336	HNRNPH1	24	0.09	3.65e-01	salmon
ENSCAFG00000000336	HNRNPH1	48	0.25	1.06e-03	salmon
ENSCAFG00000000336	HNRNPH1	72	0.31	1.68e-04	salmon
ENSCAFG00000000338	GRM1	24	2.10	NA
ENSCAFG00000000338	GRM1	48	1.22	NA
ENSCAFG00000000338	GRM1	72	0.00	NA
ENSCAFG00000000341		24	0.27	5.73e-01	grey
ENSCAFG00000000341		48	0.26	6.12e-01	grey
ENSCAFG00000000341		72	-0.22	6.49e-01	grey
ENSCAFG00000000344	RUFY1	24	0.13	1.76e-01	grey
ENSCAFG00000000344	RUFY1	48	0.11	2.32e-01	grey
ENSCAFG00000000344	RUFY1	72	0.21	1.99e-02	grey
ENSCAFG00000000348	CANX	24	-0.29	4.81e-03	lightgreen
ENSCAFG00000000348	CANX	48	-0.07	5.92e-01	lightgreen
ENSCAFG00000000348	CANX	72	0.30	5.87e-03	lightgreen
ENSCAFG00000000350	MAML1	24	-0.01	9.73e-01	cyan
ENSCAFG00000000350	MAML1	48	-0.27	2.12e-01	cyan
ENSCAFG00000000350	MAML1	72	-0.02	9.51e-01	cyan
ENSCAFG00000000351	C10H12orf56	24	0.32	7.08e-01
ENSCAFG00000000351	C10H12orf56	48	0.63	5.19e-01
ENSCAFG00000000351	C10H12orf56	72	0.33	6.94e-01
ENSCAFG00000000352	XPOT	24	-0.33	3.44e-04	lightgreen
ENSCAFG00000000352	XPOT	48	-0.08	5.19e-01	lightgreen
ENSCAFG00000000352	XPOT	72	-0.24	2.64e-02	lightgreen
ENSCAFG00000000353	STXBP5	24	-0.07	7.26e-01	lightgreen
ENSCAFG00000000353	STXBP5	48	-0.08	7.00e-01	lightgreen
ENSCAFG00000000353	STXBP5	72	0.07	7.23e-01	lightgreen
ENSCAFG00000000354	LTC4S	24	-0.21	NA
ENSCAFG00000000354	LTC4S	48	-0.70	NA
ENSCAFG00000000354	LTC4S	72	-2.30	NA
ENSCAFG00000000355	MGAT4B	24	0.06	7.20e-01	darkmagenta
ENSCAFG00000000355	MGAT4B	48	-0.16	2.93e-01	darkmagenta
ENSCAFG00000000355	MGAT4B	72	-0.32	1.67e-02	darkmagenta
ENSCAFG00000000356	TBK1	24	0.02	9.37e-01	lightcyan
ENSCAFG00000000356	TBK1	48	0.34	6.36e-02	lightcyan
ENSCAFG00000000356	TBK1	72	-0.01	9.66e-01	lightcyan
ENSCAFG00000000359	GNS	24	-0.10	4.94e-01	cyan
ENSCAFG00000000359	GNS	48	-0.19	1.43e-01	cyan
ENSCAFG00000000359	GNS	72	0.02	9.29e-01	cyan
ENSCAFG00000000360	SQSTM1	24	0.08	7.10e-01	darkmagenta
ENSCAFG00000000360	SQSTM1	48	-0.41	3.34e-03	darkmagenta
ENSCAFG00000000360	SQSTM1	72	-0.77	3.98e-08	darkmagenta
ENSCAFG00000000361	TBC1D30	24	-0.56	NA
ENSCAFG00000000361	TBC1D30	48	1.66	NA
ENSCAFG00000000361	TBC1D30	72	0.00	NA
ENSCAFG00000000365	MRNIP	24	0.20	5.00e-01	darkmagenta
ENSCAFG00000000365	MRNIP	48	0.33	2.26e-01	darkmagenta
ENSCAFG00000000365	MRNIP	72	-0.82	7.43e-04	darkmagenta
ENSCAFG00000000366	SASH1	24	0.48	1.61e-03	darkgreen
ENSCAFG00000000366	SASH1	48	0.47	2.17e-03	darkgreen
ENSCAFG00000000366	SASH1	72	0.72	5.59e-06	darkgreen
ENSCAFG00000000367	ENPP3	24	1.66	NA
ENSCAFG00000000367	ENPP3	48	2.28	NA
ENSCAFG00000000367	ENPP3	72	1.54	NA
ENSCAFG00000000370		24	0.11	5.15e-01	darkmagenta
ENSCAFG00000000370		48	0.21	1.46e-01	darkmagenta
ENSCAFG00000000370		72	-0.49	2.79e-04	darkmagenta
ENSCAFG00000000372	UST	24	-0.07	8.25e-01	lightcyan1
ENSCAFG00000000372	UST	48	-0.59	4.22e-03	lightcyan1
ENSCAFG00000000372	UST	72	-1.06	1.02e-08	lightcyan1
ENSCAFG00000000373	TAB2	24	0.18	2.47e-01	grey
ENSCAFG00000000373	TAB2	48	0.07	7.20e-01	grey
ENSCAFG00000000373	TAB2	72	-0.29	5.44e-02	grey
ENSCAFG00000000374	IRAK3	24	0.81	6.75e-03	salmon
ENSCAFG00000000374	IRAK3	48	0.89	2.47e-03	salmon
ENSCAFG00000000374	IRAK3	72	0.99	1.73e-03	salmon
ENSCAFG00000000375	ZC3H12D	24	0.19	2.72e-01	darkmagenta
ENSCAFG00000000375	ZC3H12D	48	-0.08	7.16e-01	darkmagenta
ENSCAFG00000000375	ZC3H12D	72	-0.01	9.77e-01	darkmagenta
ENSCAFG00000000376		24	1.06	4.74e-04	salmon
ENSCAFG00000000376		48	0.82	1.17e-02	salmon
ENSCAFG00000000376		72	0.73	5.59e-02	salmon
ENSCAFG00000000377		24	-0.53	NA
ENSCAFG00000000377		48	0.86	NA
ENSCAFG00000000377		72	-1.24	NA
ENSCAFG00000000378	HELB	24	0.30	1.20e-01	darkmagenta
ENSCAFG00000000378	HELB	48	0.31	1.06e-01	darkmagenta
ENSCAFG00000000378	HELB	72	0.35	8.16e-02	darkmagenta
ENSCAFG00000000379	PPIL4	24	-0.13	4.46e-01	lightcyan
ENSCAFG00000000379	PPIL4	48	0.21	1.94e-01	lightcyan
ENSCAFG00000000379	PPIL4	72	0.09	6.35e-01	lightcyan
ENSCAFG00000000380	MED23	24	-0.17	2.37e-01	darkgreen
ENSCAFG00000000380	MED23	48	0.00	9.88e-01	darkgreen
ENSCAFG00000000380	MED23	72	0.26	6.46e-02	darkgreen
ENSCAFG00000000381	TBC1D9B	24	0.14	3.28e-01	darkmagenta
ENSCAFG00000000381	TBC1D9B	48	-0.04	8.10e-01	darkmagenta
ENSCAFG00000000381	TBC1D9B	72	0.15	2.97e-01	darkmagenta
ENSCAFG00000000384	GRIP1	24	0.00	NA
ENSCAFG00000000384	GRIP1	48	0.00	NA
ENSCAFG00000000384	GRIP1	72	0.00	NA
ENSCAFG00000000385	KATNA1	24	-0.01	9.36e-01	lightcyan
ENSCAFG00000000385	KATNA1	48	-0.01	9.47e-01	lightcyan
ENSCAFG00000000385	KATNA1	72	-0.01	9.27e-01	lightcyan
ENSCAFG00000000386	ARG1	24	0.56	5.56e-01
ENSCAFG00000000386	ARG1	48	-0.42	7.24e-01
ENSCAFG00000000386	ARG1	72	0.26	8.45e-01
ENSCAFG00000000387	LATS1	24	-0.09	7.56e-01	darkgreen
ENSCAFG00000000387	LATS1	48	0.09	7.56e-01	darkgreen
ENSCAFG00000000387	LATS1	72	0.50	1.96e-02	darkgreen
ENSCAFG00000000388	TRIM39	24	0.24	4.57e-01	darkmagenta
ENSCAFG00000000388	TRIM39	48	-0.12	7.49e-01	darkmagenta
ENSCAFG00000000388	TRIM39	72	0.01	9.75e-01	darkmagenta
ENSCAFG00000000390	NUP43	24	-0.26	4.75e-02	lightgreen
ENSCAFG00000000390	NUP43	48	-0.10	5.59e-01	lightgreen
ENSCAFG00000000390	NUP43	72	-0.04	8.24e-01	lightgreen
ENSCAFG00000000391	RASGEF1C	24	1.05	4.99e-03	darkmagenta
ENSCAFG00000000391	RASGEF1C	48	1.01	8.85e-03	darkmagenta
ENSCAFG00000000391	RASGEF1C	72	0.61	1.62e-01	darkmagenta
ENSCAFG00000000393	PCMT1	24	-0.25	5.41e-02	lightcyan
ENSCAFG00000000393	PCMT1	48	-0.06	7.59e-01	lightcyan
ENSCAFG00000000393	PCMT1	72	-0.06	7.49e-01	lightcyan
ENSCAFG00000000394	RPP21	24	0.02	9.52e-01	lightcyan1
ENSCAFG00000000394	RPP21	48	-0.55	7.15e-03	lightcyan1
ENSCAFG00000000394	RPP21	72	-0.67	9.89e-04	lightcyan1
ENSCAFG00000000395	MAPK9	24	-0.09	3.52e-01	grey
ENSCAFG00000000395	MAPK9	48	-0.05	6.30e-01	grey
ENSCAFG00000000395	MAPK9	72	-0.04	7.71e-01	grey
ENSCAFG00000000396	GNL1	24	-0.24	9.24e-02	lightcyan1
ENSCAFG00000000396	GNL1	48	-0.17	2.60e-01	lightcyan1
ENSCAFG00000000396	GNL1	72	-0.37	7.68e-03	lightcyan1
ENSCAFG00000000397	CAND1	24	-0.19	3.37e-02	lightcyan
ENSCAFG00000000397	CAND1	48	0.08	4.68e-01	lightcyan
ENSCAFG00000000397	CAND1	72	0.24	9.92e-03	lightcyan
ENSCAFG00000000398	LRP11	24	-0.03	8.88e-01	darkmagenta
ENSCAFG00000000398	LRP11	48	-0.11	5.81e-01	darkmagenta
ENSCAFG00000000398	LRP11	72	-0.60	1.16e-04	darkmagenta
ENSCAFG00000000399		24	-0.15	8.47e-01	lightcyan1
ENSCAFG00000000399		48	-2.23	7.32e-07	lightcyan1
ENSCAFG00000000399		72	-1.69	2.98e-05	lightcyan1
ENSCAFG00000000400		24	-0.46	7.01e-02	lightgreen
ENSCAFG00000000400		48	-0.35	1.83e-01	lightgreen
ENSCAFG00000000400		72	0.36	1.93e-01	lightgreen
ENSCAFG00000000405	PLEKHG1	24	0.52	3.06e-02	darkmagenta
ENSCAFG00000000405	PLEKHG1	48	0.68	2.49e-03	darkmagenta
ENSCAFG00000000405	PLEKHG1	72	0.75	1.64e-03	darkmagenta
ENSCAFG00000000406	PPP1R10	24	-0.14	2.79e-01	cyan
ENSCAFG00000000406	PPP1R10	48	-0.30	4.79e-03	cyan
ENSCAFG00000000406	PPP1R10	72	-0.12	3.40e-01	cyan
ENSCAFG00000000407	DYRK2	24	0.21	4.30e-01	darkmagenta
ENSCAFG00000000407	DYRK2	48	-0.05	8.82e-01	darkmagenta
ENSCAFG00000000407	DYRK2	72	-0.33	1.59e-01	darkmagenta
ENSCAFG00000000408	IFNG	24	0.00	NA
ENSCAFG00000000408	IFNG	48	-0.70	NA
ENSCAFG00000000408	IFNG	72	0.00	NA
ENSCAFG00000000411	MRPS18B	24	0.02	9.06e-01	darkolivegreen
ENSCAFG00000000411	MRPS18B	48	0.20	1.83e-01	darkolivegreen
ENSCAFG00000000411	MRPS18B	72	0.07	7.01e-01	darkolivegreen
ENSCAFG00000000412	MDM1	24	-0.17	3.57e-01	lightgreen
ENSCAFG00000000412	MDM1	48	-0.31	6.42e-02	lightgreen
ENSCAFG00000000412	MDM1	72	-0.63	4.81e-05	lightgreen
ENSCAFG00000000413	MTHFD1L	24	-0.15	1.68e-01	lightgreen
ENSCAFG00000000413	MTHFD1L	48	0.01	9.66e-01	lightgreen
ENSCAFG00000000413	MTHFD1L	72	-0.48	3.45e-07	lightgreen
ENSCAFG00000000414	ATAT1	24	0.50	2.01e-02	darkmagenta
ENSCAFG00000000414	ATAT1	48	0.26	3.02e-01	darkmagenta
ENSCAFG00000000414	ATAT1	72	-0.31	1.96e-01	darkmagenta
ENSCAFG00000000415	RAP1B	24	-0.25	2.97e-02	lightgreen
ENSCAFG00000000415	RAP1B	48	-0.19	1.11e-01	lightgreen
ENSCAFG00000000415	RAP1B	72	-0.56	2.06e-07	lightgreen
ENSCAFG00000000416	C12H6orf136	24	-0.02	9.54e-01	darkmagenta
ENSCAFG00000000416	C12H6orf136	48	0.08	7.15e-01	darkmagenta
ENSCAFG00000000416	C12H6orf136	72	-0.16	4.25e-01	darkmagenta
ENSCAFG00000000417	NUP107	24	-0.22	3.25e-02	lightcyan
ENSCAFG00000000417	NUP107	48	0.00	9.80e-01	lightcyan
ENSCAFG00000000417	NUP107	72	0.24	3.33e-02	lightcyan
ENSCAFG00000000418	MDM2	24	0.16	1.65e-01	lightcyan1
ENSCAFG00000000418	MDM2	48	0.10	4.25e-01	lightcyan1
ENSCAFG00000000418	MDM2	72	-0.64	2.74e-10	lightcyan1
ENSCAFG00000000419	AKAP12	24	-1.00	2.68e-04	lightgreen
ENSCAFG00000000419	AKAP12	48	-1.59	2.02e-10	lightgreen
ENSCAFG00000000419	AKAP12	72	-0.13	7.23e-01	lightgreen
ENSCAFG00000000422	ZBTB2	24	-0.12	4.50e-01	darkolivegreen
ENSCAFG00000000422	ZBTB2	48	0.31	1.27e-02	darkolivegreen
ENSCAFG00000000422	ZBTB2	72	0.35	9.75e-03	darkolivegreen
ENSCAFG00000000423	RMND1	24	-0.01	9.61e-01	darkmagenta
ENSCAFG00000000423	RMND1	48	0.35	7.87e-02	darkmagenta
ENSCAFG00000000423	RMND1	72	-0.10	7.24e-01	darkmagenta
ENSCAFG00000000424	CPSF6	24	-0.10	2.98e-01	darkolivegreen
ENSCAFG00000000424	CPSF6	48	0.12	1.51e-01	darkolivegreen
ENSCAFG00000000424	CPSF6	72	0.65	1.11e-17	darkolivegreen
ENSCAFG00000000425	ARMT1	24	-0.18	3.71e-01	lightgreen
ENSCAFG00000000425	ARMT1	48	0.18	3.45e-01	lightgreen
ENSCAFG00000000425	ARMT1	72	-0.24	2.10e-01	lightgreen
ENSCAFG00000000426	LYZ	24	0.81	3.79e-08	darkmagenta
ENSCAFG00000000426	LYZ	48	0.97	1.11e-11	darkmagenta
ENSCAFG00000000426	LYZ	72	0.25	1.96e-01	darkmagenta
ENSCAFG00000000427	DHX16	24	-0.02	9.17e-01	darkmagenta
ENSCAFG00000000427	DHX16	48	0.02	9.10e-01	darkmagenta
ENSCAFG00000000427	DHX16	72	0.17	1.04e-01	darkmagenta
ENSCAFG00000000428	YEATS4	24	0.10	7.00e-01	lightgreen
ENSCAFG00000000428	YEATS4	48	0.29	1.55e-01	lightgreen
ENSCAFG00000000428	YEATS4	72	-0.51	9.54e-03	lightgreen
ENSCAFG00000000430	ESR1	24	1.16	NA
ENSCAFG00000000430	ESR1	48	1.22	NA
ENSCAFG00000000430	ESR1	72	0.42	NA
ENSCAFG00000000431	FRS2	24	0.08	8.15e-01	cyan
ENSCAFG00000000431	FRS2	48	0.33	1.94e-01	cyan
ENSCAFG00000000431	FRS2	72	0.04	9.19e-01	cyan
ENSCAFG00000000432	CCT2	24	-0.28	7.75e-03	lightgreen
ENSCAFG00000000432	CCT2	48	0.01	9.64e-01	lightgreen
ENSCAFG00000000432	CCT2	72	0.00	9.96e-01	lightgreen
ENSCAFG00000000434	LRRC10	24	-0.73	NA
ENSCAFG00000000434	LRRC10	48	0.00	NA
ENSCAFG00000000434	LRRC10	72	0.35	NA
ENSCAFG00000000436	RAB3IP	24	-0.01	9.60e-01	lightgreen
ENSCAFG00000000436	RAB3IP	48	0.19	2.69e-01	lightgreen
ENSCAFG00000000436	RAB3IP	72	-0.30	6.20e-02	lightgreen
ENSCAFG00000000437	PPP1R18	24	0.27	4.62e-03	darkmagenta
ENSCAFG00000000437	PPP1R18	48	0.17	1.04e-01	darkmagenta
ENSCAFG00000000437	PPP1R18	72	0.25	1.35e-02	darkmagenta
ENSCAFG00000000441	CNOT2	24	-0.16	1.56e-01	lightcyan
ENSCAFG00000000441	CNOT2	48	0.10	4.08e-01	lightcyan
ENSCAFG00000000441	CNOT2	72	0.09	4.70e-01	lightcyan
ENSCAFG00000000442	MDC1	24	0.19	2.83e-01	darkmagenta
ENSCAFG00000000442	MDC1	48	-0.01	9.64e-01	darkmagenta
ENSCAFG00000000442	MDC1	72	0.21	2.32e-01	darkmagenta
ENSCAFG00000000443		24	-0.21	1.08e-01	lightgreen
ENSCAFG00000000443		48	-0.20	1.36e-01	lightgreen
ENSCAFG00000000443		72	0.03	8.81e-01	lightgreen
ENSCAFG00000000444	FLOT1	24	0.38	1.52e-04	darkmagenta
ENSCAFG00000000444	FLOT1	48	-0.02	8.86e-01	darkmagenta
ENSCAFG00000000444	FLOT1	72	-0.37	6.68e-04	darkmagenta
ENSCAFG00000000445	SYNE1	24	0.32	6.72e-02	darkmagenta
ENSCAFG00000000445	SYNE1	48	0.21	2.70e-01	darkmagenta
ENSCAFG00000000445	SYNE1	72	0.41	1.85e-02	darkmagenta
ENSCAFG00000000447	IER3	24	-0.26	4.59e-01	lightcyan1
ENSCAFG00000000447	IER3	48	-0.80	2.90e-03	lightcyan1
ENSCAFG00000000447	IER3	72	-1.27	1.36e-06	lightcyan1
ENSCAFG00000000448	DDR1	24	1.20	NA
ENSCAFG00000000448	DDR1	48	0.00	NA
ENSCAFG00000000448	DDR1	72	-2.04	NA
ENSCAFG00000000451	LGR5	24	0.77	NA
ENSCAFG00000000451	LGR5	48	-1.57	NA
ENSCAFG00000000451	LGR5	72	-2.24	NA
ENSCAFG00000000453	ZFC3H1	24	0.20	2.65e-01	darkmagenta
ENSCAFG00000000453	ZFC3H1	48	0.18	3.30e-01	darkmagenta
ENSCAFG00000000453	ZFC3H1	72	-0.38	2.52e-02	darkmagenta
ENSCAFG00000000454	VARS2	24	-0.12	2.74e-01	darkolivegreen
ENSCAFG00000000454	VARS2	48	-0.05	7.23e-01	darkolivegreen
ENSCAFG00000000454	VARS2	72	0.25	9.49e-03	darkolivegreen
ENSCAFG00000000458	RAB21	24	-0.01	9.73e-01	lightcyan
ENSCAFG00000000458	RAB21	48	0.19	1.05e-01	lightcyan
ENSCAFG00000000458	RAB21	72	0.07	6.26e-01	lightcyan
ENSCAFG00000000459	TBC1D15	24	-0.04	8.65e-01	lightgreen
ENSCAFG00000000459	TBC1D15	48	0.16	3.68e-01	lightgreen
ENSCAFG00000000459	TBC1D15	72	-0.35	3.33e-02	lightgreen
ENSCAFG00000000460	LAPTM4B	24	0.24	NA
ENSCAFG00000000460	LAPTM4B	48	0.00	NA
ENSCAFG00000000460	LAPTM4B	72	1.54	NA
ENSCAFG00000000462	TPH2	24	-1.20	3.01e-02
ENSCAFG00000000462	TPH2	48	-1.26	2.57e-02
ENSCAFG00000000462	TPH2	72	-1.42	2.57e-02
ENSCAFG00000000464	CNOT6	24	-0.00	9.89e-01	lightcyan
ENSCAFG00000000464	CNOT6	48	0.18	4.35e-01	lightcyan
ENSCAFG00000000464	CNOT6	72	0.61	1.39e-03	lightcyan
ENSCAFG00000000469	POP1	24	-0.27	1.16e-02	darkolivegreen
ENSCAFG00000000469	POP1	48	0.17	1.56e-01	darkolivegreen
ENSCAFG00000000469	POP1	72	0.98	4.24e-22	darkolivegreen
ENSCAFG00000000470		24	0.43	NA
ENSCAFG00000000470		48	-0.47	NA
ENSCAFG00000000470		72	-0.87	NA
ENSCAFG00000000478	CCHCR1	24	0.29	2.07e-02	darkmagenta
ENSCAFG00000000478	CCHCR1	48	0.13	3.76e-01	darkmagenta
ENSCAFG00000000478	CCHCR1	72	-0.04	8.24e-01	darkmagenta
ENSCAFG00000000479	KCNC2	24	-0.73	NA
ENSCAFG00000000479	KCNC2	48	1.27	NA
ENSCAFG00000000479	KCNC2	72	-0.54	NA
ENSCAFG00000000480	NIPAL2	24	-0.06	7.64e-01	lightgreen
ENSCAFG00000000480	NIPAL2	48	-0.00	9.88e-01	lightgreen
ENSCAFG00000000480	NIPAL2	72	0.15	3.73e-01	lightgreen
ENSCAFG00000000482	FLT4	24	0.00	NA
ENSCAFG00000000482	FLT4	48	0.00	NA
ENSCAFG00000000482	FLT4	72	-1.00	NA
ENSCAFG00000000483	TCF19	24	-0.12	4.16e-01	darkolivegreen
ENSCAFG00000000483	TCF19	48	0.01	9.79e-01	darkolivegreen
ENSCAFG00000000483	TCF19	72	0.62	9.59e-07	darkolivegreen
ENSCAFG00000000484	STK3	24	0.00	9.94e-01	lightgreen
ENSCAFG00000000484	STK3	48	-0.04	8.71e-01	lightgreen
ENSCAFG00000000484	STK3	72	-0.43	1.06e-02	lightgreen
ENSCAFG00000000485		24	-1.51	NA
ENSCAFG00000000485		48	1.33	NA
ENSCAFG00000000485		72	1.46	NA
ENSCAFG00000000487	DLA88	24	0.22	1.96e-01	darkmagenta
ENSCAFG00000000487	DLA88	48	-0.23	1.71e-01	darkmagenta
ENSCAFG00000000487	DLA88	72	-0.66	6.79e-06	darkmagenta
ENSCAFG00000000488	KCNS2	24	-0.73	NA
ENSCAFG00000000488	KCNS2	48	0.00	NA
ENSCAFG00000000488	KCNS2	72	0.00	NA
ENSCAFG00000000491		24	0.13	NA
ENSCAFG00000000491		48	0.39	7.75e-01
ENSCAFG00000000491		72	0.11	9.49e-01
ENSCAFG00000000493	OSR2	24	-0.26	NA
ENSCAFG00000000493	OSR2	48	-0.61	NA
ENSCAFG00000000493	OSR2	72	-0.88	NA
ENSCAFG00000000497		24	1.11	3.78e-02	darkmagenta
ENSCAFG00000000497		48	1.26	2.32e-02	darkmagenta
ENSCAFG00000000497		72	2.35	4.21e-05	darkmagenta
ENSCAFG00000000502		24	0.36	4.73e-01	darkmagenta
ENSCAFG00000000502		48	0.82	7.25e-02	darkmagenta
ENSCAFG00000000502		72	2.18	2.06e-05	darkmagenta
ENSCAFG00000000506	MCCD1	24	0.39	6.68e-01
ENSCAFG00000000506	MCCD1	48	0.23	8.39e-01
ENSCAFG00000000506	MCCD1	72	-0.00	9.99e-01
ENSCAFG00000000507	VPS13B	24	-0.01	9.82e-01	cyan
ENSCAFG00000000507	VPS13B	48	0.00	9.98e-01	cyan
ENSCAFG00000000507	VPS13B	72	0.16	6.26e-01	cyan
ENSCAFG00000000509	DDX39B	24	-0.02	8.57e-01	darkolivegreen
ENSCAFG00000000509	DDX39B	48	0.17	4.47e-02	darkolivegreen
ENSCAFG00000000509	DDX39B	72	0.52	1.06e-10	darkolivegreen
ENSCAFG00000000512	SRFBP1	24	-0.27	1.23e-01	lightgreen
ENSCAFG00000000512	SRFBP1	48	0.26	1.35e-01	lightgreen
ENSCAFG00000000512	SRFBP1	72	-0.11	6.11e-01	lightgreen
ENSCAFG00000000513	ATP6V1G2	24	0.20	7.56e-01	darkmagenta
ENSCAFG00000000513	ATP6V1G2	48	0.48	4.20e-01	darkmagenta
ENSCAFG00000000513	ATP6V1G2	72	-0.08	9.28e-01	darkmagenta
ENSCAFG00000000515	LTA	24	-0.04	8.31e-01	darkolivegreen
ENSCAFG00000000515	LTA	48	0.30	3.62e-02	darkolivegreen
ENSCAFG00000000515	LTA	72	0.61	1.71e-05	darkolivegreen
ENSCAFG00000000517	TNF	24	-0.13	8.14e-01	darkmagenta
ENSCAFG00000000517	TNF	48	-0.05	9.40e-01	darkmagenta
ENSCAFG00000000517	TNF	72	-1.48	9.77e-05	darkmagenta
ENSCAFG00000000525	GLIPR1	24	-0.19	7.31e-01	lightgreen
ENSCAFG00000000525	GLIPR1	48	0.01	9.91e-01	lightgreen
ENSCAFG00000000525	GLIPR1	72	-0.62	1.93e-01	lightgreen
ENSCAFG00000000529	RGS22	24	0.09	8.45e-01	lightgreen
ENSCAFG00000000529	RGS22	48	-0.11	8.17e-01	lightgreen
ENSCAFG00000000529	RGS22	72	-1.34	5.24e-05	lightgreen
ENSCAFG00000000530	SNX2	24	0.26	6.12e-03	darkmagenta
ENSCAFG00000000530	SNX2	48	0.42	1.87e-06	darkmagenta
ENSCAFG00000000530	SNX2	72	0.17	1.31e-01	darkmagenta
ENSCAFG00000000533	PRRC2A	24	-0.11	5.25e-01	cyan
ENSCAFG00000000533	PRRC2A	48	-0.21	1.38e-01	cyan
ENSCAFG00000000533	PRRC2A	72	0.07	7.02e-01	cyan
ENSCAFG00000000534	SNX24	24	0.61	5.53e-01
ENSCAFG00000000534	SNX24	48	-0.28	8.13e-01
ENSCAFG00000000534	SNX24	72	-2.04	4.19e-02
ENSCAFG00000000540		24	0.02	9.56e-01	grey
ENSCAFG00000000540		48	0.21	5.41e-01	grey
ENSCAFG00000000540		72	-0.42	1.76e-01	grey
ENSCAFG00000000543	CEP120	24	0.02	9.12e-01	darkmagenta
ENSCAFG00000000543	CEP120	48	0.09	5.22e-01	darkmagenta
ENSCAFG00000000543	CEP120	72	-0.36	1.96e-03	darkmagenta
ENSCAFG00000000544	FBXO43	24	0.91	1.62e-01
ENSCAFG00000000544	FBXO43	48	-0.01	9.96e-01
ENSCAFG00000000544	FBXO43	72	-1.11	1.84e-01
ENSCAFG00000000547	FBXO5	24	-0.16	4.31e-01	lightgreen
ENSCAFG00000000547	FBXO5	48	0.09	7.09e-01	lightgreen
ENSCAFG00000000547	FBXO5	72	-0.12	6.04e-01	lightgreen
ENSCAFG00000000549	MTRF1L	24	0.11	6.02e-01	lightgreen
ENSCAFG00000000549	MTRF1L	48	0.16	3.97e-01	lightgreen
ENSCAFG00000000549	MTRF1L	72	-0.31	7.68e-02	lightgreen
ENSCAFG00000000550	RGS17	24	-0.46	4.83e-01
ENSCAFG00000000550	RGS17	48	0.66	3.15e-01
ENSCAFG00000000550	RGS17	72	-0.06	9.49e-01
ENSCAFG00000000554		24	-0.02	9.50e-01	darkolivegreen
ENSCAFG00000000554		48	0.10	6.72e-01	darkolivegreen
ENSCAFG00000000554		72	0.70	2.30e-04	darkolivegreen
ENSCAFG00000000555	RNF19A	24	0.40	7.26e-03	darkmagenta
ENSCAFG00000000555	RNF19A	48	0.50	5.60e-04	darkmagenta
ENSCAFG00000000555	RNF19A	72	-0.09	6.72e-01	darkmagenta
ENSCAFG00000000557	CSNK1G3	24	-0.19	4.64e-01	grey
ENSCAFG00000000557	CSNK1G3	48	0.12	6.90e-01	grey
ENSCAFG00000000557	CSNK1G3	72	-0.22	4.02e-01	grey
ENSCAFG00000000561	MIOX	24	1.20	NA
ENSCAFG00000000561	MIOX	48	0.00	NA
ENSCAFG00000000561	MIOX	72	-0.89	NA
ENSCAFG00000000562	CNKSR3	24	0.03	9.67e-01	lightcyan
ENSCAFG00000000562	CNKSR3	48	0.23	6.76e-01	lightcyan
ENSCAFG00000000562	CNKSR3	72	0.92	5.34e-02	lightcyan
ENSCAFG00000000563	SNX31	24	0.02	8.73e-01	lightgreen
ENSCAFG00000000563	SNX31	48	0.19	6.36e-02	lightgreen
ENSCAFG00000000563	SNX31	72	-0.07	5.66e-01	lightgreen
ENSCAFG00000000564	SCO2	24	-0.15	4.49e-01	darkolivegreen
ENSCAFG00000000564	SCO2	48	-0.07	7.40e-01	darkolivegreen
ENSCAFG00000000564	SCO2	72	0.52	1.89e-03	darkolivegreen
ENSCAFG00000000565		24	0.12	8.51e-01	grey
ENSCAFG00000000565		48	0.21	7.22e-01	grey
ENSCAFG00000000565		72	0.01	9.91e-01	grey
ENSCAFG00000000566	ARSA	24	0.49	2.91e-04	darkmagenta
ENSCAFG00000000566	ARSA	48	0.19	2.64e-01	darkmagenta
ENSCAFG00000000566	ARSA	72	-0.49	4.97e-04	darkmagenta
ENSCAFG00000000567	PABPC1	24	0.23	1.25e-04	salmon
ENSCAFG00000000567	PABPC1	48	0.30	4.23e-07	salmon
ENSCAFG00000000567	PABPC1	72	0.21	2.34e-03	salmon
ENSCAFG00000000568	MAPK8IP2	24	0.03	9.68e-01	darkmagenta
ENSCAFG00000000568	MAPK8IP2	48	0.01	9.94e-01	darkmagenta
ENSCAFG00000000568	MAPK8IP2	72	-0.71	2.13e-01	darkmagenta
ENSCAFG00000000569	ZNF608	24	0.36	3.62e-02	lightcyan1
ENSCAFG00000000569	ZNF608	48	-0.24	2.05e-01	lightcyan1
ENSCAFG00000000569	ZNF608	72	-0.54	1.71e-03	lightcyan1
ENSCAFG00000000570	SCAF8	24	0.26	1.19e-01	salmon
ENSCAFG00000000570	SCAF8	48	0.47	1.45e-03	salmon
ENSCAFG00000000570	SCAF8	72	0.81	7.03e-08	salmon
ENSCAFG00000000575	BAG6	24	-0.04	7.89e-01	darkmagenta
ENSCAFG00000000575	BAG6	48	-0.04	7.84e-01	darkmagenta
ENSCAFG00000000575	BAG6	72	0.22	6.68e-02	darkmagenta
ENSCAFG00000000577	TIAM2	24	-0.10	8.32e-01	lightgreen
ENSCAFG00000000577	TIAM2	48	-0.39	2.98e-01	lightgreen
ENSCAFG00000000577	TIAM2	72	0.01	9.88e-01	lightgreen
ENSCAFG00000000578		24	0.09	NA
ENSCAFG00000000578		48	-0.75	NA
ENSCAFG00000000578		72	0.68	NA
ENSCAFG00000000579	CHKB	24	0.21	1.34e-01	darkmagenta
ENSCAFG00000000579	CHKB	48	-0.13	3.92e-01	darkmagenta
ENSCAFG00000000579	CHKB	72	-0.08	6.39e-01	darkmagenta
ENSCAFG00000000580		24	-0.10	3.16e-01	salmon
ENSCAFG00000000580		48	0.12	2.47e-01	salmon
ENSCAFG00000000580		72	0.29	1.35e-03	salmon
ENSCAFG00000000581	TFB1M	24	-0.21	4.81e-01	lightgreen
ENSCAFG00000000581	TFB1M	48	-0.15	6.49e-01	lightgreen
ENSCAFG00000000581	TFB1M	72	-0.36	1.93e-01	lightgreen
ENSCAFG00000000582	GRAMD2B	24	-0.28	1.48e-02	lightgreen
ENSCAFG00000000582	GRAMD2B	48	-0.43	4.31e-05	lightgreen
ENSCAFG00000000582	GRAMD2B	72	0.03	8.34e-01	lightgreen
ENSCAFG00000000583	CLDN20	24	-0.73	NA
ENSCAFG00000000583	CLDN20	48	0.00	NA
ENSCAFG00000000583	CLDN20	72	0.77	NA
ENSCAFG00000000584	ZNF706	24	0.07	6.25e-01	lightcyan
ENSCAFG00000000584	ZNF706	48	0.21	7.48e-02	lightcyan
ENSCAFG00000000584	ZNF706	72	0.08	6.15e-01	lightcyan
ENSCAFG00000000586	CPT1B	24	0.21	2.03e-01	darkmagenta
ENSCAFG00000000586	CPT1B	48	-0.07	7.27e-01	darkmagenta
ENSCAFG00000000586	CPT1B	72	-0.45	2.46e-03	darkmagenta
ENSCAFG00000000587	GRHL2	24	1.82	NA
ENSCAFG00000000587	GRHL2	48	-0.94	NA
ENSCAFG00000000587	GRHL2	72	3.13	NA
ENSCAFG00000000588	ALDH7A1	24	-0.19	1.20e-01	lightgreen
ENSCAFG00000000588	ALDH7A1	48	-0.31	4.33e-03	lightgreen
ENSCAFG00000000588	ALDH7A1	72	-0.26	2.90e-02	lightgreen
ENSCAFG00000000590	PHAX	24	-0.20	3.13e-01	lightgreen
ENSCAFG00000000590	PHAX	48	-0.06	8.22e-01	lightgreen
ENSCAFG00000000590	PHAX	72	-0.01	9.84e-01	lightgreen
ENSCAFG00000000592	TEX43	24	0.00	NA
ENSCAFG00000000592	TEX43	48	1.22	NA
ENSCAFG00000000592	TEX43	72	-0.82	NA
ENSCAFG00000000593	LMNB1	24	-0.24	2.04e-03	lightgreen
ENSCAFG00000000593	LMNB1	48	-0.17	4.00e-02	lightgreen
ENSCAFG00000000593	LMNB1	72	-0.03	8.24e-01	lightgreen
ENSCAFG00000000594	MARCHF3	24	0.26	6.63e-01	darkmagenta
ENSCAFG00000000594	MARCHF3	48	0.04	9.59e-01	darkmagenta
ENSCAFG00000000594	MARCHF3	72	0.26	6.96e-01	darkmagenta
ENSCAFG00000000595		24	-0.08	9.55e-01
ENSCAFG00000000595		48	1.07	3.35e-01
ENSCAFG00000000595		72	-0.78	5.07e-01
ENSCAFG00000000598	APOM	24	0.05	9.48e-01	darkmagenta
ENSCAFG00000000598	APOM	48	-0.15	8.23e-01	darkmagenta
ENSCAFG00000000598	APOM	72	-0.20	7.49e-01	darkmagenta
ENSCAFG00000000600	C6orf47	24	0.09	8.49e-01	darkmagenta
ENSCAFG00000000600	C6orf47	48	0.18	6.61e-01	darkmagenta
ENSCAFG00000000600	C6orf47	72	-0.25	5.17e-01	darkmagenta
ENSCAFG00000000601	GPANK1	24	0.18	4.21e-01	darkmagenta
ENSCAFG00000000601	GPANK1	48	0.26	2.03e-01	darkmagenta
ENSCAFG00000000601	GPANK1	72	-0.07	7.71e-01	darkmagenta
ENSCAFG00000000602	RRM2B	24	0.20	3.40e-01	darkmagenta
ENSCAFG00000000602	RRM2B	48	0.12	6.14e-01	darkmagenta
ENSCAFG00000000602	RRM2B	72	-0.24	2.47e-01	darkmagenta
ENSCAFG00000000603	NCAPH2	24	0.18	6.18e-02	darkmagenta
ENSCAFG00000000603	NCAPH2	48	-0.07	5.66e-01	darkmagenta
ENSCAFG00000000603	NCAPH2	72	-0.45	5.83e-07	darkmagenta
ENSCAFG00000000604	CSNK2B	24	0.03	8.95e-01	darkmagenta
ENSCAFG00000000604	CSNK2B	48	-0.02	9.09e-01	darkmagenta
ENSCAFG00000000604	CSNK2B	72	-0.19	1.83e-01	darkmagenta
ENSCAFG00000000606	LY6G5C	24	0.11	8.63e-01	grey
ENSCAFG00000000606	LY6G5C	48	-0.30	6.62e-01	grey
ENSCAFG00000000606	LY6G5C	72	0.14	8.31e-01	grey
ENSCAFG00000000607	ABHD16A	24	0.08	6.23e-01	darkmagenta
ENSCAFG00000000607	ABHD16A	48	-0.01	9.70e-01	darkmagenta
ENSCAFG00000000607	ABHD16A	72	0.02	9.33e-01	darkmagenta
ENSCAFG00000000608	ARID1B	24	0.16	5.10e-01	cyan
ENSCAFG00000000608	ARID1B	48	-0.02	9.61e-01	cyan
ENSCAFG00000000608	ARID1B	72	0.18	4.82e-01	cyan
ENSCAFG00000000609	ADM2	24	-1.61	NA
ENSCAFG00000000609	ADM2	48	-0.70	NA
ENSCAFG00000000609	ADM2	72	0.33	NA
ENSCAFG00000000610		24	-1.68	NA
ENSCAFG00000000610		48	1.18	NA
ENSCAFG00000000610		72	-1.57	NA
ENSCAFG00000000611	MEGF10	24	-0.64	NA
ENSCAFG00000000611	MEGF10	48	-1.68	NA
ENSCAFG00000000611	MEGF10	72	1.68	NA
ENSCAFG00000000612	SBF1	24	-0.07	5.83e-01	lightcyan1
ENSCAFG00000000612	SBF1	48	-0.62	8.17e-13	lightcyan1
ENSCAFG00000000612	SBF1	72	-0.47	2.83e-06	lightcyan1
ENSCAFG00000000613		24	0.00	NA
ENSCAFG00000000613		48	2.00	NA
ENSCAFG00000000613		72	-0.98	NA
ENSCAFG00000000614	LY6G6C	24	2.09	NA
ENSCAFG00000000614	LY6G6C	48	-3.31	NA
ENSCAFG00000000614	LY6G6C	72	-1.72	NA
ENSCAFG00000000615	MPIG6B	24	-1.91	NA
ENSCAFG00000000615	MPIG6B	48	-1.57	NA
ENSCAFG00000000615	MPIG6B	72	-2.43	NA
ENSCAFG00000000616	TMEM242	24	0.07	7.58e-01	darkmagenta
ENSCAFG00000000616	TMEM242	48	-0.05	8.44e-01	darkmagenta
ENSCAFG00000000616	TMEM242	72	-0.17	3.70e-01	darkmagenta
ENSCAFG00000000617	DDAH2	24	0.29	3.84e-01	darkmagenta
ENSCAFG00000000617	DDAH2	48	-0.03	9.37e-01	darkmagenta
ENSCAFG00000000617	DDAH2	72	-0.43	1.72e-01	darkmagenta
ENSCAFG00000000618	ZDHHC14	24	0.73	2.50e-04	darkmagenta
ENSCAFG00000000618	ZDHHC14	48	0.92	4.12e-06	darkmagenta
ENSCAFG00000000618	ZDHHC14	72	1.52	5.41e-11	darkmagenta
ENSCAFG00000000619	UBR5	24	-0.04	9.01e-01	cyan
ENSCAFG00000000619	UBR5	48	0.07	7.82e-01	cyan
ENSCAFG00000000619	UBR5	72	0.35	8.88e-02	cyan
ENSCAFG00000000620	PPP6R2	24	0.05	7.14e-01	darkmagenta
ENSCAFG00000000620	PPP6R2	48	-0.02	8.92e-01	darkmagenta
ENSCAFG00000000620	PPP6R2	72	0.11	3.13e-01	darkmagenta
ENSCAFG00000000621	CLIC1	24	-0.06	7.78e-01	darkmagenta
ENSCAFG00000000621	CLIC1	48	-0.08	6.91e-01	darkmagenta
ENSCAFG00000000621	CLIC1	72	-0.11	5.64e-01	darkmagenta
ENSCAFG00000000622	PRRC1	24	-0.31	7.85e-02	darkolivegreen
ENSCAFG00000000622	PRRC1	48	-0.26	1.57e-01	darkolivegreen
ENSCAFG00000000622	PRRC1	72	0.11	6.47e-01	darkolivegreen
ENSCAFG00000000626		24	0.43	8.59e-03	darkmagenta
ENSCAFG00000000626		48	0.23	2.47e-01	darkmagenta
ENSCAFG00000000626		72	-0.33	6.58e-02	darkmagenta
ENSCAFG00000000627	SNX9	24	-0.40	8.40e-04	lightgreen
ENSCAFG00000000627	SNX9	48	-0.48	4.05e-05	lightgreen
ENSCAFG00000000627	SNX9	72	-0.60	1.51e-06	lightgreen
ENSCAFG00000000628	SAPCD1	24	-0.12	8.75e-01
ENSCAFG00000000628	SAPCD1	48	-0.02	9.80e-01
ENSCAFG00000000628	SAPCD1	72	1.14	6.75e-02
ENSCAFG00000000629	DENND6B	24	0.21	4.04e-01	darkmagenta
ENSCAFG00000000629	DENND6B	48	-0.04	8.96e-01	darkmagenta
ENSCAFG00000000629	DENND6B	72	-0.48	3.38e-02	darkmagenta
ENSCAFG00000000630	VWA7	24	-0.38	2.04e-02	darkolivegreen
ENSCAFG00000000630	VWA7	48	-0.33	5.47e-02	darkolivegreen
ENSCAFG00000000630	VWA7	72	0.55	1.16e-03	darkolivegreen
ENSCAFG00000000632		24	-0.04	NA
ENSCAFG00000000632		48	-1.36	NA
ENSCAFG00000000632		72	0.28	NA
ENSCAFG00000000634		24	0.44	NA
ENSCAFG00000000634		48	-1.05	NA
ENSCAFG00000000634		72	-1.85	NA
ENSCAFG00000000636	VARS1	24	-0.45	1.48e-04	darkolivegreen
ENSCAFG00000000636	VARS1	48	-0.15	2.97e-01	darkolivegreen
ENSCAFG00000000636	VARS1	72	0.85	1.74e-12	darkolivegreen
ENSCAFG00000000637	SLC12A2	24	-0.10	6.24e-01	darkmagenta
ENSCAFG00000000637	SLC12A2	48	0.16	3.96e-01	darkmagenta
ENSCAFG00000000637	SLC12A2	72	0.47	5.18e-03	darkmagenta
ENSCAFG00000000638	KLF10	24	0.48	3.76e-01	darkmagenta
ENSCAFG00000000638	KLF10	48	0.95	3.91e-02	darkmagenta
ENSCAFG00000000638	KLF10	72	0.66	2.05e-01	darkmagenta
ENSCAFG00000000639	HSPA1L	24	-0.12	8.09e-01	lightcyan1
ENSCAFG00000000639	HSPA1L	48	-0.76	2.03e-02	lightcyan1
ENSCAFG00000000639	HSPA1L	72	-1.25	1.24e-04	lightcyan1
ENSCAFG00000000641		24	-0.12	9.19e-01
ENSCAFG00000000641		48	-0.88	3.54e-01
ENSCAFG00000000641		72	-1.58	1.20e-01
ENSCAFG00000000642	NEU1	24	-0.01	9.41e-01	darkmagenta
ENSCAFG00000000642	NEU1	48	-0.11	4.88e-01	darkmagenta
ENSCAFG00000000642	NEU1	72	-0.07	6.75e-01	darkmagenta
ENSCAFG00000000643	AZIN1	24	-0.19	1.13e-01	lightcyan
ENSCAFG00000000643	AZIN1	48	0.18	1.50e-01	lightcyan
ENSCAFG00000000643	AZIN1	72	0.13	3.57e-01	lightcyan
ENSCAFG00000000644	SYNJ2	24	-0.49	8.61e-02	cyan
ENSCAFG00000000644	SYNJ2	48	-0.44	1.39e-01	cyan
ENSCAFG00000000644	SYNJ2	72	-0.24	4.86e-01	cyan
ENSCAFG00000000646		24	0.25	7.88e-01
ENSCAFG00000000646		48	0.66	3.56e-01
ENSCAFG00000000646		72	0.52	5.49e-01
ENSCAFG00000000647	SERAC1	24	-0.05	8.18e-01	lightcyan1
ENSCAFG00000000647	SERAC1	48	-0.21	2.34e-01	lightcyan1
ENSCAFG00000000647	SERAC1	72	-0.54	4.88e-04	lightcyan1
ENSCAFG00000000649	ATP6V1C1	24	0.11	5.04e-01	lightcyan
ENSCAFG00000000649	ATP6V1C1	48	0.24	7.58e-02	lightcyan
ENSCAFG00000000649	ATP6V1C1	72	0.10	5.64e-01	lightcyan
ENSCAFG00000000652	TULP4	24	-0.12	6.14e-01	cyan
ENSCAFG00000000652	TULP4	48	-0.04	8.70e-01	cyan
ENSCAFG00000000652	TULP4	72	0.13	5.53e-01	cyan
ENSCAFG00000000653		24	0.87	2.86e-01
ENSCAFG00000000653		48	0.67	4.33e-01
ENSCAFG00000000653		72	-0.59	5.37e-01
ENSCAFG00000000655	TMEM181	24	-0.14	6.98e-01	lightcyan1
ENSCAFG00000000655	TMEM181	48	-0.15	6.97e-01	lightcyan1
ENSCAFG00000000655	TMEM181	72	-0.24	4.70e-01	lightcyan1
ENSCAFG00000000656	CTHRC1	24	1.20	NA
ENSCAFG00000000656	CTHRC1	48	-0.70	NA
ENSCAFG00000000656	CTHRC1	72	0.00	NA
ENSCAFG00000000657	DYNLT1	24	0.13	5.54e-01	darkmagenta
ENSCAFG00000000657	DYNLT1	48	0.20	2.90e-01	darkmagenta
ENSCAFG00000000657	DYNLT1	72	-0.31	9.26e-02	darkmagenta
ENSCAFG00000000658	SLC44A4	24	-0.70	NA
ENSCAFG00000000658	SLC44A4	48	-1.30	NA
ENSCAFG00000000658	SLC44A4	72	-0.91	NA
ENSCAFG00000000659	SYTL3	24	-0.90	NA
ENSCAFG00000000659	SYTL3	48	-0.11	9.47e-01
ENSCAFG00000000659	SYTL3	72	-1.08	3.73e-01
ENSCAFG00000000661	EZR	24	-0.07	5.05e-01	darkmagenta
ENSCAFG00000000661	EZR	48	0.20	1.70e-02	darkmagenta
ENSCAFG00000000661	EZR	72	0.30	4.05e-04	darkmagenta
ENSCAFG00000000663	DCAF13	24	-0.10	4.85e-01	lightgreen
ENSCAFG00000000663	DCAF13	48	0.09	5.44e-01	lightgreen
ENSCAFG00000000663	DCAF13	72	-0.01	9.71e-01	lightgreen
ENSCAFG00000000664	RSPH3	24	-0.03	9.62e-01	lightgreen
ENSCAFG00000000664	RSPH3	48	0.34	4.68e-01	lightgreen
ENSCAFG00000000664	RSPH3	72	-0.76	4.97e-02	lightgreen
ENSCAFG00000000665	TAGAP	24	-0.12	7.12e-01	darkmagenta
ENSCAFG00000000665	TAGAP	48	0.07	8.43e-01	darkmagenta
ENSCAFG00000000665	TAGAP	72	-0.93	5.68e-05	darkmagenta
ENSCAFG00000000667	FNDC1	24	0.00	NA
ENSCAFG00000000667	FNDC1	48	-0.70	NA
ENSCAFG00000000667	FNDC1	72	-0.82	NA
ENSCAFG00000000669	EHMT2	24	-0.03	8.65e-01	darkolivegreen
ENSCAFG00000000669	EHMT2	48	-0.12	2.97e-01	darkolivegreen
ENSCAFG00000000669	EHMT2	72	0.21	5.70e-02	darkolivegreen
ENSCAFG00000000670	RIMS2	24	-0.78	NA
ENSCAFG00000000670	RIMS2	48	1.68	NA
ENSCAFG00000000670	RIMS2	72	-1.26	NA
ENSCAFG00000000671	SOD2	24	-0.36	1.65e-03	lightgreen
ENSCAFG00000000671	SOD2	48	-0.42	1.40e-04	lightgreen
ENSCAFG00000000671	SOD2	72	-0.03	8.52e-01	lightgreen
ENSCAFG00000000673	PLXNB2	24	1.28	3.59e-11	darkmagenta
ENSCAFG00000000673	PLXNB2	48	0.23	3.91e-01	darkmagenta
ENSCAFG00000000673	PLXNB2	72	-0.80	3.33e-04	darkmagenta
ENSCAFG00000000674	ZBTB12	24	-0.36	1.01e-01	lightgreen
ENSCAFG00000000674	ZBTB12	48	-0.36	8.28e-02	lightgreen
ENSCAFG00000000674	ZBTB12	72	-0.34	1.29e-01	lightgreen
ENSCAFG00000000675	DCSTAMP	24	-0.46	NA
ENSCAFG00000000675	DCSTAMP	48	-0.16	9.12e-01
ENSCAFG00000000675	DCSTAMP	72	-0.86	5.42e-01
ENSCAFG00000000676	DPYS	24	-0.37	NA
ENSCAFG00000000676	DPYS	48	-0.08	NA
ENSCAFG00000000676	DPYS	72	-2.41	NA
ENSCAFG00000000678	ZFPM2	24	0.00	NA
ENSCAFG00000000678	ZFPM2	48	0.28	NA
ENSCAFG00000000678	ZFPM2	72	0.76	NA
ENSCAFG00000000679	SKIV2L	24	-0.04	8.10e-01	darkolivegreen
ENSCAFG00000000679	SKIV2L	48	-0.16	1.86e-01	darkolivegreen
ENSCAFG00000000679	SKIV2L	72	0.20	8.96e-02	darkolivegreen
ENSCAFG00000000680	OXR1	24	0.33	2.05e-02	cyan
ENSCAFG00000000680	OXR1	48	0.36	1.06e-02	cyan
ENSCAFG00000000680	OXR1	72	-0.02	9.31e-01	cyan
ENSCAFG00000000681	FBN2	24	0.00	NA
ENSCAFG00000000681	FBN2	48	0.00	NA
ENSCAFG00000000681	FBN2	72	0.00	NA
ENSCAFG00000000682	ABRA	24	0.00	NA
ENSCAFG00000000682	ABRA	48	0.23	NA
ENSCAFG00000000682	ABRA	72	1.03	NA
ENSCAFG00000000683		24	-0.02	9.73e-01	lightgreen
ENSCAFG00000000683		48	0.08	8.89e-01	lightgreen
ENSCAFG00000000683		72	0.41	3.94e-01	lightgreen
ENSCAFG00000000685	MAPK12	24	0.00	NA
ENSCAFG00000000685	MAPK12	48	0.00	NA
ENSCAFG00000000685	MAPK12	72	0.38	NA
ENSCAFG00000000686	C2	24	0.32	6.72e-02	lightcyan1
ENSCAFG00000000686	C2	48	0.03	9.06e-01	lightcyan1
ENSCAFG00000000686	C2	72	-0.63	4.30e-05	lightcyan1
ENSCAFG00000000688	HDAC10	24	0.57	1.55e-07	darkmagenta
ENSCAFG00000000688	HDAC10	48	0.19	1.58e-01	darkmagenta
ENSCAFG00000000688	HDAC10	72	-0.47	8.56e-05	darkmagenta
ENSCAFG00000000689	TUBGCP6	24	0.04	8.67e-01	lightcyan1
ENSCAFG00000000689	TUBGCP6	48	-0.30	3.43e-02	lightcyan1
ENSCAFG00000000689	TUBGCP6	72	-0.12	5.15e-01	lightcyan1
ENSCAFG00000000690	NELFE	24	-0.11	5.11e-01	grey
ENSCAFG00000000690	NELFE	48	-0.06	7.60e-01	grey
ENSCAFG00000000690	NELFE	72	-0.06	7.58e-01	grey
ENSCAFG00000000691	IGF2R	24	0.00	9.96e-01	lightcyan1
ENSCAFG00000000691	IGF2R	48	-0.30	2.54e-02	lightcyan1
ENSCAFG00000000691	IGF2R	72	-0.37	7.25e-03	lightcyan1
ENSCAFG00000000692	SELENOO	24	0.14	3.34e-01	darkmagenta
ENSCAFG00000000692	SELENOO	48	0.07	6.99e-01	darkmagenta
ENSCAFG00000000692	SELENOO	72	-0.08	6.50e-01	darkmagenta
ENSCAFG00000000693	ANGPT1	24	-0.10	NA
ENSCAFG00000000693	ANGPT1	48	0.82	NA
ENSCAFG00000000693	ANGPT1	72	1.68	NA
ENSCAFG00000000694	DXO	24	0.20	2.47e-01	darkmagenta
ENSCAFG00000000694	DXO	48	0.08	6.97e-01	darkmagenta
ENSCAFG00000000694	DXO	72	-0.47	1.42e-03	darkmagenta
ENSCAFG00000000697		24	0.81	1.03e-01	darkmagenta
ENSCAFG00000000697		48	0.87	1.02e-01	darkmagenta
ENSCAFG00000000697		72	-0.10	9.00e-01	darkmagenta
ENSCAFG00000000698	TRABD	24	0.24	1.53e-01	darkmagenta
ENSCAFG00000000698	TRABD	48	0.26	1.01e-01	darkmagenta
ENSCAFG00000000698	TRABD	72	0.23	1.80e-01	darkmagenta
ENSCAFG00000000699	PANX2	24	1.20	NA
ENSCAFG00000000699	PANX2	48	0.00	NA
ENSCAFG00000000699	PANX2	72	-2.20	NA
ENSCAFG00000000700	MOV10L1	24	-0.73	NA
ENSCAFG00000000700	MOV10L1	48	-2.15	NA
ENSCAFG00000000700	MOV10L1	72	-6.01	NA
ENSCAFG00000000701		24	0.02	8.82e-01	darkmagenta
ENSCAFG00000000701		48	-0.13	2.96e-01	darkmagenta
ENSCAFG00000000701		72	-0.28	1.20e-02	darkmagenta
ENSCAFG00000000702	EIF3E	24	0.38	1.82e-02	darkmagenta
ENSCAFG00000000702	EIF3E	48	0.44	4.29e-03	darkmagenta
ENSCAFG00000000702	EIF3E	72	-0.39	2.03e-02	darkmagenta
ENSCAFG00000000704	TTLL8	24	-0.73	NA
ENSCAFG00000000704	TTLL8	48	1.85	NA
ENSCAFG00000000704	TTLL8	72	0.66	NA
ENSCAFG00000000706	IL17REL	24	0.38	5.61e-01	darkmagenta
ENSCAFG00000000706	IL17REL	48	0.23	7.60e-01	darkmagenta
ENSCAFG00000000706	IL17REL	72	-0.87	9.69e-02	darkmagenta
ENSCAFG00000000709	CRELD2	24	-0.08	7.40e-01	darkmagenta
ENSCAFG00000000709	CRELD2	48	-0.01	9.63e-01	darkmagenta
ENSCAFG00000000709	CRELD2	72	0.32	9.15e-02	darkmagenta
ENSCAFG00000000711	ALG12	24	-0.21	1.53e-01	darkmagenta
ENSCAFG00000000711	ALG12	48	-0.07	6.97e-01	darkmagenta
ENSCAFG00000000711	ALG12	72	0.07	7.05e-01	darkmagenta
ENSCAFG00000000712	CYP21A2	24	-0.75	1.66e-01	lightgreen
ENSCAFG00000000712	CYP21A2	48	-0.74	1.69e-01	lightgreen
ENSCAFG00000000712	CYP21A2	72	0.60	3.10e-01	lightgreen
ENSCAFG00000000713		24	-0.04	8.66e-01	lightgreen
ENSCAFG00000000713		48	0.09	6.48e-01	lightgreen
ENSCAFG00000000713		72	-0.44	2.33e-03	lightgreen
ENSCAFG00000000714	ZBED4	24	-0.00	9.89e-01	darkmagenta
ENSCAFG00000000714	ZBED4	48	-0.12	3.39e-01	darkmagenta
ENSCAFG00000000714	ZBED4	72	0.26	2.57e-02	darkmagenta
ENSCAFG00000000718	BRD1	24	0.12	3.09e-01	darkmagenta
ENSCAFG00000000718	BRD1	48	0.07	5.80e-01	darkmagenta
ENSCAFG00000000718	BRD1	72	0.05	7.03e-01	darkmagenta
ENSCAFG00000000719	NUDCD1	24	-0.50	1.04e-04	lightgreen
ENSCAFG00000000719	NUDCD1	48	0.08	6.89e-01	lightgreen
ENSCAFG00000000719	NUDCD1	72	-0.21	1.80e-01	lightgreen
ENSCAFG00000000720	ACAT2	24	-0.51	6.25e-06	lightgreen
ENSCAFG00000000720	ACAT2	48	-1.46	2.78e-49	lightgreen
ENSCAFG00000000720	ACAT2	72	-0.62	1.19e-07	lightgreen
ENSCAFG00000000721	ISOC1	24	-0.34	4.22e-02	lightgreen
ENSCAFG00000000721	ISOC1	48	-0.11	6.06e-01	lightgreen
ENSCAFG00000000721	ISOC1	72	-0.77	2.36e-06	lightgreen
ENSCAFG00000000732	TCP1	24	-0.29	1.84e-03	darkolivegreen
ENSCAFG00000000732	TCP1	48	0.10	4.13e-01	darkolivegreen
ENSCAFG00000000732	TCP1	72	0.38	8.09e-05	darkolivegreen
ENSCAFG00000000736	LYRM7	24	0.09	8.22e-01	lightcyan
ENSCAFG00000000736	LYRM7	48	0.44	1.47e-01	lightcyan
ENSCAFG00000000736	LYRM7	72	-0.04	9.23e-01	lightcyan
ENSCAFG00000000737	CDC42SE2	24	0.19	1.73e-01	cyan
ENSCAFG00000000737	CDC42SE2	48	0.24	7.66e-02	cyan
ENSCAFG00000000737	CDC42SE2	72	-0.12	4.49e-01	cyan
ENSCAFG00000000738	EBAG9	24	0.29	1.01e-02	darkmagenta
ENSCAFG00000000738	EBAG9	48	0.19	1.33e-01	darkmagenta
ENSCAFG00000000738	EBAG9	72	-0.09	5.18e-01	darkmagenta
ENSCAFG00000000740	PNLDC1	24	0.33	6.98e-01
ENSCAFG00000000740	PNLDC1	48	-0.46	5.78e-01
ENSCAFG00000000740	PNLDC1	72	0.57	4.12e-01
ENSCAFG00000000741	SYBU	24	-1.66	NA
ENSCAFG00000000741	SYBU	48	-0.74	NA
ENSCAFG00000000741	SYBU	72	-1.78	NA
ENSCAFG00000000743		24	0.24	NA
ENSCAFG00000000743		48	1.22	NA
ENSCAFG00000000743		72	0.00	NA
ENSCAFG00000000745	TBC1D22A	24	0.04	8.38e-01	darkmagenta
ENSCAFG00000000745	TBC1D22A	48	-0.19	2.64e-01	darkmagenta
ENSCAFG00000000745	TBC1D22A	72	-0.45	2.37e-03	darkmagenta
ENSCAFG00000000749		24	-1.55	NA
ENSCAFG00000000749		48	-0.53	NA
ENSCAFG00000000749		72	0.09	NA
ENSCAFG00000000751	TNXB	24	0.10	8.97e-01	lightcyan1
ENSCAFG00000000751	TNXB	48	-1.66	1.32e-03	lightcyan1
ENSCAFG00000000751	TNXB	72	-1.56	1.36e-03	lightcyan1
ENSCAFG00000000752	CERK	24	0.01	9.54e-01	darkmagenta
ENSCAFG00000000752	CERK	48	0.07	6.97e-01	darkmagenta
ENSCAFG00000000752	CERK	72	0.31	1.67e-02	darkmagenta
ENSCAFG00000000755	FNIP1	24	-0.08	8.14e-01	lightcyan1
ENSCAFG00000000755	FNIP1	48	0.02	9.64e-01	lightcyan1
ENSCAFG00000000755	FNIP1	72	-0.62	1.19e-02	lightcyan1
ENSCAFG00000000756	GRAMD4	24	0.58	2.77e-08	darkmagenta
ENSCAFG00000000756	GRAMD4	48	0.74	5.40e-14	darkmagenta
ENSCAFG00000000756	GRAMD4	72	0.87	1.38e-15	darkmagenta
ENSCAFG00000000758	PLG	24	1.20	NA
ENSCAFG00000000758	PLG	48	0.00	NA
ENSCAFG00000000758	PLG	72	0.00	NA
ENSCAFG00000000760	MAP3K4	24	-0.17	6.56e-02	lightgreen
ENSCAFG00000000760	MAP3K4	48	-0.06	6.04e-01	lightgreen
ENSCAFG00000000760	MAP3K4	72	0.19	6.02e-02	lightgreen
ENSCAFG00000000761	ATF6B	24	0.02	8.61e-01	darkmagenta
ENSCAFG00000000761	ATF6B	48	-0.01	9.58e-01	darkmagenta
ENSCAFG00000000761	ATF6B	72	0.19	3.18e-02	darkmagenta
ENSCAFG00000000764	PRRT1	24	0.69	2.03e-01	darkmagenta
ENSCAFG00000000764	PRRT1	48	0.06	9.38e-01	darkmagenta
ENSCAFG00000000764	PRRT1	72	0.45	4.17e-01	darkmagenta
ENSCAFG00000000765	AGPAT4	24	0.41	4.19e-02	darkmagenta
ENSCAFG00000000765	AGPAT4	48	-0.36	8.18e-02	darkmagenta
ENSCAFG00000000765	AGPAT4	72	-0.63	1.45e-03	darkmagenta
ENSCAFG00000000766	PPT2	24	0.08	8.01e-01	darkmagenta
ENSCAFG00000000766	PPT2	48	0.05	8.76e-01	darkmagenta
ENSCAFG00000000766	PPT2	72	-0.18	5.25e-01	darkmagenta
ENSCAFG00000000767	CELSR1	24	0.60	3.62e-02	darkmagenta
ENSCAFG00000000767	CELSR1	48	-0.41	2.20e-01	darkmagenta
ENSCAFG00000000767	CELSR1	72	0.04	9.31e-01	darkmagenta
ENSCAFG00000000768	EGFL8	24	0.99	1.63e-03	darkmagenta
ENSCAFG00000000768	EGFL8	48	0.29	4.72e-01	darkmagenta
ENSCAFG00000000768	EGFL8	72	0.50	1.99e-01	darkmagenta
ENSCAFG00000000769	PRKN	24	0.21	8.62e-01
ENSCAFG00000000769	PRKN	48	1.43	1.51e-01
ENSCAFG00000000769	PRKN	72	-0.62	5.14e-01
ENSCAFG00000000770	PACRG	24	2.72	NA
ENSCAFG00000000770	PACRG	48	2.61	NA
ENSCAFG00000000770	PACRG	72	-1.15	NA
ENSCAFG00000000771	AGPAT1	24	0.45	1.32e-03	darkmagenta
ENSCAFG00000000771	AGPAT1	48	0.37	1.10e-02	darkmagenta
ENSCAFG00000000771	AGPAT1	72	0.36	2.48e-02	darkmagenta
ENSCAFG00000000772	QKI	24	-0.22	2.75e-01	cyan
ENSCAFG00000000772	QKI	48	-0.26	1.93e-01	cyan
ENSCAFG00000000772	QKI	72	-0.01	9.87e-01	cyan
ENSCAFG00000000774	RNF5	24	0.27	1.28e-01	lightcyan1
ENSCAFG00000000774	RNF5	48	-0.00	9.86e-01	lightcyan1
ENSCAFG00000000774	RNF5	72	-0.31	8.30e-02	lightcyan1
ENSCAFG00000000776		24	0.79	NA
ENSCAFG00000000776		48	0.26	NA
ENSCAFG00000000776		72	2.65	NA
ENSCAFG00000000777	AGER	24	0.56	5.77e-02	darkmagenta
ENSCAFG00000000777	AGER	48	-0.36	2.56e-01	darkmagenta
ENSCAFG00000000777	AGER	72	-0.45	1.32e-01	darkmagenta
ENSCAFG00000000779	TRMU	24	0.02	9.35e-01	darkmagenta
ENSCAFG00000000779	TRMU	48	0.01	9.56e-01	darkmagenta
ENSCAFG00000000779	TRMU	72	0.14	3.36e-01	darkmagenta
ENSCAFG00000000782	GTSE1	24	-0.17	1.85e-01	lightgreen
ENSCAFG00000000782	GTSE1	48	-0.21	6.85e-02	lightgreen
ENSCAFG00000000782	GTSE1	72	0.14	2.87e-01	lightgreen
ENSCAFG00000000783	PBX2	24	0.14	3.10e-01	darkmagenta
ENSCAFG00000000783	PBX2	48	0.05	7.72e-01	darkmagenta
ENSCAFG00000000783	PBX2	72	-0.12	4.02e-01	darkmagenta
ENSCAFG00000000784	TTC38	24	0.06	8.60e-01	lightcyan1
ENSCAFG00000000784	TTC38	48	-0.44	4.00e-02	lightcyan1
ENSCAFG00000000784	TTC38	72	-0.34	1.43e-01	lightcyan1
ENSCAFG00000000785	PKDREJ	24	-1.85	NA
ENSCAFG00000000785	PKDREJ	48	2.03	NA
ENSCAFG00000000785	PKDREJ	72	-1.81	NA
ENSCAFG00000000786	CSMD3	24	2.06	NA
ENSCAFG00000000786	CSMD3	48	-0.67	NA
ENSCAFG00000000786	CSMD3	72	0.00	NA
ENSCAFG00000000787	CDPF1	24	0.20	5.16e-01	darkmagenta
ENSCAFG00000000787	CDPF1	48	0.24	4.14e-01	darkmagenta
ENSCAFG00000000787	CDPF1	72	0.14	6.52e-01	darkmagenta
ENSCAFG00000000788	PPARA	24	-1.36	NA
ENSCAFG00000000788	PPARA	48	0.60	NA
ENSCAFG00000000788	PPARA	72	1.37	NA
ENSCAFG00000000789	WNT7B	24	1.92	NA
ENSCAFG00000000789	WNT7B	48	2.96	NA
ENSCAFG00000000789	WNT7B	72	2.34	NA
ENSCAFG00000000790	GPSM3	24	0.24	6.91e-02	darkmagenta
ENSCAFG00000000790	GPSM3	48	0.28	3.50e-02	darkmagenta
ENSCAFG00000000790	GPSM3	72	0.17	2.79e-01	darkmagenta
ENSCAFG00000000791	NOTCH4	24	-0.57	NA
ENSCAFG00000000791	NOTCH4	48	-0.66	NA
ENSCAFG00000000791	NOTCH4	72	-1.70	NA
ENSCAFG00000000792		24	-0.73	NA
ENSCAFG00000000792		48	-0.70	NA
ENSCAFG00000000792		72	-0.65	NA
ENSCAFG00000000797	BTNL2	24	3.30	NA
ENSCAFG00000000797	BTNL2	48	-2.21	NA
ENSCAFG00000000797	BTNL2	72	-2.88	NA
ENSCAFG00000000798		24	0.00	NA
ENSCAFG00000000798		48	1.29	NA
ENSCAFG00000000798		72	0.00	NA
ENSCAFG00000000801		24	1.25	NA
ENSCAFG00000000801		48	-1.30	NA
ENSCAFG00000000801		72	0.06	NA
ENSCAFG00000000803	DLA-DRA	24	0.36	1.92e-02	darkmagenta
ENSCAFG00000000803	DLA-DRA	48	-0.10	6.24e-01	darkmagenta
ENSCAFG00000000803	DLA-DRA	72	-0.86	9.68e-09	darkmagenta
ENSCAFG00000000806		24	0.40	5.52e-01	darkmagenta
ENSCAFG00000000806		48	0.15	8.47e-01	darkmagenta
ENSCAFG00000000806		72	0.10	9.08e-01	darkmagenta
ENSCAFG00000000808		24	0.99	NA
ENSCAFG00000000808		48	-1.50	NA
ENSCAFG00000000808		72	-1.44	NA
ENSCAFG00000000810	TRPS1	24	0.32	5.28e-01	darkmagenta
ENSCAFG00000000810	TRPS1	48	0.64	1.53e-01	darkmagenta
ENSCAFG00000000810	TRPS1	72	-0.57	1.94e-01	darkmagenta
ENSCAFG00000000811	SFT2D1	24	-0.03	8.98e-01	lightcyan1
ENSCAFG00000000811	SFT2D1	48	-0.02	9.41e-01	lightcyan1
ENSCAFG00000000811	SFT2D1	72	-0.47	2.91e-04	lightcyan1
ENSCAFG00000000812	DLA-DQA1	24	0.19	3.03e-01	darkmagenta
ENSCAFG00000000812	DLA-DQA1	48	-0.18	3.25e-01	darkmagenta
ENSCAFG00000000812	DLA-DQA1	72	-0.72	6.19e-06	darkmagenta
ENSCAFG00000000814		24	0.09	6.49e-01	darkmagenta
ENSCAFG00000000814		48	-0.26	1.11e-01	darkmagenta
ENSCAFG00000000814		72	-0.67	9.37e-06	darkmagenta
ENSCAFG00000000816	EIF3H	24	0.26	2.71e-03	darkmagenta
ENSCAFG00000000816	EIF3H	48	0.10	3.21e-01	darkmagenta
ENSCAFG00000000816	EIF3H	72	-0.18	6.78e-02	darkmagenta
ENSCAFG00000000821	UTP23	24	-0.01	9.58e-01	darkmagenta
ENSCAFG00000000821	UTP23	48	0.16	4.02e-01	darkmagenta
ENSCAFG00000000821	UTP23	72	-0.31	8.57e-02	darkmagenta
ENSCAFG00000000822	RAD21	24	0.08	4.14e-01	lightgreen
ENSCAFG00000000822	RAD21	48	0.10	3.03e-01	lightgreen
ENSCAFG00000000822	RAD21	72	-0.19	2.32e-02	lightgreen
ENSCAFG00000000824	P4HA2	24	0.21	6.88e-01	lightcyan1
ENSCAFG00000000824	P4HA2	48	-1.80	2.14e-10	lightcyan1
ENSCAFG00000000824	P4HA2	72	-0.19	6.30e-01	lightcyan1
ENSCAFG00000000826	MED30	24	0.19	2.56e-01	darkmagenta
ENSCAFG00000000826	MED30	48	0.14	4.27e-01	darkmagenta
ENSCAFG00000000826	MED30	72	-0.62	1.31e-05	darkmagenta
ENSCAFG00000000827	SMC1B	24	0.46	2.77e-01	lightgreen
ENSCAFG00000000827	SMC1B	48	0.01	9.81e-01	lightgreen
ENSCAFG00000000827	SMC1B	72	0.13	7.91e-01	lightgreen
ENSCAFG00000000828	RPS6KA2	24	1.43	NA
ENSCAFG00000000828	RPS6KA2	48	0.00	NA
ENSCAFG00000000828	RPS6KA2	72	-1.27	NA
ENSCAFG00000000830	PDLIM4	24	-0.73	NA
ENSCAFG00000000830	PDLIM4	48	1.22	NA
ENSCAFG00000000830	PDLIM4	72	-0.87	NA
ENSCAFG00000000831	EXT1	24	-0.10	8.12e-01	lightgreen
ENSCAFG00000000831	EXT1	48	-0.27	4.72e-01	lightgreen
ENSCAFG00000000831	EXT1	72	-1.33	1.03e-05	lightgreen
ENSCAFG00000000832	TAP1	24	0.28	2.91e-03	darkmagenta
ENSCAFG00000000832	TAP1	48	0.10	3.79e-01	darkmagenta
ENSCAFG00000000832	TAP1	72	-0.19	7.83e-02	darkmagenta
ENSCAFG00000000835		24	2.67	NA
ENSCAFG00000000835		48	1.83	NA
ENSCAFG00000000835		72	-2.51	NA
ENSCAFG00000000838	FAM118A	24	0.10	4.98e-01	lightcyan1
ENSCAFG00000000838	FAM118A	48	-0.15	2.55e-01	lightcyan1
ENSCAFG00000000838	FAM118A	72	0.04	7.97e-01	lightcyan1
ENSCAFG00000000840	SLC22A4	24	-0.04	9.41e-01	darkmagenta
ENSCAFG00000000840	SLC22A4	48	-0.14	7.53e-01	darkmagenta
ENSCAFG00000000840	SLC22A4	72	0.46	2.23e-01	darkmagenta
ENSCAFG00000000842		24	0.16	4.78e-01	darkmagenta
ENSCAFG00000000842		48	0.20	3.70e-01	darkmagenta
ENSCAFG00000000842		72	0.16	5.12e-01	darkmagenta
ENSCAFG00000000843	UPK3A	24	0.00	NA
ENSCAFG00000000843	UPK3A	48	0.00	NA
ENSCAFG00000000843	UPK3A	72	0.00	NA
ENSCAFG00000000847	CEP43	24	-0.00	9.94e-01	lightgreen
ENSCAFG00000000847	CEP43	48	0.03	9.01e-01	lightgreen
ENSCAFG00000000847	CEP43	72	-0.58	3.85e-05	lightgreen
ENSCAFG00000000848	DLA-DMA	24	-0.07	6.77e-01	grey
ENSCAFG00000000848	DLA-DMA	48	-0.45	3.24e-05	grey
ENSCAFG00000000848	DLA-DMA	72	-0.56	1.76e-06	grey
ENSCAFG00000000850	KIAA0930	24	-0.28	2.47e-02	lightcyan1
ENSCAFG00000000850	KIAA0930	48	-0.35	2.72e-03	lightcyan1
ENSCAFG00000000850	KIAA0930	72	0.05	7.64e-01	lightcyan1
ENSCAFG00000000851	IRF1	24	0.76	1.70e-09	darkmagenta
ENSCAFG00000000851	IRF1	48	0.42	1.98e-03	darkmagenta
ENSCAFG00000000851	IRF1	72	0.49	6.97e-04	darkmagenta
ENSCAFG00000000853	GPR31	24	0.00	NA
ENSCAFG00000000853	GPR31	48	1.22	NA
ENSCAFG00000000853	GPR31	72	-2.24	NA
ENSCAFG00000000855	IL5	24	0.00	1.00e+00
ENSCAFG00000000855	IL5	48	0.41	6.67e-01
ENSCAFG00000000855	IL5	72	-2.63	3.98e-03
ENSCAFG00000000856	NUP50	24	-0.15	1.50e-01	lightgreen
ENSCAFG00000000856	NUP50	48	0.04	7.49e-01	lightgreen
ENSCAFG00000000856	NUP50	72	0.26	1.02e-02	lightgreen
ENSCAFG00000000860	AFDN	24	-1.12	NA
ENSCAFG00000000860	AFDN	48	1.03	NA
ENSCAFG00000000860	AFDN	72	-0.42	NA
ENSCAFG00000000865	ENPP2	24	-2.42	NA
ENSCAFG00000000865	ENPP2	48	2.32	NA
ENSCAFG00000000865	ENPP2	72	1.28	NA
ENSCAFG00000000867	RAD50	24	0.05	7.41e-01	lightcyan
ENSCAFG00000000867	RAD50	48	0.15	2.51e-01	lightcyan
ENSCAFG00000000867	RAD50	72	-0.02	9.32e-01	lightcyan
ENSCAFG00000000868	SMOC2	24	-0.73	NA
ENSCAFG00000000868	SMOC2	48	1.22	NA
ENSCAFG00000000868	SMOC2	72	-0.82	NA
ENSCAFG00000000869	PRR5	24	-0.16	2.81e-01	darkmagenta
ENSCAFG00000000869	PRR5	48	-0.26	5.44e-02	darkmagenta
ENSCAFG00000000869	PRR5	72	0.36	8.93e-03	darkmagenta
ENSCAFG00000000870	RTL6	24	-0.97	1.48e-01	grey
ENSCAFG00000000870	RTL6	48	-0.53	4.75e-01	grey
ENSCAFG00000000870	RTL6	72	0.66	3.31e-01	grey
ENSCAFG00000000871	BRD2	24	0.06	6.67e-01	darkmagenta
ENSCAFG00000000871	BRD2	48	0.14	1.87e-01	darkmagenta
ENSCAFG00000000871	BRD2	72	0.36	2.89e-04	darkmagenta
ENSCAFG00000000875	TAF2	24	-0.27	1.19e-01	cyan
ENSCAFG00000000875	TAF2	48	-0.07	7.79e-01	cyan
ENSCAFG00000000875	TAF2	72	0.22	2.42e-01	cyan
ENSCAFG00000000876	PARVG	24	0.32	9.06e-04	darkmagenta
ENSCAFG00000000876	PARVG	48	0.46	3.93e-07	darkmagenta
ENSCAFG00000000876	PARVG	72	0.88	6.66e-19	darkmagenta
ENSCAFG00000000878	IL13	24	0.00	NA
ENSCAFG00000000878	IL13	48	0.00	NA
ENSCAFG00000000878	IL13	72	-0.66	NA
ENSCAFG00000000880	IL4	24	-0.73	NA
ENSCAFG00000000880	IL4	48	2.04	NA
ENSCAFG00000000880	IL4	72	0.01	NA
ENSCAFG00000000882	DSCC1	24	-0.07	7.29e-01	lightcyan
ENSCAFG00000000882	DSCC1	48	0.28	6.32e-02	lightcyan
ENSCAFG00000000882	DSCC1	72	-0.25	1.33e-01	lightcyan
ENSCAFG00000000884	WDR27	24	0.77	4.75e-08	darkmagenta
ENSCAFG00000000884	WDR27	48	0.45	4.33e-03	darkmagenta
ENSCAFG00000000884	WDR27	72	0.39	2.39e-02	darkmagenta
ENSCAFG00000000885	DEPTOR	24	0.14	8.31e-01	darkmagenta
ENSCAFG00000000885	DEPTOR	48	-0.26	6.78e-01	darkmagenta
ENSCAFG00000000885	DEPTOR	72	-1.30	4.10e-03	darkmagenta
ENSCAFG00000000886	DSE	24	0.39	2.58e-06	salmon
ENSCAFG00000000886	DSE	48	0.41	4.44e-07	salmon
ENSCAFG00000000886	DSE	72	0.63	7.89e-13	salmon
ENSCAFG00000000887	SAMM50	24	-0.36	3.80e-04	darkolivegreen
ENSCAFG00000000887	SAMM50	48	-0.13	2.85e-01	darkolivegreen
ENSCAFG00000000887	SAMM50	72	0.09	4.91e-01	darkolivegreen
ENSCAFG00000000889	CALHM5	24	1.17	NA
ENSCAFG00000000889	CALHM5	48	0.26	NA
ENSCAFG00000000889	CALHM5	72	-1.04	NA
ENSCAFG00000000891	CALHM4	24	0.94	1.89e-01
ENSCAFG00000000891	CALHM4	48	0.63	4.33e-01
ENSCAFG00000000891	CALHM4	72	1.86	2.28e-02
ENSCAFG00000000893	PNPLA3	24	0.77	4.38e-01
ENSCAFG00000000893	PNPLA3	48	0.33	7.81e-01
ENSCAFG00000000893	PNPLA3	72	-0.27	8.16e-01
ENSCAFG00000000894		24	-0.35	NA
ENSCAFG00000000894		48	0.26	NA
ENSCAFG00000000894		72	0.74	NA
ENSCAFG00000000895	PNPLA5	24	0.00	NA
ENSCAFG00000000895	PNPLA5	48	0.00	NA
ENSCAFG00000000895	PNPLA5	72	1.58	NA
ENSCAFG00000000896	DLA-DOA	24	0.55	2.56e-04	darkmagenta
ENSCAFG00000000896	DLA-DOA	48	0.15	4.37e-01	darkmagenta
ENSCAFG00000000896	DLA-DOA	72	-0.55	6.48e-04	darkmagenta
ENSCAFG00000000897	RSPH4A	24	0.63	NA
ENSCAFG00000000897	RSPH4A	48	0.29	NA
ENSCAFG00000000897	RSPH4A	72	-1.34	NA
ENSCAFG00000000898	KIF3A	24	-0.31	1.26e-01	lightgreen
ENSCAFG00000000898	KIF3A	48	-0.20	3.88e-01	lightgreen
ENSCAFG00000000898	KIF3A	72	0.08	7.90e-01	lightgreen
ENSCAFG00000000900		24	0.00	NA
ENSCAFG00000000900		48	-1.59	NA
ENSCAFG00000000900		72	0.00	NA
ENSCAFG00000000901	ZUP1	24	0.31	1.80e-02	darkmagenta
ENSCAFG00000000901	ZUP1	48	0.58	9.58e-07	darkmagenta
ENSCAFG00000000901	ZUP1	72	0.02	9.06e-01	darkmagenta
ENSCAFG00000000902	EFCAB6	24	0.00	NA
ENSCAFG00000000902	EFCAB6	48	0.00	NA
ENSCAFG00000000902	EFCAB6	72	0.00	NA
ENSCAFG00000000903	COL11A2	24	0.25	3.03e-01	darkmagenta
ENSCAFG00000000903	COL11A2	48	-0.17	5.27e-01	darkmagenta
ENSCAFG00000000903	COL11A2	72	-0.09	7.59e-01	darkmagenta
ENSCAFG00000000905	KPNA5	24	-0.18	4.78e-01	lightgreen
ENSCAFG00000000905	KPNA5	48	0.07	8.08e-01	lightgreen
ENSCAFG00000000905	KPNA5	72	0.02	9.53e-01	lightgreen
ENSCAFG00000000906	SEPTIN8	24	-0.02	8.92e-01	lightcyan
ENSCAFG00000000906	SEPTIN8	48	0.02	9.10e-01	lightcyan
ENSCAFG00000000906	SEPTIN8	72	0.32	1.07e-03	lightcyan
ENSCAFG00000000907	SCUBE1	24	0.00	NA
ENSCAFG00000000907	SCUBE1	48	0.00	NA
ENSCAFG00000000907	SCUBE1	72	-0.75	NA
ENSCAFG00000000908	FAM162B	24	0.00	NA
ENSCAFG00000000908	FAM162B	48	0.00	NA
ENSCAFG00000000908	FAM162B	72	-1.49	NA
ENSCAFG00000000909	TTLL12	24	-0.41	5.40e-05	lightgreen
ENSCAFG00000000909	TTLL12	48	-0.35	5.95e-04	lightgreen
ENSCAFG00000000909	TTLL12	72	-0.00	9.89e-01	lightgreen
ENSCAFG00000000912	RXRB	24	0.54	7.96e-06	darkmagenta
ENSCAFG00000000912	RXRB	48	0.42	7.77e-04	darkmagenta
ENSCAFG00000000912	RXRB	72	0.16	3.21e-01	darkmagenta
ENSCAFG00000000913	TSPO	24	-0.00	9.94e-01	lightcyan1
ENSCAFG00000000913	TSPO	48	-0.36	6.60e-02	lightcyan1
ENSCAFG00000000913	TSPO	72	-1.03	4.12e-09	lightcyan1
ENSCAFG00000000914	SHROOM1	24	0.20	6.95e-01	grey
ENSCAFG00000000914	SHROOM1	48	-0.03	9.62e-01	grey
ENSCAFG00000000914	SHROOM1	72	-0.04	9.58e-01	grey
ENSCAFG00000000916	GDF9	24	0.18	6.67e-01	grey
ENSCAFG00000000916	GDF9	48	0.17	6.94e-01	grey
ENSCAFG00000000916	GDF9	72	-0.30	4.56e-01	grey
ENSCAFG00000000917	SLC39A7	24	0.05	7.46e-01	darkmagenta
ENSCAFG00000000917	SLC39A7	48	-0.04	8.09e-01	darkmagenta
ENSCAFG00000000917	SLC39A7	72	-0.07	6.17e-01	darkmagenta
ENSCAFG00000000918	MCAT	24	-0.36	1.07e-02	lightgreen
ENSCAFG00000000918	MCAT	48	-0.27	7.62e-02	lightgreen
ENSCAFG00000000918	MCAT	72	-0.26	9.52e-02	lightgreen
ENSCAFG00000000919	UQCRQ	24	-0.12	6.57e-01	darkolivegreen
ENSCAFG00000000919	UQCRQ	48	-0.19	4.50e-01	darkolivegreen
ENSCAFG00000000919	UQCRQ	72	-0.09	7.71e-01	darkolivegreen
ENSCAFG00000000922	LEAP2	24	-0.37	7.20e-01
ENSCAFG00000000922	LEAP2	48	0.50	6.42e-01
ENSCAFG00000000922	LEAP2	72	0.34	7.61e-01
ENSCAFG00000000926	TTLL1	24	-0.10	6.82e-01	darkolivegreen
ENSCAFG00000000926	TTLL1	48	0.04	8.93e-01	darkolivegreen
ENSCAFG00000000926	TTLL1	72	0.25	2.20e-01	darkolivegreen
ENSCAFG00000000928	GOPC	24	-0.01	9.60e-01	lightgreen
ENSCAFG00000000928	GOPC	48	-0.09	6.66e-01	lightgreen
ENSCAFG00000000928	GOPC	72	-0.51	7.09e-04	lightgreen
ENSCAFG00000000930	AFF4	24	-0.26	5.46e-01	cyan
ENSCAFG00000000930	AFF4	48	-0.51	1.64e-01	cyan
ENSCAFG00000000930	AFF4	72	0.07	8.85e-01	cyan
ENSCAFG00000000931	NUS1	24	-0.39	4.01e-04	lightgreen
ENSCAFG00000000931	NUS1	48	-0.30	1.06e-02	lightgreen
ENSCAFG00000000931	NUS1	72	0.36	3.16e-03	lightgreen
ENSCAFG00000000933	RING1	24	0.16	2.12e-01	darkmagenta
ENSCAFG00000000933	RING1	48	0.02	9.25e-01	darkmagenta
ENSCAFG00000000933	RING1	72	0.02	9.29e-01	darkmagenta
ENSCAFG00000000934	COL14A1	24	2.19	NA
ENSCAFG00000000934	COL14A1	48	0.00	NA
ENSCAFG00000000934	COL14A1	72	2.57	NA
ENSCAFG00000000935	CEP85L	24	0.00	9.94e-01	cyan
ENSCAFG00000000935	CEP85L	48	-0.10	8.08e-01	cyan
ENSCAFG00000000935	CEP85L	72	0.07	8.77e-01	cyan
ENSCAFG00000000936	PACSIN2	24	0.10	4.87e-01	darkmagenta
ENSCAFG00000000936	PACSIN2	48	0.05	7.39e-01	darkmagenta
ENSCAFG00000000936	PACSIN2	72	-0.07	6.42e-01	darkmagenta
ENSCAFG00000000938	MCM9	24	0.28	5.73e-02	darkmagenta
ENSCAFG00000000938	MCM9	48	0.36	9.88e-03	darkmagenta
ENSCAFG00000000938	MCM9	72	0.11	5.32e-01	darkmagenta
ENSCAFG00000000939	ASF1A	24	-0.14	4.48e-01	lightcyan
ENSCAFG00000000939	ASF1A	48	0.10	6.41e-01	lightcyan
ENSCAFG00000000939	ASF1A	72	0.08	7.06e-01	lightcyan
ENSCAFG00000000940	MRPL13	24	-0.14	5.65e-01	lightgreen
ENSCAFG00000000940	MRPL13	48	-0.10	6.96e-01	lightgreen
ENSCAFG00000000940	MRPL13	72	-0.33	1.05e-01	lightgreen
ENSCAFG00000000941	VPS52	24	0.34	1.14e-03	darkmagenta
ENSCAFG00000000941	VPS52	48	0.15	2.46e-01	darkmagenta
ENSCAFG00000000941	VPS52	72	0.15	2.50e-01	darkmagenta
ENSCAFG00000000942	FAM184A	24	-0.06	9.60e-01
ENSCAFG00000000942	FAM184A	48	-0.34	7.55e-01
ENSCAFG00000000942	FAM184A	72	-1.12	2.45e-01
ENSCAFG00000000943	ARFGAP3	24	0.04	8.55e-01	lightcyan1
ENSCAFG00000000943	ARFGAP3	48	-0.51	9.44e-05	lightcyan1
ENSCAFG00000000943	ARFGAP3	72	-0.78	1.54e-08	lightcyan1
ENSCAFG00000000945	MAN1A1	24	0.12	3.59e-01	salmon
ENSCAFG00000000945	MAN1A1	48	0.19	1.00e-01	salmon
ENSCAFG00000000945	MAN1A1	72	0.45	5.95e-05	salmon
ENSCAFG00000000946	A4GALT	24	0.72	2.33e-02	lightgreen
ENSCAFG00000000946	A4GALT	48	-0.56	1.16e-01	lightgreen
ENSCAFG00000000946	A4GALT	72	-1.35	1.40e-04	lightgreen
ENSCAFG00000000948	HSPA4	24	-0.45	7.17e-11	lightgreen
ENSCAFG00000000948	HSPA4	48	-0.16	5.28e-02	lightgreen
ENSCAFG00000000948	HSPA4	72	0.25	1.86e-03	lightgreen
ENSCAFG00000000950	RPS18	24	0.34	1.29e-02	darkmagenta
ENSCAFG00000000950	RPS18	48	0.27	5.63e-02	darkmagenta
ENSCAFG00000000950	RPS18	72	-0.10	5.85e-01	darkmagenta
ENSCAFG00000000951	MTBP	24	-0.12	3.55e-01	lightgreen
ENSCAFG00000000951	MTBP	48	0.02	9.08e-01	lightgreen
ENSCAFG00000000951	MTBP	72	-0.28	1.49e-02	lightgreen
ENSCAFG00000000953	CYB5R3	24	-0.07	7.71e-01	darkolivegreen
ENSCAFG00000000953	CYB5R3	48	-0.13	5.15e-01	darkolivegreen
ENSCAFG00000000953	CYB5R3	72	0.39	2.37e-02	darkolivegreen
ENSCAFG00000000954	WDR46	24	-0.39	4.31e-03	darkolivegreen
ENSCAFG00000000954	WDR46	48	-0.01	9.54e-01	darkolivegreen
ENSCAFG00000000954	WDR46	72	0.83	7.86e-10	darkolivegreen
ENSCAFG00000000955	TBC1D32	24	-0.51	5.47e-03	lightgreen
ENSCAFG00000000955	TBC1D32	48	-0.15	5.43e-01	lightgreen
ENSCAFG00000000955	TBC1D32	72	-0.26	2.30e-01	lightgreen
ENSCAFG00000000956	PFDN6	24	0.02	9.41e-01	darkmagenta
ENSCAFG00000000956	PFDN6	48	0.13	5.39e-01	darkmagenta
ENSCAFG00000000956	PFDN6	72	-0.06	7.83e-01	darkmagenta
ENSCAFG00000000957	SNTB1	24	-0.49	5.38e-02	lightgreen
ENSCAFG00000000957	SNTB1	48	-0.41	1.46e-01	lightgreen
ENSCAFG00000000957	SNTB1	72	-1.16	9.72e-06	lightgreen
ENSCAFG00000000958	GJA1	24	-0.30	5.02e-01	lightgreen
ENSCAFG00000000958	GJA1	48	-0.61	1.12e-01	lightgreen
ENSCAFG00000000958	GJA1	72	-0.70	7.32e-02	lightgreen
ENSCAFG00000000959	POLDIP3	24	-0.02	9.33e-01	darkgreen
ENSCAFG00000000959	POLDIP3	48	-0.11	4.73e-01	darkgreen
ENSCAFG00000000959	POLDIP3	72	0.27	4.13e-02	darkgreen
ENSCAFG00000000961		24	1.73	NA
ENSCAFG00000000961		48	0.45	NA
ENSCAFG00000000961		72	-3.23	NA
ENSCAFG00000000963	RGL2	24	0.49	1.58e-06	darkmagenta
ENSCAFG00000000963	RGL2	48	0.17	1.56e-01	darkmagenta
ENSCAFG00000000963	RGL2	72	-0.20	9.86e-02	darkmagenta
ENSCAFG00000000965	RRP7	24	-0.30	1.44e-02	darkolivegreen
ENSCAFG00000000965	RRP7	48	-0.17	2.13e-01	darkolivegreen
ENSCAFG00000000965	RRP7	72	0.51	2.96e-05	darkolivegreen
ENSCAFG00000000967	ZHX2	24	-0.28	3.96e-01	lightcyan1
ENSCAFG00000000967	ZHX2	48	-0.59	2.57e-02	lightcyan1
ENSCAFG00000000967	ZHX2	72	-1.14	1.74e-06	lightcyan1
ENSCAFG00000000968	FSTL4	24	0.62	NA
ENSCAFG00000000968	FSTL4	48	-0.02	9.92e-01
ENSCAFG00000000968	FSTL4	72	0.89	6.02e-01
ENSCAFG00000000969	HSF2	24	-0.41	7.42e-02	lightgreen
ENSCAFG00000000969	HSF2	48	-0.12	6.85e-01	lightgreen
ENSCAFG00000000969	HSF2	72	-0.90	1.50e-05	lightgreen
ENSCAFG00000000970	SERHL2	24	-0.35	5.15e-02	darkolivegreen
ENSCAFG00000000970	SERHL2	48	-0.21	3.00e-01	darkolivegreen
ENSCAFG00000000970	SERHL2	72	0.31	1.20e-01	darkolivegreen
ENSCAFG00000000972	TAPBP	24	0.06	6.73e-01	darkmagenta
ENSCAFG00000000972	TAPBP	48	0.03	8.47e-01	darkmagenta
ENSCAFG00000000972	TAPBP	72	0.42	1.04e-04	darkmagenta
ENSCAFG00000000974	DERL1	24	-0.05	6.79e-01	darkmagenta
ENSCAFG00000000974	DERL1	48	-0.01	9.66e-01	darkmagenta
ENSCAFG00000000974	DERL1	72	0.16	8.32e-02	darkmagenta
ENSCAFG00000000975	NFAM1	24	0.24	NA
ENSCAFG00000000975	NFAM1	48	0.00	NA
ENSCAFG00000000975	NFAM1	72	1.41	NA
ENSCAFG00000000977	ZBTB22	24	0.58	6.13e-03	darkmagenta
ENSCAFG00000000977	ZBTB22	48	0.56	6.65e-03	darkmagenta
ENSCAFG00000000977	ZBTB22	72	-0.10	7.28e-01	darkmagenta
ENSCAFG00000000978	TCF20	24	-0.06	7.92e-01	cyan
ENSCAFG00000000978	TCF20	48	-0.31	5.52e-02	cyan
ENSCAFG00000000978	TCF20	72	-0.15	4.51e-01	cyan
ENSCAFG00000000981	DAXX	24	-0.08	6.38e-01	darkmagenta
ENSCAFG00000000981	DAXX	48	-0.10	5.36e-01	darkmagenta
ENSCAFG00000000981	DAXX	72	-0.13	4.02e-01	darkmagenta
ENSCAFG00000000982	NDUFA6	24	0.43	2.04e-02	darkmagenta
ENSCAFG00000000982	NDUFA6	48	0.43	1.77e-02	darkmagenta
ENSCAFG00000000982	NDUFA6	72	0.03	9.30e-01	darkmagenta
ENSCAFG00000000983	SMDT1	24	0.28	2.10e-01	darkmagenta
ENSCAFG00000000983	SMDT1	48	0.27	2.24e-01	darkmagenta
ENSCAFG00000000983	SMDT1	72	-0.21	3.93e-01	darkmagenta
ENSCAFG00000000985	VDAC1	24	-0.23	2.17e-02	lightgreen
ENSCAFG00000000985	VDAC1	48	-0.09	4.72e-01	lightgreen
ENSCAFG00000000985	VDAC1	72	-0.20	7.29e-02	lightgreen
ENSCAFG00000000986	TBC1D31	24	0.09	5.57e-01	lightgreen
ENSCAFG00000000986	TBC1D31	48	0.16	2.67e-01	lightgreen
ENSCAFG00000000986	TBC1D31	72	-0.28	3.86e-02	lightgreen
ENSCAFG00000000987	KIFC1	24	-0.01	9.47e-01	lightgreen
ENSCAFG00000000987	KIFC1	48	-0.11	4.49e-01	lightgreen
ENSCAFG00000000987	KIFC1	72	-0.11	4.69e-01	lightgreen
ENSCAFG00000000988	NAGA	24	0.49	3.22e-05	darkmagenta
ENSCAFG00000000988	NAGA	48	0.41	7.94e-04	darkmagenta
ENSCAFG00000000988	NAGA	72	0.66	1.54e-07	darkmagenta
ENSCAFG00000000989	SERINC1	24	0.23	7.73e-02	darkmagenta
ENSCAFG00000000989	SERINC1	48	0.14	3.30e-01	darkmagenta
ENSCAFG00000000989	SERINC1	72	-0.21	1.50e-01	darkmagenta
ENSCAFG00000000990	TCF7	24	0.18	NA
ENSCAFG00000000990	TCF7	48	0.09	NA
ENSCAFG00000000990	TCF7	72	-3.52	NA
ENSCAFG00000000991	WBP2NL	24	0.45	5.08e-03	salmon
ENSCAFG00000000991	WBP2NL	48	0.49	2.72e-03	salmon
ENSCAFG00000000991	WBP2NL	72	0.05	8.33e-01	salmon
ENSCAFG00000000992	ATAD2	24	-0.08	6.53e-01	lightgreen
ENSCAFG00000000992	ATAD2	48	-0.01	9.50e-01	lightgreen
ENSCAFG00000000992	ATAD2	72	-0.32	2.57e-02	lightgreen
ENSCAFG00000000994	SKP1	24	-0.06	7.68e-01	lightcyan
ENSCAFG00000000994	SKP1	48	0.22	1.73e-01	lightcyan
ENSCAFG00000000994	SKP1	72	-0.02	9.42e-01	lightcyan
ENSCAFG00000000995	SEPTIN3	24	0.44	4.59e-01	darkmagenta
ENSCAFG00000000995	SEPTIN3	48	0.27	6.98e-01	darkmagenta
ENSCAFG00000000995	SEPTIN3	72	1.05	5.94e-02	darkmagenta
ENSCAFG00000000997	FAM83A	24	0.00	NA
ENSCAFG00000000997	FAM83A	48	0.00	NA
ENSCAFG00000000997	FAM83A	72	-2.84	NA
ENSCAFG00000000998	PHF1	24	0.17	3.40e-01	darkmagenta
ENSCAFG00000000998	PHF1	48	-0.29	7.30e-02	darkmagenta
ENSCAFG00000000998	PHF1	72	-0.80	2.43e-08	darkmagenta
ENSCAFG00000001000		24	-0.08	7.25e-01	darkolivegreen
ENSCAFG00000001000		48	0.26	1.43e-01	darkolivegreen
ENSCAFG00000001000		72	0.29	1.22e-01	darkolivegreen
ENSCAFG00000001003	CENPM	24	-0.13	4.67e-01	lightgreen
ENSCAFG00000001003	CENPM	48	-0.16	3.35e-01	lightgreen
ENSCAFG00000001003	CENPM	72	0.06	7.50e-01	lightgreen
ENSCAFG00000001004	NTAQ1	24	0.25	2.25e-01	darkmagenta
ENSCAFG00000001004	NTAQ1	48	0.35	6.96e-02	darkmagenta
ENSCAFG00000001004	NTAQ1	72	-0.18	4.34e-01	darkmagenta
ENSCAFG00000001005	TNFRSF13C	24	0.48	4.96e-04	darkmagenta
ENSCAFG00000001005	TNFRSF13C	48	0.48	4.45e-04	darkmagenta
ENSCAFG00000001005	TNFRSF13C	72	0.79	2.98e-08	darkmagenta
ENSCAFG00000001007	FBXO32	24	1.58	1.88e-03	darkmagenta
ENSCAFG00000001007	FBXO32	48	3.05	2.99e-07	darkmagenta
ENSCAFG00000001007	FBXO32	72	1.13	9.01e-02	darkmagenta
ENSCAFG00000001008	CUTA	24	-0.00	9.86e-01	darkmagenta
ENSCAFG00000001008	CUTA	48	0.18	2.90e-01	darkmagenta
ENSCAFG00000001008	CUTA	72	-0.25	1.24e-01	darkmagenta
ENSCAFG00000001010	CDKL3	24	0.13	5.63e-01	lightgreen
ENSCAFG00000001010	CDKL3	48	-0.05	8.72e-01	lightgreen
ENSCAFG00000001010	CDKL3	72	-0.84	2.08e-06	lightgreen
ENSCAFG00000001011		24	-0.57	NA
ENSCAFG00000001011		48	1.11	NA
ENSCAFG00000001011		72	-1.76	NA
ENSCAFG00000001012	KLHL38	24	0.00	NA
ENSCAFG00000001012	KLHL38	48	0.00	NA
ENSCAFG00000001012	KLHL38	72	0.73	NA
ENSCAFG00000001013	SREBF2	24	-0.06	5.78e-01	lightgreen
ENSCAFG00000001013	SREBF2	48	-0.45	4.93e-09	lightgreen
ENSCAFG00000001013	SREBF2	72	-0.02	9.07e-01	lightgreen
ENSCAFG00000001014	SYNGAP1	24	-0.80	3.64e-01
ENSCAFG00000001014	SYNGAP1	48	0.77	3.07e-01
ENSCAFG00000001014	SYNGAP1	72	0.30	6.93e-01
ENSCAFG00000001015	ANXA13	24	-1.11	NA
ENSCAFG00000001015	ANXA13	48	2.16	NA
ENSCAFG00000001015	ANXA13	72	1.73	NA
ENSCAFG00000001017	ZBTB9	24	0.11	7.12e-01	darkmagenta
ENSCAFG00000001017	ZBTB9	48	-0.07	8.28e-01	darkmagenta
ENSCAFG00000001017	ZBTB9	72	0.29	2.77e-01	darkmagenta
ENSCAFG00000001018	CCDC134	24	-0.15	8.73e-01
ENSCAFG00000001018	CCDC134	48	-0.89	1.80e-01
ENSCAFG00000001018	CCDC134	72	1.12	1.06e-01
ENSCAFG00000001019	UBE2B	24	0.05	8.38e-01	darkmagenta
ENSCAFG00000001019	UBE2B	48	0.30	9.41e-02	darkmagenta
ENSCAFG00000001019	UBE2B	72	-0.54	1.99e-03	darkmagenta
ENSCAFG00000001020	CDKN2AIPNL	24	0.13	5.48e-01	darkmagenta
ENSCAFG00000001020	CDKN2AIPNL	48	0.21	2.74e-01	darkmagenta
ENSCAFG00000001020	CDKN2AIPNL	72	-0.29	1.41e-01	darkmagenta
ENSCAFG00000001021	JADE2	24	0.16	4.69e-01	darkmagenta
ENSCAFG00000001021	JADE2	48	0.24	2.27e-01	darkmagenta
ENSCAFG00000001021	JADE2	72	0.16	4.47e-01	darkmagenta
ENSCAFG00000001022	BAK1	24	-0.24	4.85e-02	darkolivegreen
ENSCAFG00000001022	BAK1	48	-0.15	2.71e-01	darkolivegreen
ENSCAFG00000001022	BAK1	72	0.46	7.51e-05	darkolivegreen
ENSCAFG00000001023	MEI1	24	-0.06	7.64e-01	lightgreen
ENSCAFG00000001023	MEI1	48	-0.34	1.86e-02	lightgreen
ENSCAFG00000001023	MEI1	72	-0.43	3.37e-03	lightgreen
ENSCAFG00000001027	FAM91A1	24	-0.08	7.77e-01	cyan
ENSCAFG00000001027	FAM91A1	48	-0.03	9.06e-01	cyan
ENSCAFG00000001027	FAM91A1	72	0.07	8.11e-01	cyan
ENSCAFG00000001030	HDDC2	24	-0.27	1.78e-01	lightgreen
ENSCAFG00000001030	HDDC2	48	-0.17	4.66e-01	lightgreen
ENSCAFG00000001030	HDDC2	72	0.07	8.08e-01	lightgreen
ENSCAFG00000001034	SEC24A	24	-0.31	7.16e-02	lightgreen
ENSCAFG00000001034	SEC24A	48	-0.18	3.36e-01	lightgreen
ENSCAFG00000001034	SEC24A	72	-0.31	8.19e-02	lightgreen
ENSCAFG00000001037	FER1L6	24	-0.60	5.47e-01
ENSCAFG00000001037	FER1L6	48	-0.16	8.94e-01
ENSCAFG00000001037	FER1L6	72	-0.44	6.31e-01
ENSCAFG00000001038		24	-0.26	3.75e-02	lightgreen
ENSCAFG00000001038		48	-0.09	5.61e-01	lightgreen
ENSCAFG00000001038		72	0.20	1.67e-01	lightgreen
ENSCAFG00000001043	XRCC6	24	-0.08	5.84e-01	lightgreen
ENSCAFG00000001043	XRCC6	48	0.01	9.44e-01	lightgreen
ENSCAFG00000001043	XRCC6	72	0.12	3.73e-01	lightgreen
ENSCAFG00000001044	TATDN1	24	0.07	7.43e-01	lightgreen
ENSCAFG00000001044	TATDN1	48	0.27	8.20e-02	lightgreen
ENSCAFG00000001044	TATDN1	72	-0.42	6.04e-03	lightgreen
ENSCAFG00000001045	NDUFB9	24	0.05	8.35e-01	darkmagenta
ENSCAFG00000001045	NDUFB9	48	0.17	3.92e-01	darkmagenta
ENSCAFG00000001045	NDUFB9	72	0.00	9.95e-01	darkmagenta
ENSCAFG00000001046	DESI1	24	-0.23	1.54e-01	darkmagenta
ENSCAFG00000001046	DESI1	48	-0.30	4.29e-02	darkmagenta
ENSCAFG00000001046	DESI1	72	-0.20	2.40e-01	darkmagenta
ENSCAFG00000001047	NCOA7	24	0.09	5.75e-01	darkgreen
ENSCAFG00000001047	NCOA7	48	0.27	3.03e-02	darkgreen
ENSCAFG00000001047	NCOA7	72	0.42	8.48e-04	darkgreen
ENSCAFG00000001048	DDX46	24	-0.08	5.29e-01	lightcyan
ENSCAFG00000001048	DDX46	48	0.16	1.55e-01	lightcyan
ENSCAFG00000001048	DDX46	72	0.44	1.40e-05	lightcyan
ENSCAFG00000001049	PMM1	24	0.17	3.77e-01	darkmagenta
ENSCAFG00000001049	PMM1	48	-0.09	6.88e-01	darkmagenta
ENSCAFG00000001049	PMM1	72	-0.25	1.70e-01	darkmagenta
ENSCAFG00000001050	MTSS1	24	1.41	4.24e-08	darkmagenta
ENSCAFG00000001050	MTSS1	48	0.94	2.67e-04	darkmagenta
ENSCAFG00000001050	MTSS1	72	0.70	1.21e-02	darkmagenta
ENSCAFG00000001053	POLR3H	24	-0.34	3.98e-02	darkolivegreen
ENSCAFG00000001053	POLR3H	48	-0.18	3.54e-01	darkolivegreen
ENSCAFG00000001053	POLR3H	72	0.63	1.13e-04	darkolivegreen
ENSCAFG00000001056	SQLE	24	-0.44	5.09e-04	lightgreen
ENSCAFG00000001056	SQLE	48	-0.69	2.09e-09	lightgreen
ENSCAFG00000001056	SQLE	72	-0.31	3.30e-02	lightgreen
ENSCAFG00000001057	TRMT11	24	-0.15	4.39e-01	lightgreen
ENSCAFG00000001057	TRMT11	48	0.18	3.40e-01	lightgreen
ENSCAFG00000001057	TRMT11	72	-0.34	4.23e-02	lightgreen
ENSCAFG00000001058	TXNDC15	24	-0.06	7.86e-01	lightcyan
ENSCAFG00000001058	TXNDC15	48	0.18	3.07e-01	lightcyan
ENSCAFG00000001058	TXNDC15	72	0.02	9.19e-01	lightcyan
ENSCAFG00000001062	CATSPER3	24	-0.18	NA
ENSCAFG00000001062	CATSPER3	48	-0.15	NA
ENSCAFG00000001062	CATSPER3	72	-0.11	NA
ENSCAFG00000001066		24	1.25	NA
ENSCAFG00000001066		48	0.96	NA
ENSCAFG00000001066		72	2.53	NA
ENSCAFG00000001068	RNF146	24	0.16	1.99e-01	darkmagenta
ENSCAFG00000001068	RNF146	48	0.32	2.45e-03	darkmagenta
ENSCAFG00000001068	RNF146	72	0.15	2.64e-01	darkmagenta
ENSCAFG00000001069	ECHDC1	24	-0.02	8.78e-01	darkmagenta
ENSCAFG00000001069	ECHDC1	48	-0.00	9.89e-01	darkmagenta
ENSCAFG00000001069	ECHDC1	72	0.09	4.36e-01	darkmagenta
ENSCAFG00000001070	WASHC5	24	-0.12	2.12e-01	darkgreen
ENSCAFG00000001070	WASHC5	48	-0.03	7.84e-01	darkgreen
ENSCAFG00000001070	WASHC5	72	0.44	4.02e-08	darkgreen
ENSCAFG00000001075	ACO2	24	-0.28	1.32e-02	lightgreen
ENSCAFG00000001075	ACO2	48	-0.22	7.11e-02	lightgreen
ENSCAFG00000001075	ACO2	72	0.10	5.16e-01	lightgreen
ENSCAFG00000001076	MACROH2A1	24	-0.13	1.48e-01	lightgreen
ENSCAFG00000001076	MACROH2A1	48	-0.10	3.11e-01	lightgreen
ENSCAFG00000001076	MACROH2A1	72	0.08	4.03e-01	lightgreen
ENSCAFG00000001077	TRIB1	24	-0.07	8.60e-01	grey
ENSCAFG00000001077	TRIB1	48	-0.24	4.62e-01	grey
ENSCAFG00000001077	TRIB1	72	-2.03	3.77e-16	grey
ENSCAFG00000001080		24	-2.03	NA
ENSCAFG00000001080		48	-0.70	NA
ENSCAFG00000001080		72	0.00	NA
ENSCAFG00000001081	TIFAB	24	-2.77	NA
ENSCAFG00000001081	TIFAB	48	-0.78	NA
ENSCAFG00000001081	TIFAB	72	2.54	NA
ENSCAFG00000001086	MYC	24	0.36	9.78e-03	darkmagenta
ENSCAFG00000001086	MYC	48	0.25	9.29e-02	darkmagenta
ENSCAFG00000001086	MYC	72	-0.29	5.33e-02	darkmagenta
ENSCAFG00000001089	LECT2	24	0.00	NA
ENSCAFG00000001089	LECT2	48	0.00	NA
ENSCAFG00000001089	LECT2	72	0.00	NA
ENSCAFG00000001090	PHF5A	24	-0.14	4.50e-01	lightgreen
ENSCAFG00000001090	PHF5A	48	-0.12	5.53e-01	lightgreen
ENSCAFG00000001090	PHF5A	72	-0.31	6.54e-02	lightgreen
ENSCAFG00000001092	TOB2	24	-0.15	6.12e-01	darkmagenta
ENSCAFG00000001092	TOB2	48	-0.16	5.67e-01	darkmagenta
ENSCAFG00000001092	TOB2	72	-0.02	9.65e-01	darkmagenta
ENSCAFG00000001093	CYRIB	24	0.03	8.47e-01	lightcyan
[truncated: 43,625 more rows]

## Sheet: IbrAS
Ensembl Gene Id	Gene Symbol	Incubation Time [h]	log2 Fold-Change	Adjusted P-value	WGCNA Module
ENSCAFG00000000001	ENPP1	24	0.00	NA
ENSCAFG00000000001	ENPP1	48	0.00	NA
ENSCAFG00000000001	ENPP1	72	0.00	NA
ENSCAFG00000000002		24	-1.77	7.40e-02
ENSCAFG00000000002		48	-0.89	3.48e-01
ENSCAFG00000000002		72	-0.99	3.19e-01
ENSCAFG00000000005	PARD6G	24	-1.14	2.56e-01
ENSCAFG00000000005	PARD6G	48	-1.17	1.91e-01
ENSCAFG00000000005	PARD6G	72	0.63	5.44e-01
ENSCAFG00000000007	ADNP2	24	-0.20	1.77e-01	darkgreen
ENSCAFG00000000007	ADNP2	48	-0.06	7.58e-01	darkgreen
ENSCAFG00000000007	ADNP2	72	0.19	2.38e-01	darkgreen
ENSCAFG00000000008	TXNL4A	24	-0.26	3.29e-02	lightgreen
ENSCAFG00000000008	TXNL4A	48	-0.22	8.17e-02	lightgreen
ENSCAFG00000000008	TXNL4A	72	0.07	6.49e-01	lightgreen
ENSCAFG00000000009	SLC66A2	24	0.98	5.74e-28	darkmagenta
ENSCAFG00000000009	SLC66A2	48	0.92	1.12e-23	darkmagenta
ENSCAFG00000000009	SLC66A2	72	1.00	4.15e-27	darkmagenta
ENSCAFG00000000010	CTDP1	24	-0.10	3.23e-01	darkolivegreen
ENSCAFG00000000010	CTDP1	48	-0.12	2.44e-01	darkolivegreen
ENSCAFG00000000010	CTDP1	72	0.34	1.24e-04	darkolivegreen
ENSCAFG00000000011	NFATC1	24	0.16	2.30e-01	lightcyan1
ENSCAFG00000000011	NFATC1	48	-0.18	1.70e-01	lightcyan1
ENSCAFG00000000011	NFATC1	72	-0.37	1.46e-03	lightcyan1
ENSCAFG00000000012	ATP9B	24	0.49	1.89e-07	darkmagenta
ENSCAFG00000000012	ATP9B	48	0.41	1.67e-05	darkmagenta
ENSCAFG00000000012	ATP9B	72	-0.09	4.25e-01	darkmagenta
ENSCAFG00000000014		24	1.42	4.00e-01
ENSCAFG00000000014		48	0.39	7.77e-01
ENSCAFG00000000014		72	-0.42	7.55e-01
ENSCAFG00000000016	MBP	24	0.14	2.97e-01	darkolivegreen
ENSCAFG00000000016	MBP	48	0.12	3.98e-01	darkolivegreen
ENSCAFG00000000016	MBP	72	0.53	1.05e-05	darkolivegreen
ENSCAFG00000000017	ZNF236	24	-0.11	6.36e-01	cyan
ENSCAFG00000000017	ZNF236	48	-0.15	5.14e-01	cyan
ENSCAFG00000000017	ZNF236	72	-0.01	9.65e-01	cyan
ENSCAFG00000000020	TSHZ1	24	-0.02	8.98e-01	plum1
ENSCAFG00000000020	TSHZ1	48	0.03	8.72e-01	plum1
ENSCAFG00000000020	TSHZ1	72	0.10	5.85e-01	plum1
ENSCAFG00000000021	ZADH2	24	0.31	1.80e-02	darkmagenta
ENSCAFG00000000021	ZADH2	48	0.22	1.13e-01	darkmagenta
ENSCAFG00000000021	ZADH2	72	-0.02	8.95e-01	darkmagenta
ENSCAFG00000000022	ZNF407	24	-0.08	7.28e-01	darkgreen
ENSCAFG00000000022	ZNF407	48	0.08	7.68e-01	darkgreen
ENSCAFG00000000022	ZNF407	72	0.52	9.39e-03	darkgreen
ENSCAFG00000000024	CNDP1	24	-1.04	4.96e-01
ENSCAFG00000000024	CNDP1	48	-0.03	9.90e-01
ENSCAFG00000000024	CNDP1	72	4.02	1.40e-02
ENSCAFG00000000026	CYB5A	24	-0.32	8.98e-03	lightgreen
ENSCAFG00000000026	CYB5A	48	-0.57	1.50e-06	lightgreen
ENSCAFG00000000026	CYB5A	72	-0.50	2.86e-05	lightgreen
ENSCAFG00000000027		24	0.57	5.04e-01
ENSCAFG00000000027		48	0.08	9.40e-01
ENSCAFG00000000027		72	0.04	9.74e-01
ENSCAFG00000000028	TIMM21	24	0.19	3.19e-02	darkmagenta
ENSCAFG00000000028	TIMM21	48	0.25	4.51e-03	darkmagenta
ENSCAFG00000000028	TIMM21	72	0.12	2.20e-01	darkmagenta
ENSCAFG00000000029	FBXO15	24	0.16	8.69e-01
ENSCAFG00000000029	FBXO15	48	0.25	8.20e-01
ENSCAFG00000000029	FBXO15	72	-0.47	7.34e-01
ENSCAFG00000000030		24	-1.44	4.86e-01
ENSCAFG00000000030		48	0.05	9.80e-01
ENSCAFG00000000030		72	0.11	9.56e-01
ENSCAFG00000000036	SOCS6	24	0.05	7.82e-01	lightgreen
ENSCAFG00000000036	SOCS6	48	-0.09	6.38e-01	lightgreen
ENSCAFG00000000036	SOCS6	72	-0.45	2.83e-03	lightgreen
ENSCAFG00000000037	RTTN	24	-0.26	2.88e-02	cyan
ENSCAFG00000000037	RTTN	48	-0.31	9.55e-03	cyan
ENSCAFG00000000037	RTTN	72	-0.18	1.72e-01	cyan
ENSCAFG00000000038	CD226	24	2.03	3.45e-01
ENSCAFG00000000038	CD226	48	3.08	8.45e-02
ENSCAFG00000000038	CD226	72	2.76	1.77e-01
ENSCAFG00000000039	DOK6	24	4.17	1.06e-02
ENSCAFG00000000039	DOK6	48	3.32	5.89e-02
ENSCAFG00000000039	DOK6	72	4.00	2.14e-02
ENSCAFG00000000040	CCDC102B	24	1.91	NA
ENSCAFG00000000040	CCDC102B	48	1.21	NA
ENSCAFG00000000040	CCDC102B	72	1.91	NA
ENSCAFG00000000042		24	-0.96	8.01e-04	lightgreen
ENSCAFG00000000042		48	-0.99	5.36e-04	lightgreen
ENSCAFG00000000042		72	-0.54	8.28e-02	lightgreen
ENSCAFG00000000043	TMX3	24	-0.07	7.46e-01	cyan
ENSCAFG00000000043	TMX3	48	-0.24	2.28e-01	cyan
ENSCAFG00000000043	TMX3	72	-0.34	6.80e-02	cyan
ENSCAFG00000000045		24	-0.07	9.61e-01
ENSCAFG00000000045		48	-1.25	2.56e-01
ENSCAFG00000000045		72	0.38	7.86e-01
ENSCAFG00000000049		24	1.43	NA
ENSCAFG00000000049		48	0.26	9.41e-01
ENSCAFG00000000049		72	0.18	NA
ENSCAFG00000000054		24	1.40	4.25e-02
ENSCAFG00000000054		48	0.24	7.67e-01
ENSCAFG00000000054		72	-0.71	3.52e-01
ENSCAFG00000000059	SERPINB2	24	-2.94	1.59e-10	lightgreen
ENSCAFG00000000059	SERPINB2	48	-2.91	9.89e-09	lightgreen
ENSCAFG00000000059	SERPINB2	72	-2.66	1.38e-08	lightgreen
ENSCAFG00000000060	ITGA7	24	1.16	5.71e-01
ENSCAFG00000000060	ITGA7	48	-0.18	9.31e-01
ENSCAFG00000000060	ITGA7	72	-0.51	8.38e-01
ENSCAFG00000000061		24	0.70	9.82e-06	darkmagenta
ENSCAFG00000000061		48	0.67	2.72e-05	darkmagenta
ENSCAFG00000000061		72	-0.00	9.92e-01	darkmagenta
ENSCAFG00000000063	RDH5	24	1.16	1.38e-14	darkmagenta
ENSCAFG00000000063	RDH5	48	1.03	1.27e-11	darkmagenta
ENSCAFG00000000063	RDH5	72	0.17	3.52e-01	darkmagenta
ENSCAFG00000000064	CD63	24	0.57	1.47e-06	darkmagenta
ENSCAFG00000000064	CD63	48	0.85	1.59e-13	darkmagenta
ENSCAFG00000000064	CD63	72	0.63	9.82e-08	darkmagenta
ENSCAFG00000000065	GDF11	24	-0.62	2.04e-01	lightgreen
ENSCAFG00000000065	GDF11	48	-0.99	3.11e-02	lightgreen
ENSCAFG00000000065	GDF11	72	-0.98	4.29e-02	lightgreen
ENSCAFG00000000066	VPS4B	24	-0.14	9.75e-02	lightcyan
ENSCAFG00000000066	VPS4B	48	0.01	9.14e-01	lightcyan
ENSCAFG00000000066	VPS4B	72	0.07	4.98e-01	lightcyan
ENSCAFG00000000067	KDSR	24	0.62	9.36e-04	darkmagenta
ENSCAFG00000000067	KDSR	48	0.47	1.64e-02	darkmagenta
ENSCAFG00000000067	KDSR	72	0.11	6.43e-01	darkmagenta
ENSCAFG00000000068	BCL2	24	-0.12	4.32e-01	lightgreen
ENSCAFG00000000068	BCL2	48	-0.78	6.11e-09	lightgreen
ENSCAFG00000000068	BCL2	72	-1.11	2.83e-17	lightgreen
ENSCAFG00000000069		24	0.38	6.18e-06	darkmagenta
ENSCAFG00000000069		48	0.57	9.96e-12	darkmagenta
ENSCAFG00000000069		72	0.38	1.81e-05	darkmagenta
ENSCAFG00000000070	PHLPP1	24	0.22	1.07e-01	darkmagenta
ENSCAFG00000000070	PHLPP1	48	0.01	9.78e-01	darkmagenta
ENSCAFG00000000070	PHLPP1	72	-0.28	3.63e-02	darkmagenta
ENSCAFG00000000071		24	0.02	8.90e-01	darkmagenta
ENSCAFG00000000071		48	0.03	8.62e-01	darkmagenta
ENSCAFG00000000071		72	-0.14	2.88e-01	darkmagenta
ENSCAFG00000000072		24	0.54	1.57e-04	lightcyan1
ENSCAFG00000000072		48	-0.43	2.81e-03	lightcyan1
ENSCAFG00000000072		72	-0.75	2.59e-08	lightcyan1
ENSCAFG00000000073	ZCCHC2	24	-0.65	2.78e-08	lightgreen
ENSCAFG00000000073	ZCCHC2	48	-0.69	3.27e-09	lightgreen
ENSCAFG00000000073	ZCCHC2	72	-0.53	6.97e-06	lightgreen
ENSCAFG00000000074	MMP19	24	0.55	5.56e-01
ENSCAFG00000000074	MMP19	48	0.28	8.39e-01
ENSCAFG00000000074	MMP19	72	-1.28	1.41e-01
ENSCAFG00000000075	TNFRSF11A	24	-1.67	2.05e-01
ENSCAFG00000000075	TNFRSF11A	48	-2.33	1.12e-01
ENSCAFG00000000075	TNFRSF11A	72	-2.72	1.04e-01
ENSCAFG00000000076	PYM1	24	0.74	4.55e-11	darkmagenta
ENSCAFG00000000076	PYM1	48	0.75	7.68e-11	darkmagenta
ENSCAFG00000000076	PYM1	72	0.51	2.15e-05	darkmagenta
ENSCAFG00000000078	DGKA	24	1.13	4.12e-62	darkmagenta
ENSCAFG00000000078	DGKA	48	1.07	1.31e-55	darkmagenta
ENSCAFG00000000078	DGKA	72	0.63	1.98e-19	darkmagenta
ENSCAFG00000000079	RELCH	24	-0.06	7.53e-01	darkgreen
ENSCAFG00000000079	RELCH	48	-0.06	7.61e-01	darkgreen
ENSCAFG00000000079	RELCH	72	0.10	5.92e-01	darkgreen
ENSCAFG00000000080	PMEL	24	0.97	5.33e-02	darkmagenta
ENSCAFG00000000080	PMEL	48	0.56	2.41e-01	darkmagenta
ENSCAFG00000000080	PMEL	72	-0.17	7.81e-01	darkmagenta
ENSCAFG00000000082	CDK2	24	-0.84	7.01e-15	lightgreen
ENSCAFG00000000082	CDK2	48	-0.90	9.10e-17	lightgreen
ENSCAFG00000000082	CDK2	72	-0.65	1.70e-09	lightgreen
ENSCAFG00000000083	PIGN	24	-0.50	4.79e-04	cyan
ENSCAFG00000000083	PIGN	48	-0.23	1.43e-01	cyan
ENSCAFG00000000083	PIGN	72	-0.44	2.54e-03	cyan
ENSCAFG00000000087	RAB5B	24	-0.07	7.09e-01	lightgreen
ENSCAFG00000000087	RAB5B	48	-0.14	4.69e-01	lightgreen
ENSCAFG00000000087	RAB5B	72	-0.34	4.56e-02	lightgreen
ENSCAFG00000000088	SUOX	24	0.66	6.91e-07	darkmagenta
ENSCAFG00000000088	SUOX	48	0.48	3.45e-04	darkmagenta
ENSCAFG00000000088	SUOX	72	-0.24	1.01e-01	darkmagenta
ENSCAFG00000000094	LMAN1	24	-0.64	3.73e-07	lightgreen
ENSCAFG00000000094	LMAN1	48	-0.58	6.24e-06	lightgreen
ENSCAFG00000000094	LMAN1	72	-0.66	2.30e-07	lightgreen
ENSCAFG00000000096	CPLX4	24	-1.69	NA
ENSCAFG00000000096	CPLX4	48	-0.71	NA
ENSCAFG00000000096	CPLX4	72	-1.58	NA
ENSCAFG00000000097	ERBB3	24	0.53	3.40e-03	darkmagenta
ENSCAFG00000000097	ERBB3	48	0.34	7.23e-02	darkmagenta
ENSCAFG00000000097	ERBB3	72	-0.25	1.77e-01	darkmagenta
ENSCAFG00000000099	GRP	24	-1.54	NA
ENSCAFG00000000099	GRP	48	0.00	NA
ENSCAFG00000000099	GRP	72	-0.78	NA
ENSCAFG00000000100	SEC11C	24	0.39	3.80e-03	darkmagenta
ENSCAFG00000000100	SEC11C	48	0.24	9.81e-02	darkmagenta
ENSCAFG00000000100	SEC11C	72	0.03	8.88e-01	darkmagenta
ENSCAFG00000000101		24	2.13	NA
ENSCAFG00000000101		48	-0.71	NA
ENSCAFG00000000101		72	-2.28	NA
ENSCAFG00000000102	PA2G4	24	-0.66	5.21e-15	lightgreen
ENSCAFG00000000102	PA2G4	48	-0.40	3.47e-06	lightgreen
ENSCAFG00000000102	PA2G4	72	-0.18	6.14e-02	lightgreen
ENSCAFG00000000105	MALT1	24	0.31	1.31e-01	salmon
ENSCAFG00000000105	MALT1	48	0.16	5.07e-01	salmon
ENSCAFG00000000105	MALT1	72	0.13	5.97e-01	salmon
ENSCAFG00000000107	ALPK2	24	1.05	3.82e-04	darkmagenta
ENSCAFG00000000107	ALPK2	48	0.36	3.68e-01	darkmagenta
ENSCAFG00000000107	ALPK2	72	-0.49	1.81e-01	darkmagenta
ENSCAFG00000000108	ESYT1	24	0.37	3.88e-05	darkmagenta
ENSCAFG00000000108	ESYT1	48	0.47	1.20e-07	darkmagenta
ENSCAFG00000000108	ESYT1	72	0.51	4.75e-09	darkmagenta
ENSCAFG00000000109	SMARCC2	24	-0.04	6.21e-01	darkolivegreen
ENSCAFG00000000109	SMARCC2	48	0.14	7.77e-02	darkolivegreen
ENSCAFG00000000109	SMARCC2	72	0.48	2.31e-12	darkolivegreen
ENSCAFG00000000110	MYL6B	24	0.73	2.32e-02	darkmagenta
ENSCAFG00000000110	MYL6B	48	1.18	2.35e-04	darkmagenta
ENSCAFG00000000110	MYL6B	72	0.67	6.15e-02	darkmagenta
ENSCAFG00000000111	RNF41	24	0.24	5.08e-02	darkmagenta
ENSCAFG00000000111	RNF41	48	-0.02	8.90e-01	darkmagenta
ENSCAFG00000000111	RNF41	72	0.09	5.19e-01	darkmagenta
ENSCAFG00000000113	ANKRD52	24	-0.50	6.45e-03	cyan
ENSCAFG00000000113	ANKRD52	48	-0.45	1.68e-02	cyan
ENSCAFG00000000113	ANKRD52	72	0.20	3.42e-01	cyan
ENSCAFG00000000115	CS	24	-0.34	1.17e-07	lightgreen
ENSCAFG00000000115	CS	48	-0.31	1.78e-06	lightgreen
ENSCAFG00000000115	CS	72	-0.05	5.30e-01	lightgreen
ENSCAFG00000000116	NEDD4L	24	-0.83	1.91e-27	lightgreen
ENSCAFG00000000116	NEDD4L	48	-0.93	4.63e-34	lightgreen
ENSCAFG00000000116	NEDD4L	72	-1.04	1.81e-44	lightgreen
ENSCAFG00000000118		24	-0.28	3.42e-02	lightcyan1
ENSCAFG00000000118		48	-0.41	1.58e-03	lightcyan1
ENSCAFG00000000118		72	-0.69	3.68e-08	lightcyan1
ENSCAFG00000000119	PAN2	24	0.46	3.19e-07	darkmagenta
ENSCAFG00000000119	PAN2	48	0.23	1.92e-02	darkmagenta
ENSCAFG00000000119	PAN2	72	-0.27	3.99e-03	darkmagenta
ENSCAFG00000000120	IL23A	24	0.57	1.77e-01	lightcyan1
ENSCAFG00000000120	IL23A	48	-0.32	4.84e-01	lightcyan1
ENSCAFG00000000120	IL23A	72	-1.88	1.43e-08	lightcyan1
ENSCAFG00000000121	STAT2	24	0.36	8.60e-05	darkmagenta
ENSCAFG00000000121	STAT2	48	0.17	9.49e-02	darkmagenta
ENSCAFG00000000121	STAT2	72	0.15	1.64e-01	darkmagenta
ENSCAFG00000000122	APOF	24	-0.27	7.54e-01
ENSCAFG00000000122	APOF	48	-0.03	9.81e-01
ENSCAFG00000000122	APOF	72	0.38	6.96e-01
ENSCAFG00000000123	ATP8B1	24	-1.67	2.97e-16	lightgreen
ENSCAFG00000000123	ATP8B1	48	-1.68	2.88e-16	lightgreen
ENSCAFG00000000123	ATP8B1	72	-2.65	3.90e-37	lightgreen
ENSCAFG00000000124	TIMELESS	24	-0.28	4.83e-04	lightgreen
ENSCAFG00000000124	TIMELESS	48	-0.25	3.14e-03	lightgreen
ENSCAFG00000000124	TIMELESS	72	-0.21	1.20e-02	lightgreen
ENSCAFG00000000125	NARS1	24	-0.91	3.03e-25	lightgreen
ENSCAFG00000000125	NARS1	48	-0.80	2.74e-19	lightgreen
ENSCAFG00000000125	NARS1	72	-0.58	6.48e-11	lightgreen
ENSCAFG00000000126	FECH	24	-0.42	2.24e-04	lightgreen
ENSCAFG00000000126	FECH	48	-0.53	3.16e-06	lightgreen
ENSCAFG00000000126	FECH	72	-0.43	1.30e-04	lightgreen
ENSCAFG00000000127	ONECUT2	24	0.29	6.68e-01
ENSCAFG00000000127	ONECUT2	48	0.88	1.62e-01
ENSCAFG00000000127	ONECUT2	72	-1.70	9.82e-03
ENSCAFG00000000128	MIP	24	3.64	2.42e-02
ENSCAFG00000000128	MIP	48	1.81	3.03e-01
ENSCAFG00000000128	MIP	72	-0.56	7.83e-01
ENSCAFG00000000130	SPRYD4	24	0.39	5.19e-03	darkmagenta
ENSCAFG00000000130	SPRYD4	48	0.48	4.71e-04	darkmagenta
ENSCAFG00000000130	SPRYD4	72	1.08	2.37e-15	darkmagenta
ENSCAFG00000000131	GLS2	24	0.66	2.41e-01
ENSCAFG00000000131	GLS2	48	0.29	6.71e-01
ENSCAFG00000000131	GLS2	72	-0.18	8.16e-01
ENSCAFG00000000132		24	-0.14	5.45e-01	darkmagenta
ENSCAFG00000000132		48	0.40	4.78e-02	darkmagenta
ENSCAFG00000000132		72	0.16	4.83e-01	darkmagenta
ENSCAFG00000000133	WDR7	24	-0.46	5.40e-03	cyan
ENSCAFG00000000133	WDR7	48	-0.44	9.52e-03	cyan
ENSCAFG00000000133	WDR7	72	-0.14	4.70e-01	cyan
ENSCAFG00000000134	RBMS2	24	1.77	NA
ENSCAFG00000000134	RBMS2	48	0.89	6.75e-01
ENSCAFG00000000134	RBMS2	72	0.59	NA
ENSCAFG00000000135	BAZ2A	24	0.51	3.33e-04	darkmagenta
ENSCAFG00000000135	BAZ2A	48	0.19	2.55e-01	darkmagenta
ENSCAFG00000000135	BAZ2A	72	-0.10	5.60e-01	darkmagenta
ENSCAFG00000000136	ATP5F1B	24	-0.40	3.05e-07	darkolivegreen
ENSCAFG00000000136	ATP5F1B	48	-0.19	2.84e-02	darkolivegreen
ENSCAFG00000000136	ATP5F1B	72	0.22	9.36e-03	darkolivegreen
ENSCAFG00000000137	TXNL1	24	-0.61	1.09e-09	lightgreen
ENSCAFG00000000137	TXNL1	48	-0.36	5.79e-04	lightgreen
ENSCAFG00000000137	TXNL1	72	-0.23	3.45e-02	lightgreen
ENSCAFG00000000140	TCF4	24	0.15	4.43e-01	plum1
ENSCAFG00000000140	TCF4	48	0.05	8.47e-01	plum1
ENSCAFG00000000140	TCF4	72	0.00	9.94e-01	plum1
ENSCAFG00000000141	NACA	24	0.40	1.58e-04	darkmagenta
ENSCAFG00000000141	NACA	48	0.26	2.04e-02	darkmagenta
ENSCAFG00000000141	NACA	72	-0.18	1.28e-01	darkmagenta
ENSCAFG00000000142		24	-0.77	1.25e-07	lightgreen
ENSCAFG00000000142		48	-0.90	9.09e-10	lightgreen
ENSCAFG00000000142		72	-0.50	9.48e-04	lightgreen
ENSCAFG00000000143	HSD17B6	24	-0.35	6.50e-01
ENSCAFG00000000143	HSD17B6	48	-1.15	1.20e-01
ENSCAFG00000000143	HSD17B6	72	-1.11	1.06e-01
ENSCAFG00000000144	CCDC68	24	0.00	NA
ENSCAFG00000000144	CCDC68	48	1.21	NA
ENSCAFG00000000144	CCDC68	72	0.00	NA
ENSCAFG00000000147	C1H18orf54	24	-0.51	4.25e-03	lightgreen
ENSCAFG00000000147	C1H18orf54	48	-0.44	1.87e-02	lightgreen
ENSCAFG00000000147	C1H18orf54	72	-0.66	1.87e-04	lightgreen
ENSCAFG00000000148	RDH16	24	1.96	NA
ENSCAFG00000000148	RDH16	48	2.06	NA
ENSCAFG00000000148	RDH16	72	2.99	NA
ENSCAFG00000000149	STARD6	24	-0.08	7.99e-01	lightgreen
ENSCAFG00000000149	STARD6	48	-0.47	7.80e-02	lightgreen
ENSCAFG00000000149	STARD6	72	-0.88	1.40e-04	lightgreen
ENSCAFG00000000150	POLI	24	0.19	1.73e-01	salmon
ENSCAFG00000000150	POLI	48	0.45	1.08e-03	salmon
ENSCAFG00000000150	POLI	72	-0.53	1.47e-04	salmon
ENSCAFG00000000156	MYO1A	24	0.69	9.37e-02	lightcyan1
ENSCAFG00000000156	MYO1A	48	-0.29	5.17e-01	lightcyan1
ENSCAFG00000000156	MYO1A	72	-1.89	1.41e-09	lightcyan1
ENSCAFG00000000158	HSD17B4	24	-0.20	1.34e-02	lightcyan
ENSCAFG00000000158	HSD17B4	48	-0.04	6.97e-01	lightcyan
ENSCAFG00000000158	HSD17B4	72	0.09	3.17e-01	lightcyan
ENSCAFG00000000159	NEMP1	24	-0.31	2.04e-01	lightcyan1
ENSCAFG00000000159	NEMP1	48	-0.58	1.11e-02	lightcyan1
ENSCAFG00000000159	NEMP1	72	-1.42	1.21e-11	lightcyan1
ENSCAFG00000000160	NAB2	24	-0.42	7.82e-03	lightcyan1
ENSCAFG00000000160	NAB2	48	-1.23	2.05e-16	lightcyan1
ENSCAFG00000000160	NAB2	72	-2.04	1.65e-46	lightcyan1
ENSCAFG00000000162	MEX3C	24	-0.50	2.22e-06	lightgreen
ENSCAFG00000000162	MEX3C	48	-0.52	1.26e-06	lightgreen
ENSCAFG00000000162	MEX3C	72	-0.35	1.90e-03	lightgreen
ENSCAFG00000000163	STAT6	24	0.08	4.95e-01	darkgreen
ENSCAFG00000000163	STAT6	48	-0.13	2.39e-01	darkgreen
ENSCAFG00000000163	STAT6	72	0.24	1.46e-02	darkgreen
ENSCAFG00000000164	SMAD4	24	0.13	2.09e-01	grey
ENSCAFG00000000164	SMAD4	48	0.08	5.00e-01	grey
ENSCAFG00000000164	SMAD4	72	-0.08	4.74e-01	grey
ENSCAFG00000000165	TNFAIP8	24	0.05	6.13e-01	lightgreen
ENSCAFG00000000165	TNFAIP8	48	0.04	7.29e-01	lightgreen
ENSCAFG00000000165	TNFAIP8	72	-0.16	7.37e-02	lightgreen
ENSCAFG00000000166	ELAC1	24	-0.43	1.89e-03	darkolivegreen
ENSCAFG00000000166	ELAC1	48	-0.34	2.12e-02	darkolivegreen
ENSCAFG00000000166	ELAC1	72	0.13	4.54e-01	darkolivegreen
ENSCAFG00000000167	DMXL1	24	-0.62	1.34e-02	cyan
ENSCAFG00000000167	DMXL1	48	-0.55	3.37e-02	cyan
ENSCAFG00000000167	DMXL1	72	-0.22	4.69e-01	cyan
ENSCAFG00000000168	ME2	24	-0.24	3.29e-04	darkolivegreen
ENSCAFG00000000168	ME2	48	0.09	2.66e-01	darkolivegreen
ENSCAFG00000000168	ME2	72	0.46	3.98e-12	darkolivegreen
ENSCAFG00000000172	MC5R	24	-0.17	4.24e-01	lightgreen
ENSCAFG00000000172	MC5R	48	-0.24	2.52e-01	lightgreen
ENSCAFG00000000172	MC5R	72	-0.18	4.17e-01	lightgreen
ENSCAFG00000000173	FAM210A	24	-0.11	5.56e-01	lightgreen
ENSCAFG00000000173	FAM210A	48	-0.10	5.98e-01	lightgreen
ENSCAFG00000000173	FAM210A	72	-0.31	6.47e-02	lightgreen
ENSCAFG00000000175		24	-0.02	9.76e-01	grey
ENSCAFG00000000175		48	0.17	7.15e-01	grey
ENSCAFG00000000175		72	-0.11	8.31e-01	grey
ENSCAFG00000000178	LRP1	24	-0.59	4.33e-01
ENSCAFG00000000178	LRP1	48	-1.92	2.55e-03
ENSCAFG00000000178	LRP1	72	-1.87	9.87e-03
ENSCAFG00000000183		24	-0.10	8.99e-01
ENSCAFG00000000183		48	-1.17	2.24e-01
ENSCAFG00000000183		72	0.20	8.23e-01
ENSCAFG00000000184	MOXD1	24	-1.27	4.91e-01
ENSCAFG00000000184	MOXD1	48	-3.80	2.65e-02
ENSCAFG00000000184	MOXD1	72	0.43	8.30e-01
ENSCAFG00000000185	STX7	24	-0.51	8.02e-07	lightgreen
ENSCAFG00000000185	STX7	48	-0.52	6.21e-07	lightgreen
ENSCAFG00000000185	STX7	72	-0.78	1.64e-14	lightgreen
ENSCAFG00000000189	SLC18B1	24	-0.42	1.65e-02	lightcyan
ENSCAFG00000000189	SLC18B1	48	-0.06	7.94e-01	lightcyan
ENSCAFG00000000189	SLC18B1	72	-0.04	8.70e-01	lightcyan
ENSCAFG00000000190	RPS12	24	0.71	5.26e-08	darkmagenta
ENSCAFG00000000190	RPS12	48	0.67	3.49e-07	darkmagenta
ENSCAFG00000000190	RPS12	72	0.12	4.90e-01	darkmagenta
ENSCAFG00000000192	SEMA6A	24	-0.40	1.98e-01	darkgreen
ENSCAFG00000000192	SEMA6A	48	-0.12	7.52e-01	darkgreen
ENSCAFG00000000192	SEMA6A	72	1.05	2.48e-04	darkgreen
ENSCAFG00000000193		24	-0.76	NA
ENSCAFG00000000193		48	-2.05	NA
ENSCAFG00000000193		72	-1.13	NA
ENSCAFG00000000194	INHBC	24	-2.61	NA
ENSCAFG00000000194	INHBC	48	-2.25	NA
ENSCAFG00000000194	INHBC	72	-0.67	NA
ENSCAFG00000000195	SHMT2	24	-0.72	1.26e-10	lightcyan1
ENSCAFG00000000195	SHMT2	48	-0.58	4.07e-07	lightcyan1
ENSCAFG00000000195	SHMT2	72	-0.68	1.18e-09	lightcyan1
ENSCAFG00000000197	COMMD10	24	0.05	7.71e-01	darkmagenta
ENSCAFG00000000197	COMMD10	48	0.32	1.53e-02	darkmagenta
ENSCAFG00000000197	COMMD10	72	0.10	5.50e-01	darkmagenta
ENSCAFG00000000200	NDUFA4L2	24	0.46	8.11e-01
ENSCAFG00000000200	NDUFA4L2	48	-1.44	4.56e-01
ENSCAFG00000000200	NDUFA4L2	72	-1.60	4.14e-01
ENSCAFG00000000203	AP3S1	24	-0.31	1.83e-02	lightgreen
ENSCAFG00000000203	AP3S1	48	-0.36	6.34e-03	lightgreen
ENSCAFG00000000203	AP3S1	72	-0.83	1.26e-11	lightgreen
ENSCAFG00000000204	ATG12	24	-0.07	5.73e-01	lightgreen
ENSCAFG00000000204	ATG12	48	0.04	7.40e-01	lightgreen
ENSCAFG00000000204	ATG12	72	-0.12	3.12e-01	lightgreen
ENSCAFG00000000205	TCF21	24	0.00	NA
ENSCAFG00000000205	TCF21	48	0.23	NA
ENSCAFG00000000205	TCF21	72	-1.78	NA
ENSCAFG00000000206	CDO1	24	-0.24	5.82e-01	grey
ENSCAFG00000000206	CDO1	48	0.51	1.83e-01	grey
ENSCAFG00000000206	CDO1	72	-0.09	8.59e-01	grey
ENSCAFG00000000207	TBPL1	24	-0.05	8.46e-01	grey
ENSCAFG00000000207	TBPL1	48	0.00	9.99e-01	grey
ENSCAFG00000000207	TBPL1	72	-0.12	6.68e-01	grey
ENSCAFG00000000209	TMED7	24	-0.36	9.07e-03	lightcyan
ENSCAFG00000000209	TMED7	48	0.13	4.24e-01	lightcyan
ENSCAFG00000000209	TMED7	72	-0.15	3.42e-01	lightcyan
ENSCAFG00000000210	FEM1C	24	0.09	7.45e-01	salmon
ENSCAFG00000000210	FEM1C	48	0.19	4.69e-01	salmon
ENSCAFG00000000210	FEM1C	72	0.15	5.96e-01	salmon
ENSCAFG00000000212	SLC2A12	24	0.19	9.25e-01
ENSCAFG00000000212	SLC2A12	48	0.51	7.48e-01
ENSCAFG00000000212	SLC2A12	72	0.20	8.99e-01
ENSCAFG00000000213		24	-1.28	NA
ENSCAFG00000000213		48	0.24	9.36e-01
ENSCAFG00000000213		72	-0.77	NA
ENSCAFG00000000214	CCDC112	24	0.35	7.14e-02	darkmagenta
ENSCAFG00000000214	CCDC112	48	0.64	5.26e-04	darkmagenta
ENSCAFG00000000214	CCDC112	72	0.21	3.15e-01	darkmagenta
ENSCAFG00000000215	R3HDM2	24	0.21	5.35e-03	darkmagenta
ENSCAFG00000000215	R3HDM2	48	0.31	2.64e-05	darkmagenta
ENSCAFG00000000215	R3HDM2	72	-0.15	5.39e-02	darkmagenta
ENSCAFG00000000217	SGK1	24	-0.32	2.90e-01	lightgreen
ENSCAFG00000000217	SGK1	48	-0.65	2.04e-02	lightgreen
ENSCAFG00000000217	SGK1	72	-1.40	1.18e-07	lightgreen
ENSCAFG00000000219	TRIM36	24	-0.15	2.10e-01	salmon
ENSCAFG00000000219	TRIM36	48	0.60	6.65e-08	salmon
ENSCAFG00000000219	TRIM36	72	0.47	3.98e-05	salmon
ENSCAFG00000000221	ALDH8A1	24	0.30	5.03e-01	lightcyan1
ENSCAFG00000000221	ALDH8A1	48	-0.12	8.02e-01	lightcyan1
ENSCAFG00000000221	ALDH8A1	72	-1.89	2.30e-09	lightcyan1
ENSCAFG00000000223	GLI1	24	0.58	4.34e-02	darkmagenta
ENSCAFG00000000223	GLI1	48	0.82	6.47e-03	darkmagenta
ENSCAFG00000000223	GLI1	72	0.33	3.01e-01	darkmagenta
ENSCAFG00000000224	YTHDC2	24	-0.41	7.96e-04	cyan
ENSCAFG00000000224	YTHDC2	48	-0.20	1.30e-01	cyan
ENSCAFG00000000224	YTHDC2	72	-0.10	5.30e-01	cyan
ENSCAFG00000000225		24	0.58	1.24e-05	darkmagenta
ENSCAFG00000000225		48	1.00	1.64e-14	darkmagenta
ENSCAFG00000000225		72	0.61	6.77e-06	darkmagenta
ENSCAFG00000000226	HBS1L	24	-0.39	1.84e-06	lightgreen
ENSCAFG00000000226	HBS1L	48	-0.27	1.93e-03	lightgreen
ENSCAFG00000000226	HBS1L	72	-0.16	7.87e-02	lightgreen
ENSCAFG00000000228	TMED9	24	0.19	9.52e-02	darkmagenta
ENSCAFG00000000228	TMED9	48	0.16	1.75e-01	darkmagenta
ENSCAFG00000000228	TMED9	72	0.32	4.17e-03	darkmagenta
ENSCAFG00000000229	MARS1	24	-0.89	9.34e-26	lightcyan1
ENSCAFG00000000229	MARS1	48	-0.67	7.28e-15	lightcyan1
ENSCAFG00000000229	MARS1	72	-0.51	1.94e-09	lightcyan1
ENSCAFG00000000230	MYB	24	-0.31	2.29e-02	lightgreen
ENSCAFG00000000230	MYB	48	-0.76	4.84e-09	lightgreen
ENSCAFG00000000230	MYB	72	-1.48	1.39e-32	lightgreen
ENSCAFG00000000231	B4GALT7	24	0.23	1.05e-01	darkmagenta
ENSCAFG00000000231	B4GALT7	48	0.20	1.86e-01	darkmagenta
ENSCAFG00000000231	B4GALT7	72	-0.16	3.14e-01	darkmagenta
ENSCAFG00000000233	DCTN2	24	0.21	1.89e-02	darkmagenta
ENSCAFG00000000233	DCTN2	48	0.06	6.19e-01	darkmagenta
ENSCAFG00000000233	DCTN2	72	-0.21	2.55e-02	darkmagenta
ENSCAFG00000000234	AHI1	24	0.80	5.11e-07	darkmagenta
ENSCAFG00000000234	AHI1	48	0.49	3.32e-03	darkmagenta
ENSCAFG00000000234	AHI1	72	-0.58	3.48e-04	darkmagenta
ENSCAFG00000000235	N4BP3	24	0.20	NA
ENSCAFG00000000235	N4BP3	48	2.00	NA
ENSCAFG00000000235	N4BP3	72	1.06	NA
ENSCAFG00000000236	RMND5B	24	-0.29	1.63e-03	darkolivegreen
ENSCAFG00000000236	RMND5B	48	-0.22	1.95e-02	darkolivegreen
ENSCAFG00000000236	RMND5B	72	0.50	5.15e-08	darkolivegreen
ENSCAFG00000000238	KIF5A	24	1.06	9.30e-09	darkmagenta
ENSCAFG00000000238	KIF5A	48	0.93	4.28e-07	darkmagenta
ENSCAFG00000000238	KIF5A	72	0.49	1.06e-02	darkmagenta
ENSCAFG00000000240	NHP2	24	-0.11	4.58e-01	darkolivegreen
ENSCAFG00000000240	NHP2	48	0.18	2.04e-01	darkolivegreen
ENSCAFG00000000240	NHP2	72	0.55	1.78e-05	darkolivegreen
ENSCAFG00000000241	HNRNPAB	24	-0.58	1.85e-09	darkolivegreen
ENSCAFG00000000241	HNRNPAB	48	-0.15	1.90e-01	darkolivegreen
ENSCAFG00000000241	HNRNPAB	72	0.47	1.60e-06	darkolivegreen
ENSCAFG00000000242	PHYKPL	24	-0.12	5.25e-01	plum1
ENSCAFG00000000242	PHYKPL	48	0.00	9.89e-01	plum1
ENSCAFG00000000242	PHYKPL	72	0.27	1.43e-01	plum1
ENSCAFG00000000244	MTFR2	24	-0.40	1.83e-04	lightgreen
ENSCAFG00000000244	MTFR2	48	-0.57	1.07e-07	lightgreen
ENSCAFG00000000244	MTFR2	72	-0.28	1.27e-02	lightgreen
ENSCAFG00000000245	BCLAF1	24	-0.50	4.69e-04	lightcyan
ENSCAFG00000000245	BCLAF1	48	-0.27	7.74e-02	lightcyan
ENSCAFG00000000245	BCLAF1	72	0.37	1.43e-02	lightcyan
ENSCAFG00000000247	MAP7	24	-0.78	4.50e-01
ENSCAFG00000000247	MAP7	48	-1.19	2.39e-01
ENSCAFG00000000247	MAP7	72	0.06	9.61e-01
ENSCAFG00000000248	CLK4	24	0.99	2.16e-08	darkmagenta
ENSCAFG00000000248	CLK4	48	0.77	2.27e-05	darkmagenta
ENSCAFG00000000248	CLK4	72	0.02	9.40e-01	darkmagenta
ENSCAFG00000000249	PIP4K2C	24	0.09	4.91e-01	darkmagenta
ENSCAFG00000000249	PIP4K2C	48	0.28	1.55e-02	darkmagenta
ENSCAFG00000000249	PIP4K2C	72	0.15	2.38e-01	darkmagenta
ENSCAFG00000000250	ARHGEF25	24	0.22	8.41e-01
ENSCAFG00000000250	ARHGEF25	48	0.73	4.56e-01
ENSCAFG00000000250	ARHGEF25	72	-0.69	5.64e-01
ENSCAFG00000000251	MAP3K5	24	-0.35	2.48e-03	darkgreen
ENSCAFG00000000251	MAP3K5	48	-0.04	8.24e-01	darkgreen
ENSCAFG00000000251	MAP3K5	72	0.08	5.69e-01	darkgreen
ENSCAFG00000000253	PEX7	24	0.16	3.02e-01	darkmagenta
ENSCAFG00000000253	PEX7	48	0.06	7.21e-01	darkmagenta
ENSCAFG00000000253	PEX7	72	-0.37	1.02e-02	darkmagenta
ENSCAFG00000000255	B4GALNT1	24	-0.76	NA
ENSCAFG00000000255	B4GALNT1	48	0.25	NA
ENSCAFG00000000255	B4GALNT1	72	0.00	NA
ENSCAFG00000000256	SLC35D3	24	-0.63	NA
ENSCAFG00000000256	SLC35D3	48	1.27	NA
ENSCAFG00000000256	SLC35D3	72	1.74	NA
ENSCAFG00000000258	IL22RA2	24	-2.50	2.13e-01
ENSCAFG00000000258	IL22RA2	48	-3.00	1.44e-01
ENSCAFG00000000258	IL22RA2	72	-1.16	6.06e-01
ENSCAFG00000000259	OS9	24	0.07	4.37e-01	darkolivegreen
ENSCAFG00000000259	OS9	48	0.02	8.52e-01	darkolivegreen
ENSCAFG00000000259	OS9	72	0.36	6.47e-06	darkolivegreen
ENSCAFG00000000260	IFNGR1	24	-0.74	1.86e-15	lightgreen
ENSCAFG00000000260	IFNGR1	48	-0.20	5.32e-02	lightgreen
ENSCAFG00000000260	IFNGR1	72	-0.07	5.80e-01	lightgreen
ENSCAFG00000000261	RPA3	24	-0.52	7.55e-01
ENSCAFG00000000261	RPA3	48	-0.05	9.80e-01
ENSCAFG00000000261	RPA3	72	0.91	5.66e-01
ENSCAFG00000000263		24	0.84	6.19e-01
ENSCAFG00000000263		48	2.20	1.79e-01
ENSCAFG00000000263		72	-0.05	9.76e-01
ENSCAFG00000000267	TNFAIP3	24	-0.38	4.13e-03	lightgreen
ENSCAFG00000000267	TNFAIP3	48	-0.41	2.35e-03	lightgreen
ENSCAFG00000000267	TNFAIP3	72	-0.42	1.47e-03	lightgreen
ENSCAFG00000000273	AGAP2	24	0.74	9.85e-11	darkmagenta
ENSCAFG00000000273	AGAP2	48	0.78	1.07e-11	darkmagenta
ENSCAFG00000000273	AGAP2	72	0.60	4.84e-07	darkmagenta
ENSCAFG00000000275	NHSL1	24	-0.60	1.65e-01	cyan
ENSCAFG00000000275	NHSL1	48	-1.11	8.49e-03	cyan
ENSCAFG00000000275	NHSL1	72	-0.86	4.40e-02	cyan
ENSCAFG00000000277	CCDC28A	24	0.59	4.90e-04	darkmagenta
ENSCAFG00000000277	CCDC28A	48	0.29	1.45e-01	darkmagenta
ENSCAFG00000000277	CCDC28A	72	-0.59	9.38e-04	darkmagenta
ENSCAFG00000000278	TSPAN31	24	0.17	3.17e-01	lightcyan1
ENSCAFG00000000278	TSPAN31	48	0.21	2.02e-01	lightcyan1
ENSCAFG00000000278	TSPAN31	72	-0.53	2.36e-04	lightcyan1
ENSCAFG00000000279	REPS1	24	-0.10	2.26e-01	grey
ENSCAFG00000000279	REPS1	48	0.12	1.66e-01	grey
ENSCAFG00000000279	REPS1	72	0.18	2.58e-02	grey
ENSCAFG00000000280	CDK4	24	-0.61	5.23e-10	lightgreen
ENSCAFG00000000280	CDK4	48	-0.58	4.53e-09	lightgreen
ENSCAFG00000000280	CDK4	72	-0.33	1.42e-03	lightgreen
ENSCAFG00000000281	ABRACL	24	0.84	1.59e-09	darkmagenta
ENSCAFG00000000281	ABRACL	48	1.24	4.60e-19	darkmagenta
ENSCAFG00000000281	ABRACL	72	0.64	1.03e-05	darkmagenta
ENSCAFG00000000282	HECA	24	1.08	2.39e-17	darkmagenta
ENSCAFG00000000282	HECA	48	0.69	2.03e-07	darkmagenta
ENSCAFG00000000282	HECA	72	0.37	7.52e-03	darkmagenta
ENSCAFG00000000283	TXLNB	24	0.50	2.49e-03	salmon
ENSCAFG00000000283	TXLNB	48	0.22	2.37e-01	salmon
ENSCAFG00000000283	TXLNB	72	0.20	3.05e-01	salmon
ENSCAFG00000000285	CITED2	24	0.76	1.78e-10	darkmagenta
ENSCAFG00000000285	CITED2	48	0.16	2.66e-01	darkmagenta
ENSCAFG00000000285	CITED2	72	-0.06	7.32e-01	darkmagenta
ENSCAFG00000000287	CYP27B1	24	-0.17	3.54e-01	lightgreen
ENSCAFG00000000287	CYP27B1	48	-0.44	1.49e-02	lightgreen
ENSCAFG00000000287	CYP27B1	72	-0.40	3.01e-02	lightgreen
ENSCAFG00000000290	METTL1	24	-0.55	1.70e-03	darkolivegreen
ENSCAFG00000000290	METTL1	48	-0.00	9.97e-01	darkolivegreen
ENSCAFG00000000290	METTL1	72	0.63	5.15e-04	darkolivegreen
ENSCAFG00000000291		24	-1.24	5.69e-01
ENSCAFG00000000291		48	-1.11	6.32e-01
ENSCAFG00000000291		72	-1.61	4.46e-01
ENSCAFG00000000293	TSFM	24	0.08	4.96e-01	darkmagenta
ENSCAFG00000000293	TSFM	48	-0.03	8.43e-01	darkmagenta
ENSCAFG00000000293	TSFM	72	-0.09	4.32e-01	darkmagenta
ENSCAFG00000000294	NMBR	24	0.32	8.79e-01
ENSCAFG00000000294	NMBR	48	0.58	7.74e-01
ENSCAFG00000000294	NMBR	72	2.02	3.34e-01
ENSCAFG00000000295	VTA1	24	-0.11	4.12e-01	lightgreen
ENSCAFG00000000295	VTA1	48	-0.35	2.67e-03	lightgreen
ENSCAFG00000000295	VTA1	72	-0.60	4.99e-08	lightgreen
ENSCAFG00000000296	ADGRG6	24	1.16	NA
ENSCAFG00000000296	ADGRG6	48	0.00	NA
ENSCAFG00000000296	ADGRG6	72	1.14	NA
ENSCAFG00000000297	AVIL	24	0.73	6.09e-01
ENSCAFG00000000297	AVIL	48	1.95	1.71e-01
ENSCAFG00000000297	AVIL	72	-0.57	7.34e-01
ENSCAFG00000000300	HIVEP2	24	0.80	1.46e-04	lightcyan1
ENSCAFG00000000300	HIVEP2	48	0.01	9.69e-01	lightcyan1
ENSCAFG00000000300	HIVEP2	72	-1.30	2.04e-10	lightcyan1
ENSCAFG00000000303	AIG1	24	0.60	5.69e-05	darkmagenta
ENSCAFG00000000303	AIG1	48	1.00	3.79e-11	darkmagenta
ENSCAFG00000000303	AIG1	72	-0.08	6.95e-01	darkmagenta
ENSCAFG00000000305	ADAT2	24	0.10	4.97e-01	grey
ENSCAFG00000000305	ADAT2	48	0.03	8.84e-01	grey
ENSCAFG00000000305	ADAT2	72	-0.29	2.99e-02	grey
ENSCAFG00000000307	PEX3	24	-0.44	2.81e-04	lightcyan
ENSCAFG00000000307	PEX3	48	-0.21	1.29e-01	lightcyan
ENSCAFG00000000307	PEX3	72	-0.31	1.97e-02	lightcyan
ENSCAFG00000000308	CTDSP2	24	1.43	4.68e-60	darkmagenta
ENSCAFG00000000308	CTDSP2	48	1.07	1.54e-33	darkmagenta
ENSCAFG00000000308	CTDSP2	72	0.93	4.21e-25	darkmagenta
ENSCAFG00000000309	FUCA2	24	0.04	7.75e-01	lightcyan1
ENSCAFG00000000309	FUCA2	48	-0.10	4.02e-01	lightcyan1
ENSCAFG00000000309	FUCA2	72	-0.70	5.18e-13	lightcyan1
ENSCAFG00000000310	ATP23	24	0.44	1.13e-01	darkmagenta
ENSCAFG00000000310	ATP23	48	0.31	3.27e-01	darkmagenta
ENSCAFG00000000310	ATP23	72	-0.58	3.47e-02	darkmagenta
ENSCAFG00000000312	PHACTR2	24	-0.38	3.97e-02	lightgreen
ENSCAFG00000000312	PHACTR2	48	-0.69	8.98e-05	lightgreen
ENSCAFG00000000312	PHACTR2	72	-0.85	5.23e-07	lightgreen
ENSCAFG00000000314		24	-0.50	4.19e-07	lightgreen
ENSCAFG00000000314		48	-0.39	1.57e-04	lightgreen
ENSCAFG00000000314		72	-0.02	8.89e-01	lightgreen
ENSCAFG00000000317	ZC2HC1B	24	-0.50	5.70e-01
ENSCAFG00000000317	ZC2HC1B	48	1.94	4.08e-02
ENSCAFG00000000317	ZC2HC1B	72	-0.20	8.64e-01
ENSCAFG00000000318	PLAGL1	24	-0.02	9.18e-01	lightcyan1
ENSCAFG00000000318	PLAGL1	48	-0.20	1.92e-01	lightcyan1
ENSCAFG00000000318	PLAGL1	72	-0.87	1.75e-11	lightcyan1
ENSCAFG00000000320	SERF2	24	0.72	2.08e-05	darkmagenta
ENSCAFG00000000320	SERF2	48	0.56	1.49e-03	darkmagenta
ENSCAFG00000000320	SERF2	72	0.19	3.42e-01	darkmagenta
ENSCAFG00000000322	STX11	24	0.04	7.51e-01	lightcyan1
ENSCAFG00000000322	STX11	48	-0.21	3.27e-02	lightcyan1
ENSCAFG00000000322	STX11	72	-0.49	3.61e-08	lightcyan1
ENSCAFG00000000323	USP15	24	-0.60	2.09e-07	lightcyan
ENSCAFG00000000323	USP15	48	-0.33	7.23e-03	lightcyan
ENSCAFG00000000323	USP15	72	0.03	8.56e-01	lightcyan
ENSCAFG00000000326	UTRN	24	-0.13	5.50e-01	lightgreen
ENSCAFG00000000326	UTRN	48	-0.53	5.30e-03	lightgreen
ENSCAFG00000000326	UTRN	72	-0.93	2.14e-07	lightgreen
ENSCAFG00000000329	EPM2A	24	0.50	4.65e-01
ENSCAFG00000000329	EPM2A	48	0.50	5.31e-01
ENSCAFG00000000329	EPM2A	72	-0.01	9.92e-01
ENSCAFG00000000330	FBXO30	24	-0.08	6.76e-01	grey
ENSCAFG00000000330	FBXO30	48	0.06	7.81e-01	grey
ENSCAFG00000000330	FBXO30	72	-0.08	7.08e-01	grey
ENSCAFG00000000331		24	1.16	NA
ENSCAFG00000000331		48	2.63	NA
ENSCAFG00000000331		72	2.39	NA
ENSCAFG00000000333	MON2	24	-0.27	4.23e-02	lightgreen
ENSCAFG00000000333	MON2	48	-0.43	7.62e-04	lightgreen
ENSCAFG00000000333	MON2	72	-0.58	2.93e-06	lightgreen
ENSCAFG00000000334	ADAMTS2	24	0.12	5.26e-01	lightgreen
ENSCAFG00000000334	ADAMTS2	48	-0.43	7.54e-03	lightgreen
ENSCAFG00000000334	ADAMTS2	72	0.22	2.14e-01	lightgreen
ENSCAFG00000000335	SHPRH	24	-0.07	7.54e-01	cyan
ENSCAFG00000000335	SHPRH	48	-0.15	4.45e-01	cyan
ENSCAFG00000000335	SHPRH	72	-0.24	2.02e-01	cyan
ENSCAFG00000000336	HNRNPH1	24	-0.10	1.85e-01	salmon
ENSCAFG00000000336	HNRNPH1	48	0.10	2.07e-01	salmon
ENSCAFG00000000336	HNRNPH1	72	0.25	3.01e-04	salmon
ENSCAFG00000000338	GRM1	24	1.16	NA
ENSCAFG00000000338	GRM1	48	0.00	NA
ENSCAFG00000000338	GRM1	72	0.00	NA
ENSCAFG00000000341		24	0.00	9.93e-01	grey
ENSCAFG00000000341		48	0.46	2.09e-01	grey
ENSCAFG00000000341		72	-0.20	6.14e-01	grey
ENSCAFG00000000344	RUFY1	24	-0.03	7.70e-01	grey
ENSCAFG00000000344	RUFY1	48	0.09	2.96e-01	grey
ENSCAFG00000000344	RUFY1	72	0.01	9.19e-01	grey
ENSCAFG00000000348	CANX	24	-0.72	3.88e-17	lightgreen
ENSCAFG00000000348	CANX	48	-0.47	7.57e-08	lightgreen
ENSCAFG00000000348	CANX	72	0.10	3.26e-01	lightgreen
ENSCAFG00000000350	MAML1	24	0.05	8.23e-01	cyan
ENSCAFG00000000350	MAML1	48	-0.21	2.69e-01	cyan
ENSCAFG00000000350	MAML1	72	-0.27	1.47e-01	cyan
ENSCAFG00000000351	C10H12orf56	24	-0.22	7.63e-01
ENSCAFG00000000351	C10H12orf56	48	0.75	3.17e-01
ENSCAFG00000000351	C10H12orf56	72	0.61	3.11e-01
ENSCAFG00000000352	XPOT	24	-0.87	2.33e-27	lightgreen
ENSCAFG00000000352	XPOT	48	-0.54	5.85e-11	lightgreen
ENSCAFG00000000352	XPOT	72	-0.48	4.53e-09	lightgreen
ENSCAFG00000000353	STXBP5	24	-0.59	8.82e-07	lightgreen
ENSCAFG00000000353	STXBP5	48	-0.76	2.60e-10	lightgreen
ENSCAFG00000000353	STXBP5	72	-0.55	6.78e-06	lightgreen
ENSCAFG00000000354	LTC4S	24	1.73	3.74e-01
ENSCAFG00000000354	LTC4S	48	2.14	3.60e-01
ENSCAFG00000000354	LTC4S	72	-0.40	8.89e-01
ENSCAFG00000000355	MGAT4B	24	0.82	2.27e-15	darkmagenta
ENSCAFG00000000355	MGAT4B	48	0.69	3.11e-11	darkmagenta
ENSCAFG00000000355	MGAT4B	72	0.15	2.11e-01	darkmagenta
ENSCAFG00000000356	TBK1	24	-0.30	5.83e-02	lightcyan
ENSCAFG00000000356	TBK1	48	0.08	6.76e-01	lightcyan
ENSCAFG00000000356	TBK1	72	0.04	8.58e-01	lightcyan
ENSCAFG00000000359	GNS	24	-0.15	1.91e-01	cyan
ENSCAFG00000000359	GNS	48	-0.27	1.14e-02	cyan
ENSCAFG00000000359	GNS	72	-0.24	2.77e-02	cyan
ENSCAFG00000000360	SQSTM1	24	1.22	2.30e-25	darkmagenta
ENSCAFG00000000360	SQSTM1	48	1.13	2.46e-22	darkmagenta
ENSCAFG00000000360	SQSTM1	72	0.43	5.22e-04	darkmagenta
ENSCAFG00000000361	TBC1D30	24	1.38	NA
ENSCAFG00000000361	TBC1D30	48	1.07	NA
ENSCAFG00000000361	TBC1D30	72	3.27	NA
ENSCAFG00000000365	MRNIP	24	1.20	6.80e-11	darkmagenta
ENSCAFG00000000365	MRNIP	48	1.43	8.01e-15	darkmagenta
ENSCAFG00000000365	MRNIP	72	0.25	2.41e-01	darkmagenta
ENSCAFG00000000366	SASH1	24	-0.03	8.73e-01	darkgreen
ENSCAFG00000000366	SASH1	48	-0.10	5.80e-01	darkgreen
ENSCAFG00000000366	SASH1	72	0.34	2.38e-02	darkgreen
ENSCAFG00000000367	ENPP3	24	3.00	9.85e-03
ENSCAFG00000000367	ENPP3	48	2.03	1.21e-01
ENSCAFG00000000367	ENPP3	72	2.80	4.97e-02
ENSCAFG00000000370		24	0.16	2.06e-01	darkmagenta
ENSCAFG00000000370		48	0.41	3.50e-04	darkmagenta
ENSCAFG00000000370		72	-0.21	9.47e-02	darkmagenta
ENSCAFG00000000372	UST	24	0.57	2.05e-03	lightcyan1
ENSCAFG00000000372	UST	48	-0.11	6.29e-01	lightcyan1
ENSCAFG00000000372	UST	72	-1.33	6.48e-17	lightcyan1
ENSCAFG00000000373	TAB2	24	0.05	7.28e-01	grey
ENSCAFG00000000373	TAB2	48	0.16	2.45e-01	grey
ENSCAFG00000000373	TAB2	72	-0.21	1.08e-01	grey
ENSCAFG00000000374	IRAK3	24	0.66	1.37e-02	salmon
ENSCAFG00000000374	IRAK3	48	0.60	3.16e-02	salmon
ENSCAFG00000000374	IRAK3	72	0.90	9.70e-04	salmon
ENSCAFG00000000375	ZC3H12D	24	-0.03	8.34e-01	darkmagenta
ENSCAFG00000000375	ZC3H12D	48	0.12	4.51e-01	darkmagenta
ENSCAFG00000000375	ZC3H12D	72	0.20	1.59e-01	darkmagenta
ENSCAFG00000000376		24	0.90	1.15e-03	salmon
ENSCAFG00000000376		48	0.81	5.12e-03	salmon
ENSCAFG00000000376		72	1.29	8.33e-06	salmon
ENSCAFG00000000377		24	0.06	9.79e-01
ENSCAFG00000000377		48	1.97	2.71e-01
ENSCAFG00000000377		72	0.38	8.61e-01
ENSCAFG00000000378	HELB	24	0.49	1.35e-03	darkmagenta
ENSCAFG00000000378	HELB	48	0.58	1.48e-04	darkmagenta
ENSCAFG00000000378	HELB	72	0.47	2.79e-03	darkmagenta
ENSCAFG00000000379	PPIL4	24	-0.50	3.69e-05	lightcyan
ENSCAFG00000000379	PPIL4	48	-0.20	1.55e-01	lightcyan
ENSCAFG00000000379	PPIL4	72	-0.05	7.85e-01	lightcyan
ENSCAFG00000000380	MED23	24	-0.37	5.50e-04	darkgreen
ENSCAFG00000000380	MED23	48	-0.05	7.01e-01	darkgreen
ENSCAFG00000000380	MED23	72	0.23	4.81e-02	darkgreen
ENSCAFG00000000381	TBC1D9B	24	0.25	2.03e-02	darkmagenta
ENSCAFG00000000381	TBC1D9B	48	0.21	5.53e-02	darkmagenta
ENSCAFG00000000381	TBC1D9B	72	0.32	2.21e-03	darkmagenta
ENSCAFG00000000384	GRIP1	24	0.00	NA
ENSCAFG00000000384	GRIP1	48	1.21	NA
ENSCAFG00000000384	GRIP1	72	0.00	NA
ENSCAFG00000000385	KATNA1	24	-0.19	2.53e-02	lightcyan
ENSCAFG00000000385	KATNA1	48	-0.20	2.91e-02	lightcyan
ENSCAFG00000000385	KATNA1	72	-0.01	9.08e-01	lightcyan
ENSCAFG00000000386	ARG1	24	0.76	2.73e-01
ENSCAFG00000000386	ARG1	48	0.65	3.89e-01
ENSCAFG00000000386	ARG1	72	1.22	1.17e-01
ENSCAFG00000000387	LATS1	24	-0.37	4.20e-02	darkgreen
ENSCAFG00000000387	LATS1	48	-0.15	4.92e-01	darkgreen
ENSCAFG00000000387	LATS1	72	0.24	2.30e-01	darkgreen
ENSCAFG00000000388	TRIM39	24	0.25	3.23e-01	darkmagenta
ENSCAFG00000000388	TRIM39	48	0.02	9.58e-01	darkmagenta
ENSCAFG00000000388	TRIM39	72	-0.29	2.57e-01	darkmagenta
ENSCAFG00000000390	NUP43	24	-0.68	9.91e-11	lightgreen
ENSCAFG00000000390	NUP43	48	-0.50	4.91e-06	lightgreen
ENSCAFG00000000390	NUP43	72	-0.31	7.16e-03	lightgreen
ENSCAFG00000000391	RASGEF1C	24	2.08	1.75e-12	darkmagenta
ENSCAFG00000000391	RASGEF1C	48	2.31	1.29e-14	darkmagenta
ENSCAFG00000000391	RASGEF1C	72	2.33	5.46e-16	darkmagenta
ENSCAFG00000000393	PCMT1	24	-0.18	1.25e-01	lightcyan
ENSCAFG00000000393	PCMT1	48	-0.11	3.80e-01	lightcyan
ENSCAFG00000000393	PCMT1	72	0.03	8.34e-01	lightcyan
ENSCAFG00000000394	RPP21	24	0.34	7.21e-02	lightcyan1
ENSCAFG00000000394	RPP21	48	-0.10	6.53e-01	lightcyan1
ENSCAFG00000000394	RPP21	72	-0.70	4.15e-05	lightcyan1
ENSCAFG00000000395	MAPK9	24	-0.16	2.82e-02	grey
ENSCAFG00000000395	MAPK9	48	0.02	8.85e-01	grey
ENSCAFG00000000395	MAPK9	72	0.10	2.05e-01	grey
ENSCAFG00000000396	GNL1	24	-0.14	2.72e-01	lightcyan1
ENSCAFG00000000396	GNL1	48	-0.29	1.36e-02	lightcyan1
ENSCAFG00000000396	GNL1	72	-0.29	1.38e-02	lightcyan1
ENSCAFG00000000397	CAND1	24	-0.62	6.75e-18	lightcyan
ENSCAFG00000000397	CAND1	48	-0.31	3.18e-05	lightcyan
ENSCAFG00000000397	CAND1	72	0.09	3.41e-01	lightcyan
ENSCAFG00000000398	LRP11	24	0.09	5.53e-01	darkmagenta
ENSCAFG00000000398	LRP11	48	-0.08	6.44e-01	darkmagenta
ENSCAFG00000000398	LRP11	72	-0.62	2.24e-06	darkmagenta
ENSCAFG00000000399		24	-1.93	1.17e-03	lightcyan1
ENSCAFG00000000399		48	-2.14	2.85e-07	lightcyan1
ENSCAFG00000000399		72	-3.23	1.02e-14	lightcyan1
ENSCAFG00000000400		24	-0.65	1.99e-03	lightgreen
ENSCAFG00000000400		48	-0.73	6.10e-04	lightgreen
ENSCAFG00000000400		72	-0.01	9.63e-01	lightgreen
ENSCAFG00000000405	PLEKHG1	24	0.97	5.99e-07	darkmagenta
ENSCAFG00000000405	PLEKHG1	48	0.95	1.22e-06	darkmagenta
ENSCAFG00000000405	PLEKHG1	72	0.88	9.65e-06	darkmagenta
ENSCAFG00000000406	PPP1R10	24	-0.21	3.00e-02	cyan
ENSCAFG00000000406	PPP1R10	48	-0.24	1.17e-02	cyan
ENSCAFG00000000406	PPP1R10	72	-0.22	2.50e-02	cyan
ENSCAFG00000000407	DYRK2	24	0.59	1.01e-03	darkmagenta
ENSCAFG00000000407	DYRK2	48	0.20	3.19e-01	darkmagenta
ENSCAFG00000000407	DYRK2	72	-0.26	1.83e-01	darkmagenta
ENSCAFG00000000408	IFNG	24	0.00	NA
ENSCAFG00000000408	IFNG	48	0.25	NA
ENSCAFG00000000408	IFNG	72	0.00	NA
ENSCAFG00000000411	MRPS18B	24	0.03	8.62e-01	darkolivegreen
ENSCAFG00000000411	MRPS18B	48	0.10	4.94e-01	darkolivegreen
ENSCAFG00000000411	MRPS18B	72	0.13	3.29e-01	darkolivegreen
ENSCAFG00000000412	MDM1	24	-0.89	4.39e-11	lightgreen
ENSCAFG00000000412	MDM1	48	-1.01	1.66e-13	lightgreen
ENSCAFG00000000412	MDM1	72	-1.21	6.36e-20	lightgreen
ENSCAFG00000000413	MTHFD1L	24	-0.30	2.11e-04	lightgreen
ENSCAFG00000000413	MTHFD1L	48	-0.27	1.11e-03	lightgreen
ENSCAFG00000000413	MTHFD1L	72	-0.50	3.23e-10	lightgreen
ENSCAFG00000000414	ATAT1	24	0.90	2.18e-07	darkmagenta
ENSCAFG00000000414	ATAT1	48	0.99	8.26e-09	darkmagenta
ENSCAFG00000000414	ATAT1	72	0.05	8.26e-01	darkmagenta
ENSCAFG00000000415	RAP1B	24	-0.64	3.38e-12	lightgreen
ENSCAFG00000000415	RAP1B	48	-0.52	2.12e-08	lightgreen
ENSCAFG00000000415	RAP1B	72	-0.64	3.08e-12	lightgreen
ENSCAFG00000000416	C12H6orf136	24	0.24	1.18e-01	darkmagenta
ENSCAFG00000000416	C12H6orf136	48	0.31	3.50e-02	darkmagenta
ENSCAFG00000000416	C12H6orf136	72	0.21	1.84e-01	darkmagenta
ENSCAFG00000000417	NUP107	24	-0.73	8.87e-18	lightcyan
ENSCAFG00000000417	NUP107	48	-0.47	9.90e-08	lightcyan
ENSCAFG00000000417	NUP107	72	0.09	4.32e-01	lightcyan
ENSCAFG00000000418	MDM2	24	0.32	4.12e-04	lightcyan1
ENSCAFG00000000418	MDM2	48	0.04	7.36e-01	lightcyan1
ENSCAFG00000000418	MDM2	72	-0.70	8.68e-16	lightcyan1
ENSCAFG00000000419	AKAP12	24	-1.67	2.65e-10	lightgreen
ENSCAFG00000000419	AKAP12	48	-2.75	2.20e-21	lightgreen
ENSCAFG00000000419	AKAP12	72	-1.52	7.03e-10	lightgreen
ENSCAFG00000000422	ZBTB2	24	-0.33	2.54e-03	darkolivegreen
ENSCAFG00000000422	ZBTB2	48	0.22	6.08e-02	darkolivegreen
ENSCAFG00000000422	ZBTB2	72	0.52	1.56e-06	darkolivegreen
ENSCAFG00000000423	RMND1	24	0.21	2.11e-01	darkmagenta
ENSCAFG00000000423	RMND1	48	0.42	1.04e-02	darkmagenta
ENSCAFG00000000423	RMND1	72	0.29	9.26e-02	darkmagenta
ENSCAFG00000000424	CPSF6	24	-0.37	1.60e-08	darkolivegreen
ENSCAFG00000000424	CPSF6	48	-0.18	1.31e-02	darkolivegreen
ENSCAFG00000000424	CPSF6	72	0.52	6.53e-15	darkolivegreen
ENSCAFG00000000425	ARMT1	24	-0.14	3.70e-01	lightgreen
ENSCAFG00000000425	ARMT1	48	-0.10	5.62e-01	lightgreen
ENSCAFG00000000425	ARMT1	72	-0.26	9.91e-02	lightgreen
ENSCAFG00000000426	LYZ	24	1.71	1.02e-37	darkmagenta
ENSCAFG00000000426	LYZ	48	1.31	7.99e-22	darkmagenta
ENSCAFG00000000426	LYZ	72	0.68	1.11e-06	darkmagenta
ENSCAFG00000000427	DHX16	24	0.11	1.81e-01	darkmagenta
ENSCAFG00000000427	DHX16	48	0.10	2.40e-01	darkmagenta
ENSCAFG00000000427	DHX16	72	0.18	3.30e-02	darkmagenta
ENSCAFG00000000428	YEATS4	24	-0.06	7.75e-01	lightgreen
ENSCAFG00000000428	YEATS4	48	-0.09	6.72e-01	lightgreen
ENSCAFG00000000428	YEATS4	72	-0.39	2.31e-02	lightgreen
ENSCAFG00000000430	ESR1	24	-0.76	NA
ENSCAFG00000000430	ESR1	48	0.00	NA
ENSCAFG00000000430	ESR1	72	0.18	NA
ENSCAFG00000000431	FRS2	24	0.07	7.81e-01	cyan
ENSCAFG00000000431	FRS2	48	0.25	2.60e-01	cyan
ENSCAFG00000000431	FRS2	72	0.13	6.12e-01	cyan
ENSCAFG00000000432	CCT2	24	-0.53	1.67e-09	lightgreen
ENSCAFG00000000432	CCT2	48	-0.23	1.43e-02	lightgreen
ENSCAFG00000000432	CCT2	72	-0.09	3.99e-01	lightgreen
ENSCAFG00000000434	LRRC10	24	-0.76	NA
ENSCAFG00000000434	LRRC10	48	0.00	NA
ENSCAFG00000000434	LRRC10	72	-0.76	NA
ENSCAFG00000000436	RAB3IP	24	-0.22	1.08e-01	lightgreen
ENSCAFG00000000436	RAB3IP	48	-0.02	9.03e-01	lightgreen
ENSCAFG00000000436	RAB3IP	72	-0.33	1.43e-02	lightgreen
ENSCAFG00000000437	PPP1R18	24	0.70	2.82e-19	darkmagenta
ENSCAFG00000000437	PPP1R18	48	0.78	1.10e-23	darkmagenta
ENSCAFG00000000437	PPP1R18	72	0.66	9.39e-17	darkmagenta
ENSCAFG00000000441	CNOT2	24	-0.26	3.36e-03	lightcyan
ENSCAFG00000000441	CNOT2	48	-0.17	7.61e-02	lightcyan
ENSCAFG00000000441	CNOT2	72	0.06	6.15e-01	lightcyan
ENSCAFG00000000442	MDC1	24	0.27	5.02e-02	darkmagenta
ENSCAFG00000000442	MDC1	48	0.30	2.93e-02	darkmagenta
ENSCAFG00000000442	MDC1	72	0.19	1.86e-01	darkmagenta
ENSCAFG00000000443		24	-0.52	3.61e-07	lightgreen
ENSCAFG00000000443		48	-0.31	3.85e-03	lightgreen
ENSCAFG00000000443		72	0.10	4.24e-01	lightgreen
ENSCAFG00000000444	FLOT1	24	0.78	4.51e-19	darkmagenta
ENSCAFG00000000444	FLOT1	48	0.45	5.68e-07	darkmagenta
ENSCAFG00000000444	FLOT1	72	-0.09	4.38e-01	darkmagenta
ENSCAFG00000000445	SYNE1	24	0.52	2.07e-04	darkmagenta
ENSCAFG00000000445	SYNE1	48	0.41	4.67e-03	darkmagenta
ENSCAFG00000000445	SYNE1	72	0.35	1.98e-02	darkmagenta
ENSCAFG00000000447	IER3	24	0.42	9.39e-02	lightcyan1
ENSCAFG00000000447	IER3	48	-0.36	1.66e-01	lightcyan1
ENSCAFG00000000447	IER3	72	-1.25	2.20e-08	lightcyan1
ENSCAFG00000000448	DDR1	24	2.07	NA
ENSCAFG00000000448	DDR1	48	0.00	NA
ENSCAFG00000000448	DDR1	72	-1.88	NA
ENSCAFG00000000451	LGR5	24	1.22	5.32e-01
ENSCAFG00000000451	LGR5	48	-0.72	7.41e-01
ENSCAFG00000000451	LGR5	72	-1.45	3.33e-01
ENSCAFG00000000453	ZFC3H1	24	0.26	6.98e-02	darkmagenta
ENSCAFG00000000453	ZFC3H1	48	0.34	1.73e-02	darkmagenta
ENSCAFG00000000453	ZFC3H1	72	-0.38	6.10e-03	darkmagenta
ENSCAFG00000000454	VARS2	24	-0.07	4.58e-01	darkolivegreen
ENSCAFG00000000454	VARS2	48	0.01	9.31e-01	darkolivegreen
ENSCAFG00000000454	VARS2	72	0.40	2.76e-07	darkolivegreen
ENSCAFG00000000458	RAB21	24	-0.28	3.75e-03	lightcyan
ENSCAFG00000000458	RAB21	48	-0.08	4.99e-01	lightcyan
ENSCAFG00000000458	RAB21	72	-0.04	7.66e-01	lightcyan
ENSCAFG00000000459	TBC1D15	24	-0.10	5.28e-01	lightgreen
ENSCAFG00000000459	TBC1D15	48	-0.23	1.17e-01	lightgreen
ENSCAFG00000000459	TBC1D15	72	-0.39	4.54e-03	lightgreen
ENSCAFG00000000460	LAPTM4B	24	0.88	NA
ENSCAFG00000000460	LAPTM4B	48	3.06	NA
ENSCAFG00000000460	LAPTM4B	72	1.14	NA
ENSCAFG00000000462	TPH2	24	-2.41	1.74e-05
ENSCAFG00000000462	TPH2	48	-4.31	8.64e-06
ENSCAFG00000000462	TPH2	72	-2.50	5.12e-05
ENSCAFG00000000464	CNOT6	24	-0.44	6.45e-03	lightcyan
ENSCAFG00000000464	CNOT6	48	-0.20	2.88e-01	lightcyan
ENSCAFG00000000464	CNOT6	72	0.37	2.98e-02	lightcyan
ENSCAFG00000000469	POP1	24	-0.36	6.27e-05	darkolivegreen
ENSCAFG00000000469	POP1	48	-0.12	2.63e-01	darkolivegreen
ENSCAFG00000000469	POP1	72	0.81	2.26e-19	darkolivegreen
ENSCAFG00000000470		24	0.87	5.42e-01
ENSCAFG00000000470		48	-0.03	9.88e-01
ENSCAFG00000000470		72	0.27	8.78e-01
ENSCAFG00000000478	CCHCR1	24	0.57	3.36e-08	darkmagenta
ENSCAFG00000000478	CCHCR1	48	0.42	9.65e-05	darkmagenta
ENSCAFG00000000478	CCHCR1	72	0.14	2.41e-01	darkmagenta
ENSCAFG00000000479	KCNC2	24	0.15	NA
ENSCAFG00000000479	KCNC2	48	1.15	NA
ENSCAFG00000000479	KCNC2	72	-0.75	NA
ENSCAFG00000000480	NIPAL2	24	-0.21	7.36e-02	lightgreen
ENSCAFG00000000480	NIPAL2	48	-0.18	1.58e-01	lightgreen
ENSCAFG00000000480	NIPAL2	72	0.12	3.80e-01	lightgreen
ENSCAFG00000000482	FLT4	24	0.00	NA
ENSCAFG00000000482	FLT4	48	0.00	NA
ENSCAFG00000000482	FLT4	72	-0.78	NA
ENSCAFG00000000483	TCF19	24	-0.70	3.30e-11	darkolivegreen
ENSCAFG00000000483	TCF19	48	-0.43	1.02e-04	darkolivegreen
ENSCAFG00000000483	TCF19	72	0.55	7.28e-07	darkolivegreen
ENSCAFG00000000484	STK3	24	-0.20	1.70e-01	lightgreen
ENSCAFG00000000484	STK3	48	-0.40	5.61e-03	lightgreen
ENSCAFG00000000484	STK3	72	-0.37	9.61e-03	lightgreen
ENSCAFG00000000485		24	0.57	NA
ENSCAFG00000000485		48	-0.71	NA
ENSCAFG00000000485		72	0.18	NA
ENSCAFG00000000487	DLA88	24	0.81	1.90e-11	darkmagenta
ENSCAFG00000000487	DLA88	48	0.53	2.22e-05	darkmagenta
ENSCAFG00000000487	DLA88	72	-0.17	2.28e-01	darkmagenta
ENSCAFG00000000488	KCNS2	24	-0.76	NA
ENSCAFG00000000488	KCNS2	48	0.00	NA
ENSCAFG00000000488	KCNS2	72	1.73	NA
ENSCAFG00000000491		24	0.08	9.44e-01
ENSCAFG00000000491		48	0.43	6.82e-01
ENSCAFG00000000491		72	0.40	7.23e-01
ENSCAFG00000000493	OSR2	24	0.44	NA
ENSCAFG00000000493	OSR2	48	-0.62	8.02e-01
ENSCAFG00000000493	OSR2	72	-0.74	NA
ENSCAFG00000000497		24	1.75	3.93e-05	darkmagenta
ENSCAFG00000000497		48	2.05	4.21e-06	darkmagenta
ENSCAFG00000000497		72	2.21	1.92e-05	darkmagenta
ENSCAFG00000000502		24	0.91	5.85e-03	darkmagenta
ENSCAFG00000000502		48	1.19	1.24e-03	darkmagenta
ENSCAFG00000000502		72	2.31	3.81e-07	darkmagenta
ENSCAFG00000000506	MCCD1	24	0.12	8.77e-01
ENSCAFG00000000506	MCCD1	48	1.14	8.06e-02
ENSCAFG00000000506	MCCD1	72	0.35	6.62e-01
ENSCAFG00000000507	VPS13B	24	-0.18	4.55e-01	cyan
ENSCAFG00000000507	VPS13B	48	-0.07	8.17e-01	cyan
ENSCAFG00000000507	VPS13B	72	-0.03	9.11e-01	cyan
ENSCAFG00000000509	DDX39B	24	0.05	5.67e-01	darkolivegreen
ENSCAFG00000000509	DDX39B	48	0.24	1.18e-03	darkolivegreen
ENSCAFG00000000509	DDX39B	72	0.55	1.30e-15	darkolivegreen
ENSCAFG00000000512	SRFBP1	24	-0.51	2.02e-04	lightgreen
ENSCAFG00000000512	SRFBP1	48	-0.27	7.71e-02	lightgreen
ENSCAFG00000000512	SRFBP1	72	-0.38	1.01e-02	lightgreen
ENSCAFG00000000513	ATP6V1G2	24	0.42	3.26e-01	darkmagenta
ENSCAFG00000000513	ATP6V1G2	48	0.46	3.45e-01	darkmagenta
ENSCAFG00000000513	ATP6V1G2	72	0.29	6.07e-01	darkmagenta
ENSCAFG00000000515	LTA	24	-0.43	4.14e-04	darkolivegreen
ENSCAFG00000000515	LTA	48	0.40	1.08e-03	darkolivegreen
ENSCAFG00000000515	LTA	72	0.38	2.80e-03	darkolivegreen
ENSCAFG00000000517	TNF	24	0.29	4.43e-01	darkmagenta
ENSCAFG00000000517	TNF	48	0.55	1.19e-01	darkmagenta
ENSCAFG00000000517	TNF	72	-1.04	1.48e-03	darkmagenta
ENSCAFG00000000525	GLIPR1	24	-0.40	3.13e-01	lightgreen
ENSCAFG00000000525	GLIPR1	48	-0.26	5.83e-01	lightgreen
ENSCAFG00000000525	GLIPR1	72	-0.79	3.88e-02	lightgreen
ENSCAFG00000000529	RGS22	24	-1.05	2.73e-04	lightgreen
ENSCAFG00000000529	RGS22	48	-1.34	1.68e-05	lightgreen
ENSCAFG00000000529	RGS22	72	-1.73	2.01e-09	lightgreen
ENSCAFG00000000530	SNX2	24	0.23	7.98e-03	darkmagenta
ENSCAFG00000000530	SNX2	48	0.36	1.85e-05	darkmagenta
ENSCAFG00000000530	SNX2	72	0.03	7.87e-01	darkmagenta
ENSCAFG00000000533	PRRC2A	24	-0.19	1.18e-01	cyan
ENSCAFG00000000533	PRRC2A	48	-0.28	1.56e-02	cyan
ENSCAFG00000000533	PRRC2A	72	-0.04	7.88e-01	cyan
ENSCAFG00000000534	SNX24	24	0.41	6.22e-01
ENSCAFG00000000534	SNX24	48	-0.20	8.33e-01
ENSCAFG00000000534	SNX24	72	-1.13	1.21e-01
ENSCAFG00000000540		24	0.03	9.22e-01	grey
ENSCAFG00000000540		48	0.20	4.82e-01	grey
ENSCAFG00000000540		72	-0.22	4.15e-01	grey
ENSCAFG00000000543	CEP120	24	0.37	6.84e-05	darkmagenta
ENSCAFG00000000543	CEP120	48	0.17	1.05e-01	darkmagenta
ENSCAFG00000000543	CEP120	72	-0.34	5.37e-04	darkmagenta
ENSCAFG00000000544	FBXO43	24	0.17	8.09e-01
ENSCAFG00000000544	FBXO43	48	-1.40	7.48e-02
ENSCAFG00000000544	FBXO43	72	-0.59	3.94e-01
ENSCAFG00000000547	FBXO5	24	-0.71	3.22e-07	lightgreen
ENSCAFG00000000547	FBXO5	48	-0.77	6.01e-08	lightgreen
ENSCAFG00000000547	FBXO5	72	-0.39	9.91e-03	lightgreen
ENSCAFG00000000549	MTRF1L	24	-0.12	4.48e-01	lightgreen
ENSCAFG00000000549	MTRF1L	48	-0.05	8.03e-01	lightgreen
ENSCAFG00000000549	MTRF1L	72	-0.35	1.48e-02	lightgreen
ENSCAFG00000000550	RGS17	24	-0.68	1.76e-01
ENSCAFG00000000550	RGS17	48	0.44	4.60e-01
ENSCAFG00000000550	RGS17	72	-0.17	7.87e-01
ENSCAFG00000000554		24	-0.05	8.12e-01	darkolivegreen
ENSCAFG00000000554		48	-0.19	2.83e-01	darkolivegreen
ENSCAFG00000000554		72	0.62	2.63e-04	darkolivegreen
ENSCAFG00000000555	RNF19A	24	0.54	2.61e-05	darkmagenta
ENSCAFG00000000555	RNF19A	48	0.68	1.19e-07	darkmagenta
ENSCAFG00000000555	RNF19A	72	0.25	8.53e-02	darkmagenta
ENSCAFG00000000557	CSNK1G3	24	0.06	7.71e-01	grey
ENSCAFG00000000557	CSNK1G3	48	0.16	4.53e-01	grey
ENSCAFG00000000557	CSNK1G3	72	-0.27	1.90e-01	grey
ENSCAFG00000000561	MIOX	24	1.16	NA
ENSCAFG00000000561	MIOX	48	0.00	NA
ENSCAFG00000000561	MIOX	72	-1.17	NA
ENSCAFG00000000562	CNKSR3	24	-1.24	1.05e-03	lightcyan
ENSCAFG00000000562	CNKSR3	48	-1.04	1.36e-02	lightcyan
ENSCAFG00000000562	CNKSR3	72	0.22	6.75e-01	lightcyan
ENSCAFG00000000563	SNX31	24	-0.08	3.79e-01	lightgreen
ENSCAFG00000000563	SNX31	48	-0.05	6.69e-01	lightgreen
ENSCAFG00000000563	SNX31	72	-0.21	1.57e-02	lightgreen
ENSCAFG00000000564	SCO2	24	-0.12	4.52e-01	darkolivegreen
ENSCAFG00000000564	SCO2	48	-0.10	5.71e-01	darkolivegreen
ENSCAFG00000000564	SCO2	72	0.58	4.54e-05	darkolivegreen
ENSCAFG00000000565		24	0.26	5.42e-01	grey
ENSCAFG00000000565		48	0.27	5.58e-01	grey
ENSCAFG00000000565		72	-0.09	8.55e-01	grey
ENSCAFG00000000566	ARSA	24	1.11	3.08e-22	darkmagenta
ENSCAFG00000000566	ARSA	48	0.99	3.35e-18	darkmagenta
ENSCAFG00000000566	ARSA	72	-0.13	3.27e-01	darkmagenta
ENSCAFG00000000567	PABPC1	24	0.06	3.80e-01	salmon
ENSCAFG00000000567	PABPC1	48	0.13	2.81e-02	salmon
ENSCAFG00000000567	PABPC1	72	0.15	1.02e-02	salmon
ENSCAFG00000000568	MAPK8IP2	24	0.50	2.30e-01	darkmagenta
ENSCAFG00000000568	MAPK8IP2	48	1.21	6.54e-03	darkmagenta
ENSCAFG00000000568	MAPK8IP2	72	0.27	5.67e-01	darkmagenta
ENSCAFG00000000569	ZNF608	24	0.20	2.24e-01	lightcyan1
ENSCAFG00000000569	ZNF608	48	-0.21	1.87e-01	lightcyan1
ENSCAFG00000000569	ZNF608	72	-0.86	9.67e-10	lightcyan1
ENSCAFG00000000570	SCAF8	24	-0.05	7.70e-01	salmon
ENSCAFG00000000570	SCAF8	48	0.17	2.52e-01	salmon
ENSCAFG00000000570	SCAF8	72	0.65	1.01e-06	salmon
ENSCAFG00000000575	BAG6	24	0.18	5.71e-02	darkmagenta
ENSCAFG00000000575	BAG6	48	0.25	9.36e-03	darkmagenta
ENSCAFG00000000575	BAG6	72	0.41	8.56e-06	darkmagenta
ENSCAFG00000000577	TIAM2	24	-0.22	4.89e-01	lightgreen
ENSCAFG00000000577	TIAM2	48	-0.65	3.19e-02	lightgreen
ENSCAFG00000000577	TIAM2	72	-0.62	4.72e-02	lightgreen
ENSCAFG00000000578		24	-0.25	8.55e-01
ENSCAFG00000000578		48	-1.73	2.12e-01
ENSCAFG00000000578		72	-0.63	6.92e-01
ENSCAFG00000000579	CHKB	24	0.62	1.78e-09	darkmagenta
ENSCAFG00000000579	CHKB	48	0.33	1.87e-03	darkmagenta
ENSCAFG00000000579	CHKB	72	0.01	9.27e-01	darkmagenta
ENSCAFG00000000580		24	-0.05	5.72e-01	salmon
ENSCAFG00000000580		48	0.13	1.16e-01	salmon
ENSCAFG00000000580		72	0.36	2.34e-06	salmon
ENSCAFG00000000581	TFB1M	24	-0.62	4.39e-03	lightgreen
ENSCAFG00000000581	TFB1M	48	-0.74	7.52e-04	lightgreen
ENSCAFG00000000581	TFB1M	72	-0.67	2.23e-03	lightgreen
ENSCAFG00000000582	GRAMD2B	24	-0.78	1.55e-15	lightgreen
ENSCAFG00000000582	GRAMD2B	48	-0.64	4.14e-11	lightgreen
ENSCAFG00000000582	GRAMD2B	72	-0.56	6.47e-09	lightgreen
ENSCAFG00000000583	CLDN20	24	-0.76	NA
ENSCAFG00000000583	CLDN20	48	0.00	NA
ENSCAFG00000000583	CLDN20	72	0.78	NA
ENSCAFG00000000584	ZNF706	24	-0.13	2.04e-01	lightcyan
ENSCAFG00000000584	ZNF706	48	0.10	3.96e-01	lightcyan
ENSCAFG00000000584	ZNF706	72	0.11	3.42e-01	lightcyan
ENSCAFG00000000586	CPT1B	24	0.58	1.72e-06	darkmagenta
ENSCAFG00000000586	CPT1B	48	0.38	2.81e-03	darkmagenta
ENSCAFG00000000586	CPT1B	72	-0.21	1.20e-01	darkmagenta
ENSCAFG00000000587	GRHL2	24	-1.28	5.76e-01
ENSCAFG00000000587	GRHL2	48	-2.83	1.45e-01
ENSCAFG00000000587	GRHL2	72	1.14	6.83e-01
ENSCAFG00000000588	ALDH7A1	24	-0.60	2.89e-10	lightgreen
ENSCAFG00000000588	ALDH7A1	48	-0.47	1.19e-06	lightgreen
ENSCAFG00000000588	ALDH7A1	72	-0.63	4.42e-11	lightgreen
ENSCAFG00000000590	PHAX	24	-0.63	1.88e-05	lightgreen
ENSCAFG00000000590	PHAX	48	-0.18	2.84e-01	lightgreen
ENSCAFG00000000590	PHAX	72	-0.02	9.29e-01	lightgreen
ENSCAFG00000000592	TEX43	24	0.00	NA
ENSCAFG00000000592	TEX43	48	1.21	NA
ENSCAFG00000000592	TEX43	72	-0.78	NA
ENSCAFG00000000593	LMNB1	24	-0.77	1.64e-32	lightgreen
ENSCAFG00000000593	LMNB1	48	-0.57	6.39e-18	lightgreen
ENSCAFG00000000593	LMNB1	72	-0.06	4.47e-01	lightgreen
ENSCAFG00000000594	MARCHF3	24	0.33	4.49e-01	darkmagenta
ENSCAFG00000000594	MARCHF3	48	0.11	8.43e-01	darkmagenta
ENSCAFG00000000594	MARCHF3	72	0.40	4.20e-01	darkmagenta
ENSCAFG00000000595		24	-0.13	8.90e-01
ENSCAFG00000000595		48	1.12	2.20e-01
ENSCAFG00000000595		72	-1.22	1.99e-01
ENSCAFG00000000598	APOM	24	0.49	2.23e-01	darkmagenta
ENSCAFG00000000598	APOM	48	0.57	1.66e-01	darkmagenta
ENSCAFG00000000598	APOM	72	0.00	9.94e-01	darkmagenta
ENSCAFG00000000600	C6orf47	24	0.74	4.49e-03	darkmagenta
ENSCAFG00000000600	C6orf47	48	0.47	8.87e-02	darkmagenta
ENSCAFG00000000600	C6orf47	72	0.03	9.37e-01	darkmagenta
ENSCAFG00000000601	GPANK1	24	0.70	2.09e-06	darkmagenta
ENSCAFG00000000601	GPANK1	48	0.61	5.72e-05	darkmagenta
ENSCAFG00000000601	GPANK1	72	0.14	4.55e-01	darkmagenta
ENSCAFG00000000602	RRM2B	24	0.37	1.36e-02	darkmagenta
ENSCAFG00000000602	RRM2B	48	0.36	2.43e-02	darkmagenta
ENSCAFG00000000602	RRM2B	72	0.13	4.85e-01	darkmagenta
ENSCAFG00000000603	NCAPH2	24	0.55	4.89e-13	darkmagenta
ENSCAFG00000000603	NCAPH2	48	0.24	3.41e-03	darkmagenta
ENSCAFG00000000603	NCAPH2	72	-0.24	3.44e-03	darkmagenta
ENSCAFG00000000604	CSNK2B	24	0.24	3.30e-02	darkmagenta
ENSCAFG00000000604	CSNK2B	48	0.18	1.27e-01	darkmagenta
ENSCAFG00000000604	CSNK2B	72	-0.12	3.56e-01	darkmagenta
ENSCAFG00000000606	LY6G5C	24	0.04	9.32e-01	grey
ENSCAFG00000000606	LY6G5C	48	0.25	6.30e-01	grey
ENSCAFG00000000606	LY6G5C	72	-0.05	9.37e-01	grey
ENSCAFG00000000607	ABHD16A	24	0.57	1.92e-08	darkmagenta
ENSCAFG00000000607	ABHD16A	48	0.44	2.64e-05	darkmagenta
ENSCAFG00000000607	ABHD16A	72	0.25	2.78e-02	darkmagenta
ENSCAFG00000000608	ARID1B	24	0.01	9.72e-01	cyan
ENSCAFG00000000608	ARID1B	48	-0.02	9.36e-01	cyan
ENSCAFG00000000608	ARID1B	72	-0.05	8.26e-01	cyan
ENSCAFG00000000609	ADM2	24	-0.16	NA
ENSCAFG00000000609	ADM2	48	0.25	NA
ENSCAFG00000000609	ADM2	72	-0.65	NA
ENSCAFG00000000610		24	0.74	6.66e-01
ENSCAFG00000000610		48	3.90	2.56e-02
ENSCAFG00000000610		72	-1.04	6.24e-01
ENSCAFG00000000611	MEGF10	24	1.88	3.70e-01
ENSCAFG00000000611	MEGF10	48	2.46	2.17e-01
ENSCAFG00000000611	MEGF10	72	3.09	1.66e-01
ENSCAFG00000000612	SBF1	24	0.16	9.49e-02	lightcyan1
ENSCAFG00000000612	SBF1	48	-0.42	9.21e-07	lightcyan1
ENSCAFG00000000612	SBF1	72	-0.74	5.26e-19	lightcyan1
ENSCAFG00000000613		24	0.00	NA
ENSCAFG00000000613		48	1.21	NA
ENSCAFG00000000613		72	-0.78	NA
ENSCAFG00000000614	LY6G6C	24	1.06	6.50e-01
ENSCAFG00000000614	LY6G6C	48	-2.50	1.22e-01
ENSCAFG00000000614	LY6G6C	72	-0.10	9.61e-01
ENSCAFG00000000615	MPIG6B	24	-0.26	8.62e-01
ENSCAFG00000000615	MPIG6B	48	-1.29	3.93e-01
ENSCAFG00000000615	MPIG6B	72	-0.35	8.25e-01
ENSCAFG00000000616	TMEM242	24	0.14	3.66e-01	darkmagenta
ENSCAFG00000000616	TMEM242	48	0.04	8.31e-01	darkmagenta
ENSCAFG00000000616	TMEM242	72	-0.22	1.45e-01	darkmagenta
ENSCAFG00000000617	DDAH2	24	1.11	9.41e-07	darkmagenta
ENSCAFG00000000617	DDAH2	48	0.56	2.16e-02	darkmagenta
ENSCAFG00000000617	DDAH2	72	0.01	9.70e-01	darkmagenta
ENSCAFG00000000618	ZDHHC14	24	1.33	2.51e-15	darkmagenta
ENSCAFG00000000618	ZDHHC14	48	1.52	4.74e-18	darkmagenta
ENSCAFG00000000618	ZDHHC14	72	1.71	2.85e-17	darkmagenta
ENSCAFG00000000619	UBR5	24	-0.21	2.18e-01	cyan
ENSCAFG00000000619	UBR5	48	-0.18	3.30e-01	cyan
ENSCAFG00000000619	UBR5	72	0.14	4.76e-01	cyan
ENSCAFG00000000620	PPP6R2	24	0.19	1.75e-02	darkmagenta
ENSCAFG00000000620	PPP6R2	48	0.15	7.25e-02	darkmagenta
ENSCAFG00000000620	PPP6R2	72	0.11	2.10e-01	darkmagenta
ENSCAFG00000000621	CLIC1	24	0.55	2.46e-06	darkmagenta
ENSCAFG00000000621	CLIC1	48	0.37	2.89e-03	darkmagenta
ENSCAFG00000000621	CLIC1	72	0.26	4.28e-02	darkmagenta
ENSCAFG00000000622	PRRC1	24	-0.56	1.20e-04	darkolivegreen
ENSCAFG00000000622	PRRC1	48	-0.27	8.55e-02	darkolivegreen
ENSCAFG00000000622	PRRC1	72	0.10	6.03e-01	darkolivegreen
ENSCAFG00000000626		24	0.78	8.80e-09	darkmagenta
ENSCAFG00000000626		48	0.81	4.62e-09	darkmagenta
ENSCAFG00000000626		72	-0.27	8.15e-02	darkmagenta
ENSCAFG00000000627	SNX9	24	-0.39	2.36e-04	lightgreen
ENSCAFG00000000627	SNX9	48	-0.34	1.85e-03	lightgreen
ENSCAFG00000000627	SNX9	72	-0.40	1.79e-04	lightgreen
ENSCAFG00000000628	SAPCD1	24	-0.53	2.79e-01
ENSCAFG00000000628	SAPCD1	48	0.03	9.65e-01
ENSCAFG00000000628	SAPCD1	72	1.45	4.00e-03
ENSCAFG00000000629	DENND6B	24	0.64	1.39e-04	darkmagenta
ENSCAFG00000000629	DENND6B	48	0.42	2.00e-02	darkmagenta
ENSCAFG00000000629	DENND6B	72	-0.30	1.22e-01	darkmagenta
ENSCAFG00000000630	VWA7	24	-0.58	4.06e-05	darkolivegreen
ENSCAFG00000000630	VWA7	48	-0.40	6.45e-03	darkolivegreen
ENSCAFG00000000630	VWA7	72	0.33	3.64e-02	darkolivegreen
ENSCAFG00000000632		24	0.51	7.15e-01
ENSCAFG00000000632		48	0.98	4.81e-01
ENSCAFG00000000632		72	1.34	3.64e-01
ENSCAFG00000000634		24	-0.71	NA
ENSCAFG00000000634		48	-2.84	2.57e-01
ENSCAFG00000000634		72	-1.57	NA
ENSCAFG00000000636	VARS1	24	-0.57	6.32e-08	darkolivegreen
ENSCAFG00000000636	VARS1	48	-0.29	9.27e-03	darkolivegreen
ENSCAFG00000000636	VARS1	72	0.73	4.22e-12	darkolivegreen
ENSCAFG00000000637	SLC12A2	24	0.07	6.52e-01	darkmagenta
ENSCAFG00000000637	SLC12A2	48	0.27	6.70e-02	darkmagenta
ENSCAFG00000000637	SLC12A2	72	0.56	4.24e-05	darkmagenta
ENSCAFG00000000638	KLF10	24	0.91	2.28e-02	darkmagenta
ENSCAFG00000000638	KLF10	48	1.23	1.66e-03	darkmagenta
ENSCAFG00000000638	KLF10	72	0.94	2.10e-02	darkmagenta
ENSCAFG00000000639	HSPA1L	24	-0.40	2.28e-01	lightcyan1
ENSCAFG00000000639	HSPA1L	48	-0.77	7.88e-03	lightcyan1
ENSCAFG00000000639	HSPA1L	72	-0.97	2.84e-04	lightcyan1
ENSCAFG00000000641		24	1.64	2.66e-03
ENSCAFG00000000641		48	1.37	1.33e-02
ENSCAFG00000000641		72	-0.43	5.87e-01
ENSCAFG00000000642	NEU1	24	0.43	2.81e-05	darkmagenta
ENSCAFG00000000642	NEU1	48	0.34	1.15e-03	darkmagenta
ENSCAFG00000000642	NEU1	72	0.29	6.83e-03	darkmagenta
ENSCAFG00000000643	AZIN1	24	-0.63	1.04e-11	lightcyan
ENSCAFG00000000643	AZIN1	48	-0.20	4.96e-02	lightcyan
ENSCAFG00000000643	AZIN1	72	0.24	1.89e-02	lightcyan
ENSCAFG00000000644	SYNJ2	24	-0.90	1.11e-04	cyan
ENSCAFG00000000644	SYNJ2	48	-0.43	8.51e-02	cyan
ENSCAFG00000000644	SYNJ2	72	-0.13	6.62e-01	cyan
ENSCAFG00000000646		24	0.71	2.16e-01
ENSCAFG00000000646		48	0.23	7.54e-01
ENSCAFG00000000646		72	0.61	3.65e-01
ENSCAFG00000000647	SERAC1	24	-0.11	4.84e-01	lightcyan1
ENSCAFG00000000647	SERAC1	48	-0.22	1.25e-01	lightcyan1
ENSCAFG00000000647	SERAC1	72	-0.77	2.58e-09	lightcyan1
ENSCAFG00000000649	ATP6V1C1	24	-0.20	9.39e-02	lightcyan
ENSCAFG00000000649	ATP6V1C1	48	-0.03	8.73e-01	lightcyan
ENSCAFG00000000649	ATP6V1C1	72	0.03	8.28e-01	lightcyan
ENSCAFG00000000652	TULP4	24	-0.27	9.23e-02	cyan
ENSCAFG00000000652	TULP4	48	-0.19	2.60e-01	cyan
ENSCAFG00000000652	TULP4	72	-0.09	6.45e-01	cyan
ENSCAFG00000000653		24	1.14	6.91e-02
ENSCAFG00000000653		48	1.39	2.26e-02
ENSCAFG00000000653		72	0.23	7.75e-01
ENSCAFG00000000655	TMEM181	24	-0.18	5.11e-01	lightcyan1
ENSCAFG00000000655	TMEM181	48	-0.18	5.42e-01	lightcyan1
ENSCAFG00000000655	TMEM181	72	-0.88	2.44e-04	lightcyan1
ENSCAFG00000000656	CTHRC1	24	1.83	NA
ENSCAFG00000000656	CTHRC1	48	-0.71	NA
ENSCAFG00000000656	CTHRC1	72	0.00	NA
ENSCAFG00000000657	DYNLT1	24	0.47	6.96e-04	darkmagenta
ENSCAFG00000000657	DYNLT1	48	0.61	9.71e-06	darkmagenta
ENSCAFG00000000657	DYNLT1	72	0.03	8.70e-01	darkmagenta
ENSCAFG00000000658	SLC44A4	24	2.15	NA
ENSCAFG00000000658	SLC44A4	48	1.70	NA
ENSCAFG00000000658	SLC44A4	72	0.32	NA
ENSCAFG00000000659	SYTL3	24	-1.50	1.38e-01
ENSCAFG00000000659	SYTL3	48	0.11	9.30e-01
ENSCAFG00000000659	SYTL3	72	-0.89	3.53e-01
ENSCAFG00000000661	EZR	24	0.07	4.13e-01	darkmagenta
ENSCAFG00000000661	EZR	48	0.31	1.92e-05	darkmagenta
ENSCAFG00000000661	EZR	72	0.62	2.96e-19	darkmagenta
ENSCAFG00000000663	DCAF13	24	-0.31	1.20e-03	lightgreen
ENSCAFG00000000663	DCAF13	48	-0.21	4.73e-02	lightgreen
ENSCAFG00000000663	DCAF13	72	-0.07	5.67e-01	lightgreen
ENSCAFG00000000664	RSPH3	24	0.07	8.71e-01	lightgreen
ENSCAFG00000000664	RSPH3	48	-0.96	1.89e-02	lightgreen
ENSCAFG00000000664	RSPH3	72	-1.25	1.37e-04	lightgreen
ENSCAFG00000000665	TAGAP	24	0.62	1.44e-03	darkmagenta
ENSCAFG00000000665	TAGAP	48	0.77	7.56e-05	darkmagenta
ENSCAFG00000000665	TAGAP	72	-0.37	7.99e-02	darkmagenta
ENSCAFG00000000667	FNDC1	24	0.00	NA
ENSCAFG00000000667	FNDC1	48	-0.71	NA
ENSCAFG00000000667	FNDC1	72	-0.78	NA
ENSCAFG00000000669	EHMT2	24	-0.16	7.44e-02	darkolivegreen
ENSCAFG00000000669	EHMT2	48	-0.18	5.23e-02	darkolivegreen
ENSCAFG00000000669	EHMT2	72	0.06	5.80e-01	darkolivegreen
ENSCAFG00000000670	RIMS2	24	-1.01	NA
ENSCAFG00000000670	RIMS2	48	1.68	NA
ENSCAFG00000000670	RIMS2	72	0.17	NA
ENSCAFG00000000671	SOD2	24	-0.78	1.52e-15	lightgreen
ENSCAFG00000000671	SOD2	48	-0.76	4.95e-15	lightgreen
ENSCAFG00000000671	SOD2	72	-0.22	4.74e-02	lightgreen
ENSCAFG00000000673	PLXNB2	24	1.97	8.73e-29	darkmagenta
ENSCAFG00000000673	PLXNB2	48	0.84	5.92e-06	darkmagenta
ENSCAFG00000000673	PLXNB2	72	-0.72	1.25e-04	darkmagenta
ENSCAFG00000000674	ZBTB12	24	-0.33	6.99e-02	lightgreen
ENSCAFG00000000674	ZBTB12	48	-0.71	5.15e-05	lightgreen
ENSCAFG00000000674	ZBTB12	72	-0.72	4.89e-05	lightgreen
ENSCAFG00000000675	DCSTAMP	24	0.51	5.62e-01
ENSCAFG00000000675	DCSTAMP	48	0.73	4.06e-01
ENSCAFG00000000675	DCSTAMP	72	0.40	6.94e-01
ENSCAFG00000000676	DPYS	24	-0.65	6.22e-01
ENSCAFG00000000676	DPYS	48	-0.88	4.55e-01
ENSCAFG00000000676	DPYS	72	-0.86	4.57e-01
ENSCAFG00000000678	ZFPM2	24	0.00	NA
ENSCAFG00000000678	ZFPM2	48	-0.69	NA
ENSCAFG00000000678	ZFPM2	72	-0.77	NA
ENSCAFG00000000679	SKIV2L	24	0.04	7.46e-01	darkolivegreen
ENSCAFG00000000679	SKIV2L	48	-0.04	7.62e-01	darkolivegreen
ENSCAFG00000000679	SKIV2L	72	0.27	3.85e-03	darkolivegreen
ENSCAFG00000000680	OXR1	24	0.12	4.12e-01	cyan
ENSCAFG00000000680	OXR1	48	0.21	1.22e-01	cyan
ENSCAFG00000000680	OXR1	72	-0.12	4.08e-01	cyan
ENSCAFG00000000681	FBN2	24	1.16	NA
ENSCAFG00000000681	FBN2	48	1.21	NA
ENSCAFG00000000681	FBN2	72	0.00	NA
ENSCAFG00000000682	ABRA	24	0.00	NA
ENSCAFG00000000682	ABRA	48	-0.51	NA
ENSCAFG00000000682	ABRA	72	-0.76	NA
ENSCAFG00000000683		24	-0.56	1.18e-01	lightgreen
ENSCAFG00000000683		48	-0.69	7.07e-02	lightgreen
ENSCAFG00000000683		72	0.16	7.47e-01	lightgreen
ENSCAFG00000000685	MAPK12	24	0.00	NA
ENSCAFG00000000685	MAPK12	48	0.00	NA
ENSCAFG00000000685	MAPK12	72	-0.75	NA
ENSCAFG00000000686	C2	24	0.46	7.88e-04	lightcyan1
ENSCAFG00000000686	C2	48	0.16	3.42e-01	lightcyan1
ENSCAFG00000000686	C2	72	-0.91	2.75e-12	lightcyan1
ENSCAFG00000000688	HDAC10	24	1.25	7.07e-39	darkmagenta
ENSCAFG00000000688	HDAC10	48	0.91	3.15e-21	darkmagenta
ENSCAFG00000000688	HDAC10	72	-0.10	3.91e-01	darkmagenta
ENSCAFG00000000689	TUBGCP6	24	0.08	5.81e-01	lightcyan1
ENSCAFG00000000689	TUBGCP6	48	-0.13	3.42e-01	lightcyan1
ENSCAFG00000000689	TUBGCP6	72	-0.25	5.54e-02	lightcyan1
ENSCAFG00000000690	NELFE	24	-0.08	5.65e-01	grey
ENSCAFG00000000690	NELFE	48	0.08	5.97e-01	grey
ENSCAFG00000000690	NELFE	72	0.02	9.30e-01	grey
ENSCAFG00000000691	IGF2R	24	-0.06	6.59e-01	lightcyan1
ENSCAFG00000000691	IGF2R	48	-0.36	1.87e-03	lightcyan1
ENSCAFG00000000691	IGF2R	72	-0.64	4.44e-09	lightcyan1
ENSCAFG00000000692	SELENOO	24	0.51	5.14e-07	darkmagenta
ENSCAFG00000000692	SELENOO	48	0.51	4.11e-07	darkmagenta
ENSCAFG00000000692	SELENOO	72	0.29	7.82e-03	darkmagenta
ENSCAFG00000000693	ANGPT1	24	-0.72	NA
ENSCAFG00000000693	ANGPT1	48	-0.55	8.70e-01
ENSCAFG00000000693	ANGPT1	72	1.14	NA
ENSCAFG00000000694	DXO	24	0.36	4.51e-03	darkmagenta
ENSCAFG00000000694	DXO	48	0.17	2.45e-01	darkmagenta
ENSCAFG00000000694	DXO	72	-0.42	8.65e-04	darkmagenta
ENSCAFG00000000697		24	1.57	2.54e-05	darkmagenta
ENSCAFG00000000697		48	1.89	1.15e-06	darkmagenta
ENSCAFG00000000697		72	0.88	2.91e-02	darkmagenta
ENSCAFG00000000698	TRABD	24	1.15	8.20e-22	darkmagenta
ENSCAFG00000000698	TRABD	48	0.92	4.08e-14	darkmagenta
ENSCAFG00000000698	TRABD	72	0.58	4.36e-06	darkmagenta
ENSCAFG00000000699	PANX2	24	1.16	NA
ENSCAFG00000000699	PANX2	48	1.21	NA
ENSCAFG00000000699	PANX2	72	-2.00	NA
ENSCAFG00000000700	MOV10L1	24	2.03	7.89e-01
ENSCAFG00000000700	MOV10L1	48	-1.17	8.93e-01
ENSCAFG00000000700	MOV10L1	72	-6.14	3.87e-01
ENSCAFG00000000701		24	0.42	2.17e-06	darkmagenta
ENSCAFG00000000701		48	0.15	1.30e-01	darkmagenta
ENSCAFG00000000701		72	-0.24	1.11e-02	darkmagenta
ENSCAFG00000000702	EIF3E	24	0.43	1.54e-03	darkmagenta
ENSCAFG00000000702	EIF3E	48	0.27	6.38e-02	darkmagenta
ENSCAFG00000000702	EIF3E	72	-0.44	1.39e-03	darkmagenta
ENSCAFG00000000704	TTLL8	24	0.18	NA
ENSCAFG00000000704	TTLL8	48	1.26	NA
ENSCAFG00000000704	TTLL8	72	-0.78	NA
ENSCAFG00000000706	IL17REL	24	1.75	4.00e-06	darkmagenta
ENSCAFG00000000706	IL17REL	48	0.94	3.68e-02	darkmagenta
ENSCAFG00000000706	IL17REL	72	-1.28	3.79e-03	darkmagenta
ENSCAFG00000000709	CRELD2	24	0.16	3.18e-01	darkmagenta
ENSCAFG00000000709	CRELD2	48	0.62	7.65e-06	darkmagenta
ENSCAFG00000000709	CRELD2	72	1.07	5.49e-15	darkmagenta
ENSCAFG00000000711	ALG12	24	0.12	3.43e-01	darkmagenta
ENSCAFG00000000711	ALG12	48	0.25	3.54e-02	darkmagenta
ENSCAFG00000000711	ALG12	72	0.34	3.63e-03	darkmagenta
ENSCAFG00000000712	CYP21A2	24	-0.57	2.07e-01	lightgreen
ENSCAFG00000000712	CYP21A2	48	-1.06	2.11e-02	lightgreen
ENSCAFG00000000712	CYP21A2	72	0.10	8.78e-01	lightgreen
ENSCAFG00000000713		24	-0.44	3.76e-04	lightgreen
ENSCAFG00000000713		48	-0.22	1.08e-01	lightgreen
ENSCAFG00000000713		72	-0.89	1.54e-13	lightgreen
ENSCAFG00000000714	ZBED4	24	0.19	4.95e-02	darkmagenta
ENSCAFG00000000714	ZBED4	48	0.11	2.84e-01	darkmagenta
ENSCAFG00000000714	ZBED4	72	0.34	3.05e-04	darkmagenta
ENSCAFG00000000718	BRD1	24	0.41	1.48e-06	darkmagenta
ENSCAFG00000000718	BRD1	48	0.22	1.42e-02	darkmagenta
ENSCAFG00000000718	BRD1	72	0.24	8.25e-03	darkmagenta
ENSCAFG00000000719	NUDCD1	24	-0.74	7.01e-11	lightgreen
ENSCAFG00000000719	NUDCD1	48	-0.39	1.43e-03	lightgreen
ENSCAFG00000000719	NUDCD1	72	-0.42	4.73e-04	lightgreen
ENSCAFG00000000720	ACAT2	24	-0.96	1.17e-21	lightgreen
ENSCAFG00000000720	ACAT2	48	-1.87	1.03e-81	lightgreen
ENSCAFG00000000720	ACAT2	72	-1.70	8.65e-68	lightgreen
ENSCAFG00000000721	ISOC1	24	-0.77	4.62e-08	lightgreen
ENSCAFG00000000721	ISOC1	48	-0.66	4.11e-06	lightgreen
ENSCAFG00000000721	ISOC1	72	-0.65	2.51e-06	lightgreen
ENSCAFG00000000732	TCP1	24	-0.52	5.17e-11	darkolivegreen
ENSCAFG00000000732	TCP1	48	-0.09	3.37e-01	darkolivegreen
ENSCAFG00000000732	TCP1	72	0.43	1.19e-07	darkolivegreen
ENSCAFG00000000736	LYRM7	24	-0.70	4.13e-03	lightcyan
ENSCAFG00000000736	LYRM7	48	-0.33	2.40e-01	lightcyan
ENSCAFG00000000736	LYRM7	72	-0.21	4.83e-01	lightcyan
ENSCAFG00000000737	CDC42SE2	24	0.15	2.16e-01	cyan
ENSCAFG00000000737	CDC42SE2	48	0.02	9.07e-01	cyan
ENSCAFG00000000737	CDC42SE2	72	-0.02	8.90e-01	cyan
ENSCAFG00000000738	EBAG9	24	0.42	1.24e-05	darkmagenta
ENSCAFG00000000738	EBAG9	48	0.17	1.09e-01	darkmagenta
ENSCAFG00000000738	EBAG9	72	-0.31	2.01e-03	darkmagenta
ENSCAFG00000000740	PNLDC1	24	0.11	8.82e-01
ENSCAFG00000000740	PNLDC1	48	-0.49	4.59e-01
ENSCAFG00000000740	PNLDC1	72	0.36	5.63e-01
ENSCAFG00000000741	SYBU	24	1.04	4.15e-01
ENSCAFG00000000741	SYBU	48	1.28	3.96e-01
ENSCAFG00000000741	SYBU	72	-2.25	8.33e-02
ENSCAFG00000000743		24	-0.76	NA
ENSCAFG00000000743		48	0.00	NA
ENSCAFG00000000743		72	0.00	NA
ENSCAFG00000000745	TBC1D22A	24	0.36	3.61e-03	darkmagenta
ENSCAFG00000000745	TBC1D22A	48	0.06	6.86e-01	darkmagenta
ENSCAFG00000000745	TBC1D22A	72	-0.34	6.84e-03	darkmagenta
ENSCAFG00000000749		24	-0.52	7.65e-01
ENSCAFG00000000749		48	-0.64	7.51e-01
ENSCAFG00000000749		72	-0.58	8.02e-01
ENSCAFG00000000751	TNXB	24	0.08	8.91e-01	lightcyan1
ENSCAFG00000000751	TNXB	48	-0.92	3.71e-02	lightcyan1
ENSCAFG00000000751	TNXB	72	-1.41	4.14e-04	lightcyan1
ENSCAFG00000000752	CERK	24	0.48	2.14e-06	darkmagenta
ENSCAFG00000000752	CERK	48	0.43	3.31e-05	darkmagenta
ENSCAFG00000000752	CERK	72	0.44	2.61e-05	darkmagenta
ENSCAFG00000000755	FNIP1	24	0.07	7.82e-01	lightcyan1
ENSCAFG00000000755	FNIP1	48	-0.08	7.85e-01	lightcyan1
ENSCAFG00000000755	FNIP1	72	-0.88	1.22e-05	lightcyan1
ENSCAFG00000000756	GRAMD4	24	1.01	3.57e-27	darkmagenta
ENSCAFG00000000756	GRAMD4	48	0.95	6.23e-24	darkmagenta
ENSCAFG00000000756	GRAMD4	72	0.94	2.04e-23	darkmagenta
ENSCAFG00000000758	PLG	24	0.00	NA
ENSCAFG00000000758	PLG	48	1.21	NA
ENSCAFG00000000758	PLG	72	0.00	NA
ENSCAFG00000000760	MAP3K4	24	-0.29	1.62e-04	lightgreen
ENSCAFG00000000760	MAP3K4	48	-0.19	1.92e-02	lightgreen
ENSCAFG00000000760	MAP3K4	72	0.05	6.17e-01	lightgreen
ENSCAFG00000000761	ATF6B	24	0.18	1.07e-02	darkmagenta
ENSCAFG00000000761	ATF6B	48	0.25	4.09e-04	darkmagenta
ENSCAFG00000000761	ATF6B	72	0.24	7.57e-04	darkmagenta
ENSCAFG00000000764	PRRT1	24	1.30	1.02e-03	darkmagenta
ENSCAFG00000000764	PRRT1	48	1.28	8.45e-04	darkmagenta
ENSCAFG00000000764	PRRT1	72	0.91	2.13e-02	darkmagenta
ENSCAFG00000000765	AGPAT4	24	0.75	3.66e-06	darkmagenta
ENSCAFG00000000765	AGPAT4	48	-0.12	5.72e-01	darkmagenta
ENSCAFG00000000765	AGPAT4	72	-0.76	4.87e-06	darkmagenta
ENSCAFG00000000766	PPT2	24	0.46	2.02e-02	darkmagenta
ENSCAFG00000000766	PPT2	48	0.49	9.94e-03	darkmagenta
ENSCAFG00000000766	PPT2	72	0.00	9.91e-01	darkmagenta
ENSCAFG00000000767	CELSR1	24	1.16	3.51e-07	darkmagenta
ENSCAFG00000000767	CELSR1	48	0.16	6.14e-01	darkmagenta
ENSCAFG00000000767	CELSR1	72	-0.17	5.79e-01	darkmagenta
ENSCAFG00000000768	EGFL8	24	0.95	6.50e-04	darkmagenta
ENSCAFG00000000768	EGFL8	48	0.71	1.12e-02	darkmagenta
ENSCAFG00000000768	EGFL8	72	0.79	8.17e-03	darkmagenta
ENSCAFG00000000769	PRKN	24	-0.10	9.15e-01
ENSCAFG00000000769	PRKN	48	1.41	9.89e-02
ENSCAFG00000000769	PRKN	72	0.08	9.28e-01
ENSCAFG00000000770	PACRG	24	0.00	NA
ENSCAFG00000000770	PACRG	48	1.21	NA
ENSCAFG00000000770	PACRG	72	0.84	NA
ENSCAFG00000000771	AGPAT1	24	0.74	8.66e-10	darkmagenta
ENSCAFG00000000771	AGPAT1	48	0.83	7.64e-12	darkmagenta
ENSCAFG00000000771	AGPAT1	72	0.67	6.35e-08	darkmagenta
ENSCAFG00000000772	QKI	24	-0.49	1.53e-03	cyan
ENSCAFG00000000772	QKI	48	-0.59	1.26e-04	cyan
ENSCAFG00000000772	QKI	72	-0.35	3.03e-02	cyan
ENSCAFG00000000774	RNF5	24	0.42	2.79e-03	lightcyan1
ENSCAFG00000000774	RNF5	48	0.09	5.99e-01	lightcyan1
ENSCAFG00000000774	RNF5	72	-0.66	1.33e-06	lightcyan1
ENSCAFG00000000776		24	-0.67	NA
ENSCAFG00000000776		48	0.25	9.40e-01
ENSCAFG00000000776		72	0.18	NA
ENSCAFG00000000777	AGER	24	0.85	3.43e-04	darkmagenta
ENSCAFG00000000777	AGER	48	0.22	4.16e-01	darkmagenta
ENSCAFG00000000777	AGER	72	-0.40	1.00e-01	darkmagenta
ENSCAFG00000000779	TRMU	24	0.10	4.11e-01	darkmagenta
ENSCAFG00000000779	TRMU	48	0.03	8.39e-01	darkmagenta
ENSCAFG00000000779	TRMU	72	0.08	5.79e-01	darkmagenta
ENSCAFG00000000782	GTSE1	24	-0.27	5.80e-03	lightgreen
ENSCAFG00000000782	GTSE1	48	-0.52	4.37e-08	lightgreen
ENSCAFG00000000782	GTSE1	72	0.07	5.63e-01	lightgreen
ENSCAFG00000000783	PBX2	24	0.25	1.08e-02	darkmagenta
ENSCAFG00000000783	PBX2	48	0.15	1.83e-01	darkmagenta
ENSCAFG00000000783	PBX2	72	-0.13	2.56e-01	darkmagenta
ENSCAFG00000000784	TTC38	24	0.15	4.66e-01	lightcyan1
ENSCAFG00000000784	TTC38	48	0.03	9.02e-01	lightcyan1
ENSCAFG00000000784	TTC38	72	-0.25	2.01e-01	lightcyan1
ENSCAFG00000000785	PKDREJ	24	-1.09	5.03e-01
ENSCAFG00000000785	PKDREJ	48	3.45	8.00e-02
ENSCAFG00000000785	PKDREJ	72	-1.48	4.75e-01
ENSCAFG00000000786	CSMD3	24	0.96	NA
ENSCAFG00000000786	CSMD3	48	-1.65	NA
ENSCAFG00000000786	CSMD3	72	1.97	NA
ENSCAFG00000000787	CDPF1	24	0.62	1.67e-03	darkmagenta
ENSCAFG00000000787	CDPF1	48	0.57	5.32e-03	darkmagenta
ENSCAFG00000000787	CDPF1	72	-0.02	9.53e-01	darkmagenta
ENSCAFG00000000788	PPARA	24	-0.85	4.29e-01
ENSCAFG00000000788	PPARA	48	1.51	2.34e-01
ENSCAFG00000000788	PPARA	72	1.48	1.75e-01
ENSCAFG00000000789	WNT7B	24	6.53	2.59e-05
ENSCAFG00000000789	WNT7B	48	5.66	4.22e-04
ENSCAFG00000000789	WNT7B	72	3.52	5.43e-02
ENSCAFG00000000790	GPSM3	24	0.68	5.85e-11	darkmagenta
ENSCAFG00000000790	GPSM3	48	0.85	2.93e-16	darkmagenta
ENSCAFG00000000790	GPSM3	72	0.58	9.56e-08	darkmagenta
ENSCAFG00000000791	NOTCH4	24	1.84	3.13e-01
ENSCAFG00000000791	NOTCH4	48	2.26	2.01e-01
ENSCAFG00000000791	NOTCH4	72	-1.12	5.99e-01
ENSCAFG00000000792		24	0.18	NA
ENSCAFG00000000792		48	-0.71	NA
ENSCAFG00000000792		72	-0.78	NA
ENSCAFG00000000797	BTNL2	24	3.26	4.10e-02
ENSCAFG00000000797	BTNL2	48	0.68	6.12e-01
ENSCAFG00000000797	BTNL2	72	-3.22	2.19e-02
ENSCAFG00000000798		24	2.56	NA
ENSCAFG00000000798		48	1.71	NA
ENSCAFG00000000798		72	1.14	NA
ENSCAFG00000000801		24	0.00	NA
ENSCAFG00000000801		48	-0.37	NA
ENSCAFG00000000801		72	-1.65	NA
ENSCAFG00000000803	DLA-DRA	24	0.64	5.96e-07	darkmagenta
ENSCAFG00000000803	DLA-DRA	48	0.31	2.38e-02	darkmagenta
ENSCAFG00000000803	DLA-DRA	72	-0.75	5.86e-09	darkmagenta
ENSCAFG00000000806		24	0.73	1.17e-01	darkmagenta
ENSCAFG00000000806		48	0.91	5.36e-02	darkmagenta
ENSCAFG00000000806		72	0.81	1.18e-01	darkmagenta
ENSCAFG00000000808		24	1.71	NA
ENSCAFG00000000808		48	-1.52	NA
ENSCAFG00000000808		72	-1.46	NA
ENSCAFG00000000810	TRPS1	24	1.00	2.67e-03	darkmagenta
ENSCAFG00000000810	TRPS1	48	0.89	1.22e-02	darkmagenta
ENSCAFG00000000810	TRPS1	72	-0.26	5.15e-01	darkmagenta
ENSCAFG00000000811	SFT2D1	24	-0.06	6.80e-01	lightcyan1
ENSCAFG00000000811	SFT2D1	48	-0.08	5.51e-01	lightcyan1
ENSCAFG00000000811	SFT2D1	72	-0.56	1.90e-07	lightcyan1
ENSCAFG00000000812	DLA-DQA1	24	0.37	7.62e-03	darkmagenta
ENSCAFG00000000812	DLA-DQA1	48	0.12	4.71e-01	darkmagenta
ENSCAFG00000000812	DLA-DQA1	72	-0.68	5.16e-07	darkmagenta
ENSCAFG00000000814		24	0.52	4.97e-05	darkmagenta
ENSCAFG00000000814		48	0.47	3.73e-04	darkmagenta
ENSCAFG00000000814		72	-0.35	9.63e-03	darkmagenta
ENSCAFG00000000816	EIF3H	24	0.27	3.26e-04	darkmagenta
ENSCAFG00000000816	EIF3H	48	0.17	3.34e-02	darkmagenta
ENSCAFG00000000816	EIF3H	72	-0.17	2.96e-02	darkmagenta
ENSCAFG00000000821	UTP23	24	0.09	5.77e-01	darkmagenta
ENSCAFG00000000821	UTP23	48	0.34	1.98e-02	darkmagenta
ENSCAFG00000000821	UTP23	72	-0.09	6.04e-01	darkmagenta
ENSCAFG00000000822	RAD21	24	-0.06	4.60e-01	lightgreen
ENSCAFG00000000822	RAD21	48	-0.23	8.32e-04	lightgreen
ENSCAFG00000000822	RAD21	72	-0.23	8.59e-04	lightgreen
ENSCAFG00000000824	P4HA2	24	0.02	9.58e-01	lightcyan1
ENSCAFG00000000824	P4HA2	48	-2.26	2.51e-15	lightcyan1
ENSCAFG00000000824	P4HA2	72	-2.52	1.52e-18	lightcyan1
ENSCAFG00000000826	MED30	24	0.26	4.53e-02	darkmagenta
ENSCAFG00000000826	MED30	48	0.18	1.84e-01	darkmagenta
ENSCAFG00000000826	MED30	72	-0.50	3.39e-05	darkmagenta
ENSCAFG00000000827	SMC1B	24	-0.41	2.87e-01	lightgreen
ENSCAFG00000000827	SMC1B	48	-0.52	1.94e-01	lightgreen
ENSCAFG00000000827	SMC1B	72	-1.33	8.85e-05	lightgreen
ENSCAFG00000000828	RPS6KA2	24	2.19	NA
ENSCAFG00000000828	RPS6KA2	48	2.70	NA
ENSCAFG00000000828	RPS6KA2	72	0.17	NA
ENSCAFG00000000830	PDLIM4	24	-0.76	NA
ENSCAFG00000000830	PDLIM4	48	0.00	NA
ENSCAFG00000000830	PDLIM4	72	-0.78	NA
ENSCAFG00000000831	EXT1	24	-0.19	5.43e-01	lightgreen
ENSCAFG00000000831	EXT1	48	-0.80	4.20e-03	lightgreen
ENSCAFG00000000831	EXT1	72	-1.22	1.55e-06	lightgreen
ENSCAFG00000000832	TAP1	24	0.73	5.27e-21	darkmagenta
ENSCAFG00000000832	TAP1	48	0.56	1.48e-12	darkmagenta
ENSCAFG00000000832	TAP1	72	0.06	5.61e-01	darkmagenta
ENSCAFG00000000835		24	0.00	NA
ENSCAFG00000000835		48	0.25	NA
ENSCAFG00000000835		72	-1.58	NA
ENSCAFG00000000838	FAM118A	24	-0.13	2.63e-01	lightcyan1
ENSCAFG00000000838	FAM118A	48	-0.69	3.64e-12	lightcyan1
ENSCAFG00000000838	FAM118A	72	-0.86	1.57e-18	lightcyan1
ENSCAFG00000000840	SLC22A4	24	0.29	2.93e-01	darkmagenta
ENSCAFG00000000840	SLC22A4	48	0.30	3.08e-01	darkmagenta
ENSCAFG00000000840	SLC22A4	72	0.77	5.81e-03	darkmagenta
ENSCAFG00000000842		24	0.62	5.89e-05	darkmagenta
ENSCAFG00000000842		48	0.69	8.71e-06	darkmagenta
ENSCAFG00000000842		72	0.59	2.48e-04	darkmagenta
ENSCAFG00000000843	UPK3A	24	0.00	NA
ENSCAFG00000000843	UPK3A	48	2.65	NA
ENSCAFG00000000843	UPK3A	72	0.00	NA
ENSCAFG00000000847	CEP43	24	-0.20	1.20e-01	lightgreen
ENSCAFG00000000847	CEP43	48	-0.12	4.07e-01	lightgreen
ENSCAFG00000000847	CEP43	72	-0.43	4.44e-04	lightgreen
ENSCAFG00000000848	DLA-DMA	24	-0.01	9.33e-01	grey
ENSCAFG00000000848	DLA-DMA	48	-0.14	2.43e-01	grey
ENSCAFG00000000848	DLA-DMA	72	-0.57	9.84e-09	grey
ENSCAFG00000000850	KIAA0930	24	-0.18	1.19e-01	lightcyan1
ENSCAFG00000000850	KIAA0930	48	-0.51	7.91e-07	lightcyan1
ENSCAFG00000000850	KIAA0930	72	-0.38	2.94e-04	lightcyan1
ENSCAFG00000000851	IRF1	24	1.63	4.34e-47	darkmagenta
ENSCAFG00000000851	IRF1	48	1.30	1.12e-30	darkmagenta
ENSCAFG00000000851	IRF1	72	1.03	4.65e-19	darkmagenta
ENSCAFG00000000853	GPR31	24	1.16	NA
ENSCAFG00000000853	GPR31	48	1.21	NA
ENSCAFG00000000853	GPR31	72	-1.37	NA
ENSCAFG00000000855	IL5	24	1.25	3.40e-02
ENSCAFG00000000855	IL5	48	0.39	6.14e-01
ENSCAFG00000000855	IL5	72	-1.77	4.89e-03
ENSCAFG00000000856	NUP50	24	-0.49	8.54e-10	lightgreen
ENSCAFG00000000856	NUP50	48	-0.33	7.28e-05	lightgreen
ENSCAFG00000000856	NUP50	72	0.13	1.70e-01	lightgreen
ENSCAFG00000000860	AFDN	24	-2.05	1.83e-01
ENSCAFG00000000860	AFDN	48	1.47	3.33e-01
ENSCAFG00000000860	AFDN	72	1.49	4.12e-01
ENSCAFG00000000865	ENPP2	24	-1.50	NA
ENSCAFG00000000865	ENPP2	48	0.00	NA
ENSCAFG00000000865	ENPP2	72	1.21	NA
ENSCAFG00000000867	RAD50	24	-0.19	6.21e-02	lightcyan
ENSCAFG00000000867	RAD50	48	-0.01	9.19e-01	lightcyan
ENSCAFG00000000867	RAD50	72	-0.06	6.25e-01	lightcyan
ENSCAFG00000000868	SMOC2	24	-0.76	NA
ENSCAFG00000000868	SMOC2	48	1.21	NA
ENSCAFG00000000868	SMOC2	72	-0.78	NA
ENSCAFG00000000869	PRR5	24	0.18	1.44e-01	darkmagenta
ENSCAFG00000000869	PRR5	48	0.11	4.20e-01	darkmagenta
ENSCAFG00000000869	PRR5	72	0.28	1.80e-02	darkmagenta
ENSCAFG00000000870	RTL6	24	-0.36	5.41e-01	grey
ENSCAFG00000000870	RTL6	48	-0.19	7.80e-01	grey
ENSCAFG00000000870	RTL6	72	-0.29	6.74e-01	grey
ENSCAFG00000000871	BRD2	24	0.32	1.37e-04	darkmagenta
ENSCAFG00000000871	BRD2	48	0.30	4.61e-04	darkmagenta
ENSCAFG00000000871	BRD2	72	0.48	5.50e-09	darkmagenta
ENSCAFG00000000875	TAF2	24	-0.76	1.94e-08	cyan
ENSCAFG00000000875	TAF2	48	-0.47	9.32e-04	cyan
ENSCAFG00000000875	TAF2	72	-0.04	8.59e-01	cyan
ENSCAFG00000000876	PARVG	24	0.53	1.31e-10	darkmagenta
ENSCAFG00000000876	PARVG	48	0.73	1.97e-18	darkmagenta
ENSCAFG00000000876	PARVG	72	1.00	3.95e-31	darkmagenta
ENSCAFG00000000878	IL13	24	0.00	NA
ENSCAFG00000000878	IL13	48	1.19	NA
ENSCAFG00000000878	IL13	72	-0.78	NA
ENSCAFG00000000880	IL4	24	-0.76	NA
ENSCAFG00000000880	IL4	48	0.00	NA
ENSCAFG00000000880	IL4	72	-1.55	NA
ENSCAFG00000000882	DSCC1	24	-0.53	1.31e-05	lightcyan
ENSCAFG00000000882	DSCC1	48	-0.14	3.50e-01	lightcyan
ENSCAFG00000000882	DSCC1	72	-0.16	2.48e-01	lightcyan
ENSCAFG00000000884	WDR27	24	1.01	6.38e-15	darkmagenta
ENSCAFG00000000884	WDR27	48	0.94	8.38e-13	darkmagenta
ENSCAFG00000000884	WDR27	72	0.51	2.42e-04	darkmagenta
ENSCAFG00000000885	DEPTOR	24	1.20	4.25e-04	darkmagenta
ENSCAFG00000000885	DEPTOR	48	1.52	4.58e-06	darkmagenta
ENSCAFG00000000885	DEPTOR	72	0.30	4.36e-01	darkmagenta
ENSCAFG00000000886	DSE	24	0.13	1.28e-01	salmon
ENSCAFG00000000886	DSE	48	0.36	2.99e-06	salmon
ENSCAFG00000000886	DSE	72	0.79	3.99e-26	salmon
ENSCAFG00000000887	SAMM50	24	-0.51	6.28e-09	darkolivegreen
ENSCAFG00000000887	SAMM50	48	-0.24	1.33e-02	darkolivegreen
ENSCAFG00000000887	SAMM50	72	0.13	2.20e-01	darkolivegreen
ENSCAFG00000000889	CALHM5	24	0.00	NA
ENSCAFG00000000889	CALHM5	48	-0.71	NA
ENSCAFG00000000889	CALHM5	72	-0.78	NA
ENSCAFG00000000891	CALHM4	24	0.52	4.30e-01
ENSCAFG00000000891	CALHM4	48	0.55	4.22e-01
ENSCAFG00000000891	CALHM4	72	1.47	5.37e-02
ENSCAFG00000000893	PNPLA3	24	1.28	6.88e-02
ENSCAFG00000000893	PNPLA3	48	0.97	1.95e-01
ENSCAFG00000000893	PNPLA3	72	1.00	1.31e-01
ENSCAFG00000000894		24	-1.28	NA
ENSCAFG00000000894		48	0.99	NA
ENSCAFG00000000894		72	1.76	NA
ENSCAFG00000000895	PNPLA5	24	0.00	NA
ENSCAFG00000000895	PNPLA5	48	2.24	NA
ENSCAFG00000000895	PNPLA5	72	1.90	NA
ENSCAFG00000000896	DLA-DOA	24	0.97	6.78e-14	darkmagenta
ENSCAFG00000000896	DLA-DOA	48	0.84	1.34e-10	darkmagenta
ENSCAFG00000000896	DLA-DOA	72	-0.31	2.96e-02	darkmagenta
ENSCAFG00000000897	RSPH4A	24	1.29	2.30e-01
ENSCAFG00000000897	RSPH4A	48	1.35	2.15e-01
ENSCAFG00000000897	RSPH4A	72	0.05	9.71e-01
ENSCAFG00000000898	KIF3A	24	-0.29	8.57e-02	lightgreen
ENSCAFG00000000898	KIF3A	48	-0.30	1.00e-01	lightgreen
ENSCAFG00000000898	KIF3A	72	0.05	8.19e-01	lightgreen
ENSCAFG00000000900		24	2.07	NA
ENSCAFG00000000900		48	0.20	NA
ENSCAFG00000000900		72	2.99	NA
ENSCAFG00000000901	ZUP1	24	0.53	8.50e-07	darkmagenta
ENSCAFG00000000901	ZUP1	48	0.67	1.11e-09	darkmagenta
ENSCAFG00000000901	ZUP1	72	0.26	3.26e-02	darkmagenta
ENSCAFG00000000902	EFCAB6	24	0.00	NA
ENSCAFG00000000902	EFCAB6	48	1.21	NA
ENSCAFG00000000902	EFCAB6	72	1.14	NA
ENSCAFG00000000903	COL11A2	24	1.18	8.48e-13	darkmagenta
ENSCAFG00000000903	COL11A2	48	0.33	8.85e-02	darkmagenta
ENSCAFG00000000903	COL11A2	72	-0.07	7.50e-01	darkmagenta
ENSCAFG00000000905	KPNA5	24	-0.76	1.06e-05	lightgreen
ENSCAFG00000000905	KPNA5	48	-0.57	1.56e-03	lightgreen
ENSCAFG00000000905	KPNA5	72	-0.47	9.92e-03	lightgreen
ENSCAFG00000000906	SEPTIN8	24	-0.40	3.64e-07	lightcyan
ENSCAFG00000000906	SEPTIN8	48	-0.35	1.55e-05	lightcyan
ENSCAFG00000000906	SEPTIN8	72	0.24	5.04e-03	lightcyan
ENSCAFG00000000907	SCUBE1	24	0.00	NA
ENSCAFG00000000907	SCUBE1	48	2.00	NA
ENSCAFG00000000907	SCUBE1	72	-0.78	NA
ENSCAFG00000000908	FAM162B	24	0.00	NA
ENSCAFG00000000908	FAM162B	48	0.00	NA
ENSCAFG00000000908	FAM162B	72	-1.34	NA
ENSCAFG00000000909	TTLL12	24	-0.50	4.80e-08	lightgreen
ENSCAFG00000000909	TTLL12	48	-0.40	1.69e-05	lightgreen
ENSCAFG00000000909	TTLL12	72	-0.03	8.16e-01	lightgreen
ENSCAFG00000000912	RXRB	24	0.82	1.03e-14	darkmagenta
ENSCAFG00000000912	RXRB	48	0.70	1.50e-10	darkmagenta
ENSCAFG00000000912	RXRB	72	0.21	8.63e-02	darkmagenta
ENSCAFG00000000913	TSPO	24	0.10	5.88e-01	lightcyan1
ENSCAFG00000000913	TSPO	48	-0.41	1.39e-02	lightcyan1
ENSCAFG00000000913	TSPO	72	-1.04	3.21e-12	lightcyan1
ENSCAFG00000000914	SHROOM1	24	-0.26	5.14e-01	grey
ENSCAFG00000000914	SHROOM1	48	0.30	4.31e-01	grey
ENSCAFG00000000914	SHROOM1	72	0.15	7.42e-01	grey
ENSCAFG00000000916	GDF9	24	0.35	2.30e-01	grey
ENSCAFG00000000916	GDF9	48	0.11	7.60e-01	grey
ENSCAFG00000000916	GDF9	72	-0.11	7.66e-01	grey
ENSCAFG00000000917	SLC39A7	24	0.22	1.29e-02	darkmagenta
ENSCAFG00000000917	SLC39A7	48	0.17	6.89e-02	darkmagenta
ENSCAFG00000000917	SLC39A7	72	0.09	3.78e-01	darkmagenta
ENSCAFG00000000918	MCAT	24	-0.36	3.02e-03	lightgreen
ENSCAFG00000000918	MCAT	48	-0.51	4.63e-05	lightgreen
ENSCAFG00000000918	MCAT	72	-0.47	1.48e-04	lightgreen
ENSCAFG00000000919	UQCRQ	24	-0.28	1.55e-01	darkolivegreen
ENSCAFG00000000919	UQCRQ	48	-0.07	7.65e-01	darkolivegreen
ENSCAFG00000000919	UQCRQ	72	0.14	5.33e-01	darkolivegreen
ENSCAFG00000000922	LEAP2	24	-1.42	7.46e-02
ENSCAFG00000000922	LEAP2	48	0.36	6.94e-01
ENSCAFG00000000922	LEAP2	72	-0.20	8.41e-01
ENSCAFG00000000926	TTLL1	24	-0.29	6.93e-02	darkolivegreen
ENSCAFG00000000926	TTLL1	48	-0.51	7.36e-04	darkolivegreen
ENSCAFG00000000926	TTLL1	72	0.27	1.01e-01	darkolivegreen
ENSCAFG00000000928	GOPC	24	-0.14	3.45e-01	lightgreen
ENSCAFG00000000928	GOPC	48	-0.24	9.45e-02	lightgreen
ENSCAFG00000000928	GOPC	72	-0.61	1.42e-06	lightgreen
ENSCAFG00000000930	AFF4	24	-0.37	2.51e-01	cyan
ENSCAFG00000000930	AFF4	48	-0.73	1.42e-02	cyan
ENSCAFG00000000930	AFF4	72	-0.50	1.11e-01	cyan
ENSCAFG00000000931	NUS1	24	-0.62	2.57e-10	lightgreen
ENSCAFG00000000931	NUS1	48	-0.57	1.31e-08	lightgreen
ENSCAFG00000000931	NUS1	72	0.10	4.22e-01	lightgreen
ENSCAFG00000000933	RING1	24	0.27	6.98e-03	darkmagenta
ENSCAFG00000000933	RING1	48	0.17	1.30e-01	darkmagenta
ENSCAFG00000000933	RING1	72	0.24	2.54e-02	darkmagenta
ENSCAFG00000000934	COL14A1	24	0.20	NA
ENSCAFG00000000934	COL14A1	48	2.96	NA
ENSCAFG00000000934	COL14A1	72	2.58	NA
ENSCAFG00000000935	CEP85L	24	-0.30	2.70e-01	cyan
ENSCAFG00000000935	CEP85L	48	-0.51	5.64e-02	cyan
ENSCAFG00000000935	CEP85L	72	-0.24	4.16e-01	cyan
ENSCAFG00000000936	PACSIN2	24	0.27	5.51e-03	darkmagenta
ENSCAFG00000000936	PACSIN2	48	0.31	2.07e-03	darkmagenta
ENSCAFG00000000936	PACSIN2	72	0.22	3.57e-02	darkmagenta
ENSCAFG00000000938	MCM9	24	0.18	1.67e-01	darkmagenta
ENSCAFG00000000938	MCM9	48	0.32	1.09e-02	darkmagenta
ENSCAFG00000000938	MCM9	72	0.19	1.54e-01	darkmagenta
ENSCAFG00000000939	ASF1A	24	-0.25	6.87e-02	lightcyan
ENSCAFG00000000939	ASF1A	48	0.17	2.54e-01	lightcyan
ENSCAFG00000000939	ASF1A	72	0.49	3.05e-04	lightcyan
ENSCAFG00000000940	MRPL13	24	-0.43	6.77e-03	lightgreen
ENSCAFG00000000940	MRPL13	48	-0.39	1.83e-02	lightgreen
ENSCAFG00000000940	MRPL13	72	-0.47	3.45e-03	lightgreen
ENSCAFG00000000941	VPS52	24	0.57	3.21e-10	darkmagenta
ENSCAFG00000000941	VPS52	48	0.54	4.83e-09	darkmagenta
ENSCAFG00000000941	VPS52	72	0.34	3.33e-04	darkmagenta
ENSCAFG00000000942	FAM184A	24	-1.44	1.01e-01
ENSCAFG00000000942	FAM184A	48	-3.02	5.74e-03
ENSCAFG00000000942	FAM184A	72	-1.16	1.40e-01
ENSCAFG00000000943	ARFGAP3	24	-0.11	4.30e-01	lightcyan1
ENSCAFG00000000943	ARFGAP3	48	-0.55	4.68e-06	lightcyan1
ENSCAFG00000000943	ARFGAP3	72	-0.98	4.98e-17	lightcyan1
ENSCAFG00000000945	MAN1A1	24	0.25	6.95e-03	salmon
ENSCAFG00000000945	MAN1A1	48	0.39	2.98e-05	salmon
ENSCAFG00000000945	MAN1A1	72	0.75	1.10e-16	salmon
ENSCAFG00000000946	A4GALT	24	0.18	5.96e-01	lightgreen
ENSCAFG00000000946	A4GALT	48	-0.85	4.41e-03	lightgreen
ENSCAFG00000000946	A4GALT	72	-2.73	1.04e-14	lightgreen
ENSCAFG00000000948	HSPA4	24	-0.91	5.47e-46	lightgreen
ENSCAFG00000000948	HSPA4	48	-0.59	2.58e-19	lightgreen
ENSCAFG00000000948	HSPA4	72	0.10	1.97e-01	lightgreen
ENSCAFG00000000950	RPS18	24	0.68	2.08e-09	darkmagenta
ENSCAFG00000000950	RPS18	48	0.49	3.53e-05	darkmagenta
ENSCAFG00000000950	RPS18	72	0.02	9.25e-01	darkmagenta
ENSCAFG00000000951	MTBP	24	-0.47	1.65e-07	lightgreen
ENSCAFG00000000951	MTBP	48	-0.45	1.67e-06	lightgreen
ENSCAFG00000000951	MTBP	72	-0.44	2.06e-06	lightgreen
ENSCAFG00000000953	CYB5R3	24	0.16	2.99e-01	darkolivegreen
ENSCAFG00000000953	CYB5R3	48	-0.18	2.48e-01	darkolivegreen
ENSCAFG00000000953	CYB5R3	72	0.25	9.83e-02	darkolivegreen
ENSCAFG00000000954	WDR46	24	-0.39	9.04e-04	darkolivegreen
ENSCAFG00000000954	WDR46	48	-0.17	2.15e-01	darkolivegreen
ENSCAFG00000000954	WDR46	72	0.69	8.63e-09	darkolivegreen
ENSCAFG00000000955	TBC1D32	24	-0.80	5.38e-07	lightgreen
ENSCAFG00000000955	TBC1D32	48	-0.47	6.78e-03	lightgreen
ENSCAFG00000000955	TBC1D32	72	-0.59	5.17e-04	lightgreen
ENSCAFG00000000956	PFDN6	24	0.26	7.15e-02	darkmagenta
ENSCAFG00000000956	PFDN6	48	0.26	8.55e-02	darkmagenta
ENSCAFG00000000956	PFDN6	72	0.03	8.59e-01	darkmagenta
ENSCAFG00000000957	SNTB1	24	-1.53	4.28e-11	lightgreen
ENSCAFG00000000957	SNTB1	48	-1.88	7.29e-12	lightgreen
ENSCAFG00000000957	SNTB1	72	-1.90	5.89e-15	lightgreen
ENSCAFG00000000958	GJA1	24	-0.72	2.45e-02	lightgreen
ENSCAFG00000000958	GJA1	48	-1.53	4.09e-06	lightgreen
ENSCAFG00000000958	GJA1	72	-1.32	3.25e-05	lightgreen
ENSCAFG00000000959	POLDIP3	24	-0.06	6.58e-01	darkgreen
ENSCAFG00000000959	POLDIP3	48	-0.12	3.28e-01	darkgreen
ENSCAFG00000000959	POLDIP3	72	0.23	3.59e-02	darkgreen
ENSCAFG00000000961		24	1.90	3.78e-01
ENSCAFG00000000961		48	-0.56	8.17e-01
ENSCAFG00000000961		72	-1.56	4.57e-01
ENSCAFG00000000963	RGL2	24	1.06	7.48e-33	darkmagenta
ENSCAFG00000000963	RGL2	48	0.47	5.38e-07	darkmagenta
ENSCAFG00000000963	RGL2	72	-0.28	3.90e-03	darkmagenta
ENSCAFG00000000965	RRP7	24	-0.58	2.01e-08	darkolivegreen
ENSCAFG00000000965	RRP7	48	-0.51	9.22e-07	darkolivegreen
ENSCAFG00000000965	RRP7	72	0.27	1.95e-02	darkolivegreen
ENSCAFG00000000967	ZHX2	24	0.29	2.31e-01	lightcyan1
ENSCAFG00000000967	ZHX2	48	-0.08	7.76e-01	lightcyan1
ENSCAFG00000000967	ZHX2	72	-0.95	2.05e-06	lightcyan1
ENSCAFG00000000968	FSTL4	24	1.09	3.19e-01
ENSCAFG00000000968	FSTL4	48	1.52	1.00e-01
ENSCAFG00000000968	FSTL4	72	1.53	1.95e-01
ENSCAFG00000000969	HSF2	24	-1.07	1.70e-08	lightgreen
ENSCAFG00000000969	HSF2	48	-0.70	3.67e-04	lightgreen
ENSCAFG00000000969	HSF2	72	-1.19	1.92e-11	lightgreen
ENSCAFG00000000970	SERHL2	24	-0.44	4.09e-03	darkolivegreen
ENSCAFG00000000970	SERHL2	48	-0.41	8.37e-03	darkolivegreen
ENSCAFG00000000970	SERHL2	72	0.09	6.42e-01	darkolivegreen
ENSCAFG00000000972	TAPBP	24	0.38	2.24e-05	darkmagenta
ENSCAFG00000000972	TAPBP	48	0.46	4.16e-07	darkmagenta
ENSCAFG00000000972	TAPBP	72	0.67	3.40e-14	darkmagenta
ENSCAFG00000000974	DERL1	24	0.08	2.72e-01	darkmagenta
ENSCAFG00000000974	DERL1	48	0.22	2.04e-03	darkmagenta
ENSCAFG00000000974	DERL1	72	0.32	3.58e-06	darkmagenta
ENSCAFG00000000975	NFAM1	24	-0.73	NA
ENSCAFG00000000975	NFAM1	48	0.00	NA
ENSCAFG00000000975	NFAM1	72	0.00	NA
ENSCAFG00000000977	ZBTB22	24	1.23	1.64e-13	darkmagenta
ENSCAFG00000000977	ZBTB22	48	1.16	2.24e-12	darkmagenta
ENSCAFG00000000977	ZBTB22	72	0.39	2.09e-02	darkmagenta
ENSCAFG00000000978	TCF20	24	-0.07	6.88e-01	cyan
ENSCAFG00000000978	TCF20	48	-0.37	9.03e-03	cyan
ENSCAFG00000000978	TCF20	72	-0.42	2.69e-03	cyan
ENSCAFG00000000981	DAXX	24	0.14	2.60e-01	darkmagenta
ENSCAFG00000000981	DAXX	48	-0.03	8.29e-01	darkmagenta
ENSCAFG00000000981	DAXX	72	-0.08	5.61e-01	darkmagenta
ENSCAFG00000000982	NDUFA6	24	1.05	1.53e-12	darkmagenta
ENSCAFG00000000982	NDUFA6	48	1.02	1.49e-11	darkmagenta
ENSCAFG00000000982	NDUFA6	72	0.48	2.94e-03	darkmagenta
ENSCAFG00000000983	SMDT1	24	0.73	7.65e-06	darkmagenta
ENSCAFG00000000983	SMDT1	48	0.74	8.57e-06	darkmagenta
ENSCAFG00000000983	SMDT1	72	0.29	1.24e-01	darkmagenta
ENSCAFG00000000985	VDAC1	24	-0.61	1.57e-13	lightgreen
ENSCAFG00000000985	VDAC1	48	-0.39	4.91e-06	lightgreen
ENSCAFG00000000985	VDAC1	72	-0.20	2.78e-02	lightgreen
ENSCAFG00000000986	TBC1D31	24	0.03	8.57e-01	lightgreen
ENSCAFG00000000986	TBC1D31	48	-0.01	9.41e-01	lightgreen
ENSCAFG00000000986	TBC1D31	72	-0.39	3.32e-04	lightgreen
ENSCAFG00000000987	KIFC1	24	-0.03	7.96e-01	lightgreen
ENSCAFG00000000987	KIFC1	48	-0.26	1.16e-02	lightgreen
ENSCAFG00000000987	KIFC1	72	0.00	9.80e-01	lightgreen
ENSCAFG00000000988	NAGA	24	1.59	7.01e-56	darkmagenta
ENSCAFG00000000988	NAGA	48	1.32	6.95e-39	darkmagenta
ENSCAFG00000000988	NAGA	72	1.25	8.54e-34	darkmagenta
ENSCAFG00000000989	SERINC1	24	0.55	1.04e-07	darkmagenta
ENSCAFG00000000989	SERINC1	48	0.29	8.52e-03	darkmagenta
ENSCAFG00000000989	SERINC1	72	-0.04	7.80e-01	darkmagenta
ENSCAFG00000000990	TCF7	24	0.93	NA
ENSCAFG00000000990	TCF7	48	0.63	8.09e-01
ENSCAFG00000000990	TCF7	72	-1.16	NA
ENSCAFG00000000991	WBP2NL	24	0.37	1.11e-02	salmon
ENSCAFG00000000991	WBP2NL	48	0.10	5.95e-01	salmon
ENSCAFG00000000991	WBP2NL	72	0.14	4.22e-01	salmon
ENSCAFG00000000992	ATAD2	24	-0.84	9.52e-15	lightgreen
ENSCAFG00000000992	ATAD2	48	-0.78	1.38e-12	lightgreen
ENSCAFG00000000992	ATAD2	72	-0.67	1.33e-09	lightgreen
ENSCAFG00000000994	SKP1	24	-0.21	1.16e-01	lightcyan
ENSCAFG00000000994	SKP1	48	-0.06	6.94e-01	lightcyan
ENSCAFG00000000994	SKP1	72	0.03	8.39e-01	lightcyan
ENSCAFG00000000995	SEPTIN3	24	0.81	5.20e-02	darkmagenta
ENSCAFG00000000995	SEPTIN3	48	0.50	2.98e-01	darkmagenta
ENSCAFG00000000995	SEPTIN3	72	0.61	2.53e-01	darkmagenta
ENSCAFG00000000997	FAM83A	24	0.00	NA
ENSCAFG00000000997	FAM83A	48	0.00	NA
ENSCAFG00000000997	FAM83A	72	-2.69	NA
ENSCAFG00000000998	PHF1	24	0.33	1.22e-02	darkmagenta
ENSCAFG00000000998	PHF1	48	0.17	2.41e-01	darkmagenta
ENSCAFG00000000998	PHF1	72	-0.57	4.05e-06	darkmagenta
ENSCAFG00000001000		24	-0.07	6.60e-01	darkolivegreen
ENSCAFG00000001000		48	0.11	5.35e-01	darkolivegreen
ENSCAFG00000001000		72	0.36	1.60e-02	darkolivegreen
ENSCAFG00000001003	CENPM	24	-0.42	8.47e-04	lightgreen
ENSCAFG00000001003	CENPM	48	-0.43	5.98e-04	lightgreen
ENSCAFG00000001003	CENPM	72	0.05	7.48e-01	lightgreen
ENSCAFG00000001004	NTAQ1	24	0.26	1.06e-01	darkmagenta
ENSCAFG00000001004	NTAQ1	48	0.54	4.96e-04	darkmagenta
ENSCAFG00000001004	NTAQ1	72	0.12	5.45e-01	darkmagenta
ENSCAFG00000001005	TNFRSF13C	24	1.31	5.78e-29	darkmagenta
ENSCAFG00000001005	TNFRSF13C	48	1.30	3.73e-28	darkmagenta
ENSCAFG00000001005	TNFRSF13C	72	1.35	1.06e-29	darkmagenta
ENSCAFG00000001007	FBXO32	24	1.86	2.12e-05	darkmagenta
ENSCAFG00000001007	FBXO32	48	2.99	1.13e-07	darkmagenta
ENSCAFG00000001007	FBXO32	72	1.63	1.85e-03	darkmagenta
ENSCAFG00000001008	CUTA	24	-0.02	9.08e-01	darkmagenta
ENSCAFG00000001008	CUTA	48	0.15	3.03e-01	darkmagenta
ENSCAFG00000001008	CUTA	72	-0.22	1.07e-01	darkmagenta
ENSCAFG00000001010	CDKL3	24	-0.56	6.29e-04	lightgreen
ENSCAFG00000001010	CDKL3	48	-0.42	1.35e-02	lightgreen
ENSCAFG00000001010	CDKL3	72	-1.18	1.75e-14	lightgreen
ENSCAFG00000001011		24	1.14	NA
ENSCAFG00000001011		48	1.76	NA
ENSCAFG00000001011		72	0.80	NA
ENSCAFG00000001012	KLHL38	24	0.00	NA
ENSCAFG00000001012	KLHL38	48	0.00	NA
ENSCAFG00000001012	KLHL38	72	-0.78	NA
ENSCAFG00000001013	SREBF2	24	-0.24	1.32e-03	lightgreen
ENSCAFG00000001013	SREBF2	48	-0.58	9.16e-16	lightgreen
ENSCAFG00000001013	SREBF2	72	-0.42	6.89e-09	lightgreen
ENSCAFG00000001014	SYNGAP1	24	-0.31	6.60e-01
ENSCAFG00000001014	SYNGAP1	48	-0.46	5.67e-01
ENSCAFG00000001014	SYNGAP1	72	-0.76	2.08e-01
ENSCAFG00000001015	ANXA13	24	-1.99	NA
ENSCAFG00000001015	ANXA13	48	2.69	2.13e-01
ENSCAFG00000001015	ANXA13	72	2.38	NA
ENSCAFG00000001017	ZBTB9	24	0.12	5.90e-01	darkmagenta
ENSCAFG00000001017	ZBTB9	48	0.28	1.88e-01	darkmagenta
ENSCAFG00000001017	ZBTB9	72	0.43	3.47e-02	darkmagenta
ENSCAFG00000001018	CCDC134	24	-0.28	6.82e-01
ENSCAFG00000001018	CCDC134	48	-1.57	8.54e-03
ENSCAFG00000001018	CCDC134	72	0.03	9.69e-01
ENSCAFG00000001019	UBE2B	24	0.29	5.06e-02	darkmagenta
ENSCAFG00000001019	UBE2B	48	0.21	2.03e-01	darkmagenta
ENSCAFG00000001019	UBE2B	72	-0.29	6.51e-02	darkmagenta
ENSCAFG00000001020	CDKN2AIPNL	24	0.23	1.41e-01	darkmagenta
ENSCAFG00000001020	CDKN2AIPNL	48	0.26	1.07e-01	darkmagenta
ENSCAFG00000001020	CDKN2AIPNL	72	-0.13	4.90e-01	darkmagenta
ENSCAFG00000001021	JADE2	24	0.27	8.93e-02	darkmagenta
ENSCAFG00000001021	JADE2	48	0.54	1.64e-04	darkmagenta
ENSCAFG00000001021	JADE2	72	0.56	6.38e-05	darkmagenta
ENSCAFG00000001022	BAK1	24	-0.23	2.28e-02	darkolivegreen
ENSCAFG00000001022	BAK1	48	-0.20	6.55e-02	darkolivegreen
ENSCAFG00000001022	BAK1	72	0.47	2.36e-06	darkolivegreen
ENSCAFG00000001023	MEI1	24	-0.20	1.44e-01	lightgreen
ENSCAFG00000001023	MEI1	48	-0.43	4.85e-04	lightgreen
ENSCAFG00000001023	MEI1	72	-0.76	1.38e-10	lightgreen
ENSCAFG00000001027	FAM91A1	24	-0.44	8.90e-03	cyan
ENSCAFG00000001027	FAM91A1	48	-0.44	9.39e-03	cyan
ENSCAFG00000001027	FAM91A1	72	-0.22	2.47e-01	cyan
ENSCAFG00000001030	HDDC2	24	-0.53	8.14e-04	lightgreen
ENSCAFG00000001030	HDDC2	48	-0.36	3.36e-02	lightgreen
ENSCAFG00000001030	HDDC2	72	0.05	8.31e-01	lightgreen
ENSCAFG00000001034	SEC24A	24	-0.60	1.45e-05	lightgreen
ENSCAFG00000001034	SEC24A	48	-0.44	2.24e-03	lightgreen
ENSCAFG00000001034	SEC24A	72	-0.44	2.21e-03	lightgreen
ENSCAFG00000001037	FER1L6	24	-2.19	1.59e-02
ENSCAFG00000001037	FER1L6	48	0.07	9.44e-01
ENSCAFG00000001037	FER1L6	72	-1.50	3.44e-02
ENSCAFG00000001038		24	-0.66	1.25e-10	lightgreen
ENSCAFG00000001038		48	-0.43	5.52e-05	lightgreen
ENSCAFG00000001038		72	0.14	2.37e-01	lightgreen
ENSCAFG00000001043	XRCC6	24	-0.18	7.54e-02	lightgreen
ENSCAFG00000001043	XRCC6	48	-0.13	2.25e-01	lightgreen
ENSCAFG00000001043	XRCC6	72	0.07	5.62e-01	lightgreen
ENSCAFG00000001044	TATDN1	24	-0.16	2.34e-01	lightgreen
ENSCAFG00000001044	TATDN1	48	0.05	7.44e-01	lightgreen
ENSCAFG00000001044	TATDN1	72	-0.37	3.62e-03	lightgreen
ENSCAFG00000001045	NDUFB9	24	0.39	6.62e-03	darkmagenta
ENSCAFG00000001045	NDUFB9	48	0.42	4.54e-03	darkmagenta
ENSCAFG00000001045	NDUFB9	72	0.36	1.81e-02	darkmagenta
ENSCAFG00000001046	DESI1	24	0.09	5.38e-01	darkmagenta
ENSCAFG00000001046	DESI1	48	0.03	8.80e-01	darkmagenta
ENSCAFG00000001046	DESI1	72	-0.02	9.08e-01	darkmagenta
ENSCAFG00000001047	NCOA7	24	0.00	9.99e-01	darkgreen
ENSCAFG00000001047	NCOA7	48	0.11	3.85e-01	darkgreen
ENSCAFG00000001047	NCOA7	72	0.28	1.07e-02	darkgreen
ENSCAFG00000001048	DDX46	24	-0.27	1.95e-03	lightcyan
ENSCAFG00000001048	DDX46	48	-0.17	7.82e-02	lightcyan
ENSCAFG00000001048	DDX46	72	0.26	4.78e-03	lightcyan
ENSCAFG00000001049	PMM1	24	0.41	2.47e-03	darkmagenta
ENSCAFG00000001049	PMM1	48	0.19	2.08e-01	darkmagenta
ENSCAFG00000001049	PMM1	72	0.03	8.88e-01	darkmagenta
ENSCAFG00000001050	MTSS1	24	3.91	7.67e-71	darkmagenta
ENSCAFG00000001050	MTSS1	48	2.91	4.03e-43	darkmagenta
ENSCAFG00000001050	MTSS1	72	1.56	2.62e-13	darkmagenta
ENSCAFG00000001053	POLR3H	24	-0.49	4.90e-04	darkolivegreen
ENSCAFG00000001053	POLR3H	48	-0.28	6.65e-02	darkolivegreen
ENSCAFG00000001053	POLR3H	72	0.40	7.46e-03	darkolivegreen
ENSCAFG00000001056	SQLE	24	-1.32	2.10e-34	lightgreen
ENSCAFG00000001056	SQLE	48	-1.69	1.26e-55	lightgreen
ENSCAFG00000001056	SQLE	72	-1.49	7.93e-44	lightgreen
ENSCAFG00000001057	TRMT11	24	-0.27	5.46e-02	lightgreen
ENSCAFG00000001057	TRMT11	48	-0.10	5.79e-01	lightgreen
ENSCAFG00000001057	TRMT11	72	-0.50	2.68e-04	lightgreen
ENSCAFG00000001058	TXNDC15	24	-0.19	1.80e-01	lightcyan
ENSCAFG00000001058	TXNDC15	48	0.03	8.71e-01	lightcyan
ENSCAFG00000001058	TXNDC15	72	0.01	9.49e-01	lightcyan
ENSCAFG00000001062	CATSPER3	24	-0.23	8.71e-01
ENSCAFG00000001062	CATSPER3	48	1.04	4.92e-01
ENSCAFG00000001062	CATSPER3	72	0.95	5.05e-01
ENSCAFG00000001066		24	1.04	NA
ENSCAFG00000001066		48	0.25	NA
ENSCAFG00000001066		72	3.44	NA
ENSCAFG00000001068	RNF146	24	0.41	5.23e-06	darkmagenta
ENSCAFG00000001068	RNF146	48	0.56	5.48e-10	darkmagenta
ENSCAFG00000001068	RNF146	72	0.49	1.09e-07	darkmagenta
ENSCAFG00000001069	ECHDC1	24	-0.04	6.51e-01	darkmagenta
ENSCAFG00000001069	ECHDC1	48	0.06	5.65e-01	darkmagenta
ENSCAFG00000001069	ECHDC1	72	0.17	4.26e-02	darkmagenta
ENSCAFG00000001070	WASHC5	24	-0.31	7.72e-06	darkgreen
ENSCAFG00000001070	WASHC5	48	-0.13	8.91e-02	darkgreen
ENSCAFG00000001070	WASHC5	72	0.37	1.55e-07	darkgreen
ENSCAFG00000001075	ACO2	24	-0.52	5.53e-08	lightgreen
ENSCAFG00000001075	ACO2	48	-0.24	2.20e-02	lightgreen
ENSCAFG00000001075	ACO2	72	0.14	2.04e-01	lightgreen
ENSCAFG00000001076	MACROH2A1	24	-0.34	4.15e-07	lightgreen
ENSCAFG00000001076	MACROH2A1	48	-0.23	9.39e-04	lightgreen
ENSCAFG00000001076	MACROH2A1	72	0.08	3.22e-01	lightgreen
ENSCAFG00000001077	TRIB1	24	0.73	1.45e-03	grey
ENSCAFG00000001077	TRIB1	48	0.42	8.53e-02	grey
ENSCAFG00000001077	TRIB1	72	-1.57	4.06e-13	grey
ENSCAFG00000001080		24	-2.07	NA
ENSCAFG00000001080		48	-0.71	NA
ENSCAFG00000001080		72	0.00	NA
ENSCAFG00000001081	TIFAB	24	-1.84	1.96e-01
ENSCAFG00000001081	TIFAB	48	-2.27	1.81e-01
ENSCAFG00000001081	TIFAB	72	0.00	1.00e+00
ENSCAFG00000001086	MYC	24	1.43	1.88e-37	darkmagenta
ENSCAFG00000001086	MYC	48	0.99	1.45e-18	darkmagenta
ENSCAFG00000001086	MYC	72	-0.00	9.92e-01	darkmagenta
ENSCAFG00000001089	LECT2	24	0.00	NA
ENSCAFG00000001089	LECT2	48	0.00	NA
ENSCAFG00000001089	LECT2	72	0.00	NA
ENSCAFG00000001090	PHF5A	24	-0.31	2.26e-02	lightgreen
ENSCAFG00000001090	PHF5A	48	-0.44	7.65e-04	lightgreen
ENSCAFG00000001090	PHF5A	72	-0.53	4.17e-05	lightgreen
ENSCAFG00000001092	TOB2	24	0.39	4.19e-02	darkmagenta
ENSCAFG00000001092	TOB2	48	-0.00	9.99e-01	darkmagenta
ENSCAFG00000001092	TOB2	72	0.00	9.86e-01	darkmagenta
ENSCAFG00000001093	CYRIB	24	-0.07	5.61e-01	lightcyan
[truncated: 43,625 more rows]

## Sheet: DMSO
Ensembl Gene Id	Gene Symbol	Incubation Time [h]	log2 Fold-Change	Adjusted P-value	WGCNA Module
ENSCAFG00000000002		48	0.08	NA
ENSCAFG00000000002		72	-0.03	9.80e-01
ENSCAFG00000000005	PARD6G	48	0.55	NA
ENSCAFG00000000005	PARD6G	72	-0.71	5.58e-01
ENSCAFG00000000007	ADNP2	48	0.06	8.41e-01	darkgreen
ENSCAFG00000000007	ADNP2	72	-0.08	6.03e-01	darkgreen
ENSCAFG00000000008	TXNL4A	48	-0.06	7.75e-01	lightgreen
ENSCAFG00000000008	TXNL4A	72	-0.33	8.31e-04	lightgreen
ENSCAFG00000000009	SLC66A2	48	-0.06	7.97e-01	darkmagenta
ENSCAFG00000000009	SLC66A2	72	-0.33	3.62e-03	darkmagenta
ENSCAFG00000000010	CTDP1	48	0.01	9.75e-01	darkolivegreen
ENSCAFG00000000010	CTDP1	72	-0.35	1.54e-04	darkolivegreen
ENSCAFG00000000011	NFATC1	48	0.35	1.65e-02	lightcyan1
ENSCAFG00000000011	NFATC1	72	0.55	2.17e-06	lightcyan1
ENSCAFG00000000012	ATP9B	48	0.17	3.51e-01	darkmagenta
ENSCAFG00000000012	ATP9B	72	0.34	4.51e-03	darkmagenta
ENSCAFG00000000014		48	1.98	NA
ENSCAFG00000000014		72	2.64	1.61e-01
ENSCAFG00000000016	MBP	48	-0.02	9.70e-01	darkolivegreen
ENSCAFG00000000016	MBP	72	-0.37	7.46e-03	darkolivegreen
ENSCAFG00000000017	ZNF236	48	0.02	9.70e-01	cyan
ENSCAFG00000000017	ZNF236	72	-0.05	7.84e-01	cyan
ENSCAFG00000000020	TSHZ1	48	0.01	9.80e-01	plum1
ENSCAFG00000000020	TSHZ1	72	0.06	7.03e-01	plum1
ENSCAFG00000000021	ZADH2	48	-0.02	9.53e-01	darkmagenta
ENSCAFG00000000021	ZADH2	72	0.17	2.35e-01	darkmagenta
ENSCAFG00000000022	ZNF407	48	-0.15	5.48e-01	darkgreen
ENSCAFG00000000022	ZNF407	72	-0.49	2.51e-04	darkgreen
ENSCAFG00000000024	CNDP1	48	-0.45	NA
ENSCAFG00000000024	CNDP1	72	-3.54	NA
ENSCAFG00000000026	CYB5A	48	0.30	3.86e-02	lightgreen
ENSCAFG00000000026	CYB5A	72	0.26	3.02e-02	lightgreen
ENSCAFG00000000027		48	0.32	NA
ENSCAFG00000000027		72	-0.48	7.11e-01
ENSCAFG00000000028	TIMM21	48	-0.11	5.48e-01	darkmagenta
ENSCAFG00000000028	TIMM21	72	-0.08	5.40e-01	darkmagenta
ENSCAFG00000000029	FBXO15	48	-0.25	NA
ENSCAFG00000000029	FBXO15	72	-0.90	5.04e-01
ENSCAFG00000000030		48	0.42	NA
ENSCAFG00000000030		72	0.47	NA
ENSCAFG00000000036	SOCS6	48	0.01	9.80e-01	lightgreen
ENSCAFG00000000036	SOCS6	72	0.40	2.84e-02	lightgreen
ENSCAFG00000000037	RTTN	48	-0.04	8.84e-01	cyan
ENSCAFG00000000037	RTTN	72	-0.06	6.36e-01	cyan
ENSCAFG00000000038	CD226	48	0.72	NA
ENSCAFG00000000038	CD226	72	0.14	NA
ENSCAFG00000000039	DOK6	48	0.06	NA
ENSCAFG00000000039	DOK6	72	-0.86	NA
ENSCAFG00000000042		48	0.16	8.13e-01	lightgreen
ENSCAFG00000000042		72	-0.18	6.31e-01	lightgreen
ENSCAFG00000000043	TMX3	48	-0.07	8.04e-01	cyan
ENSCAFG00000000043	TMX3	72	0.23	6.23e-02	cyan
ENSCAFG00000000045		48	1.79	NA
ENSCAFG00000000045		72	0.49	7.78e-01
ENSCAFG00000000049		48	0.07	NA
ENSCAFG00000000049		72	0.26	NA
ENSCAFG00000000054		48	0.94	NA
ENSCAFG00000000054		72	1.17	2.49e-01
ENSCAFG00000000059	SERPINB2	48	-0.22	7.64e-01	lightgreen
ENSCAFG00000000059	SERPINB2	72	-0.18	6.84e-01	lightgreen
ENSCAFG00000000060	ITGA7	48	2.15	NA
ENSCAFG00000000060	ITGA7	72	0.63	NA
ENSCAFG00000000061		48	0.10	7.73e-01	darkmagenta
ENSCAFG00000000061		72	0.72	1.11e-06	darkmagenta
ENSCAFG00000000063	RDH5	48	0.16	6.28e-01	darkmagenta
ENSCAFG00000000063	RDH5	72	0.62	1.22e-04	darkmagenta
ENSCAFG00000000064	CD63	48	0.03	9.14e-01	darkmagenta
ENSCAFG00000000064	CD63	72	0.15	1.57e-01	darkmagenta
ENSCAFG00000000065	GDF11	48	0.44	6.17e-01	lightgreen
ENSCAFG00000000065	GDF11	72	0.22	7.20e-01	lightgreen
ENSCAFG00000000066	VPS4B	48	-0.24	2.07e-02	lightcyan
ENSCAFG00000000066	VPS4B	72	-0.36	1.82e-05	lightcyan
ENSCAFG00000000067	KDSR	48	0.15	7.73e-01	darkmagenta
ENSCAFG00000000067	KDSR	72	0.55	2.40e-02	darkmagenta
ENSCAFG00000000068	BCL2	48	0.33	7.65e-02	lightgreen
ENSCAFG00000000068	BCL2	72	0.57	3.78e-05	lightgreen
ENSCAFG00000000069		48	-0.08	7.48e-01	darkmagenta
ENSCAFG00000000069		72	-0.12	3.99e-01	darkmagenta
ENSCAFG00000000070	PHLPP1	48	0.16	4.33e-01	darkmagenta
ENSCAFG00000000070	PHLPP1	72	0.31	1.38e-02	darkmagenta
ENSCAFG00000000071		48	0.19	2.92e-01	darkmagenta
ENSCAFG00000000071		72	0.35	3.40e-03	darkmagenta
ENSCAFG00000000072		48	0.72	6.47e-05	lightcyan1
ENSCAFG00000000072		72	1.02	7.67e-11	lightcyan1
ENSCAFG00000000073	ZCCHC2	48	0.11	5.73e-01	lightgreen
ENSCAFG00000000073	ZCCHC2	72	0.23	3.15e-02	lightgreen
ENSCAFG00000000074	MMP19	48	-0.75	NA
ENSCAFG00000000074	MMP19	72	1.12	3.01e-01
ENSCAFG00000000075	TNFRSF11A	48	0.24	NA
ENSCAFG00000000075	TNFRSF11A	72	-0.30	8.48e-01
ENSCAFG00000000076	PYM1	48	-0.10	7.24e-01	darkmagenta
ENSCAFG00000000076	PYM1	72	-0.13	4.56e-01	darkmagenta
ENSCAFG00000000078	DGKA	48	0.03	8.88e-01	darkmagenta
ENSCAFG00000000078	DGKA	72	0.18	7.04e-02	darkmagenta
ENSCAFG00000000079	RELCH	48	-0.11	6.33e-01	darkgreen
ENSCAFG00000000079	RELCH	72	-0.32	1.32e-02	darkgreen
ENSCAFG00000000080	PMEL	48	1.02	NA	darkmagenta
ENSCAFG00000000080	PMEL	72	1.08	5.40e-02	darkmagenta
ENSCAFG00000000082	CDK2	48	0.09	6.52e-01	lightgreen
ENSCAFG00000000082	CDK2	72	0.11	3.44e-01	lightgreen
ENSCAFG00000000083	PIGN	48	-0.14	5.64e-01	cyan
ENSCAFG00000000083	PIGN	72	0.22	1.34e-01	cyan
ENSCAFG00000000087	RAB5B	48	0.14	5.34e-01	lightgreen
ENSCAFG00000000087	RAB5B	72	0.35	4.52e-03	lightgreen
ENSCAFG00000000088	SUOX	48	0.26	2.90e-01	darkmagenta
ENSCAFG00000000088	SUOX	72	0.77	5.18e-07	darkmagenta
ENSCAFG00000000094	LMAN1	48	-0.18	1.98e-01	lightgreen
ENSCAFG00000000094	LMAN1	72	0.04	7.64e-01	lightgreen
ENSCAFG00000000096	CPLX4	48	-1.81	NA
ENSCAFG00000000096	CPLX4	72	-0.96	NA
ENSCAFG00000000097	ERBB3	48	0.24	5.64e-01	darkmagenta
ENSCAFG00000000097	ERBB3	72	0.97	6.17e-06	darkmagenta
ENSCAFG00000000099	GRP	48	-1.63	NA
ENSCAFG00000000099	GRP	72	-0.71	NA
ENSCAFG00000000100	SEC11C	48	-0.12	4.82e-01	darkmagenta
ENSCAFG00000000100	SEC11C	72	-0.02	8.82e-01	darkmagenta
ENSCAFG00000000101		48	0.98	NA
ENSCAFG00000000101		72	2.59	NA
ENSCAFG00000000102	PA2G4	48	-0.10	4.39e-01	lightgreen
ENSCAFG00000000102	PA2G4	72	-0.16	4.84e-02	lightgreen
ENSCAFG00000000105	MALT1	48	-0.06	8.32e-01	salmon
ENSCAFG00000000105	MALT1	72	0.03	8.70e-01	salmon
ENSCAFG00000000107	ALPK2	48	-0.32	6.96e-01	darkmagenta
ENSCAFG00000000107	ALPK2	72	0.33	4.78e-01	darkmagenta
ENSCAFG00000000108	ESYT1	48	0.16	2.75e-01	darkmagenta
ENSCAFG00000000108	ESYT1	72	0.14	2.12e-01	darkmagenta
ENSCAFG00000000109	SMARCC2	48	-0.08	6.52e-01	darkolivegreen
ENSCAFG00000000109	SMARCC2	72	-0.36	1.84e-05	darkolivegreen
ENSCAFG00000000110	MYL6B	48	-0.23	8.08e-01	darkmagenta
ENSCAFG00000000110	MYL6B	72	-0.24	6.61e-01	darkmagenta
ENSCAFG00000000111	RNF41	48	0.20	3.40e-01	darkmagenta
ENSCAFG00000000111	RNF41	72	0.08	6.61e-01	darkmagenta
ENSCAFG00000000113	ANKRD52	48	0.04	9.19e-01	cyan
ENSCAFG00000000113	ANKRD52	72	-0.33	1.64e-02	cyan
ENSCAFG00000000115	CS	48	0.05	7.56e-01	lightgreen
ENSCAFG00000000115	CS	72	-0.01	9.56e-01	lightgreen
ENSCAFG00000000116	NEDD4L	48	0.20	7.87e-02	lightgreen
ENSCAFG00000000116	NEDD4L	72	0.49	2.62e-09	lightgreen
ENSCAFG00000000118		48	0.30	1.99e-02	lightcyan1
ENSCAFG00000000118		72	0.56	3.34e-08	lightcyan1
ENSCAFG00000000119	PAN2	48	0.14	4.51e-01	darkmagenta
ENSCAFG00000000119	PAN2	72	0.55	5.80e-08	darkmagenta
ENSCAFG00000000120	IL23A	48	0.75	2.29e-01	lightcyan1
ENSCAFG00000000120	IL23A	72	2.40	2.97e-10	lightcyan1
ENSCAFG00000000121	STAT2	48	0.16	3.69e-01	darkmagenta
ENSCAFG00000000121	STAT2	72	0.15	2.23e-01	darkmagenta
ENSCAFG00000000122	APOF	48	-0.40	NA
ENSCAFG00000000122	APOF	72	-0.59	5.71e-01
ENSCAFG00000000123	ATP8B1	48	0.09	7.35e-01	lightgreen
ENSCAFG00000000123	ATP8B1	72	0.52	2.24e-05	lightgreen
ENSCAFG00000000124	TIMELESS	48	0.05	8.23e-01	lightgreen
ENSCAFG00000000124	TIMELESS	72	0.24	1.17e-02	lightgreen
ENSCAFG00000000125	NARS1	48	-0.09	6.08e-01	lightgreen
ENSCAFG00000000125	NARS1	72	0.02	8.93e-01	lightgreen
ENSCAFG00000000126	FECH	48	0.13	5.67e-01	lightgreen
ENSCAFG00000000126	FECH	72	0.27	2.45e-02	lightgreen
ENSCAFG00000000127	ONECUT2	48	-0.37	NA
ENSCAFG00000000127	ONECUT2	72	0.72	3.64e-01
ENSCAFG00000000128	MIP	48	0.70	NA
ENSCAFG00000000128	MIP	72	1.93	NA
ENSCAFG00000000130	SPRYD4	48	-0.01	9.85e-01	darkmagenta
ENSCAFG00000000130	SPRYD4	72	-0.50	4.71e-03	darkmagenta
ENSCAFG00000000131	GLS2	48	-0.00	NA
ENSCAFG00000000131	GLS2	72	-0.00	9.98e-01
ENSCAFG00000000132		48	-0.35	3.19e-01	darkmagenta
ENSCAFG00000000132		72	-0.09	7.71e-01	darkmagenta
ENSCAFG00000000133	WDR7	48	0.06	8.47e-01	cyan
ENSCAFG00000000133	WDR7	72	-0.06	6.90e-01	cyan
ENSCAFG00000000134	RBMS2	48	1.34	NA
ENSCAFG00000000134	RBMS2	72	0.40	NA
ENSCAFG00000000135	BAZ2A	48	0.18	3.38e-01	darkmagenta
ENSCAFG00000000135	BAZ2A	72	0.36	2.24e-03	darkmagenta
ENSCAFG00000000136	ATP5F1B	48	-0.04	7.94e-01	darkolivegreen
ENSCAFG00000000136	ATP5F1B	72	-0.30	7.33e-06	darkolivegreen
ENSCAFG00000000137	TXNL1	48	-0.14	3.38e-01	lightgreen
ENSCAFG00000000137	TXNL1	72	-0.12	2.37e-01	lightgreen
ENSCAFG00000000140	TCF4	48	-0.02	9.42e-01	plum1
ENSCAFG00000000140	TCF4	72	-0.02	9.13e-01	plum1
ENSCAFG00000000141	NACA	48	0.05	8.04e-01	darkmagenta
ENSCAFG00000000141	NACA	72	0.28	4.16e-04	darkmagenta
ENSCAFG00000000142		48	0.01	9.84e-01	lightgreen
ENSCAFG00000000142		72	0.03	8.75e-01	lightgreen
ENSCAFG00000000143	HSD17B6	48	0.43	NA
ENSCAFG00000000143	HSD17B6	72	0.79	2.99e-01
ENSCAFG00000000147	C1H18orf54	48	-0.14	5.66e-01	lightgreen
ENSCAFG00000000147	C1H18orf54	72	0.28	4.46e-02	lightgreen
ENSCAFG00000000149	STARD6	48	0.20	7.19e-01	lightgreen
ENSCAFG00000000149	STARD6	72	0.79	2.47e-03	lightgreen
ENSCAFG00000000150	POLI	48	-0.23	3.90e-01	salmon
ENSCAFG00000000150	POLI	72	0.14	4.81e-01	salmon
ENSCAFG00000000156	MYO1A	48	0.90	9.24e-02	lightcyan1
ENSCAFG00000000156	MYO1A	72	2.63	6.41e-14	lightcyan1
ENSCAFG00000000158	HSD17B4	48	-0.21	6.05e-02	lightcyan
ENSCAFG00000000158	HSD17B4	72	-0.23	6.97e-03	lightcyan
ENSCAFG00000000159	NEMP1	48	0.28	2.31e-01	lightcyan1
ENSCAFG00000000159	NEMP1	72	1.11	1.02e-14	lightcyan1
ENSCAFG00000000160	NAB2	48	0.57	2.87e-04	lightcyan1
ENSCAFG00000000160	NAB2	72	1.37	3.13e-26	lightcyan1
ENSCAFG00000000162	MEX3C	48	0.10	6.37e-01	lightgreen
ENSCAFG00000000162	MEX3C	72	-0.03	8.18e-01	lightgreen
ENSCAFG00000000163	STAT6	48	0.13	3.12e-01	darkgreen
ENSCAFG00000000163	STAT6	72	-0.30	4.96e-04	darkgreen
ENSCAFG00000000164	SMAD4	48	0.03	9.22e-01	grey
ENSCAFG00000000164	SMAD4	72	0.09	4.85e-01	grey
ENSCAFG00000000165	TNFAIP8	48	-0.04	8.47e-01	lightgreen
ENSCAFG00000000165	TNFAIP8	72	0.06	6.02e-01	lightgreen
ENSCAFG00000000166	ELAC1	48	-0.07	8.47e-01	darkolivegreen
ENSCAFG00000000166	ELAC1	72	-0.49	1.37e-03	darkolivegreen
ENSCAFG00000000167	DMXL1	48	-0.14	3.46e-01	cyan
ENSCAFG00000000167	DMXL1	72	-0.14	1.67e-01	cyan
ENSCAFG00000000168	ME2	48	-0.16	2.14e-01	darkolivegreen
ENSCAFG00000000168	ME2	72	-0.42	6.98e-07	darkolivegreen
ENSCAFG00000000172	MC5R	48	-0.12	6.91e-01	lightgreen
ENSCAFG00000000172	MC5R	72	-0.11	5.81e-01	lightgreen
ENSCAFG00000000173	FAM210A	48	-0.08	8.42e-01	lightgreen
ENSCAFG00000000173	FAM210A	72	-0.02	9.31e-01	lightgreen
ENSCAFG00000000175		48	0.48	6.19e-01	grey
ENSCAFG00000000175		72	0.15	8.35e-01	grey
ENSCAFG00000000178	LRP1	48	1.31	NA
ENSCAFG00000000178	LRP1	72	0.71	3.15e-01
ENSCAFG00000000183		48	-0.83	NA
ENSCAFG00000000183		72	-0.60	5.36e-01
ENSCAFG00000000184	MOXD1	48	0.89	NA
ENSCAFG00000000184	MOXD1	72	-0.64	7.66e-01
ENSCAFG00000000185	STX7	48	-0.00	9.92e-01	lightgreen
ENSCAFG00000000185	STX7	72	0.35	7.19e-06	lightgreen
ENSCAFG00000000189	SLC18B1	48	-0.15	7.36e-01	lightcyan
ENSCAFG00000000189	SLC18B1	72	-0.51	2.64e-02	lightcyan
ENSCAFG00000000190	RPS12	48	0.03	8.76e-01	darkmagenta
ENSCAFG00000000190	RPS12	72	0.27	3.33e-03	darkmagenta
ENSCAFG00000000192	SEMA6A	48	-0.32	1.37e-01	darkgreen
ENSCAFG00000000192	SEMA6A	72	-1.29	4.10e-17	darkgreen
ENSCAFG00000000193		48	1.49	NA
ENSCAFG00000000193		72	1.38	NA
ENSCAFG00000000194	INHBC	48	-0.41	NA
ENSCAFG00000000194	INHBC	72	-1.00	NA
ENSCAFG00000000195	SHMT2	48	0.12	3.90e-01	lightcyan1
ENSCAFG00000000195	SHMT2	72	0.59	2.58e-13	lightcyan1
ENSCAFG00000000197	COMMD10	48	-0.14	4.88e-01	darkmagenta
ENSCAFG00000000197	COMMD10	72	-0.06	7.14e-01	darkmagenta
ENSCAFG00000000200	NDUFA4L2	48	0.84	NA
ENSCAFG00000000200	NDUFA4L2	72	1.15	NA
ENSCAFG00000000203	AP3S1	48	-0.03	9.20e-01	lightgreen
ENSCAFG00000000203	AP3S1	72	0.47	2.56e-05	lightgreen
ENSCAFG00000000204	ATG12	48	-0.04	9.02e-01	lightgreen
ENSCAFG00000000204	ATG12	72	0.06	7.34e-01	lightgreen
ENSCAFG00000000205	TCF21	48	0.87	NA
ENSCAFG00000000205	TCF21	72	1.63	NA
ENSCAFG00000000206	CDO1	48	-0.13	9.05e-01	grey
ENSCAFG00000000206	CDO1	72	-0.18	7.60e-01	grey
ENSCAFG00000000207	TBPL1	48	-0.22	6.89e-01	grey
ENSCAFG00000000207	TBPL1	72	-0.34	2.78e-01	grey
ENSCAFG00000000209	TMED7	48	-0.43	1.23e-03	lightcyan
ENSCAFG00000000209	TMED7	72	-0.20	1.18e-01	lightcyan
ENSCAFG00000000210	FEM1C	48	-0.11	7.64e-01	salmon
ENSCAFG00000000210	FEM1C	72	-0.14	4.91e-01	salmon
ENSCAFG00000000212	SLC2A12	48	1.01	NA
ENSCAFG00000000212	SLC2A12	72	1.36	NA
ENSCAFG00000000213		48	-0.58	NA
ENSCAFG00000000213		72	-0.52	NA
ENSCAFG00000000214	CCDC112	48	-0.15	6.90e-01	darkmagenta
ENSCAFG00000000214	CCDC112	72	0.15	4.78e-01	darkmagenta
ENSCAFG00000000215	R3HDM2	48	-0.03	9.11e-01	darkmagenta
ENSCAFG00000000215	R3HDM2	72	0.30	6.64e-04	darkmagenta
ENSCAFG00000000217	SGK1	48	0.17	4.06e-01	lightgreen
ENSCAFG00000000217	SGK1	72	0.34	6.49e-03	lightgreen
ENSCAFG00000000219	TRIM36	48	-0.65	1.45e-11	salmon
ENSCAFG00000000219	TRIM36	72	-0.79	4.88e-18	salmon
ENSCAFG00000000221	ALDH8A1	48	0.65	3.00e-01	lightcyan1
ENSCAFG00000000221	ALDH8A1	72	2.33	8.25e-11	lightcyan1
ENSCAFG00000000223	GLI1	48	-0.40	5.66e-01	darkmagenta
ENSCAFG00000000223	GLI1	72	0.12	8.13e-01	darkmagenta
ENSCAFG00000000224	YTHDC2	48	-0.10	5.60e-01	cyan
ENSCAFG00000000224	YTHDC2	72	-0.07	5.36e-01	cyan
ENSCAFG00000000225		48	-0.20	3.43e-01	darkmagenta
ENSCAFG00000000225		72	-0.10	5.40e-01	darkmagenta
ENSCAFG00000000226	HBS1L	48	-0.13	4.18e-01	lightgreen
ENSCAFG00000000226	HBS1L	72	-0.23	2.23e-02	lightgreen
ENSCAFG00000000228	TMED9	48	0.05	8.20e-01	darkmagenta
ENSCAFG00000000228	TMED9	72	-0.07	5.33e-01	darkmagenta
ENSCAFG00000000229	MARS1	48	-0.00	9.92e-01	lightcyan1
ENSCAFG00000000229	MARS1	72	0.16	9.61e-02	lightcyan1
ENSCAFG00000000230	MYB	48	0.31	3.14e-02	lightgreen
ENSCAFG00000000230	MYB	72	0.94	9.18e-20	lightgreen
ENSCAFG00000000231	B4GALT7	48	0.14	5.75e-01	darkmagenta
ENSCAFG00000000231	B4GALT7	72	0.37	5.39e-03	darkmagenta
ENSCAFG00000000233	DCTN2	48	0.17	1.87e-01	darkmagenta
ENSCAFG00000000233	DCTN2	72	0.37	3.71e-05	darkmagenta
ENSCAFG00000000234	AHI1	48	0.22	4.92e-01	darkmagenta
ENSCAFG00000000234	AHI1	72	0.97	7.61e-09	darkmagenta
ENSCAFG00000000235	N4BP3	48	0.02	NA
ENSCAFG00000000235	N4BP3	72	0.38	NA
ENSCAFG00000000236	RMND5B	48	-0.02	9.55e-01	darkolivegreen
ENSCAFG00000000236	RMND5B	72	-0.67	8.63e-11	darkolivegreen
ENSCAFG00000000238	KIF5A	48	0.25	4.26e-01	darkmagenta
ENSCAFG00000000238	KIF5A	72	0.70	1.13e-04	darkmagenta
ENSCAFG00000000240	NHP2	48	-0.13	3.98e-01	darkolivegreen
ENSCAFG00000000240	NHP2	72	-0.50	1.03e-08	darkolivegreen
ENSCAFG00000000241	HNRNPAB	48	-0.19	5.01e-02	darkolivegreen
ENSCAFG00000000241	HNRNPAB	72	-0.67	7.75e-21	darkolivegreen
ENSCAFG00000000242	PHYKPL	48	-0.05	9.10e-01	plum1
ENSCAFG00000000242	PHYKPL	72	-0.17	4.10e-01	plum1
ENSCAFG00000000244	MTFR2	48	-0.08	6.47e-01	lightgreen
ENSCAFG00000000244	MTFR2	72	-0.13	2.05e-01	lightgreen
ENSCAFG00000000245	BCLAF1	48	-0.27	6.05e-03	lightcyan
ENSCAFG00000000245	BCLAF1	72	-0.74	2.89e-21	lightcyan
ENSCAFG00000000247	MAP7	48	0.35	NA
ENSCAFG00000000247	MAP7	72	-0.22	8.73e-01
ENSCAFG00000000248	CLK4	48	0.15	5.51e-01	darkmagenta
ENSCAFG00000000248	CLK4	72	0.53	5.86e-05	darkmagenta
ENSCAFG00000000249	PIP4K2C	48	-0.00	9.97e-01	darkmagenta
ENSCAFG00000000249	PIP4K2C	72	-0.01	9.61e-01	darkmagenta
ENSCAFG00000000250	ARHGEF25	48	0.09	NA
ENSCAFG00000000250	ARHGEF25	72	0.22	8.85e-01
ENSCAFG00000000251	MAP3K5	48	-0.15	5.54e-01	darkgreen
ENSCAFG00000000251	MAP3K5	72	-0.39	5.82e-03	darkgreen
ENSCAFG00000000253	PEX7	48	-0.01	9.82e-01	darkmagenta
ENSCAFG00000000253	PEX7	72	0.24	5.01e-02	darkmagenta
ENSCAFG00000000255	B4GALNT1	48	0.06	NA
ENSCAFG00000000255	B4GALNT1	72	-0.86	NA
ENSCAFG00000000256	SLC35D3	48	-1.65	NA
ENSCAFG00000000256	SLC35D3	72	-1.61	NA
ENSCAFG00000000258	IL22RA2	48	-0.47	NA
ENSCAFG00000000258	IL22RA2	72	-0.41	NA
ENSCAFG00000000259	OS9	48	-0.03	8.98e-01	darkolivegreen
ENSCAFG00000000259	OS9	72	-0.30	1.98e-03	darkolivegreen
ENSCAFG00000000260	IFNGR1	48	-0.47	1.15e-08	lightgreen
ENSCAFG00000000260	IFNGR1	72	-0.64	7.00e-17	lightgreen
ENSCAFG00000000261	RPA3	48	-0.91	NA
ENSCAFG00000000261	RPA3	72	-0.70	NA
ENSCAFG00000000263		48	-0.42	NA
ENSCAFG00000000263		72	1.90	NA
ENSCAFG00000000267	TNFAIP3	48	0.08	7.35e-01	lightgreen
ENSCAFG00000000267	TNFAIP3	72	0.39	4.79e-04	lightgreen
ENSCAFG00000000273	AGAP2	48	-0.12	6.22e-01	darkmagenta
ENSCAFG00000000273	AGAP2	72	-0.21	1.20e-01	darkmagenta
ENSCAFG00000000275	NHSL1	48	0.27	7.65e-01	cyan
ENSCAFG00000000275	NHSL1	72	0.15	7.95e-01	cyan
ENSCAFG00000000277	CCDC28A	48	-0.10	8.51e-01	darkmagenta
ENSCAFG00000000277	CCDC28A	72	0.55	1.03e-02	darkmagenta
ENSCAFG00000000278	TSPAN31	48	0.19	5.55e-01	lightcyan1
ENSCAFG00000000278	TSPAN31	72	0.61	3.49e-04	lightcyan1
ENSCAFG00000000279	REPS1	48	-0.04	8.84e-01	grey
ENSCAFG00000000279	REPS1	72	-0.09	4.31e-01	grey
ENSCAFG00000000280	CDK4	48	0.02	8.98e-01	lightgreen
ENSCAFG00000000280	CDK4	72	-0.05	5.86e-01	lightgreen
ENSCAFG00000000281	ABRACL	48	-0.25	1.04e-01	darkmagenta
ENSCAFG00000000281	ABRACL	72	-0.02	9.23e-01	darkmagenta
ENSCAFG00000000282	HECA	48	0.00	9.95e-01	darkmagenta
ENSCAFG00000000282	HECA	72	0.30	1.97e-02	darkmagenta
ENSCAFG00000000283	TXLNB	48	-0.21	7.57e-02	salmon
ENSCAFG00000000283	TXLNB	72	-0.28	1.30e-03	salmon
ENSCAFG00000000285	CITED2	48	0.17	5.28e-01	darkmagenta
ENSCAFG00000000285	CITED2	72	0.34	2.42e-02	darkmagenta
ENSCAFG00000000287	CYP27B1	48	0.02	9.77e-01	lightgreen
ENSCAFG00000000287	CYP27B1	72	-0.03	9.03e-01	lightgreen
ENSCAFG00000000290	METTL1	48	-0.34	1.19e-01	darkolivegreen
ENSCAFG00000000290	METTL1	72	-1.03	1.01e-10	darkolivegreen
ENSCAFG00000000291		48	-0.48	NA
ENSCAFG00000000291		72	-0.40	NA
ENSCAFG00000000293	TSFM	48	0.05	8.22e-01	darkmagenta
ENSCAFG00000000293	TSFM	72	0.04	7.66e-01	darkmagenta
ENSCAFG00000000294	NMBR	48	-0.42	NA
ENSCAFG00000000294	NMBR	72	-1.63	NA
ENSCAFG00000000295	VTA1	48	0.02	9.65e-01	lightgreen
ENSCAFG00000000295	VTA1	72	0.28	4.98e-02	lightgreen
ENSCAFG00000000297	AVIL	48	-0.61	NA
ENSCAFG00000000297	AVIL	72	0.52	NA
ENSCAFG00000000300	HIVEP2	48	0.34	1.10e-01	lightcyan1
ENSCAFG00000000300	HIVEP2	72	1.29	5.96e-19	lightcyan1
ENSCAFG00000000303	AIG1	48	-0.27	4.76e-01	darkmagenta
ENSCAFG00000000303	AIG1	72	0.48	2.69e-02	darkmagenta
ENSCAFG00000000305	ADAT2	48	0.01	9.77e-01	grey
ENSCAFG00000000305	ADAT2	72	0.22	1.98e-01	grey
ENSCAFG00000000307	PEX3	48	-0.30	1.14e-01	lightcyan
ENSCAFG00000000307	PEX3	72	-0.17	2.75e-01	lightcyan
ENSCAFG00000000308	CTDSP2	48	0.14	4.66e-01	darkmagenta
ENSCAFG00000000308	CTDSP2	72	0.04	7.79e-01	darkmagenta
ENSCAFG00000000309	FUCA2	48	0.23	2.36e-01	lightcyan1
ENSCAFG00000000309	FUCA2	72	0.81	1.82e-11	lightcyan1
ENSCAFG00000000310	ATP23	48	-0.09	9.08e-01	darkmagenta
ENSCAFG00000000310	ATP23	72	0.66	2.43e-02	darkmagenta
ENSCAFG00000000312	PHACTR2	48	0.35	1.14e-01	lightgreen
ENSCAFG00000000312	PHACTR2	72	0.68	1.21e-05	lightgreen
ENSCAFG00000000314		48	-0.11	5.95e-01	lightgreen
ENSCAFG00000000314		72	-0.46	2.53e-05	lightgreen
ENSCAFG00000000317	ZC2HC1B	48	-1.91	NA
ENSCAFG00000000317	ZC2HC1B	72	-0.73	5.28e-01
ENSCAFG00000000318	PLAGL1	48	0.32	6.19e-02	lightcyan1
ENSCAFG00000000318	PLAGL1	72	0.98	2.93e-16	lightcyan1
ENSCAFG00000000320	SERF2	48	0.15	4.45e-01	darkmagenta
ENSCAFG00000000320	SERF2	72	0.35	2.56e-03	darkmagenta
ENSCAFG00000000322	STX11	48	0.20	1.29e-01	lightcyan1
ENSCAFG00000000322	STX11	72	0.45	7.46e-07	lightcyan1
ENSCAFG00000000323	USP15	48	-0.22	1.37e-01	lightcyan
ENSCAFG00000000323	USP15	72	-0.53	1.79e-07	lightcyan
ENSCAFG00000000326	UTRN	48	0.07	7.12e-01	lightgreen
ENSCAFG00000000326	UTRN	72	0.23	1.42e-02	lightgreen
ENSCAFG00000000329	EPM2A	48	-0.33	NA
ENSCAFG00000000329	EPM2A	72	-0.21	8.54e-01
ENSCAFG00000000330	FBXO30	48	-0.08	7.96e-01	grey
ENSCAFG00000000330	FBXO30	72	0.04	8.51e-01	grey
ENSCAFG00000000331		48	-1.68	NA
ENSCAFG00000000331		72	-0.76	NA
ENSCAFG00000000333	MON2	48	0.10	5.56e-01	lightgreen
ENSCAFG00000000333	MON2	72	0.36	3.70e-05	lightgreen
ENSCAFG00000000334	ADAMTS2	48	0.40	6.03e-02	lightgreen
ENSCAFG00000000334	ADAMTS2	72	0.14	4.92e-01	lightgreen
ENSCAFG00000000335	SHPRH	48	-0.03	9.20e-01	cyan
ENSCAFG00000000335	SHPRH	72	0.11	4.97e-01	cyan
ENSCAFG00000000336	HNRNPH1	48	-0.24	5.42e-03	salmon
ENSCAFG00000000336	HNRNPH1	72	-0.40	3.84e-09	salmon
ENSCAFG00000000341		48	-0.14	8.97e-01	grey
ENSCAFG00000000341		72	0.56	2.14e-01	grey
ENSCAFG00000000344	RUFY1	48	-0.02	9.49e-01	grey
ENSCAFG00000000344	RUFY1	72	-0.15	1.07e-01	grey
ENSCAFG00000000348	CANX	48	-0.13	1.98e-01	lightgreen
ENSCAFG00000000348	CANX	72	-0.43	6.71e-11	lightgreen
ENSCAFG00000000350	MAML1	48	0.24	1.81e-01	cyan
ENSCAFG00000000350	MAML1	72	0.30	2.23e-02	cyan
ENSCAFG00000000351	C10H12orf56	48	-0.93	NA
ENSCAFG00000000351	C10H12orf56	72	0.14	8.90e-01
ENSCAFG00000000352	XPOT	48	-0.17	1.14e-01	lightgreen
ENSCAFG00000000352	XPOT	72	0.06	5.52e-01	lightgreen
ENSCAFG00000000353	STXBP5	48	-0.15	2.09e-01	lightgreen
ENSCAFG00000000353	STXBP5	72	-0.33	5.79e-05	lightgreen
ENSCAFG00000000354	LTC4S	48	-0.65	NA
ENSCAFG00000000354	LTC4S	72	0.27	NA
ENSCAFG00000000355	MGAT4B	48	0.35	9.11e-04	darkmagenta
ENSCAFG00000000355	MGAT4B	72	0.68	3.05e-15	darkmagenta
ENSCAFG00000000356	TBK1	48	-0.26	6.17e-02	lightcyan
ENSCAFG00000000356	TBK1	72	-0.29	7.42e-03	lightcyan
ENSCAFG00000000359	GNS	48	0.06	8.20e-01	cyan
ENSCAFG00000000359	GNS	72	0.10	5.03e-01	cyan
ENSCAFG00000000360	SQSTM1	48	0.51	6.05e-07	darkmagenta
ENSCAFG00000000360	SQSTM1	72	1.02	1.41e-29	darkmagenta
ENSCAFG00000000361	TBC1D30	48	-0.76	NA
ENSCAFG00000000361	TBC1D30	72	-1.61	NA
ENSCAFG00000000365	MRNIP	48	-0.05	9.45e-01	darkmagenta
ENSCAFG00000000365	MRNIP	72	0.72	1.62e-03	darkmagenta
ENSCAFG00000000366	SASH1	48	-0.06	8.40e-01	darkgreen
ENSCAFG00000000366	SASH1	72	-0.51	1.61e-04	darkgreen
ENSCAFG00000000367	ENPP3	48	-0.02	NA
ENSCAFG00000000367	ENPP3	72	-0.15	NA
ENSCAFG00000000370		48	-0.14	3.95e-01	darkmagenta
ENSCAFG00000000370		72	0.28	7.07e-03	darkmagenta
ENSCAFG00000000372	UST	48	0.73	2.05e-03	lightcyan1
ENSCAFG00000000372	UST	72	1.74	2.51e-21	lightcyan1
ENSCAFG00000000373	TAB2	48	-0.04	8.84e-01	grey
ENSCAFG00000000373	TAB2	72	0.24	3.88e-02	grey
ENSCAFG00000000374	IRAK3	48	-0.10	8.47e-01	salmon
ENSCAFG00000000374	IRAK3	72	-0.32	2.03e-01	salmon
ENSCAFG00000000375	ZC3H12D	48	-0.08	7.60e-01	darkmagenta
ENSCAFG00000000375	ZC3H12D	72	-0.14	3.17e-01	darkmagenta
ENSCAFG00000000376		48	0.09	9.29e-01	salmon
ENSCAFG00000000376		72	-0.30	5.31e-01	salmon
ENSCAFG00000000377		48	-0.41	NA
ENSCAFG00000000377		72	0.40	NA
ENSCAFG00000000378	HELB	48	-0.11	6.93e-01	darkmagenta
ENSCAFG00000000378	HELB	72	-0.12	4.63e-01	darkmagenta
ENSCAFG00000000379	PPIL4	48	-0.18	3.64e-01	lightcyan
ENSCAFG00000000379	PPIL4	72	-0.28	2.89e-02	lightcyan
ENSCAFG00000000380	MED23	48	-0.17	2.62e-01	darkgreen
ENSCAFG00000000380	MED23	72	-0.39	8.27e-05	darkgreen
ENSCAFG00000000381	TBC1D9B	48	0.05	8.39e-01	darkmagenta
ENSCAFG00000000381	TBC1D9B	72	0.01	9.34e-01	darkmagenta
ENSCAFG00000000385	KATNA1	48	-0.15	3.36e-01	lightcyan
ENSCAFG00000000385	KATNA1	72	-0.27	6.67e-03	lightcyan
ENSCAFG00000000386	ARG1	48	-0.07	NA
ENSCAFG00000000386	ARG1	72	-0.69	5.53e-01
ENSCAFG00000000387	LATS1	48	-0.17	3.86e-01	darkgreen
ENSCAFG00000000387	LATS1	72	-0.38	2.03e-03	darkgreen
ENSCAFG00000000388	TRIM39	48	0.24	6.85e-01	darkmagenta
ENSCAFG00000000388	TRIM39	72	0.41	2.11e-01	darkmagenta
ENSCAFG00000000390	NUP43	48	-0.10	6.73e-01	lightgreen
ENSCAFG00000000390	NUP43	72	-0.20	1.46e-01	lightgreen
ENSCAFG00000000391	RASGEF1C	48	-0.01	9.97e-01	darkmagenta
ENSCAFG00000000391	RASGEF1C	72	0.22	7.31e-01	darkmagenta
ENSCAFG00000000393	PCMT1	48	-0.11	5.89e-01	lightcyan
ENSCAFG00000000393	PCMT1	72	-0.25	2.33e-02	lightcyan
ENSCAFG00000000394	RPP21	48	0.67	9.71e-04	lightcyan1
ENSCAFG00000000394	RPP21	72	1.17	2.43e-12	lightcyan1
ENSCAFG00000000395	MAPK9	48	-0.05	8.20e-01	grey
ENSCAFG00000000395	MAPK9	72	-0.04	7.35e-01	grey
ENSCAFG00000000396	GNL1	48	0.17	2.96e-01	lightcyan1
ENSCAFG00000000396	GNL1	72	0.27	1.13e-02	lightcyan1
ENSCAFG00000000397	CAND1	48	-0.23	7.22e-03	lightcyan
ENSCAFG00000000397	CAND1	72	-0.44	3.03e-10	lightcyan
ENSCAFG00000000398	LRP11	48	-0.03	9.53e-01	darkmagenta
ENSCAFG00000000398	LRP11	72	0.37	3.27e-02	darkmagenta
ENSCAFG00000000399		48	1.63	1.96e-04	lightcyan1
ENSCAFG00000000399		72	2.45	2.79e-11	lightcyan1
ENSCAFG00000000400		48	0.04	9.44e-01	lightgreen
ENSCAFG00000000400		72	-0.48	4.60e-02	lightgreen
ENSCAFG00000000405	PLEKHG1	48	0.13	6.14e-01	darkmagenta
ENSCAFG00000000405	PLEKHG1	72	0.11	4.91e-01	darkmagenta
ENSCAFG00000000406	PPP1R10	48	0.19	2.43e-01	cyan
ENSCAFG00000000406	PPP1R10	72	0.19	1.14e-01	cyan
ENSCAFG00000000407	DYRK2	48	0.45	7.78e-02	darkmagenta
ENSCAFG00000000407	DYRK2	72	0.76	4.49e-05	darkmagenta
ENSCAFG00000000411	MRPS18B	48	-0.03	9.15e-01	darkolivegreen
ENSCAFG00000000411	MRPS18B	72	-0.22	4.06e-02	darkolivegreen
ENSCAFG00000000412	MDM1	48	0.02	9.59e-01	lightgreen
ENSCAFG00000000412	MDM1	72	0.35	8.08e-03	lightgreen
ENSCAFG00000000413	MTHFD1L	48	-0.06	6.79e-01	lightgreen
ENSCAFG00000000413	MTHFD1L	72	0.31	3.51e-05	lightgreen
ENSCAFG00000000414	ATAT1	48	0.19	6.24e-01	darkmagenta
ENSCAFG00000000414	ATAT1	72	0.89	2.96e-06	darkmagenta
ENSCAFG00000000415	RAP1B	48	-0.09	6.22e-01	lightgreen
ENSCAFG00000000415	RAP1B	72	0.06	5.97e-01	lightgreen
ENSCAFG00000000416	C12H6orf136	48	0.12	5.76e-01	darkmagenta
ENSCAFG00000000416	C12H6orf136	72	0.06	7.16e-01	darkmagenta
ENSCAFG00000000417	NUP107	48	-0.21	6.86e-02	lightcyan
ENSCAFG00000000417	NUP107	72	-0.52	1.17e-09	lightcyan
ENSCAFG00000000418	MDM2	48	0.24	5.09e-02	lightcyan1
ENSCAFG00000000418	MDM2	72	0.82	1.53e-21	lightcyan1
ENSCAFG00000000419	AKAP12	48	0.54	6.52e-02	lightgreen
ENSCAFG00000000419	AKAP12	72	0.34	1.79e-01	lightgreen
ENSCAFG00000000422	ZBTB2	48	-0.32	9.74e-03	darkolivegreen
ENSCAFG00000000422	ZBTB2	72	-0.59	6.84e-09	darkolivegreen
ENSCAFG00000000423	RMND1	48	-0.27	3.98e-01	darkmagenta
ENSCAFG00000000423	RMND1	72	-0.24	2.80e-01	darkmagenta
ENSCAFG00000000424	CPSF6	48	-0.17	1.90e-01	darkolivegreen
ENSCAFG00000000424	CPSF6	72	-0.73	5.27e-18	darkolivegreen
ENSCAFG00000000425	ARMT1	48	-0.18	4.73e-01	lightgreen
ENSCAFG00000000425	ARMT1	72	-0.05	7.72e-01	lightgreen
ENSCAFG00000000426	LYZ	48	-0.15	4.68e-01	darkmagenta
ENSCAFG00000000426	LYZ	72	0.22	9.40e-02	darkmagenta
ENSCAFG00000000427	DHX16	48	-0.05	7.99e-01	darkmagenta
ENSCAFG00000000427	DHX16	72	-0.22	2.08e-02	darkmagenta
ENSCAFG00000000428	YEATS4	48	-0.10	7.34e-01	lightgreen
ENSCAFG00000000428	YEATS4	72	0.21	1.42e-01	lightgreen
ENSCAFG00000000430	ESR1	48	-0.80	NA
ENSCAFG00000000430	ESR1	72	0.08	NA
ENSCAFG00000000431	FRS2	48	-0.19	5.45e-01	cyan
ENSCAFG00000000431	FRS2	72	-0.04	8.79e-01	cyan
ENSCAFG00000000432	CCT2	48	-0.03	8.92e-01	lightgreen
ENSCAFG00000000432	CCT2	72	-0.06	6.04e-01	lightgreen
ENSCAFG00000000434	LRRC10	48	-0.80	NA
ENSCAFG00000000434	LRRC10	72	0.08	NA
ENSCAFG00000000436	RAB3IP	48	-0.09	8.17e-01	lightgreen
ENSCAFG00000000436	RAB3IP	72	0.20	2.57e-01	lightgreen
ENSCAFG00000000437	PPP1R18	48	-0.12	4.62e-01	darkmagenta
ENSCAFG00000000437	PPP1R18	72	-0.26	8.76e-03	darkmagenta
ENSCAFG00000000441	CNOT2	48	-0.11	5.64e-01	lightcyan
ENSCAFG00000000441	CNOT2	72	-0.21	4.70e-02	lightcyan
ENSCAFG00000000442	MDC1	48	-0.10	6.80e-01	darkmagenta
ENSCAFG00000000442	MDC1	72	-0.17	1.99e-01	darkmagenta
ENSCAFG00000000443		48	-0.12	4.19e-01	lightgreen
ENSCAFG00000000443		72	-0.28	1.34e-03	lightgreen
ENSCAFG00000000444	FLOT1	48	0.27	5.09e-03	darkmagenta
ENSCAFG00000000444	FLOT1	72	0.64	2.46e-17	darkmagenta
ENSCAFG00000000445	SYNE1	48	0.01	9.72e-01	darkmagenta
ENSCAFG00000000445	SYNE1	72	-0.05	7.15e-01	darkmagenta
ENSCAFG00000000447	IER3	48	0.56	2.39e-02	lightcyan1
ENSCAFG00000000447	IER3	72	1.26	7.37e-12	lightcyan1
ENSCAFG00000000448	DDR1	48	0.00	NA
ENSCAFG00000000448	DDR1	72	1.82	NA
ENSCAFG00000000451	LGR5	48	0.92	NA
ENSCAFG00000000451	LGR5	72	2.80	1.29e-01
ENSCAFG00000000453	ZFC3H1	48	0.01	9.76e-01	darkmagenta
ENSCAFG00000000453	ZFC3H1	72	0.57	1.09e-08	darkmagenta
ENSCAFG00000000454	VARS2	48	-0.09	5.60e-01	darkolivegreen
ENSCAFG00000000454	VARS2	72	-0.41	6.53e-07	darkolivegreen
ENSCAFG00000000458	RAB21	48	-0.13	4.09e-01	lightcyan
ENSCAFG00000000458	RAB21	72	-0.15	1.77e-01	lightcyan
ENSCAFG00000000459	TBC1D15	48	-0.15	5.26e-01	lightgreen
ENSCAFG00000000459	TBC1D15	72	0.05	7.64e-01	lightgreen
ENSCAFG00000000462	TPH2	48	-0.02	9.87e-01
ENSCAFG00000000462	TPH2	72	-0.10	8.79e-01
ENSCAFG00000000464	CNOT6	48	-0.30	4.00e-02	lightcyan
ENSCAFG00000000464	CNOT6	72	-0.74	6.13e-11	lightcyan
ENSCAFG00000000469	POP1	48	-0.18	1.89e-01	darkolivegreen
ENSCAFG00000000469	POP1	72	-0.93	8.89e-24	darkolivegreen
ENSCAFG00000000470		48	0.14	NA
ENSCAFG00000000470		72	0.15	NA
ENSCAFG00000000478	CCHCR1	48	0.07	7.06e-01	darkmagenta
ENSCAFG00000000478	CCHCR1	72	0.22	2.00e-02	darkmagenta
ENSCAFG00000000479	KCNC2	48	-0.82	NA
ENSCAFG00000000479	KCNC2	72	0.07	NA
ENSCAFG00000000480	NIPAL2	48	-0.17	2.74e-01	lightgreen
ENSCAFG00000000480	NIPAL2	72	-0.39	1.28e-04	lightgreen
ENSCAFG00000000483	TCF19	48	-0.11	6.75e-01	darkolivegreen
ENSCAFG00000000483	TCF19	72	-0.87	1.70e-11	darkolivegreen
ENSCAFG00000000484	STK3	48	0.05	8.94e-01	lightgreen
ENSCAFG00000000484	STK3	72	0.17	3.17e-01	lightgreen
ENSCAFG00000000485		48	-0.71	NA
ENSCAFG00000000485		72	-0.71	NA
ENSCAFG00000000487	DLA88	48	0.21	1.69e-01	darkmagenta
ENSCAFG00000000487	DLA88	72	0.56	6.09e-08	darkmagenta
ENSCAFG00000000491		48	0.02	NA
ENSCAFG00000000491		72	-0.23	8.79e-01
ENSCAFG00000000493	OSR2	48	0.43	NA
ENSCAFG00000000493	OSR2	72	-0.03	NA
ENSCAFG00000000497		48	-0.23	NA	darkmagenta
ENSCAFG00000000497		72	-1.00	2.31e-01	darkmagenta
ENSCAFG00000000502		48	-0.51	NA	darkmagenta
ENSCAFG00000000502		72	-1.87	4.84e-03	darkmagenta
ENSCAFG00000000506	MCCD1	48	-0.36	NA
ENSCAFG00000000506	MCCD1	72	-0.16	8.84e-01
ENSCAFG00000000507	VPS13B	48	-0.12	4.53e-01	cyan
ENSCAFG00000000507	VPS13B	72	-0.16	1.42e-01	cyan
ENSCAFG00000000509	DDX39B	48	-0.06	7.43e-01	darkolivegreen
ENSCAFG00000000509	DDX39B	72	-0.50	2.80e-10	darkolivegreen
ENSCAFG00000000512	SRFBP1	48	-0.22	3.46e-01	lightgreen
ENSCAFG00000000512	SRFBP1	72	-0.14	4.31e-01	lightgreen
ENSCAFG00000000513	ATP6V1G2	48	-0.37	NA	darkmagenta
ENSCAFG00000000513	ATP6V1G2	72	-0.45	5.03e-01	darkmagenta
ENSCAFG00000000515	LTA	48	-0.11	5.54e-01	darkolivegreen
ENSCAFG00000000515	LTA	72	-0.54	1.44e-07	darkolivegreen
ENSCAFG00000000517	TNF	48	0.47	3.78e-01	darkmagenta
ENSCAFG00000000517	TNF	72	1.16	3.52e-04	darkmagenta
ENSCAFG00000000525	GLIPR1	48	-0.38	6.20e-01	lightgreen
ENSCAFG00000000525	GLIPR1	72	0.23	6.41e-01	lightgreen
ENSCAFG00000000529	RGS22	48	-0.04	9.63e-01	lightgreen
ENSCAFG00000000529	RGS22	72	0.50	9.73e-02	lightgreen
ENSCAFG00000000530	SNX2	48	-0.15	2.94e-01	darkmagenta
ENSCAFG00000000530	SNX2	72	-0.04	7.51e-01	darkmagenta
ENSCAFG00000000533	PRRC2A	48	0.02	9.49e-01	cyan
ENSCAFG00000000533	PRRC2A	72	-0.11	3.23e-01	cyan
ENSCAFG00000000534	SNX24	48	0.47	NA
ENSCAFG00000000534	SNX24	72	1.25	1.63e-01
ENSCAFG00000000540		48	-0.23	6.90e-01	grey
ENSCAFG00000000540		72	0.15	6.76e-01	grey
ENSCAFG00000000543	CEP120	48	0.03	9.17e-01	darkmagenta
ENSCAFG00000000543	CEP120	72	0.35	2.69e-04	darkmagenta
ENSCAFG00000000544	FBXO43	48	-0.15	NA
ENSCAFG00000000544	FBXO43	72	0.16	8.66e-01
ENSCAFG00000000547	FBXO5	48	-0.23	1.62e-01	lightgreen
ENSCAFG00000000547	FBXO5	72	-0.40	7.45e-04	lightgreen
ENSCAFG00000000549	MTRF1L	48	-0.13	6.73e-01	lightgreen
ENSCAFG00000000549	MTRF1L	72	0.21	2.38e-01	lightgreen
ENSCAFG00000000550	RGS17	48	-0.87	NA
ENSCAFG00000000550	RGS17	72	-0.19	7.94e-01
ENSCAFG00000000554		48	0.07	8.76e-01	darkolivegreen
ENSCAFG00000000554		72	-0.72	4.07e-04	darkolivegreen
ENSCAFG00000000555	RNF19A	48	-0.14	4.31e-01	darkmagenta
ENSCAFG00000000555	RNF19A	72	0.11	3.63e-01	darkmagenta
ENSCAFG00000000557	CSNK1G3	48	-0.13	7.06e-01	grey
ENSCAFG00000000557	CSNK1G3	72	-0.05	8.30e-01	grey
ENSCAFG00000000561	MIOX	48	0.00	NA
ENSCAFG00000000561	MIOX	72	2.26	NA
ENSCAFG00000000562	CNKSR3	48	-0.35	6.72e-01	lightcyan
ENSCAFG00000000562	CNKSR3	72	-1.15	1.16e-02	lightcyan
ENSCAFG00000000563	SNX31	48	-0.06	7.75e-01	lightgreen
ENSCAFG00000000563	SNX31	72	0.09	4.46e-01	lightgreen
ENSCAFG00000000564	SCO2	48	0.01	9.90e-01	darkolivegreen
ENSCAFG00000000564	SCO2	72	-0.65	1.20e-05	darkolivegreen
ENSCAFG00000000565		48	0.03	9.82e-01	grey
ENSCAFG00000000565		72	0.40	4.78e-01	grey
ENSCAFG00000000566	ARSA	48	0.20	3.56e-01	darkmagenta
ENSCAFG00000000566	ARSA	72	1.01	4.09e-16	darkmagenta
ENSCAFG00000000567	PABPC1	48	-0.07	5.18e-01	salmon
ENSCAFG00000000567	PABPC1	72	-0.11	1.08e-01	salmon
ENSCAFG00000000568	MAPK8IP2	48	-0.78	NA	darkmagenta
ENSCAFG00000000568	MAPK8IP2	72	0.30	6.49e-01	darkmagenta
ENSCAFG00000000569	ZNF608	48	0.37	1.63e-02	lightcyan1
ENSCAFG00000000569	ZNF608	72	0.81	7.52e-12	lightcyan1
ENSCAFG00000000570	SCAF8	48	-0.34	1.17e-02	salmon
ENSCAFG00000000570	SCAF8	72	-0.89	1.05e-16	salmon
ENSCAFG00000000575	BAG6	48	0.01	9.77e-01	darkmagenta
ENSCAFG00000000575	BAG6	72	-0.17	5.56e-02	darkmagenta
ENSCAFG00000000577	TIAM2	48	0.01	9.89e-01	lightgreen
ENSCAFG00000000577	TIAM2	72	-0.09	8.29e-01	lightgreen
ENSCAFG00000000578		48	0.35	NA
ENSCAFG00000000578		72	-0.30	8.64e-01
ENSCAFG00000000579	CHKB	48	0.27	1.87e-01	darkmagenta
ENSCAFG00000000579	CHKB	72	0.44	1.69e-03	darkmagenta
ENSCAFG00000000580		48	-0.25	1.29e-02	salmon
ENSCAFG00000000580		72	-0.55	4.89e-12	salmon
ENSCAFG00000000581	TFB1M	48	0.03	9.65e-01	lightgreen
ENSCAFG00000000581	TFB1M	72	0.12	6.94e-01	lightgreen
ENSCAFG00000000582	GRAMD2B	48	0.13	4.75e-01	lightgreen
ENSCAFG00000000582	GRAMD2B	72	0.20	8.86e-02	lightgreen
ENSCAFG00000000583	CLDN20	48	-0.92	NA
ENSCAFG00000000583	CLDN20	72	0.08	NA
ENSCAFG00000000584	ZNF706	48	-0.18	2.68e-01	lightcyan
ENSCAFG00000000584	ZNF706	72	-0.26	1.62e-02	lightcyan
ENSCAFG00000000586	CPT1B	48	0.23	1.51e-01	darkmagenta
ENSCAFG00000000586	CPT1B	72	0.67	1.86e-10	darkmagenta
ENSCAFG00000000587	GRHL2	48	1.61	NA
ENSCAFG00000000587	GRHL2	72	-2.35	NA
ENSCAFG00000000588	ALDH7A1	48	0.09	6.81e-01	lightgreen
ENSCAFG00000000588	ALDH7A1	72	0.11	3.83e-01	lightgreen
ENSCAFG00000000590	PHAX	48	-0.15	6.28e-01	lightgreen
ENSCAFG00000000590	PHAX	72	-0.41	1.48e-02	lightgreen
ENSCAFG00000000593	LMNB1	48	-0.21	8.93e-03	lightgreen
ENSCAFG00000000593	LMNB1	72	-0.43	1.51e-11	lightgreen
ENSCAFG00000000594	MARCHF3	48	0.02	NA	darkmagenta
ENSCAFG00000000594	MARCHF3	72	-0.36	5.73e-01	darkmagenta
ENSCAFG00000000595		48	-1.26	NA
ENSCAFG00000000595		72	-0.18	8.82e-01
ENSCAFG00000000598	APOM	48	-0.09	9.49e-01	darkmagenta
ENSCAFG00000000598	APOM	72	0.20	7.53e-01	darkmagenta
ENSCAFG00000000600	C6orf47	48	0.20	7.75e-01	darkmagenta
ENSCAFG00000000600	C6orf47	72	0.56	1.00e-01	darkmagenta
ENSCAFG00000000601	GPANK1	48	0.03	9.40e-01	darkmagenta
ENSCAFG00000000601	GPANK1	72	0.24	1.13e-01	darkmagenta
ENSCAFG00000000602	RRM2B	48	-0.17	5.60e-01	darkmagenta
ENSCAFG00000000602	RRM2B	72	0.03	8.82e-01	darkmagenta
ENSCAFG00000000603	NCAPH2	48	0.27	8.94e-03	darkmagenta
ENSCAFG00000000603	NCAPH2	72	0.67	8.38e-17	darkmagenta
ENSCAFG00000000604	CSNK2B	48	0.24	3.75e-02	darkmagenta
ENSCAFG00000000604	CSNK2B	72	0.43	1.15e-06	darkmagenta
ENSCAFG00000000606	LY6G5C	48	-0.50	6.24e-01	grey
ENSCAFG00000000606	LY6G5C	72	-0.23	7.42e-01	grey
ENSCAFG00000000607	ABHD16A	48	0.12	4.63e-01	darkmagenta
ENSCAFG00000000607	ABHD16A	72	0.17	8.95e-02	darkmagenta
ENSCAFG00000000608	ARID1B	48	-0.06	7.95e-01	cyan
ENSCAFG00000000608	ARID1B	72	-0.08	5.74e-01	cyan
ENSCAFG00000000609	ADM2	48	-1.82	NA
ENSCAFG00000000609	ADM2	72	-0.95	NA
ENSCAFG00000000610		48	-2.12	NA
ENSCAFG00000000610		72	-0.30	NA
ENSCAFG00000000611	MEGF10	48	-0.53	NA
ENSCAFG00000000611	MEGF10	72	-2.03	NA
ENSCAFG00000000612	SBF1	48	0.47	3.59e-07	lightcyan1
ENSCAFG00000000612	SBF1	72	0.74	8.65e-19	lightcyan1
ENSCAFG00000000614	LY6G6C	48	3.66	NA
ENSCAFG00000000614	LY6G6C	72	2.44	2.53e-01
ENSCAFG00000000615	MPIG6B	48	0.20	NA
ENSCAFG00000000615	MPIG6B	72	0.09	9.57e-01
ENSCAFG00000000616	TMEM242	48	-0.02	9.70e-01	darkmagenta
ENSCAFG00000000616	TMEM242	72	0.10	5.76e-01	darkmagenta
ENSCAFG00000000617	DDAH2	48	0.20	5.07e-01	darkmagenta
ENSCAFG00000000617	DDAH2	72	0.56	8.02e-04	darkmagenta
ENSCAFG00000000618	ZDHHC14	48	-0.29	4.99e-01	darkmagenta
ENSCAFG00000000618	ZDHHC14	72	-1.20	2.48e-06	darkmagenta
ENSCAFG00000000619	UBR5	48	-0.16	2.22e-01	cyan
ENSCAFG00000000619	UBR5	72	-0.36	8.58e-05	cyan
ENSCAFG00000000620	PPP6R2	48	0.07	6.91e-01	darkmagenta
ENSCAFG00000000620	PPP6R2	72	0.01	9.37e-01	darkmagenta
ENSCAFG00000000621	CLIC1	48	0.17	1.69e-01	darkmagenta
ENSCAFG00000000621	CLIC1	72	0.20	3.00e-02	darkmagenta
ENSCAFG00000000622	PRRC1	48	-0.06	8.48e-01	darkolivegreen
ENSCAFG00000000622	PRRC1	72	-0.28	7.02e-02	darkolivegreen
ENSCAFG00000000626		48	-0.06	9.11e-01	darkmagenta
ENSCAFG00000000626		72	0.56	2.45e-03	darkmagenta
ENSCAFG00000000627	SNX9	48	0.08	7.57e-01	lightgreen
ENSCAFG00000000627	SNX9	72	0.12	4.17e-01	lightgreen
ENSCAFG00000000628	SAPCD1	48	-0.22	NA
ENSCAFG00000000628	SAPCD1	72	-1.28	4.33e-02
ENSCAFG00000000629	DENND6B	48	0.04	9.33e-01	darkmagenta
ENSCAFG00000000629	DENND6B	72	0.29	1.68e-01	darkmagenta
ENSCAFG00000000630	VWA7	48	-0.08	8.33e-01	darkolivegreen
ENSCAFG00000000630	VWA7	72	-0.61	1.20e-04	darkolivegreen
ENSCAFG00000000632		48	-0.53	NA
ENSCAFG00000000632		72	-0.60	NA
ENSCAFG00000000634		48	0.54	NA
ENSCAFG00000000634		72	-0.72	NA
ENSCAFG00000000636	VARS1	48	-0.13	3.57e-01	darkolivegreen
ENSCAFG00000000636	VARS1	72	-0.93	1.31e-27	darkolivegreen
ENSCAFG00000000637	SLC12A2	48	-0.13	5.43e-01	darkmagenta
ENSCAFG00000000637	SLC12A2	72	-0.40	6.43e-04	darkmagenta
ENSCAFG00000000638	KLF10	48	-0.33	9.43e-02	darkmagenta
ENSCAFG00000000638	KLF10	72	-0.11	5.36e-01	darkmagenta
ENSCAFG00000000639	HSPA1L	48	0.58	2.08e-01	lightcyan1
ENSCAFG00000000639	HSPA1L	72	1.01	1.16e-03	lightcyan1
ENSCAFG00000000641		48	0.29	NA
ENSCAFG00000000641		72	0.47	6.42e-01
ENSCAFG00000000642	NEU1	48	0.30	4.57e-02	darkmagenta
ENSCAFG00000000642	NEU1	72	0.32	6.84e-03	darkmagenta
ENSCAFG00000000643	AZIN1	48	-0.33	9.75e-05	lightcyan
ENSCAFG00000000643	AZIN1	72	-0.57	1.83e-14	lightcyan
ENSCAFG00000000644	SYNJ2	48	-0.03	9.55e-01	cyan
ENSCAFG00000000644	SYNJ2	72	0.05	8.66e-01	cyan
ENSCAFG00000000646		48	0.13	NA
ENSCAFG00000000646		72	-0.20	8.48e-01
ENSCAFG00000000647	SERAC1	48	0.22	2.61e-01	lightcyan1
ENSCAFG00000000647	SERAC1	72	0.53	3.34e-05	lightcyan1
ENSCAFG00000000649	ATP6V1C1	48	-0.09	7.10e-01	lightcyan
ENSCAFG00000000649	ATP6V1C1	72	-0.16	2.16e-01	lightcyan
ENSCAFG00000000652	TULP4	48	0.08	8.25e-01	cyan
ENSCAFG00000000652	TULP4	72	0.10	6.06e-01	cyan
ENSCAFG00000000653		48	0.16	NA
ENSCAFG00000000653		72	0.45	6.79e-01
ENSCAFG00000000655	TMEM181	48	-0.06	9.37e-01	lightcyan1
ENSCAFG00000000655	TMEM181	72	0.31	3.12e-01	lightcyan1
ENSCAFG00000000657	DYNLT1	48	-0.00	9.96e-01	darkmagenta
ENSCAFG00000000657	DYNLT1	72	0.33	1.16e-02	darkmagenta
ENSCAFG00000000658	SLC44A4	48	0.47	NA
ENSCAFG00000000658	SLC44A4	72	0.10	NA
ENSCAFG00000000659	SYTL3	48	-0.48	NA
ENSCAFG00000000659	SYTL3	72	0.78	4.29e-01
ENSCAFG00000000661	EZR	48	-0.04	8.23e-01	darkmagenta
ENSCAFG00000000661	EZR	72	-0.18	1.71e-02	darkmagenta
ENSCAFG00000000663	DCAF13	48	-0.12	5.23e-01	lightgreen
ENSCAFG00000000663	DCAF13	72	-0.17	1.29e-01	lightgreen
ENSCAFG00000000664	RSPH3	48	0.02	9.87e-01	lightgreen
ENSCAFG00000000664	RSPH3	72	1.00	1.04e-02	lightgreen
ENSCAFG00000000665	TAGAP	48	-0.33	6.06e-02	darkmagenta
ENSCAFG00000000665	TAGAP	72	0.08	6.39e-01	darkmagenta
ENSCAFG00000000667	FNDC1	48	1.02	NA
ENSCAFG00000000667	FNDC1	72	1.06	NA
ENSCAFG00000000669	EHMT2	48	0.10	5.36e-01	darkolivegreen
ENSCAFG00000000669	EHMT2	72	-0.09	4.36e-01	darkolivegreen
ENSCAFG00000000670	RIMS2	48	-2.12	NA
ENSCAFG00000000670	RIMS2	72	-1.12	NA
ENSCAFG00000000671	SOD2	48	0.10	5.99e-01	lightgreen
ENSCAFG00000000671	SOD2	72	-0.20	7.71e-02	lightgreen
ENSCAFG00000000673	PLXNB2	48	0.40	1.45e-01	darkmagenta
ENSCAFG00000000673	PLXNB2	72	1.20	5.96e-11	darkmagenta
ENSCAFG00000000674	ZBTB12	48	0.18	5.97e-01	lightgreen
ENSCAFG00000000674	ZBTB12	72	0.15	5.18e-01	lightgreen
ENSCAFG00000000675	DCSTAMP	48	-0.06	NA
ENSCAFG00000000675	DCSTAMP	72	-0.04	9.77e-01
ENSCAFG00000000676	DPYS	48	0.88	NA
ENSCAFG00000000676	DPYS	72	0.95	4.69e-01
ENSCAFG00000000678	ZFPM2	48	0.90	NA
ENSCAFG00000000678	ZFPM2	72	0.94	NA
ENSCAFG00000000679	SKIV2L	48	-0.00	9.94e-01	darkolivegreen
ENSCAFG00000000679	SKIV2L	72	-0.38	2.05e-04	darkolivegreen
ENSCAFG00000000680	OXR1	48	-0.17	1.90e-01	cyan
ENSCAFG00000000680	OXR1	72	0.10	3.35e-01	cyan
ENSCAFG00000000682	ABRA	48	1.78	NA
ENSCAFG00000000682	ABRA	72	0.98	NA
ENSCAFG00000000683		48	-0.08	9.45e-01	lightgreen
ENSCAFG00000000683		72	-0.61	2.17e-01	lightgreen
ENSCAFG00000000686	C2	48	0.18	5.71e-01	lightcyan1
ENSCAFG00000000686	C2	72	0.98	8.13e-10	lightcyan1
ENSCAFG00000000688	HDAC10	48	0.20	2.67e-01	darkmagenta
ENSCAFG00000000688	HDAC10	72	0.90	1.02e-16	darkmagenta
ENSCAFG00000000689	TUBGCP6	48	0.19	1.94e-01	lightcyan1
ENSCAFG00000000689	TUBGCP6	72	0.33	1.24e-03	lightcyan1
ENSCAFG00000000690	NELFE	48	-0.14	5.56e-01	grey
ENSCAFG00000000690	NELFE	72	0.02	9.09e-01	grey
ENSCAFG00000000691	IGF2R	48	0.42	3.19e-04	lightcyan1
ENSCAFG00000000691	IGF2R	72	0.84	6.27e-18	lightcyan1
ENSCAFG00000000692	SELENOO	48	0.12	5.00e-01	darkmagenta
ENSCAFG00000000692	SELENOO	72	0.23	2.85e-02	darkmagenta
ENSCAFG00000000693	ANGPT1	48	-1.32	NA
ENSCAFG00000000693	ANGPT1	72	-3.09	NA
ENSCAFG00000000694	DXO	48	0.17	5.06e-01	darkmagenta
ENSCAFG00000000694	DXO	72	0.63	2.71e-06	darkmagenta
ENSCAFG00000000697		48	-0.23	NA	darkmagenta
ENSCAFG00000000697		72	0.29	6.97e-01	darkmagenta
ENSCAFG00000000698	TRABD	48	0.23	7.73e-02	darkmagenta
ENSCAFG00000000698	TRABD	72	0.35	2.18e-04	darkmagenta
ENSCAFG00000000699	PANX2	48	0.00	NA
ENSCAFG00000000699	PANX2	72	2.16	NA
ENSCAFG00000000700	MOV10L1	48	1.46	NA
ENSCAFG00000000700	MOV10L1	72	5.54	1.50e-04
ENSCAFG00000000701		48	0.13	5.02e-01	darkmagenta
ENSCAFG00000000701		72	0.42	3.85e-05	darkmagenta
ENSCAFG00000000702	EIF3E	48	-0.05	9.20e-01	darkmagenta
ENSCAFG00000000702	EIF3E	72	0.47	6.44e-03	darkmagenta
ENSCAFG00000000704	TTLL8	48	-0.91	NA
ENSCAFG00000000704	TTLL8	72	0.10	NA
ENSCAFG00000000706	IL17REL	48	-0.08	NA	darkmagenta
ENSCAFG00000000706	IL17REL	72	1.13	4.96e-02	darkmagenta
ENSCAFG00000000709	CRELD2	48	-0.09	7.58e-01	darkmagenta
ENSCAFG00000000709	CRELD2	72	-0.54	1.03e-04	darkmagenta
ENSCAFG00000000711	ALG12	48	-0.05	8.84e-01	darkmagenta
ENSCAFG00000000711	ALG12	72	-0.22	1.05e-01	darkmagenta
ENSCAFG00000000712	CYP21A2	48	0.03	9.82e-01	lightgreen
ENSCAFG00000000712	CYP21A2	72	-0.81	1.16e-01	lightgreen
ENSCAFG00000000713		48	-0.05	8.91e-01	lightgreen
ENSCAFG00000000713		72	0.33	2.20e-02	lightgreen
ENSCAFG00000000714	ZBED4	48	0.09	6.73e-01	darkmagenta
ENSCAFG00000000714	ZBED4	72	-0.16	1.80e-01	darkmagenta
ENSCAFG00000000718	BRD1	48	0.11	6.06e-01	darkmagenta
ENSCAFG00000000718	BRD1	72	0.10	4.52e-01	darkmagenta
ENSCAFG00000000719	NUDCD1	48	-0.25	1.37e-01	lightgreen
ENSCAFG00000000719	NUDCD1	72	-0.10	5.17e-01	lightgreen
ENSCAFG00000000720	ACAT2	48	1.18	9.67e-37	lightgreen
ENSCAFG00000000720	ACAT2	72	1.17	1.01e-36	lightgreen
ENSCAFG00000000721	ISOC1	48	-0.03	9.51e-01	lightgreen
ENSCAFG00000000721	ISOC1	72	0.20	2.77e-01	lightgreen
ENSCAFG00000000732	TCP1	48	-0.19	4.10e-02	darkolivegreen
ENSCAFG00000000732	TCP1	72	-0.55	5.19e-15	darkolivegreen
ENSCAFG00000000736	LYRM7	48	-0.51	9.11e-02	lightcyan
ENSCAFG00000000736	LYRM7	72	-0.55	1.88e-02	lightcyan
ENSCAFG00000000737	CDC42SE2	48	-0.11	6.11e-01	cyan
ENSCAFG00000000737	CDC42SE2	72	-0.02	8.75e-01	cyan
ENSCAFG00000000738	EBAG9	48	0.06	8.24e-01	darkmagenta
ENSCAFG00000000738	EBAG9	72	0.29	1.51e-02	darkmagenta
ENSCAFG00000000740	PNLDC1	48	0.29	NA
ENSCAFG00000000740	PNLDC1	72	0.44	5.95e-01
ENSCAFG00000000741	SYBU	48	-0.77	NA
ENSCAFG00000000741	SYBU	72	2.02	1.32e-01
ENSCAFG00000000745	TBC1D22A	48	0.18	3.77e-01	darkmagenta
ENSCAFG00000000745	TBC1D22A	72	0.49	5.47e-05	darkmagenta
ENSCAFG00000000749		48	-0.23	NA
ENSCAFG00000000749		72	-1.15	NA
ENSCAFG00000000751	TNXB	48	0.84	1.80e-01	lightcyan1
ENSCAFG00000000751	TNXB	72	1.44	6.29e-04	lightcyan1
ENSCAFG00000000752	CERK	48	0.04	8.68e-01	darkmagenta
ENSCAFG00000000752	CERK	72	-0.03	8.32e-01	darkmagenta
ENSCAFG00000000755	FNIP1	48	0.21	4.00e-01	lightcyan1
ENSCAFG00000000755	FNIP1	72	0.89	7.20e-10	lightcyan1
ENSCAFG00000000756	GRAMD4	48	0.13	5.83e-01	darkmagenta
ENSCAFG00000000756	GRAMD4	72	0.11	4.93e-01	darkmagenta
ENSCAFG00000000760	MAP3K4	48	-0.06	7.62e-01	lightgreen
ENSCAFG00000000760	MAP3K4	72	-0.25	9.25e-03	lightgreen
ENSCAFG00000000761	ATF6B	48	0.02	9.20e-01	darkmagenta
ENSCAFG00000000761	ATF6B	72	-0.08	4.71e-01	darkmagenta
ENSCAFG00000000764	PRRT1	48	0.27	NA	darkmagenta
ENSCAFG00000000764	PRRT1	72	0.47	4.83e-01	darkmagenta
ENSCAFG00000000765	AGPAT4	48	0.48	6.25e-02	darkmagenta
ENSCAFG00000000765	AGPAT4	72	0.79	3.20e-05	darkmagenta
ENSCAFG00000000766	PPT2	48	0.22	6.30e-01	darkmagenta
ENSCAFG00000000766	PPT2	72	0.48	5.58e-02	darkmagenta
ENSCAFG00000000767	CELSR1	48	0.09	8.53e-01	darkmagenta
ENSCAFG00000000767	CELSR1	72	0.62	3.68e-03	darkmagenta
ENSCAFG00000000768	EGFL8	48	0.41	5.47e-01	darkmagenta
ENSCAFG00000000768	EGFL8	72	0.02	9.73e-01	darkmagenta
ENSCAFG00000000769	PRKN	48	-0.94	NA
ENSCAFG00000000769	PRKN	72	0.85	4.02e-01
ENSCAFG00000000771	AGPAT1	48	0.03	9.25e-01	darkmagenta
ENSCAFG00000000771	AGPAT1	72	-0.14	3.50e-01	darkmagenta
ENSCAFG00000000772	QKI	48	0.04	8.82e-01	cyan
ENSCAFG00000000772	QKI	72	0.04	7.65e-01	cyan
ENSCAFG00000000774	RNF5	48	0.50	4.61e-05	lightcyan1
ENSCAFG00000000774	RNF5	72	0.91	3.42e-18	lightcyan1
ENSCAFG00000000776		48	-0.88	NA
ENSCAFG00000000776		72	-0.81	NA
ENSCAFG00000000777	AGER	48	0.68	7.65e-02	darkmagenta
ENSCAFG00000000777	AGER	72	1.18	2.52e-05	darkmagenta
ENSCAFG00000000779	TRMU	48	-0.07	8.20e-01	darkmagenta
ENSCAFG00000000779	TRMU	72	-0.10	5.08e-01	darkmagenta
ENSCAFG00000000782	GTSE1	48	-0.00	9.97e-01	lightgreen
ENSCAFG00000000782	GTSE1	72	-0.38	2.03e-05	lightgreen
ENSCAFG00000000783	PBX2	48	-0.04	8.92e-01	darkmagenta
ENSCAFG00000000783	PBX2	72	0.17	1.29e-01	darkmagenta
ENSCAFG00000000784	TTC38	48	0.36	2.46e-01	lightcyan1
ENSCAFG00000000784	TTC38	72	0.43	5.01e-02	lightcyan1
ENSCAFG00000000785	PKDREJ	48	-4.07	NA
ENSCAFG00000000785	PKDREJ	72	-0.55	NA
ENSCAFG00000000786	CSMD3	48	1.08	NA
ENSCAFG00000000786	CSMD3	72	-0.86	NA
ENSCAFG00000000787	CDPF1	48	0.03	9.73e-01	darkmagenta
ENSCAFG00000000787	CDPF1	72	0.24	3.83e-01	darkmagenta
ENSCAFG00000000788	PPARA	48	-1.77	NA
ENSCAFG00000000788	PPARA	72	-1.11	4.68e-01
ENSCAFG00000000790	GPSM3	48	-0.09	6.60e-01	darkmagenta
ENSCAFG00000000790	GPSM3	72	-0.14	2.48e-01	darkmagenta
ENSCAFG00000000791	NOTCH4	48	0.15	NA
ENSCAFG00000000791	NOTCH4	72	1.29	NA
ENSCAFG00000000792		48	-0.13	NA
ENSCAFG00000000792		72	-0.08	NA
ENSCAFG00000000797	BTNL2	48	2.36	NA
ENSCAFG00000000797	BTNL2	72	4.28	1.05e-02
ENSCAFG00000000801		48	1.42	NA
ENSCAFG00000000801		72	2.74	NA
ENSCAFG00000000803	DLA-DRA	48	0.22	9.21e-03	darkmagenta
ENSCAFG00000000803	DLA-DRA	72	0.74	6.69e-29	darkmagenta
ENSCAFG00000000806		48	-0.20	8.81e-01	darkmagenta
ENSCAFG00000000806		72	-0.64	3.25e-01	darkmagenta
ENSCAFG00000000808		48	0.23	NA
ENSCAFG00000000808		72	0.92	NA
ENSCAFG00000000810	TRPS1	48	-0.09	9.29e-01	darkmagenta
ENSCAFG00000000810	TRPS1	72	0.92	1.60e-02	darkmagenta
ENSCAFG00000000811	SFT2D1	48	0.13	5.36e-01	lightcyan1
ENSCAFG00000000811	SFT2D1	72	0.42	2.50e-04	lightcyan1
ENSCAFG00000000812	DLA-DQA1	48	0.15	1.94e-01	darkmagenta
ENSCAFG00000000812	DLA-DQA1	72	0.55	1.14e-12	darkmagenta
ENSCAFG00000000814		48	0.07	6.52e-01	darkmagenta
ENSCAFG00000000814		72	0.34	2.29e-05	darkmagenta
ENSCAFG00000000816	EIF3H	48	0.05	7.64e-01	darkmagenta
ENSCAFG00000000816	EIF3H	72	0.30	5.94e-05	darkmagenta
ENSCAFG00000000821	UTP23	48	-0.15	5.56e-01	darkmagenta
ENSCAFG00000000821	UTP23	72	0.12	4.76e-01	darkmagenta
ENSCAFG00000000822	RAD21	48	-0.09	4.64e-01	lightgreen
ENSCAFG00000000822	RAD21	72	0.03	7.35e-01	lightgreen
ENSCAFG00000000824	P4HA2	48	2.29	6.96e-16	lightcyan1
ENSCAFG00000000824	P4HA2	72	2.43	8.65e-19	lightcyan1
ENSCAFG00000000826	MED30	48	-0.00	9.97e-01	darkmagenta
ENSCAFG00000000826	MED30	72	0.61	2.52e-09	darkmagenta
ENSCAFG00000000827	SMC1B	48	-0.02	9.89e-01	lightgreen
ENSCAFG00000000827	SMC1B	72	0.80	4.35e-02	lightgreen
ENSCAFG00000000828	RPS6KA2	48	-0.78	NA
ENSCAFG00000000828	RPS6KA2	72	0.15	NA
ENSCAFG00000000830	PDLIM4	48	-0.91	NA
ENSCAFG00000000830	PDLIM4	72	0.10	NA
ENSCAFG00000000831	EXT1	48	0.26	6.39e-01	lightgreen
ENSCAFG00000000831	EXT1	72	0.82	3.11e-03	lightgreen
ENSCAFG00000000832	TAP1	48	0.08	5.56e-01	darkmagenta
ENSCAFG00000000832	TAP1	72	0.29	1.24e-04	darkmagenta
ENSCAFG00000000835		48	0.98	NA
ENSCAFG00000000835		72	2.51	NA
ENSCAFG00000000838	FAM118A	48	0.61	2.22e-09	lightcyan1
ENSCAFG00000000838	FAM118A	72	0.81	1.42e-17	lightcyan1
ENSCAFG00000000840	SLC22A4	48	-0.03	9.77e-01	darkmagenta
ENSCAFG00000000840	SLC22A4	72	-0.50	2.07e-01	darkmagenta
ENSCAFG00000000842		48	-0.04	8.98e-01	darkmagenta
ENSCAFG00000000842		72	-0.08	5.88e-01	darkmagenta
ENSCAFG00000000847	CEP43	48	-0.13	5.66e-01	lightgreen
ENSCAFG00000000847	CEP43	72	0.31	9.02e-03	lightgreen
ENSCAFG00000000848	DLA-DMA	48	0.12	3.03e-01	grey
ENSCAFG00000000848	DLA-DMA	72	0.12	1.39e-01	grey
ENSCAFG00000000850	KIAA0930	48	0.58	1.46e-08	lightcyan1
ENSCAFG00000000850	KIAA0930	72	0.57	2.95e-09	lightcyan1
ENSCAFG00000000851	IRF1	48	0.23	1.45e-01	darkmagenta
ENSCAFG00000000851	IRF1	72	0.18	1.48e-01	darkmagenta
ENSCAFG00000000853	GPR31	48	0.00	NA
ENSCAFG00000000853	GPR31	72	2.55	NA
ENSCAFG00000000855	IL5	48	0.07	NA
ENSCAFG00000000855	IL5	72	1.50	4.54e-02
ENSCAFG00000000856	NUP50	48	-0.10	4.75e-01	lightgreen
ENSCAFG00000000856	NUP50	72	-0.38	1.40e-06	lightgreen
ENSCAFG00000000860	AFDN	48	-2.03	NA
ENSCAFG00000000860	AFDN	72	-2.68	NA
ENSCAFG00000000865	ENPP2	48	-2.43	NA
ENSCAFG00000000865	ENPP2	72	-2.39	NA
ENSCAFG00000000867	RAD50	48	-0.26	2.36e-02	lightcyan
ENSCAFG00000000867	RAD50	72	-0.20	3.85e-02	lightcyan
ENSCAFG00000000868	SMOC2	48	-0.91	NA
ENSCAFG00000000868	SMOC2	72	0.10	NA
ENSCAFG00000000869	PRR5	48	0.22	6.24e-02	darkmagenta
ENSCAFG00000000869	PRR5	72	-0.03	8.07e-01	darkmagenta
ENSCAFG00000000870	RTL6	48	-0.06	NA	grey
ENSCAFG00000000870	RTL6	72	-0.40	5.77e-01	grey
ENSCAFG00000000871	BRD2	48	-0.03	9.05e-01	darkmagenta
ENSCAFG00000000871	BRD2	72	-0.32	7.65e-04	darkmagenta
ENSCAFG00000000875	TAF2	48	-0.21	7.40e-02	cyan
ENSCAFG00000000875	TAF2	72	-0.48	9.53e-09	cyan
ENSCAFG00000000876	PARVG	48	-0.10	6.53e-01	darkmagenta
ENSCAFG00000000876	PARVG	72	-0.62	7.87e-09	darkmagenta
ENSCAFG00000000880	IL4	48	-0.87	NA
ENSCAFG00000000880	IL4	72	0.86	NA
ENSCAFG00000000882	DSCC1	48	-0.30	1.90e-02	lightcyan
ENSCAFG00000000882	DSCC1	72	-0.13	2.72e-01	lightcyan
ENSCAFG00000000884	WDR27	48	0.05	8.67e-01	darkmagenta
ENSCAFG00000000884	WDR27	72	0.14	2.98e-01	darkmagenta
ENSCAFG00000000885	DEPTOR	48	0.11	9.17e-01	darkmagenta
ENSCAFG00000000885	DEPTOR	72	1.05	8.60e-03	darkmagenta
ENSCAFG00000000886	DSE	48	-0.23	7.71e-03	salmon
ENSCAFG00000000886	DSE	72	-0.73	3.94e-26	salmon
ENSCAFG00000000887	SAMM50	48	-0.17	1.80e-01	darkolivegreen
ENSCAFG00000000887	SAMM50	72	-0.42	3.21e-06	darkolivegreen
ENSCAFG00000000889	CALHM5	48	0.90	NA
ENSCAFG00000000889	CALHM5	72	0.98	NA
ENSCAFG00000000891	CALHM4	48	0.06	NA
ENSCAFG00000000891	CALHM4	72	-1.17	2.89e-01
ENSCAFG00000000893	PNPLA3	48	0.17	NA
ENSCAFG00000000893	PNPLA3	72	0.78	4.51e-01
ENSCAFG00000000894		48	-1.44	NA
ENSCAFG00000000894		72	-1.40	NA
ENSCAFG00000000896	DLA-DOA	48	0.14	4.76e-01	darkmagenta
ENSCAFG00000000896	DLA-DOA	72	0.64	1.84e-09	darkmagenta
ENSCAFG00000000897	RSPH4A	48	-0.01	NA
ENSCAFG00000000897	RSPH4A	72	1.14	4.63e-01
ENSCAFG00000000898	KIF3A	48	-0.11	7.78e-01	lightgreen
ENSCAFG00000000898	KIF3A	72	-0.35	6.25e-02	lightgreen
ENSCAFG00000000900		48	1.74	NA
ENSCAFG00000000900		72	0.00	NA
ENSCAFG00000000901	ZUP1	48	-0.27	1.25e-01	darkmagenta
ENSCAFG00000000901	ZUP1	72	-0.06	7.26e-01	darkmagenta
ENSCAFG00000000903	COL11A2	48	0.18	6.19e-01	darkmagenta
ENSCAFG00000000903	COL11A2	72	0.58	1.23e-03	darkmagenta
ENSCAFG00000000905	KPNA5	48	-0.12	6.82e-01	lightgreen
ENSCAFG00000000905	KPNA5	72	-0.12	5.02e-01	lightgreen
ENSCAFG00000000906	SEPTIN8	48	-0.05	8.04e-01	lightcyan
ENSCAFG00000000906	SEPTIN8	72	-0.46	3.23e-07	lightcyan
ENSCAFG00000000908	FAM162B	48	0.00	NA
ENSCAFG00000000908	FAM162B	72	1.45	NA
ENSCAFG00000000909	TTLL12	48	0.09	5.47e-01	lightgreen
ENSCAFG00000000909	TTLL12	72	-0.10	3.08e-01	lightgreen
ENSCAFG00000000912	RXRB	48	0.01	9.77e-01	darkmagenta
ENSCAFG00000000912	RXRB	72	0.25	7.70e-02	darkmagenta
ENSCAFG00000000913	TSPO	48	0.12	7.06e-01	lightcyan1
ENSCAFG00000000913	TSPO	72	0.92	8.79e-11	lightcyan1
ENSCAFG00000000914	SHROOM1	48	0.03	9.84e-01	grey
ENSCAFG00000000914	SHROOM1	72	-0.13	8.12e-01	grey
ENSCAFG00000000916	GDF9	48	0.10	9.11e-01	grey
ENSCAFG00000000916	GDF9	72	0.25	5.62e-01	grey
ENSCAFG00000000917	SLC39A7	48	0.02	9.46e-01	darkmagenta
ENSCAFG00000000917	SLC39A7	72	0.05	6.69e-01	darkmagenta
ENSCAFG00000000918	MCAT	48	-0.07	8.41e-01	lightgreen
ENSCAFG00000000918	MCAT	72	-0.03	8.84e-01	lightgreen
ENSCAFG00000000919	UQCRQ	48	-0.04	9.15e-01	darkolivegreen
ENSCAFG00000000919	UQCRQ	72	-0.20	2.37e-01	darkolivegreen
ENSCAFG00000000922	LEAP2	48	-0.67	NA
ENSCAFG00000000922	LEAP2	72	-0.54	5.98e-01
ENSCAFG00000000926	TTLL1	48	0.15	5.80e-01	darkolivegreen
ENSCAFG00000000926	TTLL1	72	-0.30	5.89e-02	darkolivegreen
ENSCAFG00000000928	GOPC	48	-0.02	9.71e-01	lightgreen
ENSCAFG00000000928	GOPC	72	0.41	8.31e-04	lightgreen
ENSCAFG00000000930	AFF4	48	0.21	3.56e-01	cyan
ENSCAFG00000000930	AFF4	72	0.27	7.64e-02	cyan
ENSCAFG00000000931	NUS1	48	-0.05	8.52e-01	lightgreen
ENSCAFG00000000931	NUS1	72	-0.52	4.89e-06	lightgreen
ENSCAFG00000000933	RING1	48	0.04	8.64e-01	darkmagenta
ENSCAFG00000000933	RING1	72	-0.05	6.96e-01	darkmagenta
ENSCAFG00000000935	CEP85L	48	0.05	9.17e-01	cyan
ENSCAFG00000000935	CEP85L	72	0.11	6.42e-01	cyan
ENSCAFG00000000936	PACSIN2	48	0.02	9.37e-01	darkmagenta
ENSCAFG00000000936	PACSIN2	72	-0.01	9.39e-01	darkmagenta
ENSCAFG00000000938	MCM9	48	-0.09	7.36e-01	darkmagenta
ENSCAFG00000000938	MCM9	72	0.02	9.04e-01	darkmagenta
ENSCAFG00000000939	ASF1A	48	-0.32	4.73e-02	lightcyan
ENSCAFG00000000939	ASF1A	72	-0.53	1.25e-05	lightcyan
ENSCAFG00000000940	MRPL13	48	-0.03	9.30e-01	lightgreen
ENSCAFG00000000940	MRPL13	72	-0.00	9.98e-01	lightgreen
ENSCAFG00000000941	VPS52	48	0.05	8.47e-01	darkmagenta
ENSCAFG00000000941	VPS52	72	0.03	8.33e-01	darkmagenta
ENSCAFG00000000942	FAM184A	48	0.48	NA
ENSCAFG00000000942	FAM184A	72	0.59	5.14e-01
ENSCAFG00000000943	ARFGAP3	48	0.45	2.90e-04	lightcyan1
ENSCAFG00000000943	ARFGAP3	72	0.76	3.58e-13	lightcyan1
ENSCAFG00000000945	MAN1A1	48	-0.23	9.34e-02	salmon
ENSCAFG00000000945	MAN1A1	72	-0.59	2.44e-09	salmon
ENSCAFG00000000946	A4GALT	48	0.37	3.75e-01	lightgreen
ENSCAFG00000000946	A4GALT	72	0.48	8.10e-02	lightgreen
ENSCAFG00000000948	HSPA4	48	-0.24	4.77e-03	lightgreen
ENSCAFG00000000948	HSPA4	72	-0.63	1.03e-19	lightgreen
ENSCAFG00000000950	RPS18	48	0.08	5.03e-01	darkmagenta
ENSCAFG00000000950	RPS18	72	0.32	4.84e-06	darkmagenta
ENSCAFG00000000951	MTBP	48	-0.09	7.00e-01	lightgreen
ENSCAFG00000000951	MTBP	72	0.02	8.81e-01	lightgreen
ENSCAFG00000000953	CYB5R3	48	0.29	1.13e-01	darkolivegreen
ENSCAFG00000000953	CYB5R3	72	-0.19	2.37e-01	darkolivegreen
ENSCAFG00000000954	WDR46	48	-0.17	2.93e-01	darkolivegreen
ENSCAFG00000000954	WDR46	72	-0.97	2.08e-21	darkolivegreen
ENSCAFG00000000955	TBC1D32	48	-0.29	2.46e-01	lightgreen
ENSCAFG00000000955	TBC1D32	72	-0.14	4.88e-01	lightgreen
ENSCAFG00000000956	PFDN6	48	0.03	9.37e-01	darkmagenta
ENSCAFG00000000956	PFDN6	72	0.11	4.34e-01	darkmagenta
ENSCAFG00000000957	SNTB1	48	-0.30	4.72e-01	lightgreen
ENSCAFG00000000957	SNTB1	72	0.17	5.50e-01	lightgreen
ENSCAFG00000000958	GJA1	48	0.11	8.72e-01	lightgreen
ENSCAFG00000000958	GJA1	72	0.31	3.12e-01	lightgreen
ENSCAFG00000000959	POLDIP3	48	-0.01	9.76e-01	darkgreen
ENSCAFG00000000959	POLDIP3	72	-0.30	2.60e-03	darkgreen
ENSCAFG00000000961		48	1.76	NA
ENSCAFG00000000961		72	2.64	NA
ENSCAFG00000000963	RGL2	48	0.24	9.29e-02	darkmagenta
ENSCAFG00000000963	RGL2	72	0.71	9.02e-13	darkmagenta
ENSCAFG00000000965	RRP7	48	0.07	8.15e-01	darkolivegreen
ENSCAFG00000000965	RRP7	72	-0.56	4.82e-06	darkolivegreen
ENSCAFG00000000967	ZHX2	48	0.38	3.37e-01	lightcyan1
ENSCAFG00000000967	ZHX2	72	1.30	3.16e-08	lightcyan1
ENSCAFG00000000968	FSTL4	48	0.69	NA
ENSCAFG00000000968	FSTL4	72	-0.18	9.31e-01
ENSCAFG00000000969	HSF2	48	-0.12	7.24e-01	lightgreen
ENSCAFG00000000969	HSF2	72	0.67	1.77e-05	lightgreen
ENSCAFG00000000970	SERHL2	48	0.02	9.62e-01	darkolivegreen
ENSCAFG00000000970	SERHL2	72	-0.47	7.35e-03	darkolivegreen
ENSCAFG00000000972	TAPBP	48	0.09	5.63e-01	darkmagenta
ENSCAFG00000000972	TAPBP	72	-0.19	3.53e-02	darkmagenta
ENSCAFG00000000974	DERL1	48	-0.00	9.89e-01	darkmagenta
ENSCAFG00000000974	DERL1	72	-0.22	2.15e-02	darkmagenta
ENSCAFG00000000977	ZBTB22	48	0.21	6.86e-01	darkmagenta
ENSCAFG00000000977	ZBTB22	72	0.82	9.06e-04	darkmagenta
ENSCAFG00000000978	TCF20	48	0.22	6.88e-02	cyan
ENSCAFG00000000978	TCF20	72	0.35	9.44e-05	cyan
ENSCAFG00000000981	DAXX	48	0.16	4.41e-01	darkmagenta
ENSCAFG00000000981	DAXX	72	0.22	9.68e-02	darkmagenta
ENSCAFG00000000982	NDUFA6	48	-0.03	9.20e-01	darkmagenta
ENSCAFG00000000982	NDUFA6	72	0.11	3.49e-01	darkmagenta
ENSCAFG00000000983	SMDT1	48	0.05	8.62e-01	darkmagenta
ENSCAFG00000000983	SMDT1	72	0.20	1.57e-01	darkmagenta
ENSCAFG00000000985	VDAC1	48	-0.02	9.10e-01	lightgreen
ENSCAFG00000000985	VDAC1	72	-0.03	7.82e-01	lightgreen
ENSCAFG00000000986	TBC1D31	48	-0.04	8.68e-01	lightgreen
ENSCAFG00000000986	TBC1D31	72	0.22	6.03e-02	lightgreen
ENSCAFG00000000987	KIFC1	48	-0.01	9.50e-01	lightgreen
ENSCAFG00000000987	KIFC1	72	-0.06	5.40e-01	lightgreen
ENSCAFG00000000988	NAGA	48	0.09	7.11e-01	darkmagenta
ENSCAFG00000000988	NAGA	72	-0.25	3.71e-02	darkmagenta
ENSCAFG00000000989	SERINC1	48	0.17	2.62e-01	darkmagenta
ENSCAFG00000000989	SERINC1	72	0.41	1.50e-05	darkmagenta
ENSCAFG00000000990	TCF7	48	0.02	NA
ENSCAFG00000000990	TCF7	72	1.42	NA
ENSCAFG00000000991	WBP2NL	48	-0.08	8.72e-01	salmon
ENSCAFG00000000991	WBP2NL	72	0.00	9.90e-01	salmon
ENSCAFG00000000992	ATAD2	48	-0.19	2.99e-02	lightgreen
ENSCAFG00000000992	ATAD2	72	-0.06	5.07e-01	lightgreen
ENSCAFG00000000994	SKP1	48	-0.20	1.88e-01	lightcyan
ENSCAFG00000000994	SKP1	72	-0.26	1.61e-02	lightcyan
ENSCAFG00000000995	SEPTIN3	48	-0.02	NA	darkmagenta
ENSCAFG00000000995	SEPTIN3	72	-0.50	5.02e-01	darkmagenta
ENSCAFG00000000997	FAM83A	48	0.00	NA
ENSCAFG00000000997	FAM83A	72	2.60	NA
ENSCAFG00000000998	PHF1	48	0.34	7.11e-02	darkmagenta
ENSCAFG00000000998	PHF1	72	0.86	2.25e-10	darkmagenta
ENSCAFG00000001000		48	-0.12	7.18e-01	darkolivegreen
ENSCAFG00000001000		72	-0.41	1.83e-02	darkolivegreen
ENSCAFG00000001003	CENPM	48	0.24	1.56e-01	lightgreen
ENSCAFG00000001003	CENPM	72	0.03	8.44e-01	lightgreen
ENSCAFG00000001004	NTAQ1	48	-0.15	6.52e-01	darkmagenta
ENSCAFG00000001004	NTAQ1	72	0.08	7.11e-01	darkmagenta
ENSCAFG00000001005	TNFRSF13C	48	-0.17	2.27e-01	darkmagenta
ENSCAFG00000001005	TNFRSF13C	72	-0.65	3.17e-12	darkmagenta
ENSCAFG00000001007	FBXO32	48	-1.32	NA	darkmagenta
ENSCAFG00000001007	FBXO32	72	-0.63	5.09e-01	darkmagenta
ENSCAFG00000001008	CUTA	48	0.13	5.86e-01	darkmagenta
ENSCAFG00000001008	CUTA	72	0.36	3.26e-03	darkmagenta
ENSCAFG00000001010	CDKL3	48	-0.01	9.79e-01	lightgreen
ENSCAFG00000001010	CDKL3	72	0.63	1.91e-04	lightgreen
ENSCAFG00000001011		48	-1.00	NA
ENSCAFG00000001011		72	-0.53	NA
ENSCAFG00000001013	SREBF2	48	0.45	1.17e-11	lightgreen
ENSCAFG00000001013	SREBF2	72	0.43	1.53e-11	lightgreen
ENSCAFG00000001014	SYNGAP1	48	-0.29	NA
ENSCAFG00000001014	SYNGAP1	72	0.74	3.16e-01
ENSCAFG00000001015	ANXA13	48	-3.07	NA
ENSCAFG00000001015	ANXA13	72	-2.11	NA
ENSCAFG00000001017	ZBTB9	48	-0.06	9.15e-01	darkmagenta
ENSCAFG00000001017	ZBTB9	72	-0.21	4.05e-01	darkmagenta
ENSCAFG00000001018	CCDC134	48	0.77	NA
ENSCAFG00000001018	CCDC134	72	-0.51	5.39e-01
ENSCAFG00000001019	UBE2B	48	-0.04	9.24e-01	darkmagenta
ENSCAFG00000001019	UBE2B	72	0.22	1.84e-01	darkmagenta
ENSCAFG00000001020	CDKN2AIPNL	48	0.03	9.20e-01	darkmagenta
ENSCAFG00000001020	CDKN2AIPNL	72	0.34	9.68e-03	darkmagenta
ENSCAFG00000001021	JADE2	48	0.11	8.02e-01	darkmagenta
ENSCAFG00000001021	JADE2	72	0.22	3.19e-01	darkmagenta
ENSCAFG00000001022	BAK1	48	-0.01	9.62e-01	darkolivegreen
ENSCAFG00000001022	BAK1	72	-0.49	5.44e-08	darkolivegreen
ENSCAFG00000001023	MEI1	48	0.22	1.23e-01	lightgreen
ENSCAFG00000001023	MEI1	72	0.66	3.72e-11	lightgreen
ENSCAFG00000001027	FAM91A1	48	-0.08	6.33e-01	cyan
ENSCAFG00000001027	FAM91A1	72	-0.06	6.04e-01	cyan
ENSCAFG00000001030	HDDC2	48	0.01	9.86e-01	lightgreen
ENSCAFG00000001030	HDDC2	72	-0.34	8.16e-03	lightgreen
ENSCAFG00000001034	SEC24A	48	-0.11	6.40e-01	lightgreen
ENSCAFG00000001034	SEC24A	72	0.11	4.36e-01	lightgreen
ENSCAFG00000001037	FER1L6	48	-0.27	NA
ENSCAFG00000001037	FER1L6	72	0.64	4.13e-01
ENSCAFG00000001038		48	-0.03	8.88e-01	lightgreen
ENSCAFG00000001038		72	-0.41	1.65e-05	lightgreen
ENSCAFG00000001043	XRCC6	48	0.00	9.97e-01	lightgreen
ENSCAFG00000001043	XRCC6	72	-0.19	6.22e-02	lightgreen
ENSCAFG00000001044	TATDN1	48	-0.23	1.83e-01	lightgreen
ENSCAFG00000001044	TATDN1	72	0.09	5.31e-01	lightgreen
ENSCAFG00000001045	NDUFB9	48	-0.04	8.34e-01	darkmagenta
ENSCAFG00000001045	NDUFB9	72	-0.04	7.25e-01	darkmagenta
ENSCAFG00000001046	DESI1	48	0.13	6.39e-01	darkmagenta
ENSCAFG00000001046	DESI1	72	0.26	8.41e-02	darkmagenta
ENSCAFG00000001047	NCOA7	48	-0.05	8.24e-01	darkgreen
ENSCAFG00000001047	NCOA7	72	-0.16	1.73e-01	darkgreen
ENSCAFG00000001048	DDX46	48	-0.25	6.76e-03	lightcyan
ENSCAFG00000001048	DDX46	72	-0.61	1.95e-16	lightcyan
ENSCAFG00000001049	PMM1	48	0.31	7.31e-02	darkmagenta
ENSCAFG00000001049	PMM1	72	0.42	1.15e-03	darkmagenta
ENSCAFG00000001050	MTSS1	48	0.56	1.52e-01	darkmagenta
ENSCAFG00000001050	MTSS1	72	0.97	3.81e-04	darkmagenta
ENSCAFG00000001053	POLR3H	48	0.01	9.77e-01	darkolivegreen
ENSCAFG00000001053	POLR3H	72	-0.60	1.07e-05	darkolivegreen
ENSCAFG00000001056	SQLE	48	0.54	2.55e-08	lightgreen
ENSCAFG00000001056	SQLE	72	0.59	1.14e-10	lightgreen
ENSCAFG00000001057	TRMT11	48	-0.10	7.37e-01	lightgreen
ENSCAFG00000001057	TRMT11	72	0.23	1.52e-01	lightgreen
ENSCAFG00000001058	TXNDC15	48	-0.18	4.17e-01	lightcyan
ENSCAFG00000001058	TXNDC15	72	-0.15	3.33e-01	lightcyan
ENSCAFG00000001062	CATSPER3	48	-1.34	NA
ENSCAFG00000001062	CATSPER3	72	-1.49	4.27e-01
ENSCAFG00000001066		48	0.06	NA
ENSCAFG00000001066		72	-0.86	NA
ENSCAFG00000001068	RNF146	48	-0.04	8.47e-01	darkmagenta
ENSCAFG00000001068	RNF146	72	-0.22	2.33e-02	darkmagenta
ENSCAFG00000001069	ECHDC1	48	-0.01	9.58e-01	darkmagenta
ENSCAFG00000001069	ECHDC1	72	-0.10	3.55e-01	darkmagenta
ENSCAFG00000001070	WASHC5	48	-0.16	1.06e-01	darkgreen
ENSCAFG00000001070	WASHC5	72	-0.57	7.60e-16	darkgreen
ENSCAFG00000001075	ACO2	48	0.05	7.72e-01	lightgreen
ENSCAFG00000001075	ACO2	72	-0.12	1.81e-01	lightgreen
ENSCAFG00000001076	MACROH2A1	48	-0.05	7.73e-01	lightgreen
ENSCAFG00000001076	MACROH2A1	72	-0.24	2.31e-03	lightgreen
ENSCAFG00000001077	TRIB1	48	0.57	4.29e-05	grey
ENSCAFG00000001077	TRIB1	72	1.92	6.87e-62	grey
ENSCAFG00000001080		48	-1.35	NA
ENSCAFG00000001080		72	-2.27	NA
ENSCAFG00000001081	TIFAB	48	-0.36	NA
ENSCAFG00000001081	TIFAB	72	-4.62	7.86e-03
ENSCAFG00000001086	MYC	48	0.44	5.06e-05	darkmagenta
ENSCAFG00000001086	MYC	72	1.01	1.23e-27	darkmagenta
ENSCAFG00000001090	PHF5A	48	0.06	8.27e-01	lightgreen
ENSCAFG00000001090	PHF5A	72	0.10	4.70e-01	lightgreen
ENSCAFG00000001092	TOB2	48	0.07	8.87e-01	darkmagenta
ENSCAFG00000001092	TOB2	72	0.13	6.14e-01	darkmagenta
ENSCAFG00000001093	CYRIB	48	-0.09	5.47e-01	lightcyan
ENSCAFG00000001093	CYRIB	72	-0.11	2.25e-01	lightcyan
ENSCAFG00000001094	SMAD5	48	-0.10	7.87e-01	cyan
ENSCAFG00000001094	SMAD5	72	-0.25	1.83e-01	cyan
ENSCAFG00000001095	TEF	48	0.38	3.20e-01	lightcyan1
ENSCAFG00000001095	TEF	72	0.19	5.51e-01	lightcyan1
ENSCAFG00000001096	ASAP1	48	-0.06	8.03e-01	darkmagenta
ENSCAFG00000001096	ASAP1	72	-0.15	2.38e-01	darkmagenta
ENSCAFG00000001098		48	0.02	NA	lightgreen
ENSCAFG00000001098		72	-0.33	6.26e-01	lightgreen
ENSCAFG00000001100	EFR3A	48	-0.04	8.30e-01	cyan
ENSCAFG00000001100	EFR3A	72	0.10	2.54e-01	cyan
ENSCAFG00000001104	RANGAP1	48	0.04	8.03e-01	darkolivegreen
ENSCAFG00000001104	RANGAP1	72	-0.42	4.96e-08	darkolivegreen
ENSCAFG00000001113	TMEM71	48	0.16	7.03e-01	darkmagenta
ENSCAFG00000001113	TMEM71	72	0.84	1.68e-05	darkmagenta
ENSCAFG00000001114	ARHGAP18	48	0.15	7.72e-01	lightcyan1
ENSCAFG00000001114	ARHGAP18	72	0.79	5.72e-04	lightcyan1
ENSCAFG00000001115	L3MBTL3	48	0.20	3.36e-01	lightgreen
ENSCAFG00000001115	L3MBTL3	72	0.43	8.31e-04	lightgreen
ENSCAFG00000001116	SAMD3	48	-0.85	NA
ENSCAFG00000001116	SAMD3	72	0.94	NA
ENSCAFG00000001120	L3MBTL2	48	-0.12	4.79e-01	darkolivegreen
ENSCAFG00000001120	L3MBTL2	72	-0.62	1.42e-10	darkolivegreen
ENSCAFG00000001124	PHF20L1	48	-0.09	6.19e-01	darkmagenta
ENSCAFG00000001124	PHF20L1	72	-0.11	2.93e-01	darkmagenta
ENSCAFG00000001125	EP300	48	0.02	9.55e-01	plum1
ENSCAFG00000001125	EP300	72	-0.17	2.09e-01	plum1
ENSCAFG00000001126	KLHL3	48	0.29	4.20e-01	lightcyan1
ENSCAFG00000001126	KLHL3	72	0.84	4.25e-05	lightcyan1
ENSCAFG00000001128	TG	48	0.42	NA
ENSCAFG00000001128	TG	72	2.17	NA
ENSCAFG00000001130	ITPR3	48	0.16	3.16e-01	plum1
ENSCAFG00000001130	ITPR3	72	0.29	6.69e-03	plum1
ENSCAFG00000001131	SLA	48	0.59	1.53e-02	darkmagenta
ENSCAFG00000001131	SLA	72	0.05	8.73e-01	darkmagenta
ENSCAFG00000001132	HNRNPA0	48	-0.08	6.46e-01	grey
ENSCAFG00000001132	HNRNPA0	72	-0.20	3.63e-02	grey
ENSCAFG00000001134	XPNPEP3	48	-0.01	9.79e-01	darkgreen
ENSCAFG00000001134	XPNPEP3	72	-0.35	3.44e-02	darkgreen
ENSCAFG00000001136	EPB41L2	48	0.08	6.28e-01	lightcyan1
ENSCAFG00000001136	EPB41L2	72	0.22	1.44e-02	lightcyan1
ENSCAFG00000001137	DNAJB7	48	-0.11	NA
ENSCAFG00000001137	DNAJB7	72	-0.22	8.60e-01
ENSCAFG00000001139	ST13	48	0.02	9.48e-01	lightcyan1
ENSCAFG00000001139	ST13	72	0.14	1.50e-01	lightcyan1
ENSCAFG00000001140	MYOT	48	0.82	NA
ENSCAFG00000001140	MYOT	72	1.52	NA
ENSCAFG00000001141	NDRG1	48	0.61	NA
ENSCAFG00000001141	NDRG1	72	2.29	NA
ENSCAFG00000001142	SLC25A17	48	0.03	9.45e-01	lightgreen
ENSCAFG00000001142	SLC25A17	72	0.31	1.97e-02	lightgreen
ENSCAFG00000001143	MCHR1	48	-0.77	NA
ENSCAFG00000001143	MCHR1	72	1.99	NA
ENSCAFG00000001144		48	0.00	NA
ENSCAFG00000001144		72	1.78	NA
ENSCAFG00000001146	PKD2L2	48	-0.47	5.34e-01	salmon
ENSCAFG00000001146	PKD2L2	72	-0.68	1.46e-01	salmon
ENSCAFG00000001147	AKAP7	48	-0.21	5.58e-01	darkmagenta
ENSCAFG00000001147	AKAP7	72	0.30	1.41e-01	darkmagenta
ENSCAFG00000001148	ST3GAL1	48	0.11	6.00e-01	plum1
ENSCAFG00000001148	ST3GAL1	72	-0.01	9.27e-01	plum1
ENSCAFG00000001149		48	1.57	NA
ENSCAFG00000001149		72	1.18	NA
ENSCAFG00000001152	FAM13B	48	-0.36	3.85e-03	salmon
ENSCAFG00000001152	FAM13B	72	-1.08	4.32e-26	salmon
ENSCAFG00000001154	MRTFA	48	0.05	8.55e-01	darkmagenta
ENSCAFG00000001154	MRTFA	72	-0.43	9.97e-05	darkmagenta
ENSCAFG00000001159	ZFAT	48	-0.12	7.23e-01	darkgreen
ENSCAFG00000001159	ZFAT	72	-0.13	5.15e-01	darkgreen
ENSCAFG00000001167	IBA57	48	0.09	8.92e-01	darkmagenta
ENSCAFG00000001167	IBA57	72	-0.12	7.25e-01	darkmagenta
ENSCAFG00000001170	GJC2	48	0.58	NA
ENSCAFG00000001170	GJC2	72	1.68	NA
ENSCAFG00000001172	SGSM3	48	0.14	4.93e-01	darkmagenta
ENSCAFG00000001172	SGSM3	72	0.22	6.96e-02	darkmagenta
ENSCAFG00000001174	GUK1	48	0.15	4.67e-01	darkmagenta
ENSCAFG00000001174	GUK1	72	0.44	2.23e-04	darkmagenta
ENSCAFG00000001176	MRPL55	48	0.14	6.27e-01	darkmagenta
ENSCAFG00000001176	MRPL55	72	0.07	7.33e-01	darkmagenta
ENSCAFG00000001177	C14H1orf35	48	0.10	8.28e-01	grey
ENSCAFG00000001177	C14H1orf35	72	0.21	3.78e-01	grey
ENSCAFG00000001181	TRAPPC9	48	-0.13	4.23e-01	lightgreen
ENSCAFG00000001181	TRAPPC9	72	0.04	7.68e-01	lightgreen
ENSCAFG00000001186	BRD8	48	0.01	9.79e-01	darkmagenta
ENSCAFG00000001186	BRD8	72	0.20	3.59e-02	darkmagenta
ENSCAFG00000001187	JMJD4	48	0.24	3.02e-01	darkmagenta
ENSCAFG00000001187	JMJD4	72	0.45	3.14e-03	darkmagenta
ENSCAFG00000001188	IP6K3	48	-0.18	NA
ENSCAFG00000001188	IP6K3	72	-0.18	NA
ENSCAFG00000001191	LEMD2	48	0.00	9.98e-01	darkmagenta
ENSCAFG00000001191	LEMD2	72	0.51	8.01e-05	darkmagenta
ENSCAFG00000001196	AGO2	48	0.28	4.70e-02	cyan
ENSCAFG00000001196	AGO2	72	0.31	6.58e-03	cyan
ENSCAFG00000001202	GRM4	48	0.93	NA
ENSCAFG00000001202	GRM4	72	0.93	NA
ENSCAFG00000001204	KIF20A	48	0.01	9.65e-01	lightgreen
ENSCAFG00000001204	KIF20A	72	-0.26	8.37e-03	lightgreen
ENSCAFG00000001205	HABP4	48	0.41	1.04e-01	lightcyan1
ENSCAFG00000001205	HABP4	72	0.74	5.54e-05	lightcyan1
ENSCAFG00000001207		48	-0.81	NA
ENSCAFG00000001207		72	2.24	NA
ENSCAFG00000001209	CDC23	48	-0.16	2.94e-01	lightgreen
ENSCAFG00000001209	CDC23	72	-0.26	1.08e-02	lightgreen
ENSCAFG00000001210		48	0.11	9.11e-01	darkmagenta
ENSCAFG00000001210		72	0.44	3.15e-01	darkmagenta
ENSCAFG00000001211	HMGA1	48	-0.15	2.12e-01	darkolivegreen
ENSCAFG00000001211	HMGA1	72	-0.76	1.33e-21	darkolivegreen
ENSCAFG00000001212	NUDT3	48	0.09	6.67e-01	darkmagenta
ENSCAFG00000001212	NUDT3	72	0.20	9.68e-02	darkmagenta
ENSCAFG00000001213	ZNF367	48	0.11	8.96e-01	cyan
ENSCAFG00000001213	ZNF367	72	-0.24	5.43e-01	cyan
ENSCAFG00000001214	RPS10	48	0.17	2.08e-01	darkmagenta
ENSCAFG00000001214	RPS10	72	0.40	1.10e-05	darkmagenta
ENSCAFG00000001215	GFRA3	48	0.77	NA
ENSCAFG00000001215	GFRA3	72	0.78	5.19e-01
ENSCAFG00000001216	SLC35D2	48	-2.08	NA
ENSCAFG00000001216	SLC35D2	72	-0.23	NA
ENSCAFG00000001217	PTK2	48	0.11	8.07e-01	lightgreen
ENSCAFG00000001217	PTK2	72	-0.24	2.84e-01	lightgreen
ENSCAFG00000001219	ERCC6L2	48	-0.09	7.64e-01	cyan
ENSCAFG00000001219	ERCC6L2	72	-0.13	4.26e-01	cyan
ENSCAFG00000001220	CDC25C	48	0.24	1.83e-01	lightgreen
ENSCAFG00000001220	CDC25C	72	0.60	5.77e-07	lightgreen
ENSCAFG00000001221	PACSIN1	48	0.27	4.58e-02	cyan
ENSCAFG00000001221	PACSIN1	72	0.52	3.40e-07	cyan
ENSCAFG00000001227	SPDEF	48	0.46	NA
ENSCAFG00000001227	SPDEF	72	-1.02	NA
ENSCAFG00000001228	DENND3	48	0.11	8.34e-01	darkmagenta
ENSCAFG00000001228	DENND3	72	-0.30	2.37e-01	darkmagenta
ENSCAFG00000001229	ILRUN	48	-0.06	7.59e-01	lightgreen
ENSCAFG00000001229	ILRUN	72	0.23	1.02e-02	lightgreen
ENSCAFG00000001230	GNG5	48	0.80	NA
ENSCAFG00000001230	GNG5	72	1.07	5.44e-01
ENSCAFG00000001231	SNRPC	48	-0.08	8.04e-01	lightgreen
ENSCAFG00000001231	SNRPC	72	-0.27	7.57e-02	lightgreen
ENSCAFG00000001232	SLC45A4	48	0.03	9.58e-01	darkmagenta
ENSCAFG00000001232	SLC45A4	72	-0.21	3.42e-01	darkmagenta
ENSCAFG00000001233	KDM3B	48	0.05	8.18e-01	plum1
ENSCAFG00000001233	KDM3B	72	0.03	7.72e-01	plum1
ENSCAFG00000001234	UHRF1BP1	48	-0.03	8.84e-01	cyan
ENSCAFG00000001234	UHRF1BP1	72	-0.33	2.14e-04	cyan
ENSCAFG00000001239	TAF11	48	-0.13	5.52e-01	darkolivegreen
ENSCAFG00000001239	TAF11	72	-0.59	2.35e-07	darkolivegreen
ENSCAFG00000001244	REEP2	48	0.32	NA
ENSCAFG00000001244	REEP2	72	-0.41	7.19e-01
ENSCAFG00000001246	PTCH1	48	0.51	4.41e-03	lightcyan1
ENSCAFG00000001246	PTCH1	72	1.15	2.72e-16	lightcyan1
ENSCAFG00000001254	EGR1	48	0.18	8.86e-01	lightgreen
ENSCAFG00000001254	EGR1	72	1.24	1.71e-02	lightgreen
ENSCAFG00000001255	TNRC6B	48	0.03	8.97e-01	darkmagenta
ENSCAFG00000001255	TNRC6B	72	-0.26	1.37e-03	darkmagenta
ENSCAFG00000001277	ANKS1A	48	0.32	7.21e-02	lightcyan1
ENSCAFG00000001277	ANKS1A	72	0.59	7.35e-06	lightcyan1
ENSCAFG00000001282	ETF1	48	-0.20	2.57e-01	lightgreen
ENSCAFG00000001282	ETF1	72	-0.49	3.12e-05	lightgreen
ENSCAFG00000001286	FANCC	48	0.14	6.00e-01	cyan
ENSCAFG00000001286	FANCC	72	0.38	6.45e-03	cyan
ENSCAFG00000001287	TCP11	48	0.00	9.98e-01	lightgreen
ENSCAFG00000001287	TCP11	72	0.04	9.57e-01	lightgreen
ENSCAFG00000001289	LY6E	48	-1.86	NA
ENSCAFG00000001289	LY6E	72	-0.65	NA
ENSCAFG00000001290	AKR1B1	48	-0.09	7.43e-01	lightgreen
ENSCAFG00000001290	AKR1B1	72	-0.40	4.25e-03	lightgreen
ENSCAFG00000001293	HSPA9	48	-0.17	1.04e-01	lightgreen
ENSCAFG00000001293	HSPA9	72	-0.51	1.37e-11	lightgreen
ENSCAFG00000001297	RHPN1	48	0.09	8.18e-01	darkmagenta
ENSCAFG00000001297	RHPN1	72	0.50	1.69e-03	darkmagenta
ENSCAFG00000001299	ZC3H3	48	-0.08	7.69e-01	darkmagenta
ENSCAFG00000001299	ZC3H3	72	-0.21	1.49e-01	darkmagenta
ENSCAFG00000001300	SLC35B4	48	-0.15	7.15e-01	cyan
ENSCAFG00000001300	SLC35B4	72	-0.18	4.54e-01	cyan
ENSCAFG00000001301	GSDMD	48	0.12	5.18e-01	darkmagenta
ENSCAFG00000001301	GSDMD	72	0.08	5.37e-01	darkmagenta
ENSCAFG00000001302		48	0.52	NA	darkmagenta
ENSCAFG00000001302		72	0.25	7.25e-01	darkmagenta
ENSCAFG00000001304	ZNF76	48	0.28	9.08e-02	lightcyan1
ENSCAFG00000001304	ZNF76	72	0.36	3.43e-03	lightcyan1
ENSCAFG00000001306	LRGUK	48	-0.07	NA
ENSCAFG00000001306	LRGUK	72	-0.92	NA
ENSCAFG00000001307	DEF6	48	-0.14	3.65e-01	darkmagenta
ENSCAFG00000001307	DEF6	72	-0.60	3.11e-11	darkmagenta
ENSCAFG00000001308	EXOC4	48	-0.12	6.93e-01	darkmagenta
ENSCAFG00000001308	EXOC4	72	0.02	9.08e-01	darkmagenta
ENSCAFG00000001310	PPARD	48	0.03	9.54e-01	darkmagenta
ENSCAFG00000001310	PPARD	72	0.23	3.15e-01	darkmagenta
ENSCAFG00000001312	CHCHD3	48	0.15	2.84e-01	lightgreen
ENSCAFG00000001312	CHCHD3	72	0.27	3.69e-03	lightgreen
ENSCAFG00000001313	FANCE	48	0.17	5.73e-01	darkmagenta
ENSCAFG00000001313	FANCE	72	0.20	3.00e-01	darkmagenta
ENSCAFG00000001314	CACNA1I	48	-0.35	NA
ENSCAFG00000001314	CACNA1I	72	-1.20	4.48e-01
ENSCAFG00000001315	CTNNA1	48	0.29	5.89e-01	lightcyan1
ENSCAFG00000001315	CTNNA1	72	0.69	1.44e-02	lightcyan1
ENSCAFG00000001316	DAPK1	48	-0.08	7.09e-01	cyan
ENSCAFG00000001316	DAPK1	72	-0.60	1.41e-10	cyan
ENSCAFG00000001317	EEF1D	48	0.15	2.01e-01	darkmagenta
ENSCAFG00000001317	EEF1D	72	0.51	3.06e-11	darkmagenta
ENSCAFG00000001318	RPL10A	48	0.05	7.39e-01	darkmagenta
ENSCAFG00000001318	RPL10A	72	0.35	2.97e-06	darkmagenta
ENSCAFG00000001319	TIGD5	48	0.16	NA
ENSCAFG00000001319	TIGD5	72	0.54	6.06e-01
ENSCAFG00000001324	ATF4	48	0.23	3.05e-02	lightcyan1
ENSCAFG00000001324	ATF4	72	0.31	1.53e-04	lightcyan1
ENSCAFG00000001325	PYCR3	48	-0.11	4.22e-01	darkmagenta
ENSCAFG00000001325	PYCR3	72	-0.63	3.75e-15	darkmagenta
ENSCAFG00000001326	TEAD3	48	2.52	NA
ENSCAFG00000001326	TEAD3	72	1.01	NA
ENSCAFG00000001330	SIL1	48	0.19	4.27e-01	darkmagenta
ENSCAFG00000001330	SIL1	72	0.67	1.63e-06	darkmagenta
ENSCAFG00000001331	TUT7	48	-0.23	6.33e-02	salmon
ENSCAFG00000001331	TUT7	72	-0.32	5.72e-04	salmon
ENSCAFG00000001332	TAB1	48	-0.00	9.89e-01	darkolivegreen
ENSCAFG00000001332	TAB1	72	-0.24	1.96e-02	darkolivegreen
ENSCAFG00000001333	GFUS	48	0.14	3.10e-01	darkmagenta
ENSCAFG00000001333	GFUS	72	0.40	1.80e-06	darkmagenta
ENSCAFG00000001338	MAPK15	48	0.05	NA
ENSCAFG00000001338	MAPK15	72	1.28	NA
ENSCAFG00000001341		48	0.48	NA
ENSCAFG00000001341		72	0.68	6.41e-01
ENSCAFG00000001343	FKBP5	48	-0.05	8.13e-01	darkgreen
ENSCAFG00000001343	FKBP5	72	-0.33	8.10e-04	darkgreen
ENSCAFG00000001344	NAA35	48	-0.12	4.82e-01	lightcyan
ENSCAFG00000001344	NAA35	72	-0.24	2.06e-02	lightcyan
ENSCAFG00000001345	MATR3	48	-0.26	1.25e-02	lightcyan
ENSCAFG00000001345	MATR3	72	-0.35	3.46e-05	lightcyan
ENSCAFG00000001346	RPL3	48	0.15	1.43e-01	darkmagenta
ENSCAFG00000001346	RPL3	72	0.48	1.62e-11	darkmagenta
ENSCAFG00000001350	GOLM1	48	-0.11	6.64e-01	darkmagenta
ENSCAFG00000001350	GOLM1	72	-0.80	1.75e-10	darkmagenta
ENSCAFG00000001351	LHFPL5	48	-1.40	NA
ENSCAFG00000001351	LHFPL5	72	-1.88	NA
ENSCAFG00000001352		48	0.12	NA	grey
ENSCAFG00000001352		72	-0.75	2.05e-01	grey
ENSCAFG00000001354	MLANA	48	0.07	NA
ENSCAFG00000001354	MLANA	72	-0.74	NA
ENSCAFG00000001355	KIAA2026	48	-0.12	5.76e-01	cyan
ENSCAFG00000001355	KIAA2026	72	-0.04	8.13e-01	cyan
ENSCAFG00000001356	PDGFB	48	0.00	NA
ENSCAFG00000001356	PDGFB	72	2.18	NA
ENSCAFG00000001358	AGTPBP1	48	-0.20	3.69e-01	darkmagenta
ENSCAFG00000001358	AGTPBP1	72	0.16	3.13e-01	darkmagenta
ENSCAFG00000001360	CBX7	48	0.12	7.73e-01	darkmagenta
ENSCAFG00000001360	CBX7	72	0.42	2.60e-02	darkmagenta
ENSCAFG00000001361	APOBEC3Z3	48	0.06	8.68e-01	darkmagenta
ENSCAFG00000001361	APOBEC3Z3	72	0.20	2.01e-01	darkmagenta
ENSCAFG00000001364	SRPK1	48	-0.21	1.64e-01	cyan
ENSCAFG00000001364	SRPK1	72	-0.25	2.36e-02	cyan
ENSCAFG00000001367	NPTXR	48	0.00	NA
ENSCAFG00000001367	NPTXR	72	1.81	NA
ENSCAFG00000001370	DNAL4	48	-0.02	9.76e-01	darkmagenta
ENSCAFG00000001370	DNAL4	72	-0.13	6.92e-01	darkmagenta
ENSCAFG00000001371	SUN2	48	-0.02	9.45e-01	darkmagenta
ENSCAFG00000001371	SUN2	72	0.16	9.33e-02	darkmagenta
ENSCAFG00000001372	SCRIB	48	0.07	6.80e-01	darkmagenta
ENSCAFG00000001372	SCRIB	72	-0.07	5.19e-01	darkmagenta
ENSCAFG00000001377	GTPBP1	48	0.02	9.43e-01	darkmagenta
ENSCAFG00000001377	GTPBP1	72	0.22	9.10e-02	darkmagenta
ENSCAFG00000001378	MAPK14	48	-0.18	2.60e-01	lightcyan
ENSCAFG00000001378	MAPK14	72	-0.50	1.31e-06	lightcyan
ENSCAFG00000001379	JOSD1	48	0.14	7.56e-01	darkmagenta
ENSCAFG00000001379	JOSD1	72	-0.24	3.48e-01	darkmagenta
ENSCAFG00000001381	UHRF2	48	-0.21	9.98e-02	darkmagenta
ENSCAFG00000001381	UHRF2	72	0.01	9.24e-01	darkmagenta
ENSCAFG00000001383		48	-0.11	4.47e-01	darkolivegreen
ENSCAFG00000001383		72	-0.46	3.77e-08	darkolivegreen
ENSCAFG00000001384	CBY1	48	-0.17	8.54e-01	lightgreen
ENSCAFG00000001384	CBY1	72	0.17	7.35e-01	lightgreen
ENSCAFG00000001386	BRPF3	48	-0.21	5.91e-01	darkgreen
ENSCAFG00000001386	BRPF3	72	-0.73	5.97e-04	darkgreen
ENSCAFG00000001388		48	0.39	5.68e-01	grey
ENSCAFG00000001388		72	0.18	7.12e-01	grey
ENSCAFG00000001390	RMI1	48	-0.31	5.24e-02	lightcyan
ENSCAFG00000001390	RMI1	72	-0.22	9.91e-02	lightcyan
ENSCAFG00000001391	DMC1	48	-0.78	NA
ENSCAFG00000001391	DMC1	72	0.15	NA
ENSCAFG00000001394	ETV7	48	0.11	NA
ENSCAFG00000001394	ETV7	72	1.91	1.06e-01
ENSCAFG00000001395	DDX17	48	-0.32	3.49e-05	salmon
ENSCAFG00000001395	DDX17	72	-0.34	1.27e-06	salmon
ENSCAFG00000001396		48	-2.48	NA
ENSCAFG00000001396		72	-0.60	NA
ENSCAFG00000001397		48	-0.59	NA
ENSCAFG00000001397		72	0.31	6.77e-01
ENSCAFG00000001398	KCTD20	48	-0.13	6.56e-01	cyan
ENSCAFG00000001398	KCTD20	72	-0.20	2.10e-01	cyan
ENSCAFG00000001399	HNRNPK	48	-0.16	7.84e-02	lightcyan
ENSCAFG00000001399	HNRNPK	72	-0.41	1.07e-09	lightcyan
ENSCAFG00000001400	PUF60	48	-0.06	7.13e-01	darkolivegreen
ENSCAFG00000001400	PUF60	72	-0.41	1.26e-07	darkolivegreen
ENSCAFG00000001402	KDELR3	48	-1.67	NA
ENSCAFG00000001402	KDELR3	72	-0.34	8.42e-01
ENSCAFG00000001403	PODXL	48	0.12	6.56e-01	lightgreen
ENSCAFG00000001403	PODXL	72	1.08	4.55e-17	lightgreen
ENSCAFG00000001404	C1H9orf64	48	-0.11	5.53e-01	lightgreen
ENSCAFG00000001404	C1H9orf64	72	-0.18	8.04e-02	lightgreen
ENSCAFG00000001405	NRBP2	48	0.19	4.77e-01	darkmagenta
ENSCAFG00000001405	NRBP2	72	0.38	1.30e-02	darkmagenta
ENSCAFG00000001406	MKLN1	48	-0.03	9.37e-01	lightgreen
ENSCAFG00000001406	MKLN1	72	0.03	8.88e-01	lightgreen
ENSCAFG00000001411	STK38	48	-0.19	4.82e-01	darkmagenta
ENSCAFG00000001411	STK38	72	-0.21	2.33e-01	darkmagenta
ENSCAFG00000001413	CSNK1E	48	0.27	9.97e-02	lightcyan1
ENSCAFG00000001413	CSNK1E	72	0.62	1.47e-07	lightcyan1
ENSCAFG00000001414	SRSF3	48	-0.21	6.02e-02	lightcyan
ENSCAFG00000001414	SRSF3	72	-0.71	4.71e-19	lightcyan
ENSCAFG00000001416	GLDC	48	0.55	NA
ENSCAFG00000001416	GLDC	72	-0.55	NA
ENSCAFG00000001417	KIF27	48	0.11	8.03e-01	lightgreen
ENSCAFG00000001417	KIF27	72	0.55	2.86e-03	lightgreen
ENSCAFG00000001420	TMEM184B	48	0.11	7.43e-01	cyan
ENSCAFG00000001420	TMEM184B	72	0.31	8.27e-02	cyan
ENSCAFG00000001422		48	-0.14	8.55e-01	lightgreen
ENSCAFG00000001422		72	-0.59	9.35e-02	lightgreen
ENSCAFG00000001423	CPNE5	48	0.33	NA
ENSCAFG00000001423	CPNE5	72	-1.18	NA
ENSCAFG00000001424	PLA2G6	48	0.05	8.98e-01	darkmagenta
ENSCAFG00000001424	PLA2G6	72	0.81	1.87e-07	darkmagenta
ENSCAFG00000001425	GKAP1	48	-0.15	5.80e-01	lightgreen
ENSCAFG00000001425	GKAP1	72	0.52	2.80e-04	lightgreen
ENSCAFG00000001426	COPG2	48	-0.01	9.75e-01	darkmagenta
ENSCAFG00000001426	COPG2	72	0.23	9.33e-02	darkmagenta
ENSCAFG00000001427	BAIAP2L2	48	0.61	NA
ENSCAFG00000001427	BAIAP2L2	72	0.34	NA
ENSCAFG00000001428	PPIL1	48	-0.03	9.12e-01	darkolivegreen
ENSCAFG00000001428	PPIL1	72	-0.43	1.55e-04	darkolivegreen
ENSCAFG00000001429	SLC16A8	48	-1.78	NA
ENSCAFG00000001429	SLC16A8	72	-0.62	NA
ENSCAFG00000001431	PICK1	48	0.10	7.82e-01	darkmagenta
ENSCAFG00000001431	PICK1	72	0.50	2.64e-03	darkmagenta
ENSCAFG00000001432	C12H6orf89	48	-0.01	9.89e-01	grey
ENSCAFG00000001432	C12H6orf89	72	-0.10	6.96e-01	grey
ENSCAFG00000001433	PLEC	48	-0.07	7.83e-01	darkmagenta
ENSCAFG00000001433	PLEC	72	-0.97	2.53e-19	darkmagenta
ENSCAFG00000001434	KDM4C	48	0.10	6.61e-01	lightcyan1
ENSCAFG00000001434	KDM4C	72	0.26	2.62e-02	lightcyan1
ENSCAFG00000001435	UBQLN1	48	-0.07	7.41e-01	lightgreen
ENSCAFG00000001435	UBQLN1	72	-0.27	4.94e-03	lightgreen
ENSCAFG00000001436	SOX10	48	0.84	NA
ENSCAFG00000001436	SOX10	72	1.82	NA
ENSCAFG00000001437	POLR2F	48	0.02	9.37e-01	lightgreen
ENSCAFG00000001437	POLR2F	72	-0.21	7.23e-02	lightgreen
ENSCAFG00000001438	PI16	48	-0.93	NA
ENSCAFG00000001438	PI16	72	1.00	6.02e-01
ENSCAFG00000001439	C10H22orf23	48	-0.05	9.49e-01	darkmagenta
ENSCAFG00000001439	C10H22orf23	72	0.27	3.64e-01	darkmagenta
ENSCAFG00000001441	MTCH1	48	0.12	5.68e-01	darkmagenta
ENSCAFG00000001441	MTCH1	72	-0.10	4.65e-01	darkmagenta
ENSCAFG00000001442	MICALL1	48	0.02	9.68e-01	darkolivegreen
ENSCAFG00000001442	MICALL1	72	-0.44	5.97e-04	darkolivegreen
ENSCAFG00000001443	EIF3L	48	0.03	8.96e-01	grey
ENSCAFG00000001443	EIF3L	72	0.03	7.96e-01	grey
ENSCAFG00000001444	FGD2	48	0.16	4.30e-01	darkmagenta
ENSCAFG00000001444	FGD2	72	0.31	1.35e-02	darkmagenta
ENSCAFG00000001445	GRINA	48	0.26	2.65e-02	darkmagenta
ENSCAFG00000001445	GRINA	72	0.32	6.51e-04	darkmagenta
ENSCAFG00000001448	PIM1	48	-0.01	9.91e-01	darkmagenta
ENSCAFG00000001448	PIM1	72	0.22	3.38e-01	darkmagenta
ENSCAFG00000001450	MEST	48	1.00	NA
ENSCAFG00000001450	MEST	72	2.25	NA
ENSCAFG00000001456	GCAT	48	0.03	NA
ENSCAFG00000001456	GCAT	72	-0.35	6.96e-01
ENSCAFG00000001459	CEP41	48	-0.08	8.14e-01	lightgreen
ENSCAFG00000001459	CEP41	72	-0.59	3.73e-05	lightgreen
ENSCAFG00000001462	TLE1	48	0.32	1.58e-02	darkmagenta
ENSCAFG00000001462	TLE1	72	0.42	8.56e-05	darkmagenta
ENSCAFG00000001473		48	-0.34	NA
ENSCAFG00000001473		72	-1.35	NA
ENSCAFG00000001474		48	-0.36	4.27e-01	darkolivegreen
ENSCAFG00000001474		72	-0.47	1.15e-01	darkolivegreen
ENSCAFG00000001477	CMTR1	48	-0.04	8.88e-01	darkmagenta
ENSCAFG00000001477	CMTR1	72	0.20	8.81e-02	darkmagenta
ENSCAFG00000001480	TRIOBP	48	0.27	7.78e-02	lightcyan1
ENSCAFG00000001480	TRIOBP	72	0.32	6.09e-03	lightcyan1
ENSCAFG00000001487	LGALS1	48	0.13	4.78e-01	darkmagenta
ENSCAFG00000001487	LGALS1	72	-0.16	1.86e-01	darkmagenta
ENSCAFG00000001488	MDGA1	48	-0.22	6.56e-01	darkmagenta
ENSCAFG00000001488	MDGA1	72	-0.74	4.96e-03	darkmagenta
ENSCAFG00000001489	ZFAND3	48	0.29	1.77e-01	darkmagenta
ENSCAFG00000001489	ZFAND3	72	0.96	2.66e-12	darkmagenta
ENSCAFG00000001490	SH3BP1	48	-0.04	8.50e-01	darkmagenta
ENSCAFG00000001490	SH3BP1	72	-0.31	3.97e-04	darkmagenta
ENSCAFG00000001492	BTBD9	48	0.12	7.06e-01	darkmagenta
ENSCAFG00000001492	BTBD9	72	0.15	4.30e-01	darkmagenta
ENSCAFG00000001495	TMEM209	48	-0.11	6.69e-01	lightgreen
ENSCAFG00000001495	TMEM209	72	-0.25	7.17e-02	lightgreen
ENSCAFG00000001496	GGA1	48	0.01	9.69e-01	darkmagenta
ENSCAFG00000001496	GGA1	72	-0.19	1.22e-01	darkmagenta
ENSCAFG00000001497	KLHDC10	48	0.28	5.05e-01	lightgreen
ENSCAFG00000001497	KLHDC10	72	0.16	5.99e-01	lightgreen
ENSCAFG00000001499		48	0.03	9.70e-01	grey
ENSCAFG00000001499		72	-0.00	9.94e-01	grey
ENSCAFG00000001502	CARD10	48	1.85	NA
ENSCAFG00000001502	CARD10	72	1.41	NA
ENSCAFG00000001503	MFNG	48	-0.08	6.94e-01	darkmagenta
ENSCAFG00000001503	MFNG	72	-0.80	1.76e-19	darkmagenta
ENSCAFG00000001505	UBE2H	48	-0.14	6.33e-01	darkmagenta
ENSCAFG00000001505	UBE2H	72	0.06	7.72e-01	darkmagenta
ENSCAFG00000001506	CYTH4	48	0.18	3.73e-01	darkmagenta
ENSCAFG00000001506	CYTH4	72	0.48	1.36e-04	darkmagenta
ENSCAFG00000001507	NRF1	48	0.06	8.14e-01	darkgreen
ENSCAFG00000001507	NRF1	72	-0.10	4.71e-01	darkgreen
ENSCAFG00000001508	RAC2	48	-0.02	9.07e-01	darkmagenta
ENSCAFG00000001508	RAC2	72	-0.24	1.59e-03	darkmagenta
ENSCAFG00000001511	IL2RB	48	-1.67	NA
ENSCAFG00000001511	IL2RB	72	-1.63	NA
ENSCAFG00000001512	TMPRSS6	48	-0.31	NA
ENSCAFG00000001512	TMPRSS6	72	-0.12	NA
ENSCAFG00000001513	KCTD17	48	0.40	6.63e-01	darkmagenta
ENSCAFG00000001513	KCTD17	72	-0.44	4.54e-01	darkmagenta
ENSCAFG00000001514	MPST	48	0.19	3.03e-01	darkmagenta
ENSCAFG00000001514	MPST	72	0.21	9.60e-02	darkmagenta
ENSCAFG00000001515	STRIP2	48	-0.18	7.15e-01	darkmagenta
ENSCAFG00000001515	STRIP2	72	0.53	2.59e-02	darkmagenta
ENSCAFG00000001516	TST	48	0.49	2.63e-01	lightcyan1
ENSCAFG00000001516	TST	72	0.79	6.46e-03	lightcyan1
ENSCAFG00000001519	CSF2RB	48	0.06	9.12e-01	darkmagenta
ENSCAFG00000001519	CSF2RB	72	-0.10	6.86e-01	darkmagenta
ENSCAFG00000001520	NFIB	48	-0.42	2.62e-01	salmon
ENSCAFG00000001520	NFIB	72	-0.16	6.05e-01	salmon
ENSCAFG00000001521	EXOSC4	48	0.01	9.85e-01	darkmagenta
ENSCAFG00000001521	EXOSC4	72	-0.25	1.44e-02	darkmagenta
ENSCAFG00000001522	NCF4	48	-0.08	6.18e-01	darkolivegreen
ENSCAFG00000001522	NCF4	72	-0.77	1.10e-20	darkolivegreen
ENSCAFG00000001523	GPAA1	48	0.11	4.04e-01	darkmagenta
ENSCAFG00000001523	GPAA1	72	0.37	1.82e-06	darkmagenta
ENSCAFG00000001524	AHCYL2	48	-0.02	9.77e-01	darkmagenta
ENSCAFG00000001524	AHCYL2	72	0.04	8.85e-01	darkmagenta
ENSCAFG00000001526	IFT27	48	0.03	9.53e-01	darkolivegreen
ENSCAFG00000001526	IFT27	72	-0.37	4.18e-02	darkolivegreen
ENSCAFG00000001529	CYC1	48	0.03	9.02e-01	lightgreen
ENSCAFG00000001529	CYC1	72	-0.32	5.03e-05	lightgreen
ENSCAFG00000001530		48	1.41	NA
ENSCAFG00000001530		72	2.28	8.55e-02
ENSCAFG00000001531	SMO	48	0.97	NA
ENSCAFG00000001531	SMO	72	2.32	NA
ENSCAFG00000001532	ZDHHC21	48	-0.06	9.49e-01	grey
ENSCAFG00000001532	ZDHHC21	72	-0.05	9.13e-01	grey
ENSCAFG00000001533	TSPAN33	48	0.66	NA
ENSCAFG00000001533	TSPAN33	72	1.16	5.03e-02
ENSCAFG00000001534	TLE4	48	-0.03	9.25e-01	darkmagenta
ENSCAFG00000001534	TLE4	72	-0.29	1.61e-02	darkmagenta
ENSCAFG00000001536	SHARPIN	48	0.04	8.44e-01	darkmagenta
ENSCAFG00000001536	SHARPIN	72	0.07	5.27e-01	darkmagenta
ENSCAFG00000001537	FREM1	48	0.29	6.46e-01	plum1
ENSCAFG00000001537	FREM1	72	-0.49	2.12e-01	plum1
ENSCAFG00000001540		48	0.25	2.17e-01	darkmagenta
ENSCAFG00000001540		72	1.01	2.98e-15	darkmagenta
ENSCAFG00000001542		48	0.11	7.95e-01	darkolivegreen
ENSCAFG00000001542		72	-0.41	5.09e-02	darkolivegreen
ENSCAFG00000001543	TNPO3	48	-0.11	5.16e-01	lightcyan
ENSCAFG00000001543	TNPO3	72	-0.40	1.63e-05	lightcyan
ENSCAFG00000001544	EIF3D	48	0.07	5.80e-01	darkmagenta
ENSCAFG00000001544	EIF3D	72	0.17	1.99e-02	darkmagenta
ENSCAFG00000001545	TTC39B	48	0.13	8.50e-01	lightcyan1
ENSCAFG00000001545	TTC39B	72	1.66	3.42e-11	lightcyan1
ENSCAFG00000001546	MROH1	48	-0.01	9.82e-01	darkmagenta
ENSCAFG00000001546	MROH1	72	-0.18	1.07e-01	darkmagenta
ENSCAFG00000001548	SNAPC3	48	-0.22	4.27e-01	darkolivegreen
ENSCAFG00000001548	SNAPC3	72	-0.35	4.15e-02	darkolivegreen
ENSCAFG00000001549	SAYSD1	48	-0.04	9.74e-01	darkmagenta
ENSCAFG00000001549	SAYSD1	72	0.02	9.63e-01	darkmagenta
ENSCAFG00000001550	FOXRED2	48	0.25	3.98e-01	darkgreen
ENSCAFG00000001550	FOXRED2	72	-0.21	3.28e-01	darkgreen
ENSCAFG00000001551	PSIP1	48	-0.17	1.25e-01	lightgreen
ENSCAFG00000001551	PSIP1	72	-0.05	6.59e-01	lightgreen
ENSCAFG00000001553	TXN2	48	0.11	5.34e-01	grey
ENSCAFG00000001553	TXN2	72	-0.00	9.83e-01	grey
ENSCAFG00000001557	CCDC171	48	-0.04	9.76e-01	darkmagenta
ENSCAFG00000001557	CCDC171	72	0.04	9.44e-01	darkmagenta
ENSCAFG00000001559	SCX	48	0.08	9.51e-01	darkmagenta
ENSCAFG00000001559	SCX	72	0.57	2.64e-01	darkmagenta
ENSCAFG00000001563	HSF1	48	0.07	7.35e-01	darkmagenta
ENSCAFG00000001563	HSF1	72	-0.11	3.77e-01	darkmagenta
ENSCAFG00000001564		48	0.04	NA
ENSCAFG00000001564		72	-0.88	NA
ENSCAFG00000001570	PSAT1	48	0.15	2.55e-01	lightcyan1
ENSCAFG00000001570	PSAT1	72	1.61	4.63e-94	lightcyan1
ENSCAFG00000001573	TMEM249	48	0.75	NA	darkmagenta
ENSCAFG00000001573	TMEM249	72	1.51	1.35e-02	darkmagenta
ENSCAFG00000001575	APOBEC2	48	0.17	NA
ENSCAFG00000001575	APOBEC2	72	0.84	5.17e-01
ENSCAFG00000001576	FBXL6	48	0.21	2.53e-01	darkmagenta
ENSCAFG00000001576	FBXL6	72	0.08	6.24e-01	darkmagenta
ENSCAFG00000001577	CEP78	48	-0.23	1.67e-01	lightgreen
ENSCAFG00000001577	CEP78	72	-0.18	1.74e-01	lightgreen
ENSCAFG00000001578	OARD1	48	-0.11	6.73e-01	darkmagenta
ENSCAFG00000001578	OARD1	72	0.24	6.72e-02	darkmagenta
ENSCAFG00000001579	GNAQ	48	-1.30	NA
ENSCAFG00000001579	GNAQ	72	0.92	NA
ENSCAFG00000001580	NFYA	48	-0.03	9.19e-01	lightgreen
ENSCAFG00000001580	NFYA	72	0.01	9.50e-01	lightgreen
ENSCAFG00000001582		48	-0.19	NA	darkmagenta
ENSCAFG00000001582		72	1.02	7.29e-02	darkmagenta
ENSCAFG00000001585	FLNC	48	0.78	NA
ENSCAFG00000001585	FLNC	72	0.18	NA
ENSCAFG00000001586	TREM2	48	1.74	NA
ENSCAFG00000001586	TREM2	72	0.00	NA
ENSCAFG00000001588		48	0.24	6.19e-02	darkmagenta
ENSCAFG00000001588		72	0.08	5.42e-01	darkmagenta
ENSCAFG00000001589	TREML2	48	0.37	4.11e-01	darkmagenta
ENSCAFG00000001589	TREML2	72	-0.63	3.81e-02	darkmagenta
ENSCAFG00000001590	SAXO1	48	1.02	NA
ENSCAFG00000001590	SAXO1	72	2.61	NA
ENSCAFG00000001595	ADCK5	48	0.01	9.79e-01	darkmagenta
ENSCAFG00000001595	ADCK5	72	-0.15	1.56e-01	darkmagenta
ENSCAFG00000001596	FOXP4	48	0.10	6.82e-01	darkmagenta
ENSCAFG00000001596	FOXP4	72	-0.03	8.42e-01	darkmagenta
ENSCAFG00000001598	HAUS6	48	-0.31	6.42e-03	lightgreen
ENSCAFG00000001598	HAUS6	72	-0.28	3.22e-03	lightgreen
ENSCAFG00000001599	TFEB	48	-0.05	8.20e-01	darkmagenta
ENSCAFG00000001599	TFEB	72	-0.39	7.12e-06	darkmagenta
ENSCAFG00000001600	CPSF1	48	0.11	5.21e-01	darkmagenta
ENSCAFG00000001600	CPSF1	72	-0.01	9.25e-01	darkmagenta
ENSCAFG00000001601	PLIN2	48	0.06	7.63e-01	darkmagenta
ENSCAFG00000001601	PLIN2	72	0.25	9.18e-03	darkmagenta
ENSCAFG00000001604		48	0.45	6.33e-01	darkmagenta
ENSCAFG00000001604		72	0.96	5.70e-02	darkmagenta
ENSCAFG00000001605	TOMM6	48	-0.11	6.30e-01	darkolivegreen
ENSCAFG00000001605	TOMM6	72	-0.35	3.79e-03	darkolivegreen
ENSCAFG00000001606		48	-0.05	NA
ENSCAFG00000001606		72	-1.16	NA
ENSCAFG00000001607	SLC39A4	48	-0.22	7.98e-01	lightgreen
ENSCAFG00000001607	SLC39A4	72	-0.79	6.80e-02	lightgreen
ENSCAFG00000001608		48	-0.09	NA
ENSCAFG00000001608		72	0.08	NA
ENSCAFG00000001609	USP49	48	0.05	9.17e-01	darkmagenta
ENSCAFG00000001609	USP49	72	0.11	6.07e-01	darkmagenta
ENSCAFG00000001610	VPS28	48	0.12	4.09e-01	darkmagenta
ENSCAFG00000001610	VPS28	72	0.16	9.75e-02	darkmagenta
ENSCAFG00000001611	IRF5	48	0.00	9.95e-01	darkmagenta
ENSCAFG00000001611	IRF5	72	0.14	1.58e-01	darkmagenta
ENSCAFG00000001612	DENND4C	48	-0.11	5.37e-01	cyan
ENSCAFG00000001612	DENND4C	72	0.09	4.36e-01	cyan
ENSCAFG00000001613	MED20	48	0.43	3.49e-01	darkmagenta
ENSCAFG00000001613	MED20	72	-0.10	8.02e-01	darkmagenta
ENSCAFG00000001614	BYSL	48	0.04	8.75e-01	darkmagenta
ENSCAFG00000001614	BYSL	72	-0.71	1.52e-14	darkmagenta
ENSCAFG00000001615	RPS6	48	0.07	6.57e-01	darkmagenta
ENSCAFG00000001615	RPS6	72	0.36	3.22e-06	darkmagenta
ENSCAFG00000001616	KCP	48	0.24	2.59e-01	darkmagenta
ENSCAFG00000001616	KCP	72	0.74	8.18e-08	darkmagenta
ENSCAFG00000001617	VPS13A	48	-0.10	5.74e-01	cyan
ENSCAFG00000001617	VPS13A	72	0.25	1.03e-02	cyan
ENSCAFG00000001618	CCND3	48	0.16	1.85e-01	darkmagenta
ENSCAFG00000001618	CCND3	72	0.21	1.45e-02	darkmagenta
ENSCAFG00000001620	ATP6V1F	48	0.24	1.87e-01	darkmagenta
ENSCAFG00000001620	ATP6V1F	72	0.42	8.91e-04	darkmagenta
ENSCAFG00000001621	TONSL	48	0.17	2.85e-01	lightgreen
ENSCAFG00000001621	TONSL	72	0.05	7.08e-01	lightgreen
ENSCAFG00000001622	TAF8	48	0.14	7.42e-01	grey
ENSCAFG00000001622	TAF8	72	0.21	3.84e-01	grey
ENSCAFG00000001624	CYHR1	48	0.14	3.89e-01	darkmagenta
ENSCAFG00000001624	CYHR1	72	0.13	2.59e-01	darkmagenta
ENSCAFG00000001626	OPN1SW	48	0.58	NA
ENSCAFG00000001626	OPN1SW	72	1.26	NA
ENSCAFG00000001627	KIFC2	48	-0.01	9.88e-01	darkmagenta
ENSCAFG00000001627	KIFC2	72	0.26	4.42e-01	darkmagenta
ENSCAFG00000001630	MYH9	48	-0.13	3.46e-01	darkmagenta
ENSCAFG00000001630	MYH9	72	-0.60	1.20e-12	darkmagenta
ENSCAFG00000001632	FOXH1	48	-0.51	5.49e-01	darkmagenta
ENSCAFG00000001632	FOXH1	72	-0.98	5.65e-02	darkmagenta
ENSCAFG00000001633	GUCA1B	48	-0.13	7.20e-01	lightgreen
ENSCAFG00000001633	GUCA1B	72	-0.32	9.96e-02	lightgreen
ENSCAFG00000001635	MLLT3	48	0.20	NA
ENSCAFG00000001635	MLLT3	72	0.26	7.27e-01
ENSCAFG00000001642	TRERF1	48	-0.91	NA
ENSCAFG00000001642	TRERF1	72	-1.19	2.96e-01
ENSCAFG00000001644	FAM71F1	48	-0.01	9.77e-01	cyan
ENSCAFG00000001644	FAM71F1	72	-0.14	3.70e-01	cyan
ENSCAFG00000001645	FAM71F2	48	0.61	NA
ENSCAFG00000001645	FAM71F2	72	-0.80	NA
ENSCAFG00000001646	PRUNE2	48	-0.41	NA
ENSCAFG00000001646	PRUNE2	72	0.55	6.27e-01
ENSCAFG00000001648	GPT	48	0.31	6.08e-01	grey
ENSCAFG00000001648	GPT	72	0.16	7.06e-01	grey
ENSCAFG00000001651	IMPDH1	48	0.08	8.20e-01	darkmagenta
ENSCAFG00000001651	IMPDH1	72	-0.35	4.36e-02	darkmagenta
ENSCAFG00000001652	HACD4	48	0.08	8.46e-01	darkmagenta
ENSCAFG00000001652	HACD4	72	0.62	1.06e-04	darkmagenta
ENSCAFG00000001655	MFSD3	48	-0.00	NA
ENSCAFG00000001655	MFSD3	72	-0.41	5.65e-01
ENSCAFG00000001660	LRRC14	48	-0.02	9.62e-01	darkmagenta
ENSCAFG00000001660	LRRC14	72	-0.19	8.67e-02	darkmagenta
ENSCAFG00000001667	RBM28	48	-0.21	2.09e-01	darkolivegreen
ENSCAFG00000001667	RBM28	72	-0.72	1.57e-10	darkolivegreen
ENSCAFG00000001669	ARHGAP39	48	-0.00	9.98e-01	lightgreen
ENSCAFG00000001669	ARHGAP39	72	0.20	1.50e-01	lightgreen
ENSCAFG00000001671	MTAP	48	0.01	9.75e-01	lightgreen
ENSCAFG00000001671	MTAP	72	0.12	2.14e-01	lightgreen
ENSCAFG00000001673	COMMD5	48	-0.11	6.74e-01	darkmagenta
ENSCAFG00000001673	COMMD5	72	-0.24	8.93e-02	darkmagenta
ENSCAFG00000001675	CDKN2B	48	0.29	3.33e-03	lightcyan1
ENSCAFG00000001675	CDKN2B	72	0.94	2.97e-33	lightcyan1
ENSCAFG00000001677	RPL8	48	0.15	1.84e-01	darkmagenta
ENSCAFG00000001677	RPL8	72	0.44	1.12e-08	darkmagenta
ENSCAFG00000001681	DMRTA1	48	-0.03	NA
ENSCAFG00000001681	DMRTA1	72	0.06	9.59e-01
ENSCAFG00000001685	ZNF16	48	-0.09	7.34e-01	darkmagenta
ENSCAFG00000001685	ZNF16	72	-0.11	4.44e-01	darkmagenta
ENSCAFG00000001686		48	0.05	8.35e-01	darkmagenta
ENSCAFG00000001686		72	-0.06	6.43e-01	darkmagenta
ENSCAFG00000001697	UBR2	48	-0.20	1.20e-01	cyan
ENSCAFG00000001697	UBR2	72	-0.14	1.75e-01	cyan
ENSCAFG00000001698	PLAA	48	-0.37	1.77e-03	darkolivegreen
ENSCAFG00000001698	PLAA	72	-0.83	1.57e-16	darkolivegreen
ENSCAFG00000001699	OSTF1	48	-0.03	9.03e-01	darkmagenta
ENSCAFG00000001699	OSTF1	72	0.06	6.86e-01	darkmagenta
ENSCAFG00000001700	SND1	48	-0.04	8.55e-01	darkolivegreen
ENSCAFG00000001700	SND1	72	-0.27	4.39e-03	darkolivegreen
ENSCAFG00000001701	RBFOX2	48	0.30	2.72e-01	lightgreen
ENSCAFG00000001701	RBFOX2	72	0.50	6.58e-03	lightgreen
ENSCAFG00000001702	NMRK1	48	-0.15	6.82e-01	darkmagenta
ENSCAFG00000001702	NMRK1	72	0.33	1.01e-01	darkmagenta
ENSCAFG00000001703	CARNMT1	48	-0.24	9.53e-02	lightgreen
ENSCAFG00000001703	CARNMT1	72	-0.26	2.06e-02	lightgreen
ENSCAFG00000001704	APOL6	48	0.07	8.57e-01	darkmagenta
ENSCAFG00000001704	APOL6	72	0.16	4.21e-01	darkmagenta
ENSCAFG00000001706	IFT74	48	-0.16	6.86e-01	lightgreen
ENSCAFG00000001706	IFT74	72	0.18	4.60e-01	lightgreen
ENSCAFG00000001709	MCM5	48	0.08	5.91e-01	lightgreen
ENSCAFG00000001709	MCM5	72	-0.23	3.03e-03	lightgreen
ENSCAFG00000001710	CHRNA3	48	3.59	NA
ENSCAFG00000001710	CHRNA3	72	3.75	NA
ENSCAFG00000001711	HMOX1	48	0.26	6.64e-01	darkmagenta
ENSCAFG00000001711	HMOX1	72	-0.21	6.00e-01	darkmagenta
ENSCAFG00000001712	LRRC19	48	-0.83	NA
ENSCAFG00000001712	LRRC19	72	0.18	8.88e-01
ENSCAFG00000001713	TEK	48	-1.68	NA
ENSCAFG00000001713	TEK	72	-2.91	NA
ENSCAFG00000001715	MOB3B	48	-1.18	NA
ENSCAFG00000001715	MOB3B	72	0.79	5.35e-01
ENSCAFG00000001717	TOM1	48	0.34	3.88e-02	darkmagenta
ENSCAFG00000001717	TOM1	72	0.53	2.54e-05	darkmagenta
ENSCAFG00000001718	LRRC4	48	0.00	NA
ENSCAFG00000001718	LRRC4	72	1.82	NA
ENSCAFG00000001720	C11H9orf72	48	-0.01	9.88e-01	lightgreen
ENSCAFG00000001720	C11H9orf72	72	0.29	1.59e-01	lightgreen
ENSCAFG00000001721	FSCN3	48	1.39	NA
ENSCAFG00000001721	FSCN3	72	1.80	NA
ENSCAFG00000001722	PRPH2	48	-0.31	NA
ENSCAFG00000001722	PRPH2	72	-0.55	NA
ENSCAFG00000001723	TBCC	48	0.11	7.57e-01	darkmagenta
ENSCAFG00000001723	TBCC	72	-0.13	5.23e-01	darkmagenta
ENSCAFG00000001725	BICRAL	48	-0.16	6.08e-01	plum1
ENSCAFG00000001725	BICRAL	72	-0.45	8.87e-03	plum1
ENSCAFG00000001726	ARF5	48	0.06	8.76e-01	lightcyan1
ENSCAFG00000001726	ARF5	72	0.57	2.96e-04	lightcyan1
ENSCAFG00000001727	LINGO2	48	-1.50	NA
ENSCAFG00000001727	LINGO2	72	-0.38	NA
ENSCAFG00000001728		48	-0.11	5.82e-01	darkolivegreen
ENSCAFG00000001728		72	-0.67	3.20e-11	darkolivegreen
ENSCAFG00000001730	GCC1	48	0.06	9.01e-01	grey
ENSCAFG00000001730	GCC1	72	-0.08	7.32e-01	grey
ENSCAFG00000001731		48	0.06	NA
ENSCAFG00000001731		72	0.07	NA
ENSCAFG00000001732	HMGXB4	48	-0.08	7.49e-01	cyan
ENSCAFG00000001732	HMGXB4	72	-0.23	6.96e-02	cyan
ENSCAFG00000001733	ZNF800	48	-0.21	4.07e-01	darkgreen
ENSCAFG00000001733	ZNF800	72	-0.41	8.95e-03	darkgreen
ENSCAFG00000001736	CNPY3	48	0.06	7.20e-01	darkmagenta
ENSCAFG00000001736	CNPY3	72	0.07	4.71e-01	darkmagenta
ENSCAFG00000001741	GNMT	48	-0.12	9.08e-01	darkmagenta
ENSCAFG00000001741	GNMT	72	0.09	8.76e-01	darkmagenta
ENSCAFG00000001745	CHRNA5	48	2.84	NA
ENSCAFG00000001745	CHRNA5	72	4.09	1.55e-02
ENSCAFG00000001748	PEX6	48	0.12	6.71e-01	darkmagenta
ENSCAFG00000001748	PEX6	72	0.54	1.08e-04	darkmagenta
ENSCAFG00000001751	TRPM6	48	-0.99	NA
ENSCAFG00000001751	TRPM6	72	-2.43	NA
ENSCAFG00000001752	SYN3	48	-0.60	NA
ENSCAFG00000001752	SYN3	72	1.32	NA
ENSCAFG00000001753	PPP2R5D	48	0.12	4.77e-01	lightgreen
ENSCAFG00000001753	PPP2R5D	72	0.11	3.16e-01	lightgreen
ENSCAFG00000001754	POT1	48	-0.18	5.57e-01	lightgreen
ENSCAFG00000001754	POT1	72	0.11	5.87e-01	lightgreen
ENSCAFG00000001756	MEA1	48	0.03	9.33e-01	grey
ENSCAFG00000001756	MEA1	72	0.08	6.59e-01	grey
ENSCAFG00000001758	FBXO7	48	0.08	6.89e-01	darkmagenta
ENSCAFG00000001758	FBXO7	72	0.14	2.05e-01	darkmagenta
ENSCAFG00000001763	RRP36	48	0.05	8.43e-01	lightgreen
ENSCAFG00000001763	RRP36	72	-0.26	2.03e-02	lightgreen
ENSCAFG00000001766	IREB2	48	0.03	8.64e-01	lightgreen
ENSCAFG00000001766	IREB2	72	-0.03	7.52e-01	lightgreen
ENSCAFG00000001767	PWP1	48	-0.16	2.75e-01	lightgreen
ENSCAFG00000001767	PWP1	72	-0.55	5.86e-09	lightgreen
ENSCAFG00000001771	WASL	48	-0.20	7.04e-01	darkgreen
ENSCAFG00000001771	WASL	72	-0.20	5.26e-01	darkgreen
ENSCAFG00000001774	CUL7	48	0.02	9.40e-01	darkmagenta
ENSCAFG00000001774	CUL7	72	0.00	9.75e-01	darkmagenta
ENSCAFG00000001777	BPIFC	48	0.51	NA
ENSCAFG00000001777	BPIFC	72	0.26	8.31e-01
ENSCAFG00000001778	ANXA1	48	0.09	7.02e-01	darkmagenta
ENSCAFG00000001778	ANXA1	72	0.46	8.81e-05	darkmagenta
ENSCAFG00000001779	ASB15	48	-0.77	NA
ENSCAFG00000001779	ASB15	72	-0.51	7.62e-01
ENSCAFG00000001781	WFS1	48	0.44	6.80e-05	darkmagenta
ENSCAFG00000001781	WFS1	72	0.83	1.47e-18	darkmagenta
ENSCAFG00000001782	MRPL2	48	0.06	8.53e-01	grey
ENSCAFG00000001782	MRPL2	72	0.02	9.21e-01	grey
ENSCAFG00000001783		48	-0.33	NA
ENSCAFG00000001783		72	-1.50	4.08e-01
ENSCAFG00000001784	ZNF300	48	-0.03	9.67e-01	lightgreen
ENSCAFG00000001784	ZNF300	72	-0.05	8.76e-01	lightgreen
ENSCAFG00000001785	RTCB	48	-0.04	8.51e-01	lightgreen
ENSCAFG00000001785	RTCB	72	-0.30	2.92e-04	lightgreen
ENSCAFG00000001786	ACO1	48	0.14	3.81e-01	lightgreen
ENSCAFG00000001786	ACO1	72	0.23	2.01e-02	lightgreen
ENSCAFG00000001787	KLC4	48	0.19	4.95e-01	darkmagenta
ENSCAFG00000001787	KLC4	72	0.56	1.83e-04	darkmagenta
ENSCAFG00000001788	PRDM4	48	-0.01	9.89e-01	darkgreen
ENSCAFG00000001788	PRDM4	72	-0.39	2.37e-03	darkgreen
ENSCAFG00000001789		48	-0.30	NA
ENSCAFG00000001789		72	1.29	NA
ENSCAFG00000001793	BTBD11	48	-0.11	9.19e-01	lightgreen
ENSCAFG00000001793	BTBD11	72	-0.27	6.15e-01	lightgreen
ENSCAFG00000001796	TMEM33	48	-0.06	7.57e-01	lightgreen
ENSCAFG00000001796	TMEM33	72	0.01	9.65e-01	lightgreen
ENSCAFG00000001798	SLC30A9	48	-0.14	3.62e-01	lightgreen
ENSCAFG00000001798	SLC30A9	72	-0.38	4.66e-05	lightgreen
ENSCAFG00000001799	MTERF2	48	-0.16	7.78e-01	lightgreen
ENSCAFG00000001799	MTERF2	72	0.10	7.82e-01	lightgreen
ENSCAFG00000001800	TMEM263	48	0.25	3.54e-01	lightgreen
ENSCAFG00000001800	TMEM263	72	0.83	1.44e-07	lightgreen
ENSCAFG00000001802	BEND4	48	0.53	2.65e-03	lightgreen
ENSCAFG00000001802	BEND4	72	0.50	1.12e-03	lightgreen
ENSCAFG00000001807	DDX58	48	-0.02	9.82e-01	darkmagenta
[truncated: 26,025 more rows]
