# Supplementary material for: Transcriptomic profiling in canine B-cell lymphoma supports a synergistic effect of BTK and PI3K inhibitors
Source: Front Vet Sci. 2025 Apr 25;12:1577028. doi: 10.3389/fvets.2025.1577028 (PMC12063356; doi:10.3389/fvets.2025.1577028)
Supplement: Supplementary file 3 [file Table_3.xlsx]

## Sheet: 1 - all DEGs
ID	Description	GeneRatio	BgRatio	pvalue	p.adjust	qvalue	geneID	Count
GO:0002250	adaptive immune response	100/1970	397/15040	3.44519e-11	1.95239e-07	1.74907e-07	SLC11A1/PDCD1LG2/C5/RIPK2/IL10/CR1/FCGR2B/AICDA/CD247/FCER2/ULBP2/ULBP3/RAET1L/ULBP1/RAET1G/IRF1/TNFRSF13C/CD274/MSH2/BACH2/PRDM1/PRKD2/CTSC/BCL3/CD79A/FOXJ1/PRKCQ/C17orf99/IRF7/NFKBID/HLA-F/HLA-A/HLA-B/HLA-C/JAM3/RNF19B/ICOSLG/HSPD1/DENND1B/FCGR1A/CD86/CD84/SLAMF7/CD79B/TFRC/BCL6/IL12A/IL12RB1/EXO1/IL17RA/FCRL4/ZBTB7B/ATAD5/TNFRSF13B/IL7R/C8B/C8A/RAP1GAP2/C8G/CD1A/CD1C/C1QA/RNF125/IL23A/FYN/FZD5…	100
GO:0045653	negative regulation of megakaryocyte differentiation	14/1970	17/15040	1.93829e-10	5.49215e-07	4.9202e-07	H4C14/H4C2/H4C15/H4C5/H4C12/H4C6/H4C13/H4C9/H4C16/H4C1/H4C11/H4C4/H4C3/MYB	14
GO:0006334	nucleosome assembly	34/1970	84/15040	3.48275e-10	6.57891e-07	5.89379e-07	H4C14/H3C13/H1-2/HAT1/TSPYL2/H2BC7/H4C2/H4C15/H4C5/H4C12/H4C6/H4C13/H4C9/H4C16/H4C1/H4C11/H4C4/H4C3/H2BC8/H1-5/H3C7/H2BC4/H2BC10/H3C8/H3C3/H3C2/H2BC3/H3C12/H2BC21/ASF1B/H3C1/GRWD1/H1-6/TSPYL5	34
GO:0061644	protein localization to CENP-A containing chromatin	13/1970	16/15040	1.2281e-09	1.73991e-06	1.55872e-06	H4C14/H4C2/H4C15/H4C5/H4C12/H4C6/H4C13/H4C9/H4C16/H4C1/H4C11/H4C4/H4C3	13
GO:0002460	adaptive immune response based on somatic recombination of immune receptors built from immunoglobulin superfamily domains	71/1970	267/15040	2.13314e-09	2.4177e-06	2.16592e-06	SLC11A1/C5/RIPK2/IL10/CR1/FCGR2B/AICDA/FCER2/ULBP2/ULBP3/RAET1L/ULBP1/RAET1G/CD274/MSH2/BACH2/CTSC/BCL3/FOXJ1/PRKCQ/C17orf99/IRF7/NFKBID/HLA-F/HLA-A/HLA-B/HLA-C/HSPD1/DENND1B/FCGR1A/TFRC/BCL6/IL12A/IL12RB1/EXO1/IL17RA/ZBTB7B/ATAD5/IL7R/C8B/C8A/C8G/CD1A/CD1C/C1QA/IL23A/FZD5/MASP2/C3/AHR/ZC3H12A/PVR/IL18BP/SWAP70/CCR2/PRF1/CD40LG/TNF/SMAD7/GAPT/IL1B/CD80/KLHL6/SLAMF1/LY9/SEMA4A/JUNB/CD70/IL4I1/JAG1…	71
GO:1903131	mononuclear cell differentiation	100/1970	436/15040	8.19048e-09	7.7359e-06	6.93029e-06	PIK3R6/EGR1/FOXP1/RIPK2/MT1G/LCK/KLHL25/IL10/CR1/FCGR2B/AICDA/LFNG/FOS/PRDX2/IFI16/CD83/CCR7/BATF3/IRF1/MYC/LGALS1/VEGFA/SHB/MSH2/PRDM1/BCL3/CD79A/FOXJ1/C17orf99/KLF6/PNP/PLCL2/USP44/IRF7/NFKBID/TOX/ZC3H8/HHEX/HLA-B/LMBR1L/WNT10B/EGR3/NOTCH2/PREX1/CD86/FZD7/CD79B/ZBTB46/BCL6/BATF2/POU2AF1/HDAC5/BMP4/IL12RB1/RHOH/GBA1/ZBTB7B/GPR68/FOXN1/IL7R/SOCS1/NRARP/TCF3/IRF8/LRRC8A/PDE1B/LYL1/TMEM176A/IL23A/F…	100
GO:0034728	nucleosome organization	35/1970	104/15040	5.60966e-08	4.54142e-05	4.06848e-05	H4C14/H3C13/H1-2/HAT1/TSPYL2/H2BC7/H4C2/H4C15/H4C5/H4C12/H4C6/H4C13/H4C9/H4C16/H4C1/H4C11/H4C4/H4C3/H2BC8/H1-5/H3C7/H2BC4/H2BC10/H3C8/H3C3/H3C2/H2BC3/H3C12/H2BC21/ASF1B/H3C1/GRWD1/SMARCD3/H1-6/TSPYL5	35
GO:0002819	regulation of adaptive immune response	50/1970	180/15040	1.1512e-07	7.57641e-05	6.78741e-05	SLC11A1/RIPK2/IL10/CR1/FCGR2B/FCER2/ULBP2/ULBP3/RAET1L/ULBP1/RAET1G/IRF1/CD274/MSH2/FOXJ1/PRKCQ/C17orf99/IRF7/NFKBID/HLA-F/HLA-A/HLA-B/HLA-C/HSPD1/DENND1B/FCGR1A/TFRC/BCL6/IL12A/IL12RB1/ZBTB7B/ATAD5/IL7R/CD1A/CD1C/IL23A/FZD5/C3/AHR/ZC3H12A/PVR/CCR2/TNF/SMAD7/IL1B/ADCY7/CD80/SLAMF1/JUNB/IL4I1	50
GO:0046651	lymphocyte proliferation	66/1970	265/15040	1.20324e-07	7.57641e-05	6.78741e-05	IGFBP2/SLC11A1/PDCD1LG2/RIPK2/IL10/CR1/FCGR2B/PRDX2/IRF1/IL5/TNFRSF13C/CD274/SHB/CD79A/FOXJ1/PRKCQ/PNP/PLCL2/IRS2/HELLS/HLA-A/LMBR1L/CBLB/ICOSLG/HSPD1/GPAM/CD86/TFRC/BCL6/IL12A/BMP4/IL12RB1/ZBTB7B/ATAD5/TNFRSF13B/IL7R/PSMB10/CD151/AIF1/IL23A/FYN/FOSL2/MAPK8IP1/TNFRSF4/AHR/MZB1/CCR2/RASAL3/PRLR/CD40LG/IL2RA/CD276/CD300A/GAPT/IL1B/CD80/SLAMF1/IKZF3/CD70/BCL2/IL4I1/CD180/IL7/SPTA1/CHRNB2/TNFSF9	66
GO:0002822	regulation of adaptive immune response based on somatic recombination of immune receptors built from immunoglobulin superfamily domains	47/1970	166/15040	1.46944e-07	7.92328e-05	7.09815e-05	SLC11A1/RIPK2/IL10/CR1/FCGR2B/FCER2/ULBP2/ULBP3/RAET1L/ULBP1/RAET1G/CD274/MSH2/FOXJ1/PRKCQ/C17orf99/NFKBID/HLA-F/HLA-A/HLA-B/HLA-C/HSPD1/DENND1B/FCGR1A/TFRC/BCL6/IL12A/IL12RB1/ZBTB7B/ATAD5/IL7R/CD1A/CD1C/IL23A/FZD5/C3/AHR/ZC3H12A/PVR/CCR2/TNF/SMAD7/IL1B/CD80/SLAMF1/JUNB/IL4I1	47
GO:0006695	cholesterol biosynthetic process	21/1970	48/15040	1.67777e-07	7.92328e-05	7.09815e-05	CYP51A1/FDFT1/HMGCR/DHCR7/MSMO1/SC5D/LSS/ACLY/PMVK/SREBF1/HMGCS1/PRKAA2/DHCR24/NSDHL/FDPS/INSIG1/MVD/MVK/LPCAT3/HSD17B7/INSIG2	21
GO:1902653	secondary alcohol biosynthetic process	21/1970	48/15040	1.67777e-07	7.92328e-05	7.09815e-05	CYP51A1/FDFT1/HMGCR/DHCR7/MSMO1/SC5D/LSS/ACLY/PMVK/SREBF1/HMGCS1/PRKAA2/DHCR24/NSDHL/FDPS/INSIG1/MVD/MVK/LPCAT3/HSD17B7/INSIG2	21
GO:0002449	lymphocyte mediated immunity	63/1970	252/15040	2.00348e-07	8.73362e-05	7.8241e-05	PIK3R6/C5/IL10/CR1/FCGR2B/AICDA/FCER2/ULBP2/ULBP3/RAET1L/ULBP1/RAET1G/MSH2/CTSC/BCL3/FOXJ1/C17orf99/IRF7/HLA-F/HLA-A/HLA-B/HLA-C/RNF19B/HSPD1/DENND1B/FCGR1A/SLAMF7/TFRC/BCL6/IL12A/IL12RB1/EXO1/ARRB2/ATAD5/IL7R/C8B/C8A/C8G/CD1A/CD1C/C1QA/IL23A/FZD5/MASP2/C3/AHR/PVR/SWAP70/CCR2/PRF1/CD40LG/SERPINB9/TNF/CLNK/SMAD7/GAPT/IL1B/CD80/SLAMF1/CD70/IL4I1/JAG1/IL21R	63
GO:0002824	positive regulation of adaptive immune response based on somatic recombination of immune receptors built from immunoglobulin superfamily domains	34/1970	105/15040	2.48029e-07	9.37653e-05	8.40006e-05	SLC11A1/RIPK2/FCER2/ULBP2/ULBP3/RAET1L/ULBP1/RAET1G/CD274/MSH2/PRKCQ/C17orf99/NFKBID/HLA-F/HLA-A/HLA-B/HLA-C/HSPD1/DENND1B/FCGR1A/TFRC/IL12A/IL12RB1/ATAD5/CD1A/CD1C/IL23A/FZD5/C3/PVR/CCR2/TNF/IL1B/SLAMF1	34
GO:1902652	secondary alcohol metabolic process	38/1970	124/15040	2.50033e-07	9.37653e-05	8.40006e-05	GNB3/SQLE/CYP51A1/FDFT1/HMGCR/DHCR7/LRP5/MSMO1/SC5D/LSS/IDH2/IDH1/ACLY/DGKQ/GBA1/PMVK/LDLR/CYP46A1/SREBF1/HMGCS1/PRKAA2/DHCR24/NSDHL/FDPS/ABCA1/INSIG1/OSBPL5/MVD/MVK/LPCAT3/SOAT2/HSD17B7/STARD4/TTC39B/NPC1/FMO5/CYP1A2/INSIG2	38
GO:0016126	sterol biosynthetic process	22/1970	53/15040	2.64734e-07	9.37653e-05	8.40006e-05	SQLE/CYP51A1/FDFT1/HMGCR/DHCR7/MSMO1/SC5D/LSS/ACLY/PMVK/SREBF1/HMGCS1/PRKAA2/DHCR24/NSDHL/FDPS/INSIG1/MVD/MVK/LPCAT3/HSD17B7/INSIG2	22
GO:0070661	leukocyte proliferation	72/1970	305/15040	3.14985e-07	9.56697e-05	8.57067e-05	IGFBP2/SLC11A1/PDCD1LG2/RIPK2/IL10/CR1/FCGR2B/PRDX2/ENPP3/IRF1/IL5/TNFRSF13C/PTK2/CD274/SHB/CD79A/FOXJ1/PRKCQ/PNP/PLCL2/CNN2/IRS2/HHEX/HELLS/HLA-A/LMBR1L/CBLB/ICOSLG/HSPD1/GPAM/CD86/TFRC/BCL6/IL12A/BMP4/IL12RB1/GBA1/ZBTB7B/ATAD5/TNFRSF13B/IL7R/PSMB10/CD151/AIF1/IL23A/FYN/FOSL2/MAPK8IP1/TNFRSF4/AHR/MZB1/CCR2/RASAL3/PRLR/CD40LG/IL2RA/CD276/CD300A/GAPT/IL1B/CD80/SLAMF1/IKZF3/JUNB/CD70/BCL2/IL4I1/CD1…	72
GO:0007264	small GTPase mediated signal transduction	100/1970	468/15040	3.31228e-07	9.56697e-05	8.57067e-05	RASGEF1C/RB1/RIN2/RIPOR2/NGEF/LPAR6/OBSCN/DOK6/SQSTM1/CELSR1/RGL2/FGD2/CYTH4/CD2AP/FGD3/RAPGEF5/RRAS/RHOB/WASF1/SPRY1/RAB4B/ARHGEF40/RASGRP4/RASA3/ARHGEF3/RHEBL1/RASAL1/F2R/NOTCH2/FGD4/ADRA2A/PREX1/KALRN/ABI2/STMN3/ARHGAP5/RGL1/BCL6/RASGRP2/ARHGEF10L/RHOH/DOK3/HACD3/DOCK6/SH2D3A/DHCR24/RAP1GAP2/ARHGAP4/ARHGAP45/RALGDS/BCAR3/DAB2IP/SSX2IP/AIF1/ABCA1/IQSEC2/CHN1/RAB30/SWAP70/RASA2/TGM2/RAPGEF3/KSR2…	100
GO:1903706	regulation of hemopoiesis	84/1970	374/15040	3.33619e-07	9.56697e-05	8.57067e-05	PIK3R6/RB1/FOXP1/RIPK2/KLHL25/IL10/CR1/FCGR2B/FOS/PRDX2/H4C14/CD83/HSPA1A/HSPA1B/IRF1/IL5/MYC/HSPA9/SHB/MTURN/PRDM1/FOXJ1/PNP/IRF7/NFKBID/RARG/TOX/ZC3H8/HLA-B/WNT10B/TMEM64/EGR3/ETS1/NOTCH2/GPR137B/CD86/P4HTM/ZBTB46/BCL6/BMP4/IL12RB1/RHOH/ZBTB7B/GPR68/FOXN1/IL7R/SOCS1/NRARP/H4C2/H4C15/H4C5/H4C12/H4C6/H4C13/H4C9/H4C16/H4C1/H4C11/H4C4/H4C3/FAM210B/TMEM176A/IL23A/KLF10/ZC3H12A/TLR3/UBASH3B/CCR2/TNF/…	84
GO:0032943	mononuclear cell proliferation	66/1970	272/15040	3.37638e-07	9.56697e-05	8.57067e-05	IGFBP2/SLC11A1/PDCD1LG2/RIPK2/IL10/CR1/FCGR2B/PRDX2/IRF1/IL5/TNFRSF13C/CD274/SHB/CD79A/FOXJ1/PRKCQ/PNP/PLCL2/IRS2/HELLS/HLA-A/LMBR1L/CBLB/ICOSLG/HSPD1/GPAM/CD86/TFRC/BCL6/IL12A/BMP4/IL12RB1/ZBTB7B/ATAD5/TNFRSF13B/IL7R/PSMB10/CD151/AIF1/IL23A/FYN/FOSL2/MAPK8IP1/TNFRSF4/AHR/MZB1/CCR2/RASAL3/PRLR/CD40LG/IL2RA/CD276/CD300A/GAPT/IL1B/CD80/SLAMF1/IKZF3/CD70/BCL2/IL4I1/CD180/IL7/SPTA1/CHRNB2/TNFSF9	66
GO:0008203	cholesterol metabolic process	36/1970	116/15040	3.63683e-07	9.78006e-05	8.76157e-05	GNB3/SQLE/CYP51A1/FDFT1/HMGCR/DHCR7/LRP5/MSMO1/SC5D/LSS/ACLY/DGKQ/GBA1/PMVK/LDLR/CYP46A1/SREBF1/HMGCS1/PRKAA2/DHCR24/NSDHL/FDPS/ABCA1/INSIG1/OSBPL5/MVD/MVK/LPCAT3/SOAT2/HSD17B7/STARD4/TTC39B/NPC1/FMO5/CYP1A2/INSIG2	36
GO:0001916	positive regulation of T cell mediated cytotoxicity	15/1970	28/15040	3.79674e-07	9.78006e-05	8.76157e-05	ULBP2/ULBP3/RAET1L/ULBP1/RAET1G/HLA-F/HLA-A/HLA-B/HLA-C/IL12A/IL12RB1/CD1A/CD1C/IL23A/PVR	15
GO:0042110	T cell activation	105/1970	500/15040	4.09565e-07	0.00010046	8.99984e-05	IGFBP2/SLC11A1/PIK3R6/EGR1/PDCD1LG2/FOXP1/RIPK2/RIPOR2/LCK/KLHL25/IL10/CR1/JAML/FCGR2B/LFNG/PRDX2/CD83/CD247/CCR7/IRF1/TNFRSF13C/LGALS1/TREML2/CD274/SHB/PRDM1/BCL3/FOXJ1/PRKCQ/PNP/USP44/HSPH1/NFKBID/TOX/ZC3H8/HLA-A/LMBR1L/WNT10B/EGR3/CBLB/ICOSLG/HSPD1/GPAM/PREX1/CD86/FZD7/CD84/SLAMF7/TFRC/BCL6/IL12A/BMP4/IL12RB1/RHOH/GBA1/ZBTB7B/SMAD3/FOXN1/IL7R/SOCS1/NRARP/PSMB10/CD151/CD1C/TNFAIP8L2/AIF1/IL23A/…	105
GO:0002475	antigen processing and presentation via MHC class Ib	11/1970	16/15040	4.39888e-07	0.00010046	8.99984e-05	ULBP2/ULBP3/RAET1L/ULBP1/RAET1G/HLA-F/HLA-A/HLA-B/HLA-C/CD1A/CD1C	11
GO:0002476	antigen processing and presentation of endogenous peptide antigen via MHC class Ib	9/1970	11/15040	4.78636e-07	0.00010046	8.99984e-05	ULBP2/ULBP3/RAET1L/ULBP1/RAET1G/HLA-F/HLA-A/HLA-B/HLA-C	9
GO:0002484	antigen processing and presentation of endogenous peptide antigen via MHC class I via ER pathway	9/1970	11/15040	4.78636e-07	0.00010046	8.99984e-05	ULBP2/ULBP3/RAET1L/ULBP1/RAET1G/HLA-F/HLA-A/HLA-B/HLA-C	9
GO:0002486	antigen processing and presentation of endogenous peptide antigen via MHC class I via ER pathway, TAP-independent	9/1970	11/15040	4.78636e-07	0.00010046	8.99984e-05	ULBP2/ULBP3/RAET1L/ULBP1/RAET1G/HLA-F/HLA-A/HLA-B/HLA-C	9
GO:0006007	glucose catabolic process	13/1970	22/15040	5.04938e-07	0.000102196	9.15532e-05	HK2/LRP5/ENO3/TIGAR/PFKL/PGK1/ENO1/TPI1/HK3/PKM/PFKM/PFKFB2/ACTN3	13
GO:0002456	T cell mediated immunity	32/1970	100/15040	7.47464e-07	0.000146065	0.000130854	CR1/FCGR2B/ULBP2/ULBP3/RAET1L/ULBP1/RAET1G/CTSC/HLA-F/HLA-A/HLA-B/HLA-C/HSPD1/DENND1B/IL12A/IL12RB1/IL7R/CD1A/CD1C/IL23A/FZD5/AHR/PVR/CCR2/PRF1/SMAD7/IL1B/CD80/SLAMF1/CD70/IL4I1/JAG1	32
GO:0007159	leukocyte cell-cell adhesion	81/1970	364/15040	8.02895e-07	0.000149724	0.000134132	IGFBP2/PIK3R6/PDCD1LG2/RIPK2/RIPOR2/LCK/SELPLG/KLHL25/IL10/CR1/PECAM1/FCGR2B/SELL/SELP/PRDX2/CD83/CCR7/IRF1/TNFRSF13C/LGALS1/CD274/SHB/FOXJ1/PRKCQ/PNP/ITGA5/HSPH1/NFKBID/ITGB7/ZC3H8/HLA-A/WNT10B/EGR3/CBLB/ETS1/ST3GAL4/ICOSLG/HSPD1/GPAM/CD86/TFRC/BCL6/IL12A/BMP4/IL12RB1/RHOH/ZBTB7B/IL7R/SOCS1/NRARP/ELANE/TNFAIP8L2/AIF1/NR4A3/IL23A/FYN/ZC3H12A/PAG1/CCR2/ADORA2A/RASAL3/CD5/CD40LG/DUSP3/TNF/IL2RA/CD2…	81
GO:0001913	T cell mediated cytotoxicity	19/1970	44/15040	8.30373e-07	0.000149724	0.000134132	FCGR2B/ULBP2/ULBP3/RAET1L/ULBP1/RAET1G/CTSC/HLA-F/HLA-A/HLA-B/HLA-C/IL12A/IL12RB1/IL7R/CD1A/CD1C/IL23A/PVR/PRF1	19
GO:0002821	positive regulation of adaptive immune response	34/1970	110/15040	8.4545e-07	0.000149724	0.000134132	SLC11A1/RIPK2/FCER2/ULBP2/ULBP3/RAET1L/ULBP1/RAET1G/CD274/MSH2/PRKCQ/C17orf99/NFKBID/HLA-F/HLA-A/HLA-B/HLA-C/HSPD1/DENND1B/FCGR1A/TFRC/IL12A/IL12RB1/ATAD5/CD1A/CD1C/IL23A/FZD5/C3/PVR/CCR2/TNF/IL1B/SLAMF1	34
GO:0097193	intrinsic apoptotic signaling pathway	66/1970	280/15040	1.02374e-06	0.000175803	0.000157495	TRIB3/CHAC1/LCK/IL10/FCGR2B/SGMS1/IFI16/HSPA1A/MYC/GRINA/WFS1/MSH2/BCL3/FHIT/HELLS/FNIP2/JMY/SERINC3/ERN1/SFN/NFATC4/PDK1/DAPK2/CRIP1/ATAD5/DAB2IP/ITPR1/MLLT11/BCL2L11/SHISA5/CDKN2D/BNIP3/DDIT4/FYN/PYCR1/MAPK8IP1/TMEM117/ENO1/MAGEA3/HIPK2/RTKN2/ELL3/TP63/BCL2A1/TNF/HERPUD1/SNAI1/ACKR3/PDK2/ZNF385A/DDIT3/IER3/NKX3-1/AEN/USP28/GATA4/BCL2/DDIAS/SELENOS/BRCA1/ERO1A/PARP1/TAF9B/ERN2/HIC1/PPIF	66
GO:0001914	regulation of T cell mediated cytotoxicity	17/1970	37/15040	1.08398e-06	0.000180674	0.000161858	FCGR2B/ULBP2/ULBP3/RAET1L/ULBP1/RAET1G/HLA-F/HLA-A/HLA-B/HLA-C/IL12A/IL12RB1/IL7R/CD1A/CD1C/IL23A/PVR	17
GO:0030098	lymphocyte differentiation	85/1970	392/15040	1.34431e-06	0.000217664	0.000194996	PIK3R6/EGR1/FOXP1/RIPK2/LCK/KLHL25/IL10/CR1/FCGR2B/AICDA/LFNG/PRDX2/CD83/CCR7/IRF1/LGALS1/SHB/MSH2/PRDM1/BCL3/CD79A/FOXJ1/C17orf99/KLF6/PNP/PLCL2/USP44/NFKBID/TOX/ZC3H8/HHEX/LMBR1L/WNT10B/EGR3/NOTCH2/PREX1/CD86/FZD7/CD79B/BCL6/POU2AF1/HDAC5/BMP4/IL12RB1/RHOH/GBA1/ZBTB7B/FOXN1/IL7R/SOCS1/NRARP/TCF3/IRF8/LRRC8A/LYL1/IL23A/FOSL2/FZD5/DNAJB9/ZC3H12A/PIK3R3/CCR2/CD40LG/IL2RA/SMAD7/MFNG/RUNX2/DLL1/SMAR…	85
GO:0016125	sterol metabolic process	37/1970	127/15040	1.42205e-06	0.000223854	0.000200542	GNB3/SQLE/CYP51A1/FDFT1/HMGCR/DHCR7/LRP5/MSMO1/SC5D/LSS/ACLY/DGKQ/GBA1/PMVK/LDLR/CYP46A1/SREBF1/HMGCS1/PRKAA2/DHCR24/NSDHL/FDPS/ABCA1/INSIG1/OSBPL5/MVD/MVK/LPCAT3/CYP21A2/SOAT2/HSD17B7/STARD4/TTC39B/NPC1/FMO5/CYP1A2/INSIG2	37
GO:0002706	regulation of lymphocyte mediated immunity	43/1970	158/15040	1.5791e-06	0.000241858	0.000216671	PIK3R6/IL10/CR1/FCGR2B/FCER2/ULBP2/ULBP3/RAET1L/ULBP1/RAET1G/MSH2/FOXJ1/C17orf99/HLA-F/HLA-A/HLA-B/HLA-C/HSPD1/DENND1B/FCGR1A/TFRC/BCL6/IL12A/IL12RB1/ARRB2/ATAD5/IL7R/CD1A/CD1C/IL23A/FZD5/C3/AHR/PVR/CCR2/SERPINB9/TNF/CLNK/SMAD7/IL1B/CD80/SLAMF1/IL4I1	43
GO:0002428	antigen processing and presentation of peptide antigen via MHC class Ib	9/1970	12/15040	1.69033e-06	0.000252081	0.000225829	ULBP2/ULBP3/RAET1L/ULBP1/RAET1G/HLA-F/HLA-A/HLA-B/HLA-C	9
GO:0050670	regulation of lymphocyte proliferation	51/1970	201/15040	1.77305e-06	0.000257637	0.000230807	IGFBP2/PDCD1LG2/RIPK2/IL10/CR1/FCGR2B/IRF1/IL5/TNFRSF13C/CD274/FOXJ1/PRKCQ/PNP/IRS2/HLA-A/CBLB/ICOSLG/GPAM/CD86/TFRC/BCL6/IL12A/BMP4/IL12RB1/ZBTB7B/ATAD5/TNFRSF13B/AIF1/IL23A/MAPK8IP1/TNFRSF4/AHR/MZB1/CCR2/RASAL3/PRLR/CD40LG/IL2RA/CD276/CD300A/IL1B/CD80/SLAMF1/IKZF3/CD70/BCL2/IL4I1/IL7/SPTA1/CHRNB2/TNFSF9	51
GO:0050671	positive regulation of lymphocyte proliferation	36/1970	124/15040	2.14957e-06	0.00030454	0.000272825	IGFBP2/PDCD1LG2/RIPK2/IL5/TNFRSF13C/CD274/PRKCQ/PNP/IRS2/HLA-A/ICOSLG/GPAM/CD86/TFRC/BCL6/IL12A/IL12RB1/ATAD5/AIF1/IL23A/TNFRSF4/CCR2/RASAL3/PRLR/CD40LG/IL2RA/CD276/IL1B/CD80/SLAMF1/CD70/BCL2/IL7/SPTA1/CHRNB2/TNFSF9	36
GO:0002709	regulation of T cell mediated immunity	27/1970	81/15040	2.22673e-06	0.000307778	0.000275726	FCGR2B/ULBP2/ULBP3/RAET1L/ULBP1/RAET1G/HLA-F/HLA-A/HLA-B/HLA-C/HSPD1/DENND1B/IL12A/IL12RB1/IL7R/CD1A/CD1C/IL23A/FZD5/AHR/PVR/CCR2/SMAD7/IL1B/CD80/SLAMF1/IL4I1	27
GO:0072010	glomerular epithelium development	12/1970	21/15040	2.30688e-06	0.000308272	0.000276168	KLF15/PECAM1/FOXJ1/NOTCH2/PTPRO/BASP1/CD34/EXT1/MYO1E/PODXL/MAGI2/JAG1	12
GO:0022407	regulation of cell-cell adhesion	90/1970	427/15040	2.3391e-06	0.000308272	0.000276168	PKHD1/IGFBP2/PIK3R6/PDCD1LG2/PCDH8/RIPK2/RIPOR2/LCK/KLHL25/IL10/CR1/FCGR2B/SELP/PRDX2/CD83/CCR7/IRF1/TNFRSF13C/PTK2/LGALS1/MDGA1/VEGFA/CD274/SHB/FOXJ1/PRKCQ/PNP/ZNF703/HSPH1/NFKBID/ZC3H8/HLA-A/WNT10B/EGR3/CBLB/ETS1/ST3GAL4/ICOSLG/HSPD1/GPAM/PTPRU/CD86/TFRC/BCL6/IL12A/ABCA12/BMP4/IL12RB1/RHOH/ZBTB7B/IL7R/SOCS1/NRARP/ELANE/TNFAIP8L2/AIF1/NR4A3/IL23A/FYN/ZC3H12A/EPB41L5/SWAP70/TENM3/PAG1/UBASH3B/CCR…	90
GO:0002474	antigen processing and presentation of peptide antigen via MHC class I	14/1970	28/15040	2.77056e-06	0.000356836	0.000319675	ULBP2/ULBP3/RAET1L/ULBP1/RAET1G/HLA-F/HLA-A/HLA-B/HLA-C/FCGR1A/IFI30/TAPBPL/MFSD6/CALR	14
GO:0001819	positive regulation of cytokine production	90/1970	429/15040	2.8656e-06	0.000360874	0.000323293	SLC11A1/LTB/AKAP12/EGR1/C5/FOXP1/RIPK2/IL10/SLC7A5/IFI16/CD83/CCR7/RAET1G/HSPA1A/HSPA1B/IRF1/GSDMD/IRF5/HMOX1/CD274/GARIN5A/IRF3/PANX1/PRKD2/BCL3/PRKCQ/PNP/IRF7/HLA-F/HLA-A/F2R/CD58/ADRA2A/HSPD1/CRLF2/DENND1B/SORL1/CD86/TRAF3IP3/NFATC4/CD84/IL16/IL12A/POU2AF1/IL12RB1/PQBP1/IL17RA/ZBTB7B/SMAD3/SEMA7A/PDE4B/AGPAT2/ELANE/IRF8/C3AR1/CARD8/AIF1/NR4A3/IL23A/TNXB/FZD5/C3/POU2F2/STING1/PLCB1/TLR3/CCR2/TN…	90
GO:1903037	regulation of leukocyte cell-cell adhesion	73/1970	329/15040	3.1036e-06	0.00038235	0.000342532	IGFBP2/PIK3R6/PDCD1LG2/RIPK2/RIPOR2/LCK/KLHL25/IL10/CR1/FCGR2B/SELP/PRDX2/CD83/CCR7/IRF1/TNFRSF13C/LGALS1/CD274/SHB/FOXJ1/PRKCQ/PNP/HSPH1/NFKBID/ZC3H8/HLA-A/WNT10B/EGR3/CBLB/ETS1/ST3GAL4/ICOSLG/HSPD1/GPAM/CD86/TFRC/BCL6/IL12A/BMP4/IL12RB1/RHOH/ZBTB7B/IL7R/SOCS1/NRARP/ELANE/TNFAIP8L2/AIF1/NR4A3/IL23A/FYN/ZC3H12A/PAG1/CCR2/ADORA2A/RASAL3/CD5/CD40LG/DUSP3/TNF/IL2RA/CD276/SMAD7/CD300A/SMARCD3/IL1B/CD…	73
GO:0032944	regulation of mononuclear cell proliferation	51/1970	205/15040	3.29382e-06	0.000397151	0.000355792	IGFBP2/PDCD1LG2/RIPK2/IL10/CR1/FCGR2B/IRF1/IL5/TNFRSF13C/CD274/FOXJ1/PRKCQ/PNP/IRS2/HLA-A/CBLB/ICOSLG/GPAM/CD86/TFRC/BCL6/IL12A/BMP4/IL12RB1/ZBTB7B/ATAD5/TNFRSF13B/AIF1/IL23A/MAPK8IP1/TNFRSF4/AHR/MZB1/CCR2/RASAL3/PRLR/CD40LG/IL2RA/CD276/CD300A/IL1B/CD80/SLAMF1/IKZF3/CD70/BCL2/IL4I1/IL7/SPTA1/CHRNB2/TNFSF9	51
GO:0045652	regulation of megakaryocyte differentiation	15/1970	32/15040	3.42418e-06	0.000403021	0.00036105	H4C14/MTURN/H4C2/H4C15/H4C5/H4C12/H4C6/H4C13/H4C9/H4C16/H4C1/H4C11/H4C4/H4C3/MYB	15
GO:0042113	B cell activation	61/1970	261/15040	3.48474e-06	0.000403021	0.00036105	IL10/CR1/FCGR2B/AICDA/LFNG/FCRL1/IL5/TNFRSF13C/LGALS1/SHB/MSH2/BCL3/CD79A/FOXJ1/C17orf99/KLF6/PLCL2/IRS2/HHEX/NOTCH2/ICOSLG/HSPD1/TBC1D10C/CD86/CD79B/TFRC/BCL6/POU2AF1/HDAC5/EXO1/ATAD5/TNFRSF13B/IL7R/TCF3/IRF8/LRRC8A/LYL1/FOSL2/TNFRSF4/DNAJB9/AHR/PIK3R3/MZB1/SWAP70/PRLR/CD40LG/CD300A/MFNG/DLL1/GAPT/THEMIS2/IKZF3/CD70/BCL2/IL4I1/CMTM7/CD180/IL7/ZFP36L1/CHRNB2/NHEJ1	61
GO:0070663	regulation of leukocyte proliferation	55/1970	228/15040	3.80071e-06	0.000429758	0.000385003	IGFBP2/PDCD1LG2/RIPK2/IL10/CR1/FCGR2B/ENPP3/IRF1/IL5/TNFRSF13C/PTK2/CD274/FOXJ1/PRKCQ/PNP/CNN2/IRS2/HHEX/HLA-A/CBLB/ICOSLG/GPAM/CD86/TFRC/BCL6/IL12A/BMP4/IL12RB1/ZBTB7B/ATAD5/TNFRSF13B/AIF1/IL23A/MAPK8IP1/TNFRSF4/AHR/MZB1/CCR2/RASAL3/PRLR/CD40LG/IL2RA/CD276/CD300A/IL1B/CD80/SLAMF1/IKZF3/CD70/BCL2/IL4I1/IL7/SPTA1/CHRNB2/TNFSF9	55
GO:0071459	protein localization to chromosome, centromeric region	16/1970	36/15040	3.86759e-06	0.000429758	0.000385003	RB1/H4C14/KNTC1/ZWILCH/H4C2/H4C15/H4C5/H4C12/H4C6/H4C13/H4C9/H4C16/H4C1/H4C11/H4C4/H4C3	16
GO:0032946	positive regulation of mononuclear cell proliferation	36/1970	127/15040	3.95951e-06	0.00043151	0.000386573	IGFBP2/PDCD1LG2/RIPK2/IL5/TNFRSF13C/CD274/PRKCQ/PNP/IRS2/HLA-A/ICOSLG/GPAM/CD86/TFRC/BCL6/IL12A/IL12RB1/ATAD5/AIF1/IL23A/TNFRSF4/CCR2/RASAL3/PRLR/CD40LG/IL2RA/CD276/IL1B/CD80/SLAMF1/CD70/BCL2/IL7/SPTA1/CHRNB2/TNFSF9	36
GO:0002699	positive regulation of immune effector process	55/1970	230/15040	5.03106e-06	0.000537944	0.000481922	RIPK2/IL10/CR1/SLC7A5/FCER2/ENPP3/ULBP2/ULBP3/RAET1L/ULBP1/RAET1G/IL5/IRF5/SHB/MSH2/PANX1/C17orf99/NFKBID/HLA-F/HLA-A/HLA-B/HLA-C/HSPD1/DENND1B/FCGR1A/CD86/CD84/TFRC/IL12A/IL12RB1/SEMA7A/ATAD5/CD1A/CD1C/NR4A3/IL23A/FZD5/C3/TNFRSF4/DNAJB9/PVR/MZB1/GPI/TLR3/CCR2/TNF/CLNK/FOXF1/CD300A/IL1B/CD80/SLAMF1/STAP1/SPHK2/FFAR2	55
GO:0045926	negative regulation of growth	54/1970	226/15040	6.26659e-06	0.000657644	0.000589157	OSGIN1/RB1/FOXP1/MT1M/MT1X/MT1A/MT1G/MT1F/MT1H/MT1B/RGS2/TRIM46/HSPA1A/HSPA1B/BTG1/DIP2B/DCBLD2/SPP1/CDKN1B/BCL6/OSTN/ING4/TSPYL2/SMAD3/SEMA7A/ADRB2/ARHGAP4/GNG4/CDKN2D/PTCH1/ENO1/GJA1/SOCS2/SIPA1/NTN1/RGS4/TLL2/LGMN/SESN2/SEMA6C/MYOZ1/SEMA6A/SEMA4G/TNR/SEMA4A/BCL2/CDKL3/JADE1/SPHK2/SEMA4B/BRCA1/PTPRS/DACT3/VGLL4	54
GO:0008630	intrinsic apoptotic signaling pathway in response to DNA damage	28/1970	90/15040	6.66188e-06	0.000686416	0.000614933	IFI16/MSH2/BCL3/FNIP2/SFN/NFATC4/CRIP1/ATAD5/BCL2L11/SHISA5/CDKN2D/DDIT4/HIPK2/ELL3/TP63/BCL2A1/TNF/SNAI1/ACKR3/ZNF385A/IER3/AEN/USP28/BCL2/DDIAS/BRCA1/TAF9B/HIC1	28
GO:0002443	leukocyte mediated immunity	74/1970	342/15040	6.93699e-06	0.000701998	0.000628893	PIK3R6/C5/IL10/CR1/FCGR2B/AICDA/FCER2/ULBP2/ULBP3/RAET1L/ULBP1/RAET1G/MSH2/CTSC/BCL3/FOXJ1/C17orf99/IRF7/HLA-F/HLA-A/HLA-B/HLA-C/RNF19B/HSPD1/DENND1B/FCGR1A/MILR1/CD84/SLAMF7/TFRC/BCL6/IL12A/IL12RB1/EXO1/ARRB2/ATAD5/IL7R/C8B/C8A/C8G/ELANE/CD1A/CD1C/C1QA/NR4A3/IL23A/FZD5/MASP2/VAMP2/C3/AHR/PVR/TLR3/SWAP70/CCR2/PRF1/CD40LG/SERPINB9/TNF/CLNK/SMAD7/FOXF1/CD300A/GAPT/IL1B/CD80/SLAMF1/BCR/CD70/STAP1/IL…	74
GO:1903039	positive regulation of leukocyte cell-cell adhesion	56/1970	239/15040	7.96496e-06	0.000791885	0.000709418	IGFBP2/PIK3R6/PDCD1LG2/RIPK2/LCK/KLHL25/CR1/SELP/CD83/CCR7/TNFRSF13C/LGALS1/CD274/SHB/PRKCQ/PNP/HSPH1/NFKBID/HLA-A/WNT10B/EGR3/ETS1/ST3GAL4/ICOSLG/HSPD1/GPAM/CD86/TFRC/BCL6/IL12A/IL12RB1/RHOH/ZBTB7B/IL7R/SOCS1/ELANE/AIF1/NR4A3/IL23A/FYN/CCR2/RASAL3/CD5/CD40LG/TNF/IL2RA/CD276/SMARCD3/IL1B/CD80/SLAMF1/CD70/IL4I1/IL7/SPTA1/TNFSF9	56
GO:0048002	antigen processing and presentation of peptide antigen	19/1970	50/15040	8.19992e-06	0.000801188	0.000717753	SLC11A1/CTSF/FCGR2B/ULBP2/ULBP3/RAET1L/ULBP1/RAET1G/HLA-F/HLA-A/HLA-B/HLA-C/FCGR1A/IFI30/TAPBPL/LGMN/MFSD6/CTSD/CALR	19
GO:0002697	regulation of immune effector process	72/1970	332/15040	8.45912e-06	0.000812505	0.000727892	PIK3R6/RIPK2/IL10/CR1/FCGR2B/SLC7A5/FCER2/ENPP3/ULBP2/ULBP3/RAET1L/ULBP1/RAET1G/IL5/IRF5/SHB/MSH2/PANX1/FOXJ1/C17orf99/NFKBID/HLA-F/HLA-A/HLA-B/HLA-C/HSPD1/DENND1B/FCGR1A/CD86/CD84/TFRC/BCL6/IL12A/IL12RB1/ARRB2/ZBTB7B/ACP5/SEMA7A/ATAD5/IL7R/CD1A/CD1C/LITAF/NR4A3/IL23A/FZD5/C3/TNFRSF4/DNAJB9/AHR/ZC3H12A/PVR/MZB1/GPI/TLR3/CCR2/CD40LG/SERPINB9/TNF/CLNK/SMAD7/FOXF1/CD300A/IL1B/CD80/SLAMF1/BCR/JUNB/ST…	72
GO:0006882	intracellular zinc ion homeostasis	15/1970	34/15040	8.68361e-06	0.000815528	0.000730599	MT1M/MT1X/MT1A/MT1G/MT1F/MT1H/MT1B/MT1HL1/LCK/SLC39A4/SLC30A9/TMC8/SLC39A14/ATP13A2/ATP7B	15
GO:0006694	steroid biosynthetic process	40/1970	152/15040	8.7784e-06	0.000815528	0.000730599	EGR1/PROX1/SQLE/CYP51A1/IGFBP7/OSBPL3/FDFT1/DHH/HMGCR/DHCR7/MSMO1/SC5D/LSS/ACLY/DGKQ/PMVK/CYP46A1/CYP1A1/SREBF1/HMGCS1/PRKAA2/DHCR24/NSDHL/FDPS/INSIG1/MVD/MVK/LPCAT3/CYP21A2/DKKL1/HSD17B7/FGFR4/PRLR/STARD4/TNF/SNAI1/TSPO/HINT2/DHRS11/INSIG2	40
GO:0006735	NADH regeneration	9/1970	14/15040	1.19965e-05	0.00106226	0.000951633	HK2/ENO3/PFKL/PGK1/ENO1/TPI1/HK3/PKM/PFKM	9
GO:0061621	canonical glycolysis	9/1970	14/15040	1.19965e-05	0.00106226	0.000951633	HK2/ENO3/PFKL/PGK1/ENO1/TPI1/HK3/PKM/PFKM	9
GO:0061718	glucose catabolic process to pyruvate	9/1970	14/15040	1.19965e-05	0.00106226	0.000951633	HK2/ENO3/PFKL/PGK1/ENO1/TPI1/HK3/PKM/PFKM	9
GO:0002237	response to molecule of bacterial origin	67/1970	307/15040	1.38522e-05	0.0012077	0.00108193	SLC11A1/NQO1/AKAP12/IRGM/PDCD1LG2/FOXP1/RIPK2/IL10/IL24/FCGR2B/CCR5/AICDA/SELP/FOS/PRDX2/SLC7A5/CCR7/IRF5/CD274/IRF3/TNIP3/VIM/SIGIRR/NUGGC/NR1H3/F2R/LY86/MAPKAPK3/CD86/IL12A/HDAC5/GCH1/FMO1/OTUD5/PLSCR3/PALM3/ACP5/CYP1A1/PDE4B/ELANE/IRF8/DAB2IP/CARD8/RPL13A/LITAF/ABCA1/FOSL2/FZD5/AHR/ZC3H12A/IL18BP/FASLG/TNF/TRIB1/PCK2/KMO/PTGER1/ADAMTS13/TSPO/ADAM9/IL1B/NR4A1/CD80/BCR/STAP1/CD180/SELENOS	67
GO:0002711	positive regulation of T cell mediated immunity	20/1970	56/15040	1.41705e-05	0.00121673	0.00109002	ULBP2/ULBP3/RAET1L/ULBP1/RAET1G/HLA-F/HLA-A/HLA-B/HLA-C/HSPD1/DENND1B/IL12A/IL12RB1/CD1A/CD1C/IL23A/FZD5/PVR/IL1B/SLAMF1	20
GO:0050863	regulation of T cell activation	72/1970	337/15040	1.45105e-05	0.00122732	0.00109951	IGFBP2/PIK3R6/PDCD1LG2/RIPK2/RIPOR2/LCK/KLHL25/IL10/CR1/FCGR2B/PRDX2/CD83/CCR7/IRF1/TNFRSF13C/LGALS1/CD274/SHB/PRDM1/FOXJ1/PRKCQ/PNP/HSPH1/NFKBID/TOX/ZC3H8/HLA-A/WNT10B/EGR3/CBLB/ICOSLG/HSPD1/GPAM/CD86/TFRC/BCL6/IL12A/BMP4/IL12RB1/RHOH/ZBTB7B/FOXN1/IL7R/SOCS1/NRARP/TNFAIP8L2/AIF1/IL23A/FYN/MAPK8IP1/ZC3H12A/PAG1/CCR2/ADORA2A/RASAL3/CD5/CD40LG/DUSP3/IL2RA/CD276/SMAD7/CD300A/SMARCD3/IL1B/CD80/SLAMF1…	72
GO:0045785	positive regulation of cell adhesion	88/1970	434/15040	1.49735e-05	0.00124786	0.00111791	IGFBP2/PIK3R6/PDCD1LG2/RIN2/RIPK2/LCK/KLHL25/IL10/CR1/SPOCK2/SELP/CD83/CCR7/MIP/TNFRSF13C/LGALS1/VEGFA/CD274/SHB/RRAS/PRKD2/PRKCQ/PNP/RELL2/ITGA5/HSPH1/NFKBID/HLA-A/WNT10B/EGR3/ETS1/ST3GAL4/ICOSLG/HSPD1/GPAM/PREX1/PTPRU/CD86/CHRD/TFRC/BCL6/IL12A/FERMT2/IL12RB1/JUP/RHOH/TMEM102/ZBTB7B/SMAD3/LAMA1/VTN/IL7R/SOCS1/ELANE/PLEKHA2/AIF1/NR4A3/IL23A/FYN/TNFRSF18/EPB41L5/TGM2/CCR2/RASAL3/CD5/CD40LG/TNF/IL2…	88
GO:0050867	positive regulation of cell activation	73/1970	344/15040	1.61832e-05	0.00132914	0.00119072	IGFBP2/PIK3R6/IRGM/PDCD1LG2/RIPK2/LCK/KLHL25/IL10/CR1/SELP/CD83/CCR7/IL5/TNFRSF13C/LGALS1/CD274/SHB/MSH2/CTSC/PRKCQ/PNP/IRS2/HSPH1/NFKBID/TOX/HLA-F/HLA-A/WNT10B/EGR3/CAPN3/ICOSLG/HSPD1/GPAM/CRLF2/CD86/TFRC/BCL6/IL12A/IL12RB1/RHOH/ZBTB7B/ATAD5/IL7R/SOCS1/AIF1/ACTA2/NR4A3/IL23A/FYN/TNFRSF4/CCR2/RASAL3/CD5/PRLR/CD40LG/TNF/IL2RA/CD276/SMARCD3/IL1B/CD80/SLAMF1/CD70/BCL2/MYB/STAP1/IL4I1/SPHK2/IL7/SPTA1…	73
GO:0022409	positive regulation of cell-cell adhesion	62/1970	281/15040	2.01401e-05	0.00163049	0.00146069	IGFBP2/PIK3R6/PDCD1LG2/RIPK2/LCK/KLHL25/IL10/CR1/SELP/CD83/CCR7/TNFRSF13C/LGALS1/CD274/SHB/PRKCQ/PNP/HSPH1/NFKBID/HLA-A/WNT10B/EGR3/ETS1/ST3GAL4/ICOSLG/HSPD1/GPAM/PTPRU/CD86/TFRC/BCL6/IL12A/IL12RB1/RHOH/ZBTB7B/IL7R/SOCS1/ELANE/AIF1/NR4A3/IL23A/FYN/CCR2/RASAL3/CD5/CD40LG/TNF/IL2RA/CD276/SMAD7/SMARCD3/IL1B/CD80/SLAMF1/ADAM19/CD70/PODXL/IL4I1/IL7/SPTA1/SERPINF2/TNFSF9	62
GO:0042100	B cell proliferation	28/1970	95/15040	2.06724e-05	0.00165	0.00147817	IL10/FCGR2B/IL5/TNFRSF13C/SHB/CD79A/PLCL2/IRS2/HSPD1/TFRC/BCL6/ATAD5/TNFRSF13B/IL7R/FOSL2/TNFRSF4/AHR/MZB1/PRLR/CD40LG/CD300A/GAPT/IKZF3/CD70/BCL2/CD180/IL7/CHRNB2	28
GO:0006090	pyruvate metabolic process	30/1970	106/15040	2.53972e-05	0.00197159	0.00176627	HK2/DHTKD1/PDK1/DLAT/ENO3/PRKAA2/CBFA2T3/TIGAR/ME1/PFKL/PGK1/ALDOC/DDIT4/NR4A3/ALDOA/ENO1/SLC2A6/LDHB/GPI/TPI1/HK3/PKM/PCK2/PDK2/IER3/SLC4A4/PFKM/PFKFB2/ACTN3/MLST8	30
GO:0046634	regulation of alpha-beta T cell activation	30/1970	106/15040	2.53972e-05	0.00197159	0.00176627	RIPK2/KLHL25/CD83/IRF1/CD274/SHB/PRDM1/PRKCQ/PNP/HSPH1/NFKBID/HLA-A/CBLB/CD86/BCL6/IL12A/IL12RB1/ZBTB7B/SOCS1/IL23A/MAPK8IP1/ZC3H12A/CCR2/ADORA2A/RASAL3/IL2RA/SMAD7/CD300A/CD80/JUNB	30
GO:0002703	regulation of leukocyte mediated immunity	50/1970	214/15040	2.58649e-05	0.00198076	0.00177449	PIK3R6/IL10/CR1/FCGR2B/FCER2/ULBP2/ULBP3/RAET1L/ULBP1/RAET1G/MSH2/FOXJ1/C17orf99/HLA-F/HLA-A/HLA-B/HLA-C/HSPD1/DENND1B/FCGR1A/CD84/TFRC/BCL6/IL12A/IL12RB1/ARRB2/ATAD5/IL7R/CD1A/CD1C/IL23A/FZD5/C3/AHR/PVR/TLR3/CCR2/SERPINB9/TNF/CLNK/SMAD7/FOXF1/CD300A/IL1B/CD80/SLAMF1/BCR/STAP1/IL4I1/SPHK2	50
GO:0002335	mature B cell differentiation	15/1970	37/15040	2.97962e-05	0.0022514	0.00201694	IL10/CR1/FCGR2B/LFNG/LGALS1/BCL3/C17orf99/PLCL2/NOTCH2/BCL6/POU2AF1/IRF8/MFNG/DLL1/CMTM7	15
GO:0042102	positive regulation of T cell proliferation	26/1970	87/15040	3.09046e-05	0.00230443	0.00206445	IGFBP2/PDCD1LG2/RIPK2/TNFRSF13C/CD274/PRKCQ/PNP/HLA-A/ICOSLG/GPAM/CD86/TFRC/IL12RB1/AIF1/IL23A/CCR2/RASAL3/CD40LG/IL2RA/CD276/IL1B/CD80/SLAMF1/CD70/SPTA1/TNFSF9	26
GO:0032496	response to lipopolysaccharide	63/1970	291/15040	3.20136e-05	0.00232979	0.00208717	SLC11A1/NQO1/AKAP12/IRGM/PDCD1LG2/FOXP1/RIPK2/IL10/IL24/CCR5/AICDA/SELP/FOS/PRDX2/SLC7A5/CCR7/CD274/IRF3/TNIP3/VIM/SIGIRR/NUGGC/NR1H3/F2R/LY86/MAPKAPK3/CD86/IL12A/HDAC5/GCH1/FMO1/OTUD5/PLSCR3/PALM3/ACP5/CYP1A1/PDE4B/ELANE/IRF8/DAB2IP/CARD8/RPL13A/LITAF/ABCA1/FOSL2/ZC3H12A/IL18BP/FASLG/TNF/TRIB1/PCK2/KMO/PTGER1/ADAMTS13/TSPO/ADAM9/IL1B/NR4A1/CD80/BCR/STAP1/CD180/SELENOS	63
GO:0051249	regulation of lymphocyte activation	89/1970	449/15040	3.29406e-05	0.00232979	0.00208717	IGFBP2/PIK3R6/PDCD1LG2/RIPK2/RIPOR2/LCK/KLHL25/IL10/CR1/FCGR2B/PRDX2/CD83/CCR7/IRF1/IL5/TNFRSF13C/LGALS1/CD274/SHB/MSH2/PRDM1/FOXJ1/PRKCQ/PNP/IRS2/HSPH1/NFKBID/TOX/ZC3H8/HLA-F/HLA-A/WNT10B/EGR3/CBLB/ICOSLG/HSPD1/GPAM/TBC1D10C/CD86/TFRC/BCL6/IL12A/BMP4/IL12RB1/RHOH/ZBTB7B/ATAD5/TNFRSF13B/FOXN1/IL7R/SOCS1/NRARP/TNFAIP8L2/AIF1/IL23A/FYN/MAPK8IP1/TNFRSF4/AHR/ZC3H12A/MZB1/PAG1/CCR2/ADORA2A/RASAL3/CD5/…	89
GO:0070665	positive regulation of leukocyte proliferation	37/1970	144/15040	3.31754e-05	0.00232979	0.00208717	IGFBP2/PDCD1LG2/RIPK2/IL5/TNFRSF13C/PTK2/CD274/PRKCQ/PNP/IRS2/HLA-A/ICOSLG/GPAM/CD86/TFRC/BCL6/IL12A/IL12RB1/ATAD5/AIF1/IL23A/TNFRSF4/CCR2/RASAL3/PRLR/CD40LG/IL2RA/CD276/IL1B/CD80/SLAMF1/CD70/BCL2/IL7/SPTA1/CHRNB2/TNFSF9	37
GO:0019883	antigen processing and presentation of endogenous antigen	11/1970	22/15040	3.33003e-05	0.00232979	0.00208717	ULBP2/ULBP3/RAET1L/ULBP1/RAET1G/HLA-F/HLA-A/HLA-B/HLA-C/CD1A/CD1C	11
GO:0071294	cellular response to zinc ion	11/1970	22/15040	3.33003e-05	0.00232979	0.00208717	MT1M/MT1X/MT1A/MT1G/MT1F/MT1H/MT1B/MT1HL1/ATP13A2/TSPO/PARP1	11
GO:0002704	negative regulation of leukocyte mediated immunity	20/1970	59/15040	3.41076e-05	0.00235717	0.00211169	CR1/FCGR2B/FOXJ1/HLA-F/HLA-A/HLA-B/CD84/BCL6/ARRB2/IL7R/AHR/CCR2/SERPINB9/SMAD7/FOXF1/CD300A/CD80/SLAMF1/BCR/IL4I1	20
GO:0019882	antigen processing and presentation	26/1970	88/15040	3.84649e-05	0.00262627	0.00235277	SLC11A1/CTSF/FCGR2B/FCER2/CCR7/ULBP2/ULBP3/RAET1L/ULBP1/RAET1G/HLA-F/HLA-A/HLA-B/HLA-C/FCGR1A/IFI30/GBA1/CD1A/CD1C/TAPBPL/LGMN/EXT1/RAB4A/MFSD6/CTSD/CALR	26
GO:0072311	glomerular epithelial cell differentiation	10/1970	19/15040	4.34737e-05	0.00293292	0.00262749	KLF15/FOXJ1/NOTCH2/PTPRO/BASP1/EXT1/MYO1E/PODXL/MAGI2/JAG1	10
GO:0002683	negative regulation of immune system process	87/1970	440/15040	4.42023e-05	0.00294699	0.00264009	IRGM/PDCD1LG2/C5/RIPOR2/IL10/CR1/FCGR2B/PRDX2/IFI16/ENPP3/GRAMD4/IRF1/MYC/HSPA9/HMOX1/CD274/FBXL2/FOXJ1/PLCL2/CNN2/ZC3H8/HLA-F/HLA-A/HLA-B/NR1H3/PLCG1/CBLB/LGR4/GPAM/RIN3/GPR137B/TBC1D10C/HSPA8/MILR1/CD86/FURIN/CD84/ZBTB46/BCL6/PVRIG/BMP4/ARRB2/ZBTB7B/ACP5/LDLR/GPR68/TNFRSF13B/IL7R/SOCS1/NRARP/GBP1/DAB2IP/TNFAIP8L2/CARD8/TSC22D3/RNF125/TMEM176A/FYN/CD200R1/AHR/ZC3H12A/PLCB1/TLR3/PAG1/UBASH3B/CCR2…	87
GO:0016053	organic acid biosynthetic process	61/1970	283/15040	4.85781e-05	0.00320107	0.00286771	TRIB3/ASNS/KLHL25/PROX1/HACD4/HAAO/OSBPL3/APOC2/GOT2/NR1H3/SERINC3/SCD/LOC102724560/CBS/CARNS1/PER2/GLUL/UPB1/GGTLC2/GGTLC3/GGT2P/GGTLC1/GGT1/FMO1/ACLY/HACD3/CYP46A1/CYP1A1/ACACA/PRKAA2/PRXL2B/PTGES2/FABP5/SCD5/ELOVL4/INSIG1/PYCR1/GAD1/ACACB/MGST3/FADS2/FGFR4/LIPG/HACD1/FADS1/STARD4/ALDH8A1/UST/PSAT1/PSPH/KMO/KYNU/IL1B/THNSL2/ACSF3/GLUD1/GLUD2/MID1IP1/BRCA1/CYP1A2/INSIG2	61
GO:0050870	positive regulation of T cell activation	50/1970	219/15040	4.91837e-05	0.00320372	0.00287009	IGFBP2/PIK3R6/PDCD1LG2/RIPK2/LCK/KLHL25/CR1/CD83/CCR7/TNFRSF13C/LGALS1/CD274/SHB/PRKCQ/PNP/HSPH1/NFKBID/HLA-A/WNT10B/EGR3/ICOSLG/HSPD1/GPAM/CD86/TFRC/BCL6/IL12A/IL12RB1/RHOH/ZBTB7B/IL7R/SOCS1/AIF1/IL23A/FYN/CCR2/RASAL3/CD5/CD40LG/IL2RA/CD276/SMARCD3/IL1B/CD80/SLAMF1/CD70/IL4I1/IL7/SPTA1/TNFSF9	50
GO:0030219	megakaryocyte differentiation	19/1970	56/15040	5.25209e-05	0.00338223	0.00303001	H4C14/MTURN/H4C2/H4C15/H4C5/H4C12/H4C6/H4C13/H4C9/H4C16/H4C1/H4C11/H4C4/H4C3/FLI1/ZNF385A/MYB/CDKN2B/FLNA	19
GO:0061620	glycolytic process through glucose-6-phosphate	9/1970	16/15040	5.35037e-05	0.0034068	0.00305202	HK2/ENO3/PFKL/PGK1/ENO1/TPI1/HK3/PKM/PFKM	9
GO:0006751	glutathione catabolic process	7/1970	10/15040	5.46943e-05	0.00344392	0.00308527	CHAC1/GGTLC2/GGTLC3/GGT2P/GGTLC1/GGT1/DPEP1	7
GO:0008202	steroid metabolic process	57/1970	261/15040	5.78644e-05	0.00360349	0.00322822	EGR1/PROX1/GNB3/RDH5/ATP8B1/SQLE/CYP51A1/IGFBP7/OSBPL3/FDFT1/DHH/HMGCR/SPP1/DHCR7/LRP5/STS/MSMO1/SC5D/LSS/ACLY/DGKQ/GBA1/PMVK/LDLR/CYP46A1/CYP1A1/SREBF1/HMGCS1/PRKAA2/DHCR24/NSDHL/SDR9C7/FDPS/ABCA1/INSIG1/OSBPL5/MVD/MVK/LPCAT3/CYP21A2/DKKL1/SOAT2/HSD17B7/FGFR4/PRLR/STARD4/TNF/TTC39B/LGMN/SNAI1/NPC1/TSPO/HINT2/FMO5/DHRS11/CYP1A2/INSIG2	57
GO:0042098	T cell proliferation	43/1970	181/15040	6.12385e-05	0.00377216	0.00337933	IGFBP2/SLC11A1/PDCD1LG2/RIPK2/IL10/CR1/PRDX2/IRF1/TNFRSF13C/CD274/FOXJ1/PRKCQ/PNP/HLA-A/LMBR1L/CBLB/ICOSLG/GPAM/CD86/TFRC/BCL6/BMP4/IL12RB1/ZBTB7B/PSMB10/CD151/AIF1/IL23A/FYN/MAPK8IP1/TNFRSF4/CCR2/RASAL3/CD40LG/IL2RA/CD276/IL1B/CD80/SLAMF1/CD70/IL4I1/SPTA1/TNFSF9	43
GO:0002313	mature B cell differentiation involved in immune response	13/1970	31/15040	6.6399e-05	0.00401504	0.00359691	IL10/CR1/FCGR2B/LFNG/LGALS1/BCL3/C17orf99/NOTCH2/BCL6/POU2AF1/IRF8/MFNG/DLL1	13
GO:0046394	carboxylic acid biosynthetic process	60/1970	280/15040	6.65985e-05	0.00401504	0.00359691	TRIB3/ASNS/KLHL25/PROX1/HACD4/HAAO/OSBPL3/APOC2/GOT2/NR1H3/SERINC3/SCD/LOC102724560/CBS/CARNS1/PER2/GLUL/UPB1/GGTLC2/GGTLC3/GGT2P/GGTLC1/GGT1/ACLY/HACD3/CYP46A1/CYP1A1/ACACA/PRKAA2/PRXL2B/PTGES2/FABP5/SCD5/ELOVL4/INSIG1/PYCR1/GAD1/ACACB/MGST3/FADS2/FGFR4/LIPG/HACD1/FADS1/STARD4/ALDH8A1/UST/PSAT1/PSPH/KMO/KYNU/IL1B/THNSL2/ACSF3/GLUD1/GLUD2/MID1IP1/BRCA1/CYP1A2/INSIG2	60
GO:0010721	negative regulation of cell development	55/1970	251/15040	7.0386e-05	0.00419871	0.00376146	RB1/CR1/PROX1/FCGR2B/TRIM46/PRDX2/IRF1/MYC/HSPA9/VEGFA/SHB/FOXJ1/ZC3H8/DIP2B/BTG2/SPP1/GPR137B/SORL1/NFATC4/DLX2/ZBTB46/BCL6/BMP4/TBX6/ZBTB7B/LDLR/GPR68/SEMA7A/SOCS1/ARHGAP4/NRARP/TMEM176A/CTNNA1/ZC3H12A/TLR3/UBASH3B/NTN1/TNF/TRIB1/TMEM176B/SEMA6C/SMAD7/SEMA6A/TSPO/IL1B/SEMA4G/PTHLH/TNR/SEMA4A/CDKL3/CDKN2B/SEMA4B/DLX1/PTPRS/SKI	55
GO:0046631	alpha-beta T cell activation	39/1970	160/15040	7.30637e-05	0.00428409	0.00383795	FOXP1/RIPK2/KLHL25/CD83/CD247/IRF1/CD274/SHB/PRDM1/BCL3/PRKCQ/PNP/HSPH1/NFKBID/TOX/HLA-A/CBLB/CD86/BCL6/IL12A/IL12RB1/ZBTB7B/SOCS1/IL23A/FOSL2/MAPK8IP1/ZC3H12A/CCR2/ADORA2A/RASAL3/IL2RA/SMAD7/CD300A/CD80/LY9/SEMA4A/JUNB/BCL2/MYB	39
GO:0071248	cellular response to metal ion	44/1970	188/15040	7.37335e-05	0.00428409	0.00383795	SLC11A1/NQO1/MT1M/MT1X/MT1A/MT1G/MT1F/MT1H/MT1B/MT1HL1/FOS/HMOX1/RYR1/RASAL1/ITPKA/CAPN3/STK39/SYT12/ADCY1/NFATC4/CARF/CDKN1B/RASGRP2/CYP1A1/PRKAA2/DPEP1/TIGAR/BNIP3/CLIC4/ATP13A2/LGMN/TSPO/FOSB/CPNE3/ADCY7/CPNE6/SYT17/JUNB/RASA4/RASA4B/PARP1/CALR/CYP1A2/PPIF	44
GO:0030217	T cell differentiation	60/1970	281/15040	7.40853e-05	0.00428409	0.00383795	PIK3R6/EGR1/FOXP1/RIPK2/LCK/KLHL25/CR1/LFNG/PRDX2/CD83/CCR7/IRF1/SHB/PRDM1/BCL3/FOXJ1/PNP/USP44/NFKBID/TOX/ZC3H8/LMBR1L/WNT10B/EGR3/PREX1/CD86/FZD7/BCL6/BMP4/IL12RB1/RHOH/GBA1/ZBTB7B/FOXN1/IL7R/SOCS1/NRARP/IL23A/FOSL2/FZD5/ZC3H12A/PIK3R3/CCR2/IL2RA/SMAD7/RUNX2/SMARCD3/IL1B/CD80/LY9/IKZF3/SEMA4A/JUNB/BCL2/MYB/IL4I1/IL7/ZFP36L1/TNFSF9/NHEJ1	60
GO:0050900	leukocyte migration	72/1970	354/15040	7.86013e-05	0.00449933	0.00403077	C5/CXCR4/RIPOR2/LCK/SELPLG/IL10/PECAM1/JAML/CCR5/SELL/SELP/S1PR1/CCR7/PTK2/HMOX1/VEGFA/NINJ1/RARRES2/CAMK1D/FOXJ1/CNN2/ITGB7/GPR15/JAM3/ST3GAL4/PREX1/RIN3/STK39/EDN3/PTPRO/IL16/IL12A/IL17RA/TMEM102/GBA1/PGF/DAPK2/ASB2/PDE4B/CD99L2/ELANE/DPEP1/C3AR1/RPL13A/AKIRIN1/AIF1/IL23A/FYN/CD200R1/TNFRSF18/PLCB1/SWAP70/SLC8B1/ANO6/CCR2/TNF/PLEC/LGMN/CD34/CD300A/EXT1/IL1B/SLAMF1/BCR/MYH9/STAP1/FFAR2/EPS8/ITGA…	72
GO:0002708	positive regulation of lymphocyte mediated immunity	29/1970	107/15040	8.17269e-05	0.00463146	0.00414915	FCER2/ULBP2/ULBP3/RAET1L/ULBP1/RAET1G/MSH2/C17orf99/HLA-F/HLA-A/HLA-B/HLA-C/HSPD1/DENND1B/FCGR1A/TFRC/IL12A/IL12RB1/ATAD5/CD1A/CD1C/IL23A/FZD5/C3/PVR/TNF/CLNK/IL1B/SLAMF1	29
GO:0001906	cell killing	39/1970	161/15040	8.44426e-05	0.00473798	0.00424457	PIK3R6/C5/CR1/FCGR2B/FCER2/ULBP2/ULBP3/RAET1L/ULBP1/RAET1G/LYZ/NINJ1/CTSC/HLA-F/HLA-A/HLA-B/HLA-C/RNF19B/FCGR1A/SLAMF7/IL12A/IL12RB1/ARRB2/IL7R/C8B/C8A/C8G/ELANE/GBP1/CD1A/CD1C/H2BC12/IL23A/C3/PVR/PRF1/SERPINB9/LYZL6/STAP1	39
GO:0070059	intrinsic apoptotic signaling pathway in response to endoplasmic reticulum stress	19/1970	58/15040	9.04016e-05	0.00502261	0.00449955	TRIB3/CHAC1/FCGR2B/HSPA1A/GRINA/WFS1/SERINC3/ERN1/DAB2IP/ITPR1/BCL2L11/TMEM117/MAGEA3/HERPUD1/DDIT3/BCL2/SELENOS/ERO1A/ERN2	19
GO:0035456	response to interferon-beta	13/1970	32/15040	9.84892e-05	0.00541882	0.00485451	IRGM/IFI16/PYHIN1/XAF1/IRF1/IFITM1/IFITM2/IFITM3/PLSCR1/SHFL/STING1/TLR3/IFNAR2	13
GO:0019885	antigen processing and presentation of endogenous peptide antigen via MHC class I	9/1970	17/15040	0.000100473	0.00547482	0.00490468	ULBP2/ULBP3/RAET1L/ULBP1/RAET1G/HLA-F/HLA-A/HLA-B/HLA-C	9
GO:0051251	positive regulation of lymphocyte activation	61/1970	291/15040	0.000112362	0.00600837	0.00538266	IGFBP2/PIK3R6/PDCD1LG2/RIPK2/LCK/KLHL25/IL10/CR1/CD83/CCR7/IL5/TNFRSF13C/LGALS1/CD274/SHB/MSH2/PRKCQ/PNP/IRS2/HSPH1/NFKBID/TOX/HLA-F/HLA-A/WNT10B/EGR3/ICOSLG/HSPD1/GPAM/CD86/TFRC/BCL6/IL12A/IL12RB1/RHOH/ZBTB7B/ATAD5/IL7R/SOCS1/AIF1/IL23A/FYN/TNFRSF4/CCR2/RASAL3/CD5/PRLR/CD40LG/IL2RA/CD276/SMARCD3/IL1B/CD80/SLAMF1/CD70/BCL2/IL4I1/IL7/SPTA1/CHRNB2/TNFSF9	61
GO:1902105	regulation of leukocyte differentiation	60/1970	285/15040	0.000112385	0.00600837	0.00538266	PIK3R6/RB1/FOXP1/RIPK2/KLHL25/IL10/CR1/FCGR2B/FOS/PRDX2/CD83/IRF1/IL5/MYC/SHB/PRDM1/FOXJ1/PNP/IRF7/NFKBID/TOX/ZC3H8/HLA-B/WNT10B/TMEM64/EGR3/NOTCH2/GPR137B/CD86/ZBTB46/BCL6/BMP4/IL12RB1/RHOH/ZBTB7B/GPR68/FOXN1/IL7R/SOCS1/NRARP/TMEM176A/IL23A/KLF10/ZC3H12A/TLR3/UBASH3B/CCR2/TNF/TRIB1/TMEM176B/IL2RA/SMAD7/SMARCD3/CD80/IKZF3/JUNB/IL4I1/IL7/ZFP36L1/TNFSF9	60
GO:0032835	glomerulus development	19/1970	59/15040	0.000117141	0.00620411	0.00555801	MTSS1/EGR1/KLF15/PECAM1/FOXJ1/LGR4/KIRREL3/NOTCH2/PTPRO/BMP4/BASP1/ACTA2/CD34/EXT1/MYO1E/BCL2/PODXL/MAGI2/JAG1	19
GO:0002696	positive regulation of leukocyte activation	68/1970	334/15040	0.000118911	0.00623952	0.00558974	IGFBP2/PIK3R6/IRGM/PDCD1LG2/RIPK2/LCK/KLHL25/IL10/CR1/CD83/CCR7/IL5/TNFRSF13C/LGALS1/CD274/SHB/MSH2/CTSC/PRKCQ/PNP/IRS2/HSPH1/NFKBID/TOX/HLA-F/HLA-A/WNT10B/EGR3/ICOSLG/HSPD1/GPAM/CRLF2/CD86/TFRC/BCL6/IL12A/IL12RB1/RHOH/ZBTB7B/ATAD5/IL7R/SOCS1/AIF1/NR4A3/IL23A/FYN/TNFRSF4/CCR2/RASAL3/CD5/PRLR/CD40LG/TNF/IL2RA/CD276/SMARCD3/IL1B/CD80/SLAMF1/CD70/BCL2/STAP1/IL4I1/SPHK2/IL7/SPTA1/CHRNB2/TNFSF9	68
GO:0002440	production of molecular mediator of immune response	47/1970	209/15040	0.000120188	0.00624867	0.00559794	RIPK2/IL10/CR1/FCGR2B/AICDA/VPREB3/SLC7A5/RAET1G/IL5/IRF5/MSH2/PANX1/C17orf99/HLA-F/HLA-A/HSPD1/DENND1B/CD86/TFRC/BCL6/EXO1/ACP5/SEMA7A/ATAD5/TCF3/ELANE/LITAF/NR4A3/FZD5/TNFRSF4/DNAJB9/MZB1/GPI/TLR3/SWAP70/POLQ/CCR2/CD40LG/TNF/CLNK/SMAD7/GAPT/IL1B/SLAMF1/SPHK2/FFAR2/NHEJ1	47
GO:0010273	detoxification of copper ion	8/1970	14/15040	0.000123021	0.00628072	0.00562665	MT1M/MT1X/MT1A/MT1G/MT1F/MT1H/MT1B/MT1HL1	8
GO:1990169	stress response to copper ion	8/1970	14/15040	0.000123021	0.00628072	0.00562665	MT1M/MT1X/MT1A/MT1G/MT1F/MT1H/MT1B/MT1HL1	8
GO:0042771	intrinsic apoptotic signaling pathway in response to DNA damage by p53 class mediator	14/1970	37/15040	0.000133372	0.00674838	0.00604561	IFI16/MSH2/BCL3/ATAD5/SHISA5/DDIT4/HIPK2/ELL3/TP63/ZNF385A/AEN/USP28/BCL2/TAF9B	14
GO:0045638	negative regulation of myeloid cell differentiation	24/1970	84/15040	0.00013482	0.00676128	0.00605716	H4C14/MYC/HSPA9/GPR137B/ZBTB46/GPR68/H4C2/H4C15/H4C5/H4C12/H4C6/H4C13/H4C9/H4C16/H4C1/H4C11/H4C4/H4C3/TLR3/UBASH3B/TRIB1/DLL1/MYB/ZFP36L1	24
GO:0032373	positive regulation of sterol transport	12/1970	29/15040	0.000147812	0.00728391	0.00652536	EEPD1/NR1H3/ABCA12/ANXA2/ABCA7/ABCA1/PTCH1/LPCAT3/LRP1/LIPG/RXRA/ABCB4	12
GO:0032376	positive regulation of cholesterol transport	12/1970	29/15040	0.000147812	0.00728391	0.00652536	EEPD1/NR1H3/ABCA12/ANXA2/ABCA7/ABCA1/PTCH1/LPCAT3/LRP1/LIPG/RXRA/ABCB4	12
GO:0071216	cellular response to biotic stimulus	47/1970	212/15040	0.000171729	0.00838775	0.00751426	IRGM/PDCD1LG2/RIPK2/IL10/IL24/FCGR2B/CCR5/AICDA/PRDX2/SLC7A5/WFS1/CD274/IRF3/TNIP3/VIM/SIGIRR/NUGGC/NR1H3/LY86/NOTCH2/CD86/HDAC5/PLSCR3/PDE4B/IRF8/DAB2IP/TIGAR/CARD8/LITAF/ABCA1/FZD5/AHR/ZC3H12A/TXNIP/TNF/TRIB1/KMO/ADAMTS13/DDIT3/TSPO/ADAM9/IL1B/CD80/BCR/STAP1/CD180/SELENOS	47
GO:0030183	B cell differentiation	35/1970	144/15040	0.000177513	0.00838775	0.00751426	IL10/CR1/FCGR2B/AICDA/LFNG/LGALS1/MSH2/BCL3/CD79A/C17orf99/KLF6/PLCL2/HHEX/NOTCH2/CD79B/BCL6/POU2AF1/HDAC5/TCF3/IRF8/LRRC8A/LYL1/FOSL2/DNAJB9/PIK3R3/CD40LG/MFNG/DLL1/IKZF3/BCL2/IL4I1/CMTM7/IL7/ZFP36L1/NHEJ1	35
GO:0002483	antigen processing and presentation of endogenous peptide antigen	9/1970	18/15040	0.000177613	0.00838775	0.00751426	ULBP2/ULBP3/RAET1L/ULBP1/RAET1G/HLA-F/HLA-A/HLA-B/HLA-C	9
GO:0061318	renal filtration cell differentiation	9/1970	18/15040	0.000177613	0.00838775	0.00751426	KLF15/NOTCH2/PTPRO/BASP1/EXT1/MYO1E/PODXL/MAGI2/JAG1	9
GO:0072112	podocyte differentiation	9/1970	18/15040	0.000177613	0.00838775	0.00751426	KLF15/NOTCH2/PTPRO/BASP1/EXT1/MYO1E/PODXL/MAGI2/JAG1	9
GO:0071168	protein localization to chromatin	18/1970	56/15040	0.000180549	0.00845596	0.00757536	H4C14/MRNIP/MSH2/ESCO2/H4C2/H4C15/H4C5/H4C12/H4C6/H4C13/H4C9/H4C16/H4C1/H4C11/H4C4/H4C3/H1-5/PARP1	18
GO:0002064	epithelial cell development	45/1970	201/15040	0.000184742	0.00858143	0.00768776	PKHD1/CXCR4/PECAM1/PROX1/WNT7B/VEGFA/CCM2/PRDM1/FOXJ1/VIM/RARG/NOTCH2/SFN/ABI2/ABCA12/BMP4/TIGAR/TYMS/ACTA2/FOSL2/CLIC4/FZD5/FRMD6/RAB13/EPAS1/EPB41L5/PLCB1/RAPGEF3/SIPA1/TP63/TJP3/YAP1/TNF/PLEC/DLL1/IL1B/MYO1E/ONECUT2/PODXL/MAGI2/JAG1/SIDT2/PTPRS/FLNA/DNASE1L2	45
GO:0002312	B cell activation involved in immune response	24/1970	86/15040	0.000200671	0.00922426	0.00826365	IL10/CR1/FCGR2B/AICDA/LFNG/LGALS1/MSH2/BCL3/C17orf99/PLCL2/NOTCH2/HSPD1/TFRC/BCL6/POU2AF1/EXO1/ATAD5/IRF8/SWAP70/CD40LG/MFNG/DLL1/GAPT/CD180	24
GO:0002695	negative regulation of leukocyte activation	40/1970	173/15040	0.000201837	0.00922426	0.00826365	PDCD1LG2/RIPOR2/IL10/CR1/FCGR2B/PRDX2/ENPP3/IRF1/CD274/FOXJ1/ZC3H8/HLA-F/NR1H3/CBLB/TBC1D10C/MILR1/CD86/CD84/ZBTB46/BCL6/BMP4/ZBTB7B/LDLR/TNFRSF13B/SOCS1/NRARP/TNFAIP8L2/ZC3H12A/PAG1/CCR2/ADORA2A/DUSP3/IL2RA/CLNK/SMAD7/FOXF1/CD300A/CD80/BCR/IL4I1	40
GO:0006096	glycolytic process	23/1970	81/15040	0.000204085	0.00925239	0.00828885	HK2/DHTKD1/ENO3/PRKAA2/CBFA2T3/TIGAR/PFKL/PGK1/ALDOC/DDIT4/ALDOA/ENO1/SLC2A6/GPI/TPI1/HK3/PKM/IER3/SLC4A4/PFKM/PFKFB2/ACTN3/MLST8	23
GO:0070231	T cell apoptotic process	17/1970	52/15040	0.000215192	0.0096785	0.00867058	CD274/PRKD2/GIMAP8/BCL3/PRKCQ/ZC3H8/LMBR1L/GPAM/BMP4/IL7R/TSC22D3/BCL2L11/FAS/FASLG/IL2RA/BCL2/EBF4	17
GO:0030099	myeloid cell differentiation	76/1970	391/15040	0.000229028	0.0102197	0.00915543	RB1/FOXP1/MT1G/FOS/H4C14/IFI16/CCR7/BATF3/HSPA1A/HSPA1B/IL5/MYC/HSPA9/VEGFA/MTURN/RASGRP4/IRF7/RARG/SLC11A2/TMEM64/ETS1/NOTCH2/GPR137B/P4HTM/RPS14/TFRC/ZBTB46/BCL6/BATF2/BMP4/ACTN1/ANXA2/GBA1/KLF1/DNASE2/GPR68/SOCS1/CBFA2T3/IRF8/H4C2/H4C15/H4C5/H4C12/H4C6/H4C13/H4C9/H4C16/H4C1/H4C11/H4C4/H4C3/PDE1B/FLI1/FAM210B/IL23A/FOSL2/KLF10/EPAS1/HIPK2/TLR3/UBASH3B/HOXB7/TNF/TRIB1/SLC1A5/ALAS1/ZNF385A/DLL1/J…	76
GO:0045637	regulation of myeloid cell differentiation	42/1970	186/15040	0.000245199	0.0108558	0.00972528	RB1/FOXP1/FOS/H4C14/HSPA1A/HSPA1B/IL5/MYC/HSPA9/MTURN/IRF7/RARG/TMEM64/ETS1/NOTCH2/GPR137B/P4HTM/ZBTB46/GPR68/H4C2/H4C15/H4C5/H4C12/H4C6/H4C13/H4C9/H4C16/H4C1/H4C11/H4C4/H4C3/FAM210B/IL23A/KLF10/TLR3/UBASH3B/TNF/TRIB1/DLL1/MYB/JAG1/ZFP36L1	42
GO:0042129	regulation of T cell proliferation	36/1970	152/15040	0.000250034	0.010984	0.00984016	IGFBP2/PDCD1LG2/RIPK2/IL10/CR1/IRF1/TNFRSF13C/CD274/FOXJ1/PRKCQ/PNP/HLA-A/CBLB/ICOSLG/GPAM/CD86/TFRC/BCL6/BMP4/IL12RB1/ZBTB7B/AIF1/IL23A/MAPK8IP1/CCR2/RASAL3/CD40LG/IL2RA/CD276/IL1B/CD80/SLAMF1/CD70/IL4I1/SPTA1/TNFSF9	36
GO:0007265	Ras protein signal transduction	65/1970	324/15040	0.000256701	0.0111902	0.0100249	RASGEF1C/RB1/RIPOR2/LPAR6/DOK6/SQSTM1/CELSR1/RGL2/CYTH4/RAPGEF5/RRAS/RHOB/WASF1/SPRY1/RAB4B/RASGRP4/RASA3/ARHGEF3/RASAL1/F2R/NOTCH2/ADRA2A/ABI2/STMN3/ARHGAP5/RGL1/BCL6/RASGRP2/DOK3/HACD3/DHCR24/ARHGAP4/RALGDS/DAB2IP/SSX2IP/AIF1/ABCA1/IQSEC2/RAB30/RASA2/RAPGEF3/KSR2/PLD1/RASAL3/RAB15/NTN1/RHOV/RASIP1/ARRB1/CDC42EP3/SDCBP/RAB4A/ALS2/RAPGEF4/BCR/LPAR2/RHOJ/CYTH1/EPS8/RASA4/RASA4B/F2RL3/RANGRF/P2RY8/…	65
GO:0071219	cellular response to molecule of bacterial origin	42/1970	187/15040	0.000276944	0.0119805	0.0107328	IRGM/PDCD1LG2/RIPK2/IL10/IL24/FCGR2B/CCR5/AICDA/PRDX2/SLC7A5/CD274/IRF3/TNIP3/VIM/SIGIRR/NUGGC/NR1H3/LY86/CD86/HDAC5/PLSCR3/PDE4B/IRF8/DAB2IP/CARD8/LITAF/ABCA1/FZD5/AHR/ZC3H12A/TNF/TRIB1/KMO/ADAMTS13/TSPO/ADAM9/IL1B/CD80/BCR/STAP1/CD180/SELENOS	42
GO:0002285	lymphocyte activation involved in immune response	43/1970	193/15040	0.000283815	0.0121847	0.0109158	SLC11A1/FOXP1/RIPK2/IL10/CR1/FCGR2B/AICDA/LFNG/LGALS1/SHB/MSH2/BCL3/C17orf99/PLCL2/NFKBID/HLA-F/NOTCH2/HSPD1/CD86/TFRC/BCL6/POU2AF1/IL12RB1/EXO1/ZBTB7B/ATAD5/IRF8/CD1C/IL23A/ZC3H12A/SWAP70/CD40LG/SMAD7/MFNG/DLL1/GAPT/CD80/LY9/SEMA4A/JUNB/MYB/CD180/ITGAL	43
GO:0019320	hexose catabolic process	13/1970	35/15040	0.000286148	0.0121925	0.0109228	HK2/LRP5/ENO3/TIGAR/PFKL/PGK1/ENO1/TPI1/HK3/PKM/PFKM/PFKFB2/ACTN3	13
GO:0030308	negative regulation of cell growth	40/1970	176/15040	0.000295457	0.0123188	0.0110359	OSGIN1/RB1/FOXP1/RGS2/TRIM46/HSPA1A/HSPA1B/BTG1/DIP2B/DCBLD2/SPP1/CDKN1B/BCL6/OSTN/TSPYL2/SMAD3/SEMA7A/ARHGAP4/GNG4/CDKN2D/ENO1/GJA1/SIPA1/NTN1/RGS4/SESN2/SEMA6C/SEMA6A/SEMA4G/TNR/SEMA4A/BCL2/CDKL3/JADE1/SPHK2/SEMA4B/BRCA1/PTPRS/DACT3/VGLL4	40
GO:0032615	interleukin-12 production	18/1970	58/15040	0.000295634	0.0123188	0.0110359	LTB/FOXP1/RIPK2/IL10/CCR7/IRF1/IRF5/HLA-B/HSPD1/IL16/ARRB2/ACP5/IRF8/IL23A/PLCB1/TLR3/CD40LG/SLAMF1	18
GO:0032655	regulation of interleukin-12 production	18/1970	58/15040	0.000295634	0.0123188	0.0110359	LTB/FOXP1/RIPK2/IL10/CCR7/IRF1/IRF5/HLA-B/HSPD1/IL16/ARRB2/ACP5/IRF8/IL23A/PLCB1/TLR3/CD40LG/SLAMF1	18
GO:0097501	stress response to metal ion	9/1970	19/15040	0.000298337	0.0123407	0.0110556	SLC11A1/MT1M/MT1X/MT1A/MT1G/MT1F/MT1H/MT1B/MT1HL1	9
GO:0002263	cell activation involved in immune response	57/1970	277/15040	0.000306716	0.0125953	0.0112837	SLC11A1/FOXP1/RIPK2/IL10/CR1/FCGR2B/AICDA/LFNG/ENPP3/LGALS1/SHB/MSH2/BCL3/C17orf99/PLCL2/NFKBID/HLA-F/NOTCH2/HSPD1/MILR1/CD86/CD84/TFRC/BCL6/POU2AF1/IL12RB1/EXO1/ZBTB7B/ATAD5/IRF8/CD1C/NR4A3/IL23A/VAMP2/LRP1/ZC3H12A/SWAP70/CCR2/CD40LG/TNF/CLNK/SMAD7/FOXF1/CD300A/MFNG/DLL1/GAPT/CD80/SLAMF1/LY9/BCR/SEMA4A/JUNB/MYB/SPHK2/CD180/ITGAL	57
GO:0006084	acetyl-CoA metabolic process	12/1970	31/15040	0.000312386	0.0126449	0.0113281	PDK1/DLAT/ACLY/PMVK/ACACA/HMGCS1/DIP2A/MVD/MVK/ACACB/TDO2/PDK2	12
GO:0030224	monocyte differentiation	12/1970	31/15040	0.000312386	0.0126449	0.0113281	FOXP1/MT1G/IFI16/MYC/VEGFA/IRF7/ZBTB46/BMP4/GPR68/PDE1B/MYH9/ZFP36L1	12
GO:0030335	positive regulation of cell migration	92/1970	499/15040	0.000366406	0.0146353	0.0131112	AKAP12/GAB1/CXCR4/RIN2/FOXP1/RIPOR2/PECAM1/PROX1/SELP/S1PR1/CCR7/PTK2/SUN2/HMOX1/VEGFA/CD274/RRAS/RHOB/PRKD2/RARRES2/CAMK1D/IRS2/ZNF703/ITGA5/PLCG1/HDAC7/F2R/JAM3/ETS1/ADRA2A/PREX1/STK39/EDN3/ARHGAP5/TRIP6/IL12A/FERMT2/BMP4/AKT3/SYNE2/TMEM102/GRB7/PGF/DAPK2/SMAD3/BCAS3/SEMA7A/VTN/CD99L2/TBC1D24/DAB2IP/CD151/C3AR1/AKIRIN1/AIF1/PLET1/ACTA2/NR4A3/IL23A/TNFRSF18/ZC3H12A/PIK3R3/EPB41L5/GPI/SWAP70/ANO6…	92
GO:0030888	regulation of B cell proliferation	18/1970	59/15040	0.000373996	0.0146353	0.0131112	IL10/FCGR2B/IL5/TNFRSF13C/IRS2/TFRC/BCL6/ATAD5/TNFRSF13B/TNFRSF4/AHR/MZB1/PRLR/CD300A/IKZF3/BCL2/IL7/CHRNB2	18
GO:0031343	positive regulation of cell killing	18/1970	59/15040	0.000373996	0.0146353	0.0131112	FCER2/ULBP2/ULBP3/RAET1L/ULBP1/RAET1G/HLA-F/HLA-A/HLA-B/HLA-C/IL12A/IL12RB1/CD1A/CD1C/IL23A/PVR/PRF1/STAP1	18
GO:1901617	organic hydroxy compound biosynthetic process	46/1970	213/15040	0.000374091	0.0146353	0.0131112	TPH2/PROX1/SQLE/CYP51A1/OSBPL3/FDFT1/SPR/HMGCR/ITPKA/DHCR7/MSMO1/SC5D/LSS/PER2/GCH1/ACLY/DGKQ/GBA1/PMVK/CYP46A1/SREBF1/HMGCS1/PRKAA2/DHCR24/NSDHL/FDPS/INSIG1/MVD/SLC7A11/MVK/LPCAT3/MOXD1/DKKL1/DCT/HSD17B7/FGFR4/STARD4/TNF/PSAT1/SNAI1/PCK2/GIPC1/TRPC1/SPHK2/ALDH2/INSIG2	46
GO:0002366	leukocyte activation involved in immune response	56/1970	273/15040	0.000374469	0.0146353	0.0131112	SLC11A1/FOXP1/RIPK2/IL10/CR1/FCGR2B/AICDA/LFNG/ENPP3/LGALS1/SHB/MSH2/BCL3/C17orf99/PLCL2/NFKBID/HLA-F/NOTCH2/HSPD1/MILR1/CD86/CD84/TFRC/BCL6/POU2AF1/IL12RB1/EXO1/ZBTB7B/ATAD5/IRF8/CD1C/NR4A3/IL23A/VAMP2/ZC3H12A/SWAP70/CCR2/CD40LG/TNF/CLNK/SMAD7/FOXF1/CD300A/MFNG/DLL1/GAPT/CD80/SLAMF1/LY9/BCR/SEMA4A/JUNB/MYB/SPHK2/CD180/ITGAL	56
GO:0032609	type II interferon production	26/1970	100/15040	0.000382036	0.0146572	0.0131308	SLC11A1/IRGM/PDCD1LG2/RIPK2/IL10/CR1/SLC7A5/CCR7/CD274/BCL3/HLA-A/HSPD1/IL12A/IL12RB1/PDE4B/IRF8/IL23A/FZD5/ZC3H12A/TLR3/CCR2/TNF/CD276/DDIT3/IL1B/SLAMF1	26
GO:0032649	regulation of type II interferon production	26/1970	100/15040	0.000382036	0.0146572	0.0131308	SLC11A1/IRGM/PDCD1LG2/RIPK2/IL10/CR1/SLC7A5/CCR7/CD274/BCL3/HLA-A/HSPD1/IL12A/IL12RB1/PDE4B/IRF8/IL23A/FZD5/ZC3H12A/TLR3/CCR2/TNF/CD276/DDIT3/IL1B/SLAMF1	26
GO:0070227	lymphocyte apoptotic process	21/1970	74/15040	0.000382788	0.0146572	0.0131308	FOXP1/IL10/CD274/PRKD2/GIMAP8/BCL3/PRKCQ/IRS2/ZC3H8/LMBR1L/GPAM/BCL6/BMP4/IL7R/TSC22D3/BCL2L11/FAS/FASLG/IL2RA/BCL2/EBF4	21
GO:0071456	cellular response to hypoxia	30/1970	122/15040	0.000403346	0.0153407	0.0137431	EGR1/FOS/MYC/HMOX1/VEGFA/NOP53/LOC102724560/CBS/PDK1/CDKN1B/BRIP1/RWDD3/TIGAR/EGLN3/PGK1/BNIP3/ENO1/EPAS1/HIPK2/SUV39H2/STOX1/BNIP3L/NKX3-1/FAM162A/BCL2/EGLN1/ADO/ERO1A/ZFP36L1/MLST8	30
GO:0031341	regulation of cell killing	24/1970	90/15040	0.000422188	0.0159406	0.0142805	PIK3R6/CR1/FCGR2B/FCER2/ULBP2/ULBP3/RAET1L/ULBP1/RAET1G/HLA-F/HLA-A/HLA-B/HLA-C/IL12A/IL12RB1/ARRB2/IL7R/CD1A/CD1C/IL23A/PVR/PRF1/SERPINB9/STAP1	24
GO:0071887	leukocyte apoptotic process	27/1970	106/15040	0.000424744	0.0159406	0.0142805	FOXP1/IL10/CCR5/CCR7/CD274/IRF3/PRKD2/GIMAP8/BCL3/PRKCQ/IRS2/IRF7/ZC3H8/LMBR1L/GPAM/BCL6/BMP4/IL7R/TSC22D3/BCL2L11/SLC7A11/FAS/FASLG/IL2RA/BCL2/EBF4/SELENOS	27
GO:0061005	cell differentiation involved in kidney development	16/1970	50/15040	0.000430376	0.0160457	0.0143747	MTSS1/KLF15/FOXJ1/LGR4/NOTCH2/PTPRO/BASP1/ACTA2/PTCH1/YAP1/CD34/EXT1/MYO1E/PODXL/MAGI2/JAG1	16
GO:0051056	regulation of small GTPase mediated signal transduction	58/1970	287/15040	0.000442965	0.0164071	0.0146985	RIPOR2/NGEF/LPAR6/OBSCN/SQSTM1/RGL2/FGD2/CYTH4/CD2AP/FGD3/SPRY1/ARHGEF40/RASGRP4/RASA3/ARHGEF3/RASAL1/F2R/NOTCH2/FGD4/PREX1/KALRN/STMN3/ARHGAP5/BCL6/ARHGEF10L/RAP1GAP2/ARHGAP4/ARHGAP45/DAB2IP/SSX2IP/ABCA1/IQSEC2/CHN1/SWAP70/RASA2/TGM2/SIPA1/RASAL3/PLEKHG3/CGNL1/ARHGAP8/ARHGAP9/RASIP1/ARRB1/ALS2/BCR/LPAR2/PLEKHG4/DEF6/CYTH1/EPS8/RASA4/RASA4B/GMIP/F2RL3/FRMD7/P2RY8/RHOU	58
GO:0002455	humoral immune response mediated by circulating immunoglobulin	14/1970	41/15040	0.000462669	0.0170256	0.0152526	C5/CR1/FCGR2B/FCER2/BCL3/FOXJ1/EXO1/C8B/C8A/C8G/C1QA/MASP2/C3/TNF	14
GO:0061615	glycolytic process through fructose-6-phosphate	9/1970	20/15040	0.000479639	0.0174238	0.0156093	HK2/ENO3/PFKL/PGK1/ENO1/TPI1/HK3/PKM/PFKM	9
GO:0061687	detoxification of inorganic compound	9/1970	20/15040	0.000479639	0.0174238	0.0156093	SLC11A1/MT1M/MT1X/MT1A/MT1G/MT1F/MT1H/MT1B/MT1HL1	9
GO:0008360	regulation of cell shape	32/1970	135/15040	0.000528958	0.019093	0.0171047	PLXNB2/FGD6/COCH/PTK2/FGD2/VEGFA/FGD3/MYH14/PLXNA1/FGD4/PLEKHO1/FMNL1/LIMD1/FERMT2/PALM3/FBLIM1/FYN/ALDOA/BAMBI/GAS2/RHOQ/CDC42EP3/RHOJ/SEMA4A/PARVB/MYH9/FMNL3/ATP10A/CFAP410/SPTA1/EPS8/RHOU	32
GO:0043301	negative regulation of leukocyte degranulation	7/1970	13/15040	0.000545238	0.0193033	0.017293	FCGR2B/HLA-F/CD84/CCR2/FOXF1/CD300A/BCR	7
GO:0051764	actin crosslink formation	7/1970	13/15040	0.000545238	0.0193033	0.017293	GAS2L2/AIF1/GAS2/GAS2L1/EPS8/FLNA/MARCKS	7
GO:0032371	regulation of sterol transport	16/1970	51/15040	0.000551813	0.0193033	0.017293	EEPD1/APOC2/NR1H3/FURIN/ABCA12/ANXA2/ABCA7/ABCA1/PTCH1/LPCAT3/LRP1/LIPG/RXRA/TTC39B/TSPO/ABCB4	16
GO:0032374	regulation of cholesterol transport	16/1970	51/15040	0.000551813	0.0193033	0.017293	EEPD1/APOC2/NR1H3/FURIN/ABCA12/ANXA2/ABCA7/ABCA1/PTCH1/LPCAT3/LRP1/LIPG/RXRA/TTC39B/TSPO/ABCB4	16
GO:0050881	musculoskeletal movement	16/1970	51/15040	0.000551813	0.0193033	0.017293	MYH14/HOMER1/C12orf57/RCSD1/TCAP/STAC2/CCDC78/ITPR1/HIPK2/TNF/DMPK/NR4A1/TNNC1/ACTN3/TNNI2/MAP1A	16
GO:0006935	chemotaxis	79/1970	422/15040	0.000580674	0.0201882	0.0180858	C5/GAB1/CXCR4/RIPOR2/IL10/JAML/CCR5/S1PR1/CCR7/PTK2/PLA2G6/VEGFA/NINJ1/PRKD2/RARRES2/CAMK1D/PRKCQ/BIN2/EGR3/JAM3/PREX1/RIN3/STK39/EDN3/PTPRO/CCR3/IL16/IL12A/BMP4/ARRB2/IL17RA/TMEM102/PGF/DAPK2/SMAD3/SEMA7A/PDE4B/L1CAM/ELANE/DPEP1/CMTM3/C3AR1/RPL13A/AKIRIN1/AIF1/IL23A/RAB13/SWAP70/SLC8B1/ANO6/ANOS1/CCR2/PLD1/NRG3/NTN1/CCR10/DUSP3/PLEC/LGMN/ACKR3/SEMA6C/SEMA6A/CCL27/IL1B/NR4A1/SEMA4G/TBR1/SLAMF1/PL…	79
GO:0042330	taxis	79/1970	423/15040	0.000624578	0.0215822	0.0193347	C5/GAB1/CXCR4/RIPOR2/IL10/JAML/CCR5/S1PR1/CCR7/PTK2/PLA2G6/VEGFA/NINJ1/PRKD2/RARRES2/CAMK1D/PRKCQ/BIN2/EGR3/JAM3/PREX1/RIN3/STK39/EDN3/PTPRO/CCR3/IL16/IL12A/BMP4/ARRB2/IL17RA/TMEM102/PGF/DAPK2/SMAD3/SEMA7A/PDE4B/L1CAM/ELANE/DPEP1/CMTM3/C3AR1/RPL13A/AKIRIN1/AIF1/IL23A/RAB13/SWAP70/SLC8B1/ANO6/ANOS1/CCR2/PLD1/NRG3/NTN1/CCR10/DUSP3/PLEC/LGMN/ACKR3/SEMA6C/SEMA6A/CCL27/IL1B/NR4A1/SEMA4G/TBR1/SLAMF1/PL…	79
GO:0072310	glomerular epithelial cell development	6/1970	10/15040	0.000656465	0.0224108	0.0200769	FOXJ1/NOTCH2/MYO1E/PODXL/MAGI2/JAG1	6
GO:1901748	leukotriene D4 metabolic process	6/1970	10/15040	0.000656465	0.0224108	0.0200769	GGTLC2/GGTLC3/GGT2P/GGTLC1/GGT1/DPEP1	6
GO:0015749	monosaccharide transmembrane transport	27/1970	109/15040	0.000680039	0.0230765	0.0206734	TRIB3/PID1/SLC25A27/KLF15/OCLN/HK2/GH1/RTN2/RAB4B/IRS2/OSTN/SLC45A1/FABP5/NR4A3/C3/SLC2A6/SLC23A1/SLC5A10/TNF/FGF21/SESN2/SLC2A11/RHOQ/IL1B/SLC2A1/SELENOS/RNASEL	27
GO:0001910	regulation of leukocyte mediated cytotoxicity	21/1970	77/15040	0.000684782	0.0230991	0.0206936	PIK3R6/FCGR2B/ULBP2/ULBP3/RAET1L/ULBP1/RAET1G/HLA-F/HLA-A/HLA-B/HLA-C/IL12A/IL12RB1/ARRB2/IL7R/CD1A/CD1C/IL23A/PVR/SERPINB9/STAP1	21
GO:0043649	dicarboxylic acid catabolic process	8/1970	17/15040	0.000691127	0.0231753	0.0207618	ADHFE1/GOT2/GLUL/ALDH1L2/GAD1/ACSF3/GLUD1/GLUD2	8
GO:0001912	positive regulation of leukocyte mediated cytotoxicity	16/1970	52/15040	0.000701423	0.0232454	0.0208246	ULBP2/ULBP3/RAET1L/ULBP1/RAET1G/HLA-F/HLA-A/HLA-B/HLA-C/IL12A/IL12RB1/CD1A/CD1C/IL23A/PVR/STAP1	16
GO:0050879	multicellular organismal movement	16/1970	52/15040	0.000701423	0.0232454	0.0208246	MYH14/HOMER1/C12orf57/RCSD1/TCAP/STAC2/CCDC78/ITPR1/HIPK2/TNF/DMPK/NR4A1/TNNC1/ACTN3/TNNI2/MAP1A	16
GO:1901615	organic hydroxy compound metabolic process	88/1970	483/15040	0.00071815	0.0235134	0.0210648	NQO1/TPH2/CYP27C1/PROX1/GNB3/RDH5/ATP8B1/SQLE/CYP51A1/INPP4A/OSBPL3/FDFT1/SPR/HMGCR/ITPKA/DHCR7/LRP5/MSMO1/SC5D/LSS/IDH2/PER2/IDH1/GK/GCH1/ACLY/DGKQ/GBA1/GDPD3/PMVK/LDLR/CYP46A1/CYP1A1/SREBF1/HMGCS1/PRKAA2/DHCR24/NSDHL/SDR9C7/TIGAR/FDPS/PDE1B/FOXE1/ABCA1/INSIG1/PLB1/OSBPL5/MVD/SLC7A11/MVK/LPCAT3/AOC2/MOXD1/CYP21A2/LDHB/EPAS1/DKKL1/NAPEPLD/DCT/PLCB1/SOAT2/HSD17B7/DUOX2/TPI1/FGFR4/STARD4/TNF/TTC39B…	88
GO:0003009	skeletal muscle contraction	13/1970	38/15040	0.000718313	0.0235134	0.0210648	MYH14/HOMER1/C12orf57/RCSD1/TCAP/STAC2/CCDC78/TNF/DMPK/NR4A1/TNNC1/ACTN3/TNNI2	13
GO:0045580	regulation of T cell differentiation	37/1970	166/15040	0.000722125	0.0235134	0.0210648	PIK3R6/RIPK2/KLHL25/CR1/PRDX2/CD83/IRF1/SHB/PRDM1/FOXJ1/PNP/NFKBID/TOX/ZC3H8/WNT10B/EGR3/CD86/BCL6/BMP4/IL12RB1/RHOH/ZBTB7B/FOXN1/IL7R/SOCS1/NRARP/IL23A/ZC3H12A/CCR2/IL2RA/SMAD7/SMARCD3/CD80/JUNB/IL4I1/IL7/TNFSF9	37
GO:0048640	negative regulation of developmental growth	26/1970	104/15040	0.000730256	0.0235134	0.0210648	FOXP1/RGS2/TRIM46/DIP2B/SPP1/CDKN1B/OSTN/SEMA7A/ADRB2/ARHGAP4/PTCH1/SOCS2/NTN1/RGS4/TLL2/LGMN/SEMA6C/MYOZ1/SEMA6A/SEMA4G/TNR/SEMA4A/CDKL3/SEMA4B/PTPRS/VGLL4	26
GO:1904659	glucose transmembrane transport	26/1970	104/15040	0.000730256	0.0235134	0.0210648	TRIB3/PID1/SLC25A27/KLF15/OCLN/HK2/GH1/RTN2/RAB4B/IRS2/OSTN/SLC45A1/FABP5/NR4A3/C3/SLC2A6/SLC5A10/TNF/FGF21/SESN2/SLC2A11/RHOQ/IL1B/SLC2A1/SELENOS/RNASEL	26
GO:0071222	cellular response to lipopolysaccharide	39/1970	178/15040	0.000750262	0.0240211	0.0215196	IRGM/PDCD1LG2/RIPK2/IL10/IL24/CCR5/AICDA/PRDX2/SLC7A5/CD274/IRF3/TNIP3/VIM/SIGIRR/NUGGC/NR1H3/LY86/CD86/HDAC5/PLSCR3/PDE4B/IRF8/DAB2IP/CARD8/LITAF/ABCA1/ZC3H12A/TNF/TRIB1/KMO/ADAMTS13/TSPO/ADAM9/IL1B/CD80/BCR/STAP1/CD180/SELENOS	39
GO:0060326	cell chemotaxis	57/1970	287/15040	0.000770496	0.0245304	0.0219758	C5/GAB1/CXCR4/RIPOR2/IL10/JAML/CCR5/S1PR1/CCR7/PTK2/VEGFA/NINJ1/PRKD2/RARRES2/CAMK1D/PRKCQ/BIN2/EGR3/JAM3/PREX1/RIN3/STK39/EDN3/PTPRO/CCR3/IL16/IL12A/ARRB2/IL17RA/TMEM102/PGF/DAPK2/PDE4B/DPEP1/C3AR1/RPL13A/AKIRIN1/AIF1/IL23A/RAB13/SWAP70/SLC8B1/ANO6/CCR2/CCR10/PLEC/LGMN/ACKR3/CCL27/IL1B/NR4A1/SLAMF1/STAP1/FFAR2/CALR/CXCR3/PIP5K1C	57
GO:0010038	response to metal ion	65/1970	337/15040	0.000776053	0.0245692	0.0220106	SLC11A1/NQO1/MT1M/MT1X/MT1A/MT1G/MT1F/MT1H/MT1B/MT1HL1/NEDD4/FOS/HMOX1/HAAO/RYR1/SLC11A2/PLSCR1/RASAL1/HOMER1/ITPKA/CASQ2/CAPN3/STK39/SYT12/ADCY1/NFATC4/CARF/TFRC/CDKN1B/SLC30A4/RASGRP2/CYP1A1/CRIP1/PRKAA2/DPEP1/TIGAR/BNIP3/CLIC4/GPI/KCNIP2/TXNIP/CYBRD1/ATP13A2/LONP1/LGMN/NPC1/ADAMTS13/TSPO/FOSB/ADAM9/TRPC1/CPNE3/TNNC1/ADCY7/CPNE6/SYT17/JUNB/BCL2/ATP7B/RASA4/RASA4B/PARP1/CALR/CYP1A2/PPIF	65
GO:0071241	cellular response to inorganic substance	45/1970	214/15040	0.000783662	0.0246723	0.0221029	SLC11A1/NQO1/MT1M/MT1X/MT1A/MT1G/MT1F/MT1H/MT1B/MT1HL1/FOS/HMOX1/RYR1/RASAL1/ITPKA/CAPN3/STK39/SYT12/ADCY1/NFATC4/CARF/CDKN1B/RASGRP2/CYP1A1/PRKAA2/DPEP1/TIGAR/BNIP3/GUCY1B1/CLIC4/ATP13A2/LGMN/TSPO/FOSB/CPNE3/ADCY7/CPNE6/SYT17/JUNB/RASA4/RASA4B/PARP1/CALR/CYP1A2/PPIF	45
GO:0035850	epithelial cell differentiation involved in kidney development	14/1970	43/15040	0.00079844	0.0248613	0.0222723	MTSS1/KLF15/FOXJ1/NOTCH2/PTPRO/BASP1/ACTA2/YAP1/CD34/EXT1/MYO1E/PODXL/MAGI2/JAG1	14
GO:0046365	monosaccharide catabolic process	14/1970	43/15040	0.00079844	0.0248613	0.0222723	HK2/LRP5/ENO3/TIGAR/PFKL/PGK1/ENO1/TPI1/HK3/PKM/PFKM/PFKFB2/ACTN3/IDS	14
GO:1902107	positive regulation of leukocyte differentiation	37/1970	167/15040	0.000812977	0.0250302	0.0224236	PIK3R6/RB1/RIPK2/KLHL25/IL10/CR1/FOS/CD83/IL5/SHB/PNP/NFKBID/TOX/WNT10B/TMEM64/EGR3/NOTCH2/CD86/ZBTB46/BCL6/IL12RB1/RHOH/ZBTB7B/GPR68/IL7R/SOCS1/IL23A/KLF10/TNF/TRIB1/IL2RA/SMARCD3/CD80/IL4I1/IL7/ZFP36L1/TNFSF9	37
GO:1903708	positive regulation of hemopoiesis	37/1970	167/15040	0.000812977	0.0250302	0.0224236	PIK3R6/RB1/RIPK2/KLHL25/IL10/CR1/FOS/CD83/IL5/SHB/PNP/NFKBID/TOX/WNT10B/TMEM64/EGR3/NOTCH2/CD86/ZBTB46/BCL6/IL12RB1/RHOH/ZBTB7B/GPR68/IL7R/SOCS1/IL23A/KLF10/TNF/TRIB1/IL2RA/SMARCD3/CD80/IL4I1/IL7/ZFP36L1/TNFSF9	37
GO:0045765	regulation of angiogenesis	53/1970	263/15040	0.000817114	0.0250302	0.0224236	PIK3R6/GAB1/CXCR4/HK2/IL10/GADD45A/HMOX1/CEMIP2/VEGFA/NINJ1/CCM2/RRAS/RHOB/CCN6/PRKD2/BTG1/ITGA5/HHEX/PDE3B/PLCG1/ETS1/GLUL/CCR3/AKT3/JUP/PGF/EFNA3/PTPRM/NIBAN2/DAB2IP/C3AR1/PGK1/VASH2/C3/ZC3H12A/HIPK2/TLR3/RAPGEF3/CCR2/FASLG/PKM/TNF/CD34/SEMA6A/DLL1/IL1B/ADGRB2/RHOJ/SEMA4A/GATA4/HSPB6/EGLN1/BRCA1	53
GO:0002705	positive regulation of leukocyte mediated immunity	30/1970	127/15040	0.000825503	0.0251512	0.022532	FCER2/ULBP2/ULBP3/RAET1L/ULBP1/RAET1G/MSH2/C17orf99/HLA-F/HLA-A/HLA-B/HLA-C/HSPD1/DENND1B/FCGR1A/TFRC/IL12A/IL12RB1/ATAD5/CD1A/CD1C/IL23A/FZD5/C3/PVR/TNF/CLNK/IL1B/SLAMF1/STAP1	30
GO:0071276	cellular response to cadmium ion	12/1970	34/15040	0.000832565	0.0252307	0.0226032	SLC11A1/MT1M/MT1X/MT1A/MT1G/MT1F/MT1H/MT1B/MT1HL1/FOS/HMOX1/CYP1A2	12
GO:1901653	cellular response to peptide	65/1970	338/15040	0.000840783	0.0253442	0.0227049	TRIB3/PID1/GAB1/KLF15/RB1/RIPK2/GH2/CSHL1/CSH1/CSH2/GH1/FCGR2B/FOS/PTK2/RARRES2/PRKCQ/IRS2/VIM/PDE3B/SLC39A14/ZNF106/SORL1/HDAC5/CDC6/KLF3/CACNA1A/KLF1/ZBTB7B/TSHR/BRIP1/ADRB2/SREBF1/SOCS1/SCNN1D/BCAR3/ATP1A3/INSIG1/NR4A3/LPIN1/FYN/VAMP2/RAB13/LRP1/GJA1/PIK3R3/MZB1/PLCB1/SOCS2/PKM/LONP1/TNF/FGF21/LGMN/PCK2/PDK2/RHOQ/IL1B/NR4A1/KLF11/CTSD/SELENOS/PARP1/ZFP36L1/CACNB1/INSIG2	65
GO:0002707	negative regulation of lymphocyte mediated immunity	15/1970	48/15040	0.000852714	0.0255679	0.0229053	CR1/FCGR2B/FOXJ1/HLA-F/HLA-A/HLA-B/BCL6/ARRB2/IL7R/AHR/SERPINB9/SMAD7/CD80/SLAMF1/IL4I1	15
GO:0050866	negative regulation of cell activation	41/1970	191/15040	0.000858131	0.0255949	0.0229294	PDCD1LG2/RIPOR2/IL10/CR1/FCGR2B/PRDX2/ENPP3/IRF1/CD274/FOXJ1/ZC3H8/HLA-F/NR1H3/CBLB/TBC1D10C/MILR1/CD86/CD84/ZBTB46/BCL6/BMP4/ZBTB7B/LDLR/TNFRSF13B/SOCS1/NRARP/TNFAIP8L2/ZC3H12A/PAG1/UBASH3B/CCR2/ADORA2A/DUSP3/IL2RA/CLNK/SMAD7/FOXF1/CD300A/CD80/BCR/IL4I1	41
GO:0046165	alcohol biosynthetic process	29/1970	122/15040	0.000898739	0.0266657	0.0238888	CYP51A1/FDFT1/SPR/HMGCR/ITPKA/DHCR7/MSMO1/SC5D/LSS/GCH1/ACLY/DGKQ/GBA1/PMVK/SREBF1/HMGCS1/PRKAA2/DHCR24/NSDHL/FDPS/INSIG1/MVD/MVK/LPCAT3/MOXD1/HSD17B7/PCK2/SPHK2/INSIG2	29
GO:1901342	regulation of vasculature development	53/1970	265/15040	0.000979505	0.0289107	0.0259	PIK3R6/GAB1/CXCR4/HK2/IL10/GADD45A/HMOX1/CEMIP2/VEGFA/NINJ1/CCM2/RRAS/RHOB/CCN6/PRKD2/BTG1/ITGA5/HHEX/PDE3B/PLCG1/ETS1/GLUL/CCR3/AKT3/JUP/PGF/EFNA3/PTPRM/NIBAN2/DAB2IP/C3AR1/PGK1/VASH2/C3/ZC3H12A/HIPK2/TLR3/RAPGEF3/CCR2/FASLG/PKM/TNF/CD34/SEMA6A/DLL1/IL1B/ADGRB2/RHOJ/SEMA4A/GATA4/HSPB6/EGLN1/BRCA1	53
GO:0001909	leukocyte mediated cytotoxicity	27/1970	112/15040	0.00106038	0.0311355	0.0278931	PIK3R6/FCGR2B/ULBP2/ULBP3/RAET1L/ULBP1/RAET1G/CTSC/HLA-F/HLA-A/HLA-B/HLA-C/RNF19B/FCGR1A/SLAMF7/IL12A/IL12RB1/ARRB2/IL7R/ELANE/CD1A/CD1C/IL23A/PVR/PRF1/SERPINB9/STAP1	27
GO:0010827	regulation of glucose transmembrane transport	19/1970	69/15040	0.0010662	0.031145	0.0279016	TRIB3/PID1/SLC25A27/KLF15/OCLN/HK2/GH1/RTN2/IRS2/OSTN/FABP5/NR4A3/C3/TNF/FGF21/RHOQ/IL1B/SELENOS/RNASEL	19
GO:0048010	vascular endothelial growth factor receptor signaling pathway	16/1970	54/15040	0.00110605	0.0319795	0.0286492	NEDD4/PTK2/VEGFA/PRKD2/ITGA5/HHEX/MAPKAPK3/PGF/VTN/NIBAN2/DAB2IP/SLC31A1/FYN/FZD4/DLL1/IL1B	16
GO:0070228	regulation of lymphocyte apoptotic process	16/1970	54/15040	0.00110605	0.0319795	0.0286492	FOXP1/IL10/CD274/PRKD2/GIMAP8/BCL3/PRKCQ/IRS2/ZC3H8/GPAM/BCL6/BMP4/IL7R/TSC22D3/BCL2L11/BCL2	16
GO:0002347	response to tumor cell	12/1970	35/15040	0.00111765	0.0320399	0.0287033	PRDX2/CD274/HLA-A/NOTCH2/HSPD1/IL12A/ABI3/AHR/PVR/TXNIP/PRF1/IL4I1	12
GO:0044282	small molecule catabolic process	63/1970	329/15040	0.00111945	0.0320399	0.0287033	ADHFE1/HK2/AICDA/KYAT1/DDAH2/CROT/ENPP4/HAAO/PNP/IRS2/GOT2/DECR1/LOC102724560/CBS/LRP5/CARNS1/GLUL/GK/UPB1/FMO1/ENO3/CYP46A1/CYP1A1/DPEP1/TIGAR/ACAT2/ALDH1L2/PFKL/PGK1/LPIN1/ENO1/GAD1/AIG1/DCXR/GNPDA1/CPT1A/ACACB/TPI1/ADA2/HK3/PKM/ALDH8A1/TDO2/SESN2/PCK2/KMO/KYNU/THNSL2/PFKM/NQO2/PFKFB2/ACTN3/ENOSF1/IDS/ACSF3/GLUD1/GLUD2/IL4I1/ACOXL/ALDH2/ECI2/PLA2G15/RIDA	63
GO:0008645	hexose transmembrane transport	26/1970	107/15040	0.00114865	0.0327104	0.029304	TRIB3/PID1/SLC25A27/KLF15/OCLN/HK2/GH1/RTN2/RAB4B/IRS2/OSTN/SLC45A1/FABP5/NR4A3/C3/SLC2A6/SLC5A10/TNF/FGF21/SESN2/SLC2A11/RHOQ/IL1B/SLC2A1/SELENOS/RNASEL	26
GO:2000106	regulation of leukocyte apoptotic process	21/1970	80/15040	0.001174	0.0331442	0.0296926	FOXP1/IL10/CCR5/CCR7/CD274/PRKD2/GIMAP8/BCL3/PRKCQ/IRS2/IRF7/ZC3H8/GPAM/BCL6/BMP4/IL7R/TSC22D3/BCL2L11/SLC7A11/BCL2/SELENOS	21
GO:0030595	leukocyte chemotaxis	44/1970	212/15040	0.00117722	0.0331442	0.0296926	C5/CXCR4/RIPOR2/IL10/JAML/CCR5/S1PR1/CCR7/PTK2/VEGFA/NINJ1/RARRES2/CAMK1D/JAM3/PREX1/RIN3/STK39/EDN3/PTPRO/IL16/IL12A/IL17RA/TMEM102/PGF/DAPK2/PDE4B/DPEP1/C3AR1/RPL13A/AKIRIN1/AIF1/IL23A/SWAP70/SLC8B1/ANO6/CCR2/PLEC/LGMN/IL1B/SLAMF1/STAP1/FFAR2/CALR/PIP5K1C	44
GO:0019724	B cell mediated immunity	29/1970	124/15040	0.00118142	0.0331442	0.0296926	C5/IL10/CR1/FCGR2B/AICDA/FCER2/MSH2/BCL3/FOXJ1/C17orf99/IRF7/HSPD1/FCGR1A/TFRC/BCL6/EXO1/ATAD5/C8B/C8A/C8G/C1QA/MASP2/C3/SWAP70/CD40LG/TNF/GAPT/CD70/IL21R	29
GO:0050868	negative regulation of T cell activation	27/1970	113/15040	0.00122277	0.0341351	0.0305803	PDCD1LG2/RIPOR2/IL10/CR1/FCGR2B/PRDX2/IRF1/CD274/FOXJ1/ZC3H8/CBLB/CD86/BCL6/BMP4/ZBTB7B/SOCS1/NRARP/TNFAIP8L2/ZC3H12A/PAG1/ADORA2A/DUSP3/IL2RA/SMAD7/CD300A/CD80/IL4I1	27
GO:0002887	negative regulation of myeloid leukocyte mediated immunity	6/1970	11/15040	0.00128423	0.0350052	0.0313597	FCGR2B/CD84/CCR2/FOXF1/CD300A/BCR	6
GO:0019511	peptidyl-proline hydroxylation	6/1970	11/15040	0.00128423	0.0350052	0.0313597	P4HTM/P4HA2/EGLN3/P4HA1/CRTAP/EGLN1	6
GO:0051133	regulation of NK T cell activation	6/1970	11/15040	0.00128423	0.0350052	0.0313597	HSPH1/IL12A/ZBTB7B/IL23A/RASAL3/CD300A	6
GO:0070189	kynurenine metabolic process	6/1970	11/15040	0.00128423	0.0350052	0.0313597	KYAT1/GOT2/ALDH8A1/TDO2/KMO/KYNU	6
GO:0022408	negative regulation of cell-cell adhesion	37/1970	171/15040	0.00128482	0.0350052	0.0313597	PDCD1LG2/RIPOR2/IL10/CR1/FCGR2B/PRDX2/IRF1/PTK2/VEGFA/CD274/FOXJ1/ZNF703/ZC3H8/CBLB/CD86/BCL6/ABCA12/BMP4/ZBTB7B/SOCS1/NRARP/TNFAIP8L2/ZC3H12A/EPB41L5/SWAP70/PAG1/UBASH3B/ADORA2A/DUSP3/IL2RA/SMAD7/CD300A/CD80/TNR/PODXL/IL4I1/JAG1	37
GO:0046686	response to cadmium ion	16/1970	55/15040	0.00137309	0.0370538	0.033195	SLC11A1/MT1M/MT1X/MT1A/MT1G/MT1F/MT1H/MT1B/MT1HL1/FOS/HMOX1/HAAO/CDKN1B/GPI/NPC1/CYP1A2	16
GO:0090303	positive regulation of wound healing	16/1970	55/15040	0.00137309	0.0370538	0.033195	CXCR4/OCLN/PRDX2/PTK2/ENPP4/F2R/ST3GAL4/ADRA2A/FERMT2/F12/VTN/ANO6/CLDN4/DUOX2/PLAU/SERPINF2	16
GO:0002377	immunoglobulin production	25/1970	103/15040	0.00143947	0.0386611	0.034635	IL10/CR1/FCGR2B/AICDA/VPREB3/IL5/MSH2/C17orf99/HSPD1/CD86/TFRC/BCL6/EXO1/ATAD5/TCF3/TNFRSF4/DNAJB9/MZB1/GPI/SWAP70/POLQ/CD40LG/TNF/GAPT/NHEJ1	25
GO:0070232	regulation of T cell apoptotic process	12/1970	36/15040	0.00147915	0.0395394	0.0354218	CD274/PRKD2/GIMAP8/BCL3/PRKCQ/ZC3H8/GPAM/BMP4/IL7R/TSC22D3/BCL2L11/BCL2	12
GO:0072331	signal transduction by p53 class mediator	33/1970	149/15040	0.0015216	0.040353	0.0361506	IFI16/PYHIN1/MYC/MSH2/NOP53/BCL3/E2F7/FHIT/JMY/CDKN1B/ING4/ATAD5/RPS15/SHISA5/DDIT4/MYO6/MAGEA2/MAGEA2B/SPRED2/HIPK2/ELL3/TP63/SNAI1/SESN2/PDK2/ZNF385A/SGK1/MLF1/AEN/USP28/BCL2/TAF9B/HIC1	33
GO:0022604	regulation of cell morphogenesis	47/1970	233/15040	0.00152959	0.040353	0.0361506	PLXNB2/CXCR4/FGD6/COCH/MOV10/PTK2/FGD2/VEGFA/FGD3/MYH14/PLXNA1/LARP4/RASAL1/ITPKA/FGD4/PLEKHO1/BCL9L/FMNL1/LIMD1/OSTN/FERMT2/PALM3/TBC1D24/FBLIM1/FYN/ALDOA/CLDN4/BAMBI/FZD4/GAS2/UNC13A/RHOQ/CDC42EP3/CPNE6/RHOJ/SEMA4A/SYT17/PARVB/NEDD4L/CDKL3/MYH9/FMNL3/ATP10A/CFAP410/SPTA1/EPS8/RHOU	47
GO:0002698	negative regulation of immune effector process	26/1970	109/15040	0.00153095	0.040353	0.0361506	IL10/CR1/FCGR2B/ENPP3/FOXJ1/HLA-F/HLA-A/HLA-B/CD84/BCL6/ARRB2/ZBTB7B/ACP5/IL7R/AHR/ZC3H12A/CCR2/SERPINB9/TNF/SMAD7/FOXF1/CD300A/CD80/SLAMF1/BCR/IL4I1	26
GO:0001666	response to hypoxia	52/1970	264/15040	0.0015457	0.0405531	0.0363299	EGR1/CXCR4/HK2/FOS/MYC/HMOX1/VEGFA/NOP53/RYR1/P2RX2/SLC11A2/LOC102724560/CBS/TFRC/PDK1/CDKN1B/LIMD1/PSEN2/PGF/SMAD3/BRIP1/CYP1A1/CBFA2T3/ITPR1/RWDD3/TIGAR/EGLN3/PGK1/BNIP3/DDIT4/FOSL2/ENO1/EPAS1/HIPK2/SUV39H2/STOX1/LONP1/BNIP3L/TNF/FZD4/NKX3-1/FAM162A/PLAU/BCL2/MYB/SLC2A1/EGLN1/ADO/ERO1A/ZFP36L1/CHRNB2/MLST8	52
GO:0006631	fatty acid metabolic process	62/1970	327/15040	0.00156733	0.0409312	0.0366687	TRIB3/KLHL25/HACD4/CROT/PRKAR2B/APOC2/IRS2/NR1H3/DECR1/SCD/GPAM/MSMO1/PER2/PDK1/GGT1/FMO4/FMO1/ACLY/HACD3/SLC27A3/CYP1A1/ACACA/ACSL4/SREBF1/PRKAA2/PRXL2B/PTGES2/FABP5/SCD5/ELOVL4/ACAT2/ALDH1L2/INSIG1/NR4A3/TNXB/LPIN1/C3/AIG1/PM20D1/CPT1A/ACACB/MGST3/FADS2/LIPG/HACD1/FADS1/SESN2/PCK2/DAGLA/PDK2/IL1B/THNSL2/ACSF3/CYP2F1/CYP4B1/ACOXL/ECI2/MID1IP1/BRCA1/CYP1A2/PLA2G15/INSIG2	62
GO:0043068	positive regulation of programmed cell death	82/1970	456/15040	0.00158235	0.0411203	0.0368381	NQO1/LTB/AKAP12/FOXP1/RIPK2/TP53INP1/LCK/IL10/GADD45A/BMF/FCER2/SQSTM1/MYC/LGALS1/IRF5/HMOX1/CD274/RHOB/CTSC/CAMK1D/PHLDA1/BTG1/RARG/ZC3H8/WNT10B/JMY/PLCG1/SERINC3/NOTCH2/HSPD1/NFATC4/ID3/BCL6/IL12A/ING4/BMP4/DAPK2/GADD45B/IRF8/GBP1/DAB2IP/INCA1/ZBP1/MLLT11/TIGAR/BCL2L11/BNIP3/CTNNA1/FAS/ZC3H12A/DKKL1/TLR3/TGM2/VDR/ANO6/TXNIP/ADORA2A/TP63/BCL2A1/PRF1/FASLG/TNFRSF8/PNMA1/CD40LG/BNIP3L/EEF1A2/TNF/A…	82
GO:0032729	positive regulation of type II interferon production	18/1970	66/15040	0.00160929	0.0411203	0.0368381	SLC11A1/RIPK2/SLC7A5/BCL3/HLA-A/HSPD1/IL12A/IL12RB1/PDE4B/IRF8/IL23A/FZD5/TLR3/CCR2/TNF/CD276/IL1B/SLAMF1	18
GO:0046635	positive regulation of alpha-beta T cell activation	18/1970	66/15040	0.00160929	0.0411203	0.0368381	RIPK2/KLHL25/CD83/SHB/PRKCQ/PNP/HSPH1/NFKBID/HLA-A/CD86/IL12A/IL12RB1/ZBTB7B/SOCS1/IL23A/CCR2/RASAL3/CD80	18
GO:0051782	negative regulation of cell division	7/1970	15/15040	0.00160981	0.0411203	0.0368381	MYC/E2F7/E2F8/PTCH1/INTU/TXNIP/TEX14	7
GO:0006959	humoral immune response	40/1970	191/15040	0.00161085	0.0411203	0.0368381	SLC11A1/C5/RNASE4/CR1/FCGR2B/CD83/FCER2/CCR7/LYZ/PLA2G6/RARRES2/BCL3/FOXJ1/HLA-A/NOTCH2/FAU/POU2AF1/EXO1/C8B/C8A/C8G/ELANE/PSMB10/H2BC12/H2BC7/C1QA/H2BC8/H2BC4/H2BC10/H2BC21/MASP2/C3/POU2F2/GPI/CCR2/JCHAIN/TNF/IL1B/BCL2/IL7	40
GO:0071277	cellular response to calcium ion	21/1970	82/15040	0.00164548	0.0418159	0.0374612	FOS/RYR1/RASAL1/ITPKA/CAPN3/SYT12/ADCY1/CARF/RASGRP2/PRKAA2/DPEP1/CLIC4/LGMN/FOSB/CPNE3/CPNE6/SYT17/JUNB/RASA4/RASA4B/PPIF	21
GO:0072009	nephron epithelium development	25/1970	104/15040	0.00166391	0.0420954	0.0377116	MTSS1/KLF15/PECAM1/HS3ST3B1/WNT7B/MYC/VEGFA/FOXJ1/LGR4/NOTCH2/PTPRO/BMP4/GREB1L/BASP1/PTCH1/HOXB7/YAP1/CD34/EXT1/DLL1/MYO1E/BCL2/PODXL/MAGI2/JAG1	25
GO:0002253	activation of immune response	80/1970	444/15040	0.0016933	0.0426485	0.0382071	IRGM/C5/FOXP1/RIPK2/LCK/CR1/FCGR2B/IFI16/PYHIN1/CD247/CCR7/HSPA1A/HSPA1B/GRAMD4/BTNL2/IRF1/PTK2/PLA2G6/NINJ1/SHB/IRF3/NOP53/TNIP3/PRKD2/FBXL2/CD79A/PLCL2/IRF7/NFKBID/PLSCR1/HLA-A/NR1H3/CACNB3/PLCG1/CBLB/LGR4/MAPKAPK3/ICOSLG/HSPD1/DENND1B/HSPA8/RAB11FIP2/CD79B/PVRIG/PQBP1/ARRB2/PDE4B/C8B/C8A/C8G/GBP1/DAB2IP/CMTM3/ZBP1/C3AR1/CARD8/C1QA/RNF125/NR4A3/FYN/FOSL2/MASP2/C3/ZC3H12A/STING1/TLR3/CYBA/DUSP3/…	80
GO:0019884	antigen processing and presentation of exogenous antigen	11/1970	32/15040	0.00174347	0.0435254	0.0389927	CTSF/FCGR2B/HLA-F/HLA-A/FCGR1A/IFI30/CD1A/CD1C/LGMN/MFSD6/CTSD	11
GO:0043372	positive regulation of CD4-positive, alpha-beta T cell differentiation	11/1970	32/15040	0.00174347	0.0435254	0.0389927	RIPK2/KLHL25/CD83/SHB/NFKBID/CD86/IL12RB1/ZBTB7B/SOCS1/IL23A/CD80	11
GO:0002700	regulation of production of molecular mediator of immune response	37/1970	174/15040	0.00178129	0.0442744	0.0396637	RIPK2/IL10/CR1/FCGR2B/SLC7A5/RAET1G/IL5/IRF5/MSH2/PANX1/C17orf99/HLA-F/HLA-A/DENND1B/CD86/TFRC/BCL6/ACP5/SEMA7A/ATAD5/LITAF/NR4A3/FZD5/TNFRSF4/DNAJB9/MZB1/GPI/TLR3/CCR2/CD40LG/TNF/CLNK/SMAD7/IL1B/SLAMF1/SPHK2/FFAR2	37
GO:0036294	cellular response to decreased oxygen levels	30/1970	133/15040	0.00180394	0.0443169	0.0397018	EGR1/FOS/MYC/HMOX1/VEGFA/NOP53/LOC102724560/CBS/PDK1/CDKN1B/BRIP1/RWDD3/TIGAR/EGLN3/PGK1/BNIP3/ENO1/EPAS1/HIPK2/SUV39H2/STOX1/BNIP3L/NKX3-1/FAM162A/BCL2/EGLN1/ADO/ERO1A/ZFP36L1/MLST8	30
GO:0002690	positive regulation of leukocyte chemotaxis	22/1970	88/15040	0.00180646	0.0443169	0.0397018	RIPOR2/CCR7/PTK2/VEGFA/RARRES2/CAMK1D/STK39/EDN3/IL12A/TMEM102/PGF/DAPK2/C3AR1/AKIRIN1/AIF1/IL23A/SWAP70/ANO6/CCR2/LGMN/SLAMF1/CALR	22
GO:0097306	cellular response to alcohol	22/1970	88/15040	0.00180646	0.0443169	0.0397018	TP53INP1/FOS/KLF9/GRAMD1A/ADCY1/JUP/ACACA/PRKAA2/SCNN1D/ABCA1/PTCH1/CTNNA1/AHR/UCP1/SGK1/ADCY7/SPHK2/MAP4K1/GRAMD1C/GPR155/BRCA1/GNG2	22
GO:0002688	regulation of leukocyte chemotaxis	27/1970	116/15040	0.00184532	0.0450751	0.040381	C5/RIPOR2/CCR7/PTK2/VEGFA/RARRES2/CAMK1D/JAM3/RIN3/STK39/EDN3/IL12A/TMEM102/PGF/DAPK2/C3AR1/AKIRIN1/AIF1/IL23A/SWAP70/SLC8B1/ANO6/CCR2/LGMN/SLAMF1/STAP1/CALR	27
GO:0006644	phospholipid metabolic process	63/1970	336/15040	0.00191173	0.046451	0.0416136	GNB3/SGMS1/DGKA/PLA2G6/PIP5K1B/INPP4A/PGAP4/APOC2/TPTE2/FDFT1/LIPI/PLSCR1/NR1H3/PLCB2/PLBD2/PLCG1/ITPKA/PGAP1/GPAM/PLA1A/PISD/IDH1/PLAAT4/PLSCR3/DGKQ/GDPD3/PMVK/LDLR/SLC44A2/HMGCS1/PROCA1/SOCS1/AGPAT2/FABP5/PEMT/FDPS/PLB1/PI4K2A/OSBPL5/MVD/LPIN1/MVK/LPCAT3/NAPEPLD/PIK3R3/PLCB1/GPCPD1/SOCS2/PLD1/MPPE1/LIPG/FADS1/GALR2/PLPPR2/DOLK/PLCD1/PIGF/INPP5B/SPHK2/PIK3C2G/PIP5K1C/PLA2G15/TMEM38B	63
GO:0016064	immunoglobulin mediated immune response	28/1970	122/15040	0.00192002	0.046451	0.0416136	C5/IL10/CR1/FCGR2B/AICDA/FCER2/MSH2/BCL3/FOXJ1/C17orf99/IRF7/HSPD1/FCGR1A/TFRC/BCL6/EXO1/ATAD5/C8B/C8A/C8G/C1QA/MASP2/C3/SWAP70/CD40LG/TNF/GAPT/IL21R	28
GO:0006066	alcohol metabolic process	60/1970	317/15040	0.00192624	0.046451	0.0416136	CYP27C1/GNB3/RDH5/SQLE/CYP51A1/INPP4A/FDFT1/SPR/HMGCR/ITPKA/DHCR7/LRP5/MSMO1/SC5D/LSS/IDH2/IDH1/GK/GCH1/ACLY/DGKQ/GBA1/GDPD3/PMVK/LDLR/CYP46A1/CYP1A1/SREBF1/HMGCS1/PRKAA2/DHCR24/NSDHL/SDR9C7/FDPS/ABCA1/INSIG1/PLB1/OSBPL5/MVD/MVK/LPCAT3/MOXD1/NAPEPLD/PLCB1/SOAT2/HSD17B7/TPI1/STARD4/TTC39B/GALR2/PCK2/NPC1/DOLK/DEGS2/INPP5B/SPHK2/ALDH2/FMO5/CYP1A2/INSIG2	60
GO:0002764	immune response-regulating signaling pathway	74/1970	407/15040	0.00193591	0.0464865	0.0416454	IRGM/FOXP1/RIPK2/LCK/PIGR/CR1/FCGR2B/CD247/FCER2/CCR7/HSPA1A/HSPA1B/GRAMD4/BTNL2/IRF1/PTK2/PLA2G6/NINJ1/SHB/IRF3/NOP53/TNIP3/PRKD2/FBXL2/CD79A/PRKCQ/PLCL2/IRF7/NFKBID/MAP3K1/PLSCR1/HLA-A/NR1H3/CACNB3/PLCG1/CBLB/LGR4/MAPKAPK3/ICOSLG/HSPD1/DENND1B/FCGR1A/HSPA8/RAB11FIP2/CD79B/PVRIG/ARRB2/PDE4B/GBP1/DAB2IP/CMTM3/C3AR1/CARD8/RNF125/NR4A3/FYN/FOSL2/CD200R1/ZC3H12A/STING1/TLR3/CYBA/DUSP3/TNF/CD276/CD30…	74
GO:0045619	regulation of lymphocyte differentiation	40/1970	193/15040	0.00197135	0.0471377	0.0422288	PIK3R6/RIPK2/KLHL25/IL10/CR1/PRDX2/CD83/IRF1/SHB/PRDM1/FOXJ1/PNP/NFKBID/TOX/ZC3H8/WNT10B/EGR3/CD86/BCL6/BMP4/IL12RB1/RHOH/ZBTB7B/FOXN1/IL7R/SOCS1/NRARP/IL23A/ZC3H12A/CCR2/IL2RA/SMAD7/SMARCD3/CD80/IKZF3/JUNB/IL4I1/IL7/ZFP36L1/TNFSF9	40
GO:0000002	mitochondrial genome maintenance	10/1970	28/15040	0.00202156	0.0479339	0.0429421	RRM1/DNA2/AKT3/STOX1/PIF1/LONP1/SESN2/METTL4/PARP1/SLC25A36	10
GO:0002385	mucosal immune response	10/1970	28/15040	0.00202156	0.0479339	0.0429421	PIGR/C17orf99/FAU/H2BC12/H2BC7/H2BC8/H2BC4/H2BC10/H2BC21/FFAR2	10
GO:0098771	inorganic ion homeostasis	87/1970	493/15040	0.00205261	0.0484672	0.0434198	PKHD1/SLC11A1/SLC25A27/MT1M/MT1X/MT1A/MT1G/MT1F/MT1H/MT1B/MT1HL1/LCK/SLC12A8/CCR5/CCR7/ENPP3/MYC/GRINA/SLC39A4/HMOX1/WFS1/SLC30A9/KEL/TMC8/RYR1/RASA3/C19orf12/SLC11A2/TMEM64/PLCB2/PLCG1/F2R/SLC39A14/CASQ2/CAPN3/STK39/EDN3/FXYD2/TFRC/CYB561/ANKRD9/SCNN1D/P2RX1/SLC34A3/ELANE/ATP2C2/ITPR1/TMEM38A/ATP1A3/BNIP3/SLC31A1/CP/EPAS1/KCNE3/PLCB1/TGM2/SLC8B1/VDR/SV2A/UBASH3B/CYBRD1/CCR2/CDH23/FASLG/ATP13A2/F…	87
GO:0010043	response to zinc ion	14/1970	47/15040	0.00209842	0.0493434	0.0442048	MT1M/MT1X/MT1A/MT1G/MT1F/MT1H/MT1B/MT1HL1/HAAO/SLC30A4/CRIP1/ATP13A2/TSPO/PARP1	14
GO:0016052	carbohydrate catabolic process	32/1970	146/15040	0.0021219	0.0496894	0.0445147	HK2/NAGA/DHTKD1/STBD1/LRP5/GABARAPL1/GK/PYGM/ENO3/PRKAA2/CBFA2T3/TIGAR/PFKL/PGK1/ALDOC/DDIT4/ALDOA/ENO1/SLC2A6/GPI/TPI1/PYGL/HK3/PKM/IER3/SLC4A4/PFKM/PFKFB2/ACTN3/ENOSF1/IDS/MLST8	32
GO:0045766	positive regulation of angiogenesis	33/1970	152/15040	0.00215087	0.0499549	0.0447527	PIK3R6/GAB1/CXCR4/HK2/IL10/HMOX1/VEGFA/NINJ1/RRAS/RHOB/PRKD2/BTG1/ITGA5/PLCG1/ETS1/CCR3/AKT3/JUP/PGF/C3AR1/VASH2/C3/ZC3H12A/HIPK2/TLR3/RAPGEF3/PKM/CD34/DLL1/IL1B/GATA4/HSPB6/BRCA1	33
GO:1904018	positive regulation of vasculature development	33/1970	152/15040	0.00215087	0.0499549	0.0447527	PIK3R6/GAB1/CXCR4/HK2/IL10/HMOX1/VEGFA/NINJ1/RRAS/RHOB/PRKD2/BTG1/ITGA5/PLCG1/ETS1/CCR3/AKT3/JUP/PGF/C3AR1/VASH2/C3/ZC3H12A/HIPK2/TLR3/RAPGEF3/PKM/CD34/DLL1/IL1B/GATA4/HSPB6/BRCA1	33

## Sheet: 2 - DMSO DEGs
ID	Description	GeneRatio	BgRatio	pvalue	p.adjust	qvalue	geneID	Count
GO:0006090	pyruvate metabolic process	19/660	106/15040	1.53295e-07	0.000695806	0.000632543	GPI/ALDOA/HK2/PFKL/PDK1/PGK1/ALDOC/SLC2A6/DDIT4/NR4A3/IER3/PCK2/ENO1/ACTN3/TPI1/LIPA/PDK2/CBFA2T3/TIGAR	19
GO:0070482	response to oxygen levels	34/660	306/15040	6.24335e-07	0.00141693	0.0012881	HK2/PDK1/EGLN3/LIMD1/PGK1/BNIP3/BNIP3L/DDIT4/TNF/AGER/MYC/EGR1/VEGFA/SLC2A1/FZD4/CXCR4/P2RX2/GUCY1B1/NKX3-1/FAM162A/ENO1/ADO/STOX1/GUCY1A2/PLAU/FAS/PSEN2/LMNA/SMAD3/LONP1/CBFA2T3/SLC7A5/RWDD3/TIGAR	34
GO:0001666	response to hypoxia	30/660	264/15040	1.79127e-06	0.00229545	0.00208675	HK2/PDK1/EGLN3/LIMD1/PGK1/BNIP3/BNIP3L/DDIT4/TNF/AGER/MYC/EGR1/VEGFA/SLC2A1/FZD4/CXCR4/P2RX2/NKX3-1/FAM162A/ENO1/ADO/STOX1/PLAU/PSEN2/LMNA/SMAD3/LONP1/CBFA2T3/RWDD3/TIGAR	30
GO:0006096	glycolytic process	15/660	81/15040	2.02287e-06	0.00229545	0.00208675	GPI/ALDOA/HK2/PFKL/PGK1/ALDOC/SLC2A6/DDIT4/IER3/ENO1/ACTN3/TPI1/LIPA/CBFA2T3/TIGAR	15
GO:0036293	response to decreased oxygen levels	30/660	280/15040	5.96704e-06	0.00541688	0.00492438	HK2/PDK1/EGLN3/LIMD1/PGK1/BNIP3/BNIP3L/DDIT4/TNF/AGER/MYC/EGR1/VEGFA/SLC2A1/FZD4/CXCR4/P2RX2/NKX3-1/FAM162A/ENO1/ADO/STOX1/PLAU/PSEN2/LMNA/SMAD3/LONP1/CBFA2T3/RWDD3/TIGAR	30
GO:0008203	cholesterol metabolic process	17/660	116/15040	1.19114e-05	0.00809302	0.0073572	INSIG1/HMGCR/OSBPL5/HMGCS1/NSDHL/MVD/TTC39B/ABCA1/MSMO1/LIPA/NPC2/LDLR/CYP46A1/NPC1/SREBF1/INSIG2/SCARF1	17
GO:0001819	positive regulation of cytokine production	39/660	429/15040	1.37556e-05	0.00809302	0.0073572	RAET1G/IL6R/CCR7/NR4A3/IL23A/TNF/TNXB/AGER/EGR1/CD274/GARIN5A/C5/IRF3/POU2F2/PNP/IL7/F2R/ADRA2A/IL10/CD34/NFATC4/SLAMF1/LY9/DHX9/CCR2/IL1RAP/IL12A/SLC11A1/CLNK/TNFRSF8/SMAD3/SCAMP5/ISG15/SLC7A5/OAS2/CD83/DDIT3/CEBPB/AIF1	39
GO:0042104	positive regulation of activated T cell proliferation	7/660	20/15040	1.4264e-05	0.00809302	0.0073572	IGFBP2/IL23A/AGER/IL2RA/ICOSLG/SLAMF1/TNFSF9	7
GO:0097193	intrinsic apoptotic signaling pathway	29/660	280/15040	1.63041e-05	0.00822271	0.0074751	CHAC1/PDK1/BNIP3/DDIT4/IER3/TNF/TIFAB/MYC/SFPQ/FYN/PYCR1/TRIB3/HERPUD1/NKX3-1/IL10/AEN/ERN1/ENO1/NFATC4/ELL3/USP28/BCL2A1/PDK2/MAGEA3/HIC1/ZNF385A/DDIT3/CEBPB/PTPMT1	29
GO:0050798	activated T cell proliferation	9/660	36/15040	1.85261e-05	0.00840901	0.00764446	IGFBP2/IL23A/AGER/CD274/FYN/IL2RA/ICOSLG/SLAMF1/TNFSF9	9
GO:1902652	secondary alcohol metabolic process	17/660	124/15040	2.90218e-05	0.0109916	0.00999225	INSIG1/HMGCR/OSBPL5/HMGCS1/NSDHL/MVD/TTC39B/ABCA1/MSMO1/LIPA/NPC2/LDLR/CYP46A1/NPC1/SREBF1/INSIG2/SCARF1	17
GO:0006007	glucose catabolic process	7/660	22/15040	2.90591e-05	0.0109916	0.00999225	HK2/PFKL/PGK1/ENO1/ACTN3/TPI1/TIGAR	7
GO:0043618	regulation of transcription from RNA polymerase II promoter in response to stress	8/660	30/15040	3.26787e-05	0.0114099	0.0103725	EGR1/VEGFA/BAG3/ATF3/STOX1/HSPA5/DDIT3/CEBPB	8
GO:0016125	sterol metabolic process	17/660	127/15040	3.96664e-05	0.0128604	0.0116912	INSIG1/HMGCR/OSBPL5/HMGCS1/NSDHL/MVD/TTC39B/ABCA1/MSMO1/LIPA/NPC2/LDLR/CYP46A1/NPC1/SREBF1/INSIG2/SCARF1	17
GO:1903037	regulation of leukocyte cell-cell adhesion	31/660	329/15040	5.33743e-05	0.014976	0.0136144	IGFBP2/CCR7/NR4A3/IL23A/TNF/AGER/CD274/FYN/SMARCD3/IL2RA/PNP/NFKBID/ZC3H8/IL7/EGR3/ICOSLG/IL10/SLAMF1/CCR2/IL12A/ACTL6B/PRDX2/PIK3R6/SMAD7/CD83/DUSP3/CD70/TNFSF9/CEBPB/CD300A/AIF1	31
GO:0002476	antigen processing and presentation of endogenous peptide antigen via MHC class Ib	5/660	11/15040	5.93894e-05	0.014976	0.0136144	ULBP2/ULBP3/RAET1L/ULBP1/RAET1G	5
GO:0002484	antigen processing and presentation of endogenous peptide antigen via MHC class I via ER pathway	5/660	11/15040	5.93894e-05	0.014976	0.0136144	ULBP2/ULBP3/RAET1L/ULBP1/RAET1G	5
GO:0002486	antigen processing and presentation of endogenous peptide antigen via MHC class I via ER pathway, TAP-independent	5/660	11/15040	5.93894e-05	0.014976	0.0136144	ULBP2/ULBP3/RAET1L/ULBP1/RAET1G	5
GO:0007159	leukocyte cell-cell adhesion	33/660	364/15040	6.6186e-05	0.0158115	0.0143739	IGFBP2/CCR7/NR4A3/IL23A/TNF/AGER/CD274/FYN/SMARCD3/IL2RA/PNP/NFKBID/ZC3H8/IL7/EGR3/ICOSLG/IL10/SLAMF1/CCR2/IL12A/ACTL6B/ITGAL/PRDX2/PIK3R6/SMAD7/CERCAM/CD83/DUSP3/CD70/TNFSF9/CEBPB/CD300A/AIF1	33
GO:0016052	carbohydrate catabolic process	18/660	146/15040	7.17474e-05	0.0162054	0.014732	GPI/ALDOA/HK2/PFKL/PGK1/ENOSF1/ALDOC/SLC2A6/DDIT4/IER3/ENO1/ACTN3/GABARAPL1/TPI1/LIPA/IDS/CBFA2T3/TIGAR	18
GO:0005996	monosaccharide metabolic process	24/660	231/15040	8.19047e-05	0.0162054	0.014732	GPI/ALDOA/HK2/PFKL/PDK1/PGK1/ALDOC/FUOM/UST/TNF/SLC2A1/SLC23A1/IRS2/ACACB/SESN2/PCK2/ENO1/ATF3/ACTN3/TPI1/LIPA/PDK2/IDS/TIGAR	24
GO:0071456	cellular response to hypoxia	16/660	122/15040	8.52437e-05	0.0162054	0.014732	PDK1/EGLN3/PGK1/BNIP3/BNIP3L/MYC/EGR1/VEGFA/NKX3-1/FAM162A/ENO1/ADO/STOX1/LMNA/RWDD3/TIGAR	16
GO:1903034	regulation of response to wounding	18/660	148/15040	8.57811e-05	0.0162054	0.014732	TNF/PTPRF/CXCR4/F2R/SRSF6/SPP1/ADRA2A/IL10/KREMEN1/TNR/MYOZ1/FERMT2/PLAU/F12/PRDX2/SMAD3/PTPRS/SCARF1	18
GO:0046006	regulation of activated T cell proliferation	8/660	34/15040	8.67767e-05	0.0162054	0.014732	IGFBP2/IL23A/AGER/CD274/IL2RA/ICOSLG/SLAMF1/TNFSF9	8
GO:0045785	positive regulation of cell adhesion	37/660	434/15040	8.92565e-05	0.0162054	0.014732	IGFBP2/CCR7/NR4A3/IL23A/TNF/AGER/PODXL/VEGFA/CD274/RRAS/FYN/SMARCD3/IL2RA/RIN2/PNP/NFKBID/IL7/EGR3/ICOSLG/IL10/SLAMF1/CHRD/CCR2/IL12A/ACTL6B/FERMT2/CALR/PIK3R6/SMAD3/LAMA1/SMAD7/TNFRSF18/FOXF1/CD83/CD70/TNFSF9/AIF1	37
GO:0002428	antigen processing and presentation of peptide antigen via MHC class Ib	5/660	12/15040	9.81373e-05	0.0171325	0.0155748	ULBP2/ULBP3/RAET1L/ULBP1/RAET1G	5
GO:0050671	positive regulation of lymphocyte proliferation	16/660	124/15040	0.000103729	0.0174381	0.0158526	IGFBP2/IL23A/AGER/IL5/CD274/IL2RA/PNP/IRS2/IL7/ICOSLG/SLAMF1/CCR2/IL12A/CD70/TNFSF9/AIF1	16
GO:0022409	positive regulation of cell-cell adhesion	27/660	281/15040	0.000115273	0.0186865	0.0169875	IGFBP2/CCR7/NR4A3/IL23A/TNF/AGER/PODXL/CD274/FYN/SMARCD3/IL2RA/PNP/NFKBID/IL7/EGR3/ICOSLG/IL10/SLAMF1/CCR2/IL12A/ACTL6B/PIK3R6/SMAD7/CD83/CD70/TNFSF9/AIF1	27
GO:0002460	adaptive immune response based on somatic recombination of immune receptors built from immunoglobulin superfamily domains	26/660	267/15040	0.000123509	0.0193313	0.0175737	ULBP2/ULBP3/RAET1L/ULBP1/RAET1G/IL6R/FCER2/C1QA/IL23A/TNF/AGER/CD274/C5/NFKBID/GAPT/IL10/KLHL6/SLAMF1/LY9/CCR2/IL12A/SLC11A1/C8A/SMAD7/JUNB/CD70	26
GO:0043620	regulation of DNA-templated transcription in response to stress	8/660	36/15040	0.000133829	0.0197483	0.0179528	EGR1/VEGFA/BAG3/ATF3/STOX1/HSPA5/DDIT3/CEBPB	8
GO:0032946	positive regulation of mononuclear cell proliferation	16/660	127/15040	0.000138022	0.0197483	0.0179528	IGFBP2/IL23A/AGER/IL5/CD274/IL2RA/PNP/IRS2/IL7/ICOSLG/SLAMF1/CCR2/IL12A/CD70/TNFSF9/AIF1	16
GO:1903039	positive regulation of leukocyte cell-cell adhesion	24/660	239/15040	0.000139226	0.0197483	0.0179528	IGFBP2/CCR7/NR4A3/IL23A/TNF/AGER/CD274/FYN/SMARCD3/IL2RA/PNP/NFKBID/IL7/EGR3/ICOSLG/SLAMF1/CCR2/IL12A/ACTL6B/PIK3R6/CD83/CD70/TNFSF9/AIF1	24
GO:0036315	cellular response to sterol	6/660	20/15040	0.000159528	0.0213015	0.0193647	INSIG1/PTCH1/ABCA1/GRAMD1C/GPR155/INSIG2	6
GO:0001916	positive regulation of T cell mediated cytotoxicity	7/660	28/15040	0.0001603	0.0213015	0.0193647	ULBP2/ULBP3/RAET1L/ULBP1/RAET1G/IL23A/IL12A	7
GO:0001914	regulation of T cell mediated cytotoxicity	8/660	37/15040	0.000164254	0.0213015	0.0193647	ULBP2/ULBP3/RAET1L/ULBP1/RAET1G/IL23A/AGER/IL12A	8
GO:0050863	regulation of T cell activation	30/660	337/15040	0.000193568	0.0239271	0.0217517	IGFBP2/CCR7/IL23A/AGER/CD274/FYN/SMARCD3/IL2RA/PNP/NFKBID/ZC3H8/IL7/EGR3/ICOSLG/IL10/SLAMF1/CCR2/IL12A/ACTL6B/PRDX2/PIK3R6/SMAD7/CD83/DUSP3/JUNB/CD70/TNFSF9/CEBPB/CD300A/AIF1	30
GO:0002824	positive regulation of adaptive immune response based on somatic recombination of immune receptors built from immunoglobulin superfamily domains	14/660	105/15040	0.000195044	0.0239271	0.0217517	ULBP2/ULBP3/RAET1L/ULBP1/RAET1G/FCER2/IL23A/TNF/CD274/NFKBID/SLAMF1/CCR2/IL12A/SLC11A1	14
GO:0006695	cholesterol biosynthetic process	9/660	48/15040	0.000206088	0.0239855	0.0218047	INSIG1/HMGCR/HMGCS1/NSDHL/MVD/MSMO1/LIPA/SREBF1/INSIG2	9
GO:1902653	secondary alcohol biosynthetic process	9/660	48/15040	0.000206088	0.0239855	0.0218047	INSIG1/HMGCR/HMGCS1/NSDHL/MVD/MSMO1/LIPA/SREBF1/INSIG2	9
GO:0042180	cellular ketone metabolic process	20/660	188/15040	0.000228864	0.0243333	0.022121	INSIG1/PDK1/FMO4/NR4A3/ALDH8A1/EGR1/SLC7A11/KYNU/IRS2/TRIB3/TDO2/ACACB/TPI1/HSD17B1/FMO1/PDK2/CYP46A1/SREBF1/KYAT1/INSIG2	20
GO:0006735	NADH regeneration	5/660	14/15040	0.000230521	0.0243333	0.022121	HK2/PFKL/PGK1/ENO1/TPI1	5
GO:0061621	canonical glycolysis	5/660	14/15040	0.000230521	0.0243333	0.022121	HK2/PFKL/PGK1/ENO1/TPI1	5
GO:0061718	glucose catabolic process to pyruvate	5/660	14/15040	0.000230521	0.0243333	0.022121	HK2/PFKL/PGK1/ENO1/TPI1	5
GO:0036294	cellular response to decreased oxygen levels	16/660	133/15040	0.000237218	0.0244711	0.0222462	PDK1/EGLN3/PGK1/BNIP3/BNIP3L/MYC/EGR1/VEGFA/NKX3-1/FAM162A/ENO1/ADO/STOX1/LMNA/RWDD3/TIGAR	16
GO:0050870	positive regulation of T cell activation	22/660	219/15040	0.000259234	0.0256093	0.0232809	IGFBP2/CCR7/IL23A/AGER/CD274/FYN/SMARCD3/IL2RA/PNP/NFKBID/IL7/EGR3/ICOSLG/SLAMF1/CCR2/IL12A/ACTL6B/PIK3R6/CD83/CD70/TNFSF9/AIF1	22
GO:0071453	cellular response to oxygen levels	17/660	148/15040	0.000268388	0.0256093	0.0232809	PDK1/EGLN3/PGK1/BNIP3/BNIP3L/MYC/EGR1/VEGFA/NKX3-1/FAM162A/ENO1/ADO/STOX1/FAS/LMNA/RWDD3/TIGAR	17
GO:0046651	lymphocyte proliferation	25/660	265/15040	0.000270727	0.0256093	0.0232809	IGFBP2/IL23A/AGER/IL5/CD274/FYN/IL2RA/PNP/MZB1/IRS2/GAPT/IL7/ICOSLG/IL10/SLAMF1/CCR2/IL12A/SLC11A1/LIPA/PRDX2/CD70/TNFSF9/CEBPB/CD300A/AIF1	25
GO:0007411	axon guidance	22/660	220/15040	0.000276461	0.0256093	0.0232809	SEMA6A/PLXNB2/PTCH1/VEGFA/PLXNA1/FYN/ARHGEF40/KIF5C/DRGX/SLIT1/ALCAM/PTPRO/DSCAML1/EGR2/TNR/ECE1/EFNA3/CDK5R1/EMB/NIBAN2/PLEKHG4/EPHA8	22
GO:0097485	neuron projection guidance	22/660	220/15040	0.000276461	0.0256093	0.0232809	SEMA6A/PLXNB2/PTCH1/VEGFA/PLXNA1/FYN/ARHGEF40/KIF5C/DRGX/SLIT1/ALCAM/PTPRO/DSCAML1/EGR2/TNR/ECE1/EFNA3/CDK5R1/EMB/NIBAN2/PLEKHG4/EPHA8	22
GO:0048002	antigen processing and presentation of peptide antigen	9/660	50/15040	0.00028471	0.025846	0.023496	ULBP2/ULBP3/RAET1L/ULBP1/RAET1G/LGMN/CTSF/SLC11A1/CALR	9
GO:0022407	regulation of cell-cell adhesion	35/660	427/15040	0.000292022	0.0259899	0.0236269	IGFBP2/CCR7/NR4A3/IL23A/TNF/AGER/PODXL/VEGFA/CD274/FYN/SMARCD3/IL2RA/PNP/NFKBID/ZC3H8/IL7/EGR3/ICOSLG/IL10/SLAMF1/CCR2/IL12A/ABCA12/TNR/ACTL6B/PRDX2/PIK3R6/SMAD7/CD83/DUSP3/CD70/TNFSF9/CEBPB/CD300A/AIF1	35
GO:0002821	positive regulation of adaptive immune response	14/660	110/15040	0.000319317	0.0278727	0.0253385	ULBP2/ULBP3/RAET1L/ULBP1/RAET1G/FCER2/IL23A/TNF/CD274/NFKBID/SLAMF1/CCR2/IL12A/SLC11A1	14
GO:0002822	regulation of adaptive immune response based on somatic recombination of immune receptors built from immunoglobulin superfamily domains	18/660	166/15040	0.000366961	0.0312034	0.0283664	ULBP2/ULBP3/RAET1L/ULBP1/RAET1G/FCER2/IL23A/TNF/AGER/CD274/NFKBID/IL10/SLAMF1/CCR2/IL12A/SLC11A1/SMAD7/JUNB	18
GO:0002407	dendritic cell chemotaxis	6/660	23/15040	0.000371224	0.0312034	0.0283664	CCR7/CXCR4/SLAMF1/CCR2/IL12A/CALR	6
GO:0042102	positive regulation of T cell proliferation	12/660	87/15040	0.00040064	0.0325641	0.0296034	IGFBP2/IL23A/AGER/CD274/IL2RA/PNP/ICOSLG/SLAMF1/CCR2/CD70/TNFSF9/AIF1	12
GO:0032943	mononuclear cell proliferation	25/660	272/15040	0.000401761	0.0325641	0.0296034	IGFBP2/IL23A/AGER/IL5/CD274/FYN/IL2RA/PNP/MZB1/IRS2/GAPT/IL7/ICOSLG/IL10/SLAMF1/CCR2/IL12A/SLC11A1/LIPA/PRDX2/CD70/TNFSF9/CEBPB/CD300A/AIF1	25
GO:0010950	positive regulation of endopeptidase activity	15/660	126/15040	0.000412148	0.03282	0.029836	EGLN3/TNF/AGER/MYC/TNFSF15/FYN/NKX3-1/F2R/PIDD1/LGMN/FAM162A/FAS/EFNA3/SMAD3/ACER2	15
GO:0016126	sterol biosynthetic process	9/660	53/15040	0.000447903	0.0350523	0.0318653	INSIG1/HMGCR/HMGCS1/NSDHL/MVD/MSMO1/LIPA/SREBF1/INSIG2	9
GO:0002475	antigen processing and presentation via MHC class Ib	5/660	16/15040	0.000467452	0.0353627	0.0321476	ULBP2/ULBP3/RAET1L/ULBP1/RAET1G	5
GO:0061620	glycolytic process through glucose-6-phosphate	5/660	16/15040	0.000467452	0.0353627	0.0321476	HK2/PFKL/PGK1/ENO1/TPI1	5
GO:0046365	monosaccharide catabolic process	8/660	43/15040	0.000489119	0.0363952	0.0330862	HK2/PFKL/PGK1/ENO1/ACTN3/TPI1/IDS/TIGAR	8
GO:0008202	steroid metabolic process	24/660	261/15040	0.00051733	0.0378736	0.0344301	INSIG1/HMGCR/OSBPL5/HMGCS1/NSDHL/MVD/TNF/EGR1/TTC39B/ABCA1/OSBPL3/SPP1/LGMN/STS/MSMO1/HSD17B1/LIPA/NPC2/LDLR/CYP46A1/NPC1/SREBF1/INSIG2/SCARF1	24
GO:0050670	regulation of lymphocyte proliferation	20/660	201/15040	0.000549607	0.0395979	0.0359977	IGFBP2/IL23A/AGER/IL5/CD274/IL2RA/PNP/MZB1/IRS2/IL7/ICOSLG/IL10/SLAMF1/CCR2/IL12A/CD70/TNFSF9/CEBPB/CD300A/AIF1	20
GO:0006006	glucose metabolic process	18/660	172/15040	0.00056388	0.0399914	0.0363554	GPI/HK2/PFKL/PDK1/PGK1/ALDOC/TNF/IRS2/ACACB/SESN2/PCK2/ENO1/ATF3/ACTN3/TPI1/LIPA/PDK2/TIGAR	18
GO:0001913	T cell mediated cytotoxicity	8/660	44/15040	0.000575169	0.0401476	0.0364974	ULBP2/ULBP3/RAET1L/ULBP1/RAET1G/IL23A/AGER/IL12A	8
GO:0070665	positive regulation of leukocyte proliferation	16/660	144/15040	0.000583773	0.0401476	0.0364974	IGFBP2/IL23A/AGER/IL5/CD274/IL2RA/PNP/IRS2/IL7/ICOSLG/SLAMF1/CCR2/IL12A/CD70/TNFSF9/AIF1	16
GO:0031099	regeneration	18/660	173/15040	0.000604287	0.0409382	0.0372161	LPIN1/NR4A3/TNF/PTCH1/TEC/NINJ1/PTPRF/SPP1/BCL9/IL10/KREMEN1/TNR/MYOZ1/PTPRS/MYMK/SLC7A5/CEBPB/SCARF1	18
GO:0019885	antigen processing and presentation of endogenous peptide antigen via MHC class I	5/660	17/15040	0.000638463	0.0413997	0.0376357	ULBP2/ULBP3/RAET1L/ULBP1/RAET1G	5
GO:0036003	positive regulation of transcription from RNA polymerase II promoter in response to stress	5/660	17/15040	0.000638463	0.0413997	0.0376357	VEGFA/ATF3/HSPA5/DDIT3/CEBPB	5
GO:0019320	hexose catabolic process	7/660	35/15040	0.000696982	0.044353	0.0403204	HK2/PFKL/PGK1/ENO1/ACTN3/TPI1/TIGAR	7
GO:0032944	regulation of mononuclear cell proliferation	20/660	205/15040	0.000706097	0.044353	0.0403204	IGFBP2/IL23A/AGER/IL5/CD274/IL2RA/PNP/MZB1/IRS2/IL7/ICOSLG/IL10/SLAMF1/CCR2/IL12A/CD70/TNFSF9/CEBPB/CD300A/AIF1	20
GO:0042110	T cell activation	38/660	500/15040	0.000713321	0.044353	0.0403204	IGFBP2/IL6R/CCR7/IL23A/AGER/EGR1/CD274/FYN/SMARCD3/IL2RA/PNP/NFKBID/ZC3H8/IL7/EGR3/ICOSLG/IL10/SLAMF1/SLAMF7/LY9/CCR2/IL12A/ACTL6B/SLC11A1/LIPA/ITGAL/PRDX2/PIK3R6/SMAD3/SMAD7/CD83/DUSP3/JUNB/CD70/TNFSF9/CEBPB/CD300A/AIF1	38
GO:0051249	regulation of lymphocyte activation	35/660	449/15040	0.000732064	0.0449032	0.0408206	IGFBP2/CCR7/IL23A/AGER/IL5/CD274/FYN/SMARCD3/IL2RA/PNP/MZB1/IRS2/NFKBID/ZC3H8/IL7/EGR3/ICOSLG/IL10/THEMIS2/SLAMF1/CCR2/IL12A/ACTL6B/CLNK/PRDX2/PIK3R6/SMAD7/CD83/DUSP3/JUNB/CD70/TNFSF9/CEBPB/CD300A/AIF1	35
GO:0019318	hexose metabolic process	20/660	206/15040	0.000750755	0.0451928	0.0410839	GPI/ALDOA/HK2/PFKL/PDK1/PGK1/ALDOC/FUOM/TNF/IRS2/ACACB/SESN2/PCK2/ENO1/ATF3/ACTN3/TPI1/LIPA/PDK2/TIGAR	20
GO:0048679	regulation of axon regeneration	6/660	26/15040	0.000756699	0.0451928	0.0410839	PTPRF/SPP1/KREMEN1/TNR/PTPRS/SCARF1	6
GO:0002709	regulation of T cell mediated immunity	11/660	81/15040	0.00079042	0.0464312	0.0422097	ULBP2/ULBP3/RAET1L/ULBP1/RAET1G/IL23A/AGER/SLAMF1/CCR2/IL12A/SMAD7	11
GO:1902105	regulation of leukocyte differentiation	25/660	285/15040	0.000797892	0.0464312	0.0422097	IL23A/TNF/AGER/IL5/TRIB1/MYC/TMEM176B/SMARCD3/IL2RA/PNP/NFKBID/ZC3H8/IL7/EGR3/IL10/CCR2/ACTL6B/PRDX2/PIK3R6/SMAD7/CD83/JUNB/TNFSF9/CEBPB/TMEM176A	25
GO:0072331	signal transduction by p53 class mediator	16/660	149/15040	0.000848623	0.0465959	0.0423594	DDIT4/TIFAB/MYC/PIDD1/MAP2K6/AEN/SESN2/ELL3/USP28/NOP2/PDK2/MAGEA2/MAGEA2B/HIC1/ZNF385A/ACER2	16
GO:0002483	antigen processing and presentation of endogenous peptide antigen	5/660	18/15040	0.000852342	0.0465959	0.0423594	ULBP2/ULBP3/RAET1L/ULBP1/RAET1G	5
GO:0045820	negative regulation of glycolytic process	5/660	18/15040	0.000852342	0.0465959	0.0423594	DDIT4/IER3/ACTN3/CBFA2T3/TIGAR	5
GO:0019217	regulation of fatty acid metabolic process	11/660	82/15040	0.000877484	0.0465959	0.0423594	INSIG1/PDK1/FMO4/NR4A3/IRS2/TRIB3/ACACB/FMO1/PDK2/SREBF1/INSIG2	11
GO:2001056	positive regulation of cysteine-type endopeptidase activity	13/660	108/15040	0.000883494	0.0465959	0.0423594	EGLN3/TNF/MYC/TNFSF15/FYN/NKX3-1/F2R/PIDD1/LGMN/FAM162A/FAS/SMAD3/ACER2	13
GO:0060538	skeletal muscle organ development	17/660	164/15040	0.000884381	0.0465959	0.0423594	STRA6/MAFF/EGR1/KEL/P2RX2/NR4A1/TLL2/BCL9/ATF3/ACTN3/GPC1/EGR2/MYOZ1/HSD17B1/ZBTB18/MYOM1/NIBAN2	17
GO:0033344	cholesterol efflux	8/660	47/15040	0.000909008	0.0465959	0.0423594	PTCH1/TTC39B/ABCA1/ABCA12/LIPA/NPC2/NPC1/RXRA	8
GO:0042149	cellular response to glucose starvation	8/660	47/15040	0.000909008	0.0465959	0.0423594	ASNS/SLC2A1/SESN3/TSSK3/SESN2/BHLHA15/SLC7A5/HSPA5	8
GO:0035767	endothelial cell chemotaxis	6/660	27/15040	0.000937209	0.0465959	0.0423594	VEGFA/NR4A1/EGR3/LGMN/RAB13/PLEKHG5	6
GO:0002819	regulation of adaptive immune response	18/660	180/15040	0.000963405	0.0465959	0.0423594	ULBP2/ULBP3/RAET1L/ULBP1/RAET1G/FCER2/IL23A/TNF/AGER/CD274/NFKBID/IL10/SLAMF1/CCR2/IL12A/SLC11A1/SMAD7/JUNB	18
GO:0015749	monosaccharide transmembrane transport	13/660	109/15040	0.000963846	0.0465959	0.0423594	HK2/SLC2A6/NR4A3/TNF/SLC2A1/RHOQ/FGF21/SLC23A1/IRS2/TRIB3/SESN2/SLC2A11/SLC45A1	13
GO:0070661	leukocyte proliferation	26/660	305/15040	0.000964973	0.0465959	0.0423594	IGFBP2/IL23A/AGER/IL5/CD274/FYN/IL2RA/PNP/MZB1/IRS2/GAPT/IL7/ICOSLG/IL10/SLAMF1/CCR2/IL12A/SLC11A1/LIPA/PRDX2/JUNB/CD70/TNFSF9/CEBPB/CD300A/AIF1	26
GO:0006919	activation of cysteine-type endopeptidase activity involved in apoptotic process	9/660	59/15040	0.00100518	0.0480263	0.0436598	EGLN3/TNF/TNFSF15/NKX3-1/F2R/PIDD1/FAM162A/SMAD3/ACER2	9
GO:0042098	T cell proliferation	18/660	181/15040	0.00102723	0.0485687	0.0441529	IGFBP2/IL23A/AGER/CD274/FYN/IL2RA/PNP/ICOSLG/IL10/SLAMF1/CCR2/SLC11A1/LIPA/PRDX2/CD70/TNFSF9/CEBPB/AIF1	18
GO:0051251	positive regulation of lymphocyte activation	25/660	291/15040	0.00107424	0.0498146	0.0452855	IGFBP2/CCR7/IL23A/AGER/IL5/CD274/FYN/SMARCD3/IL2RA/PNP/IRS2/NFKBID/IL7/EGR3/ICOSLG/IL10/SLAMF1/CCR2/IL12A/ACTL6B/PIK3R6/CD83/CD70/TNFSF9/AIF1	25
GO:0010952	positive regulation of peptidase activity	15/660	138/15040	0.00107553	0.0498146	0.0452855	EGLN3/TNF/AGER/MYC/TNFSF15/FYN/NKX3-1/F2R/PIDD1/LGMN/FAM162A/FAS/EFNA3/SMAD3/ACER2	15

## Sheet: 3 - all treatments DEGs
ID	Description	GeneRatio	BgRatio	pvalue	p.adjust	qvalue	geneID	Count
GO:0002476	antigen processing and presentation of endogenous peptide antigen via MHC class Ib	5/259	11/15040	6.18603e-07	0.000489504	0.000435119	ULBP2/ULBP3/RAET1L/ULBP1/RAET1G	5
GO:0002484	antigen processing and presentation of endogenous peptide antigen via MHC class I via ER pathway	5/259	11/15040	6.18603e-07	0.000489504	0.000435119	ULBP2/ULBP3/RAET1L/ULBP1/RAET1G	5
GO:0002486	antigen processing and presentation of endogenous peptide antigen via MHC class I via ER pathway, TAP-independent	5/259	11/15040	6.18603e-07	0.000489504	0.000435119	ULBP2/ULBP3/RAET1L/ULBP1/RAET1G	5
GO:0008202	steroid metabolic process	18/259	261/15040	6.37478e-07	0.000489504	0.000435119	ABCA1/INSIG1/HMGCR/SPP1/OSBPL5/DHCR7/GNB3/ACLY/CYP1A1/HMGCS1/NSDHL/MVD/FDPS/ATP8B1/TNF/TTC39B/LGMN/STS	18
GO:0008203	cholesterol metabolic process	12/259	116/15040	7.42123e-07	0.000489504	0.000435119	ABCA1/INSIG1/HMGCR/OSBPL5/DHCR7/GNB3/ACLY/HMGCS1/NSDHL/MVD/FDPS/TTC39B	12
GO:0002428	antigen processing and presentation of peptide antigen via MHC class Ib	5/259	12/15040	1.04556e-06	0.000557459	0.000495523	ULBP2/ULBP3/RAET1L/ULBP1/RAET1G	5
GO:0006695	cholesterol biosynthetic process	8/259	48/15040	1.44369e-06	0.000557459	0.000495523	INSIG1/HMGCR/DHCR7/ACLY/HMGCS1/NSDHL/MVD/FDPS	8
GO:1902653	secondary alcohol biosynthetic process	8/259	48/15040	1.44369e-06	0.000557459	0.000495523	INSIG1/HMGCR/DHCR7/ACLY/HMGCS1/NSDHL/MVD/FDPS	8
GO:1902652	secondary alcohol metabolic process	12/259	124/15040	1.52126e-06	0.000557459	0.000495523	ABCA1/INSIG1/HMGCR/OSBPL5/DHCR7/GNB3/ACLY/HMGCS1/NSDHL/MVD/FDPS/TTC39B	12
GO:0016125	sterol metabolic process	12/259	127/15040	1.96239e-06	0.000597793	0.000531376	ABCA1/INSIG1/HMGCR/OSBPL5/DHCR7/GNB3/ACLY/HMGCS1/NSDHL/MVD/FDPS/TTC39B	12
GO:0048002	antigen processing and presentation of peptide antigen	8/259	50/15040	1.99385e-06	0.000597793	0.000531376	SLC11A1/ULBP2/ULBP3/RAET1L/ULBP1/RAET1G/FCGR1A/LGMN	8
GO:0016126	sterol biosynthetic process	8/259	53/15040	3.14806e-06	0.000865193	0.000769066	INSIG1/HMGCR/DHCR7/ACLY/HMGCS1/NSDHL/MVD/FDPS	8
GO:0008299	isoprenoid biosynthetic process	6/259	27/15040	5.37706e-06	0.00128374	0.00114111	HMGCR/CYP1A1/HMGCS1/MVD/FDPS/ALDH8A1	6
GO:0002475	antigen processing and presentation via MHC class Ib	5/259	16/15040	5.44945e-06	0.00128374	0.00114111	ULBP2/ULBP3/RAET1L/ULBP1/RAET1G	5
GO:0001916	positive regulation of T cell mediated cytotoxicity	6/259	28/15040	6.74534e-06	0.00139038	0.00123591	ULBP2/ULBP3/RAET1L/ULBP1/RAET1G/IL23A	6
GO:0002474	antigen processing and presentation of peptide antigen via MHC class I	6/259	28/15040	6.74534e-06	0.00139038	0.00123591	ULBP2/ULBP3/RAET1L/ULBP1/RAET1G/FCGR1A	6
GO:0019885	antigen processing and presentation of endogenous peptide antigen via MHC class I	5/259	17/15040	7.6118e-06	0.00147669	0.00131262	ULBP2/ULBP3/RAET1L/ULBP1/RAET1G	5
GO:0002483	antigen processing and presentation of endogenous peptide antigen	5/259	18/15040	1.03917e-05	0.00187393	0.00166573	ULBP2/ULBP3/RAET1L/ULBP1/RAET1G	5
GO:1901615	organic hydroxy compound metabolic process	23/259	483/15040	1.07958e-05	0.00187393	0.00166573	TPH2/ABCA1/INSIG1/PLB1/HMGCR/OSBPL5/DHCR7/GNB3/ACLY/CYP1A1/HMGCS1/NSDHL/MVD/FDPS/ATP8B1/TNF/TTC39B/PSAT1/SLC7A11/ITPKA/LGMN/PCK2/DOLK	23
GO:0002824	positive regulation of adaptive immune response based on somatic recombination of immune receptors built from immunoglobulin superfamily domains	10/259	105/15040	1.32347e-05	0.0021824	0.00193992	SLC11A1/ULBP2/ULBP3/RAET1L/ULBP1/RAET1G/FCGR1A/IL23A/TNF/CCR2	10
GO:1901617	organic hydroxy compound biosynthetic process	14/259	213/15040	1.978e-05	0.00290097	0.00257866	TPH2/INSIG1/HMGCR/DHCR7/ACLY/HMGCS1/NSDHL/MVD/FDPS/TNF/PSAT1/SLC7A11/ITPKA/PCK2	14
GO:0002821	positive regulation of adaptive immune response	10/259	110/15040	1.99551e-05	0.00290097	0.00257866	SLC11A1/ULBP2/ULBP3/RAET1L/ULBP1/RAET1G/FCGR1A/IL23A/TNF/CCR2	10
GO:0019882	antigen processing and presentation	9/259	88/15040	2.02312e-05	0.00290097	0.00257866	SLC11A1/ULBP2/ULBP3/RAET1L/ULBP1/RAET1G/FCGR1A/CCR7/LGMN	9
GO:0001909	leukocyte mediated cytotoxicity	10/259	112/15040	2.33671e-05	0.00321102	0.00285427	PIK3R6/ULBP2/ULBP3/RAET1L/ULBP1/RAET1G/FCGR1A/IL23A/SLAMF7/SERPINB9	10
GO:0003333	amino acid transmembrane transport	9/259	92/15040	2.89767e-05	0.00367558	0.00326721	SLC11A1/SLC6A12/TNF/SLC1A4/SLC7A11/RGS2/SLC3A2/SLC7A5/LRRC8A	9
GO:0019883	antigen processing and presentation of endogenous antigen	5/259	22/15040	3.01872e-05	0.00368731	0.00327763	ULBP2/ULBP3/RAET1L/ULBP1/RAET1G	5
GO:0006066	alcohol metabolic process	17/259	317/15040	3.64698e-05	0.00415711	0.00369524	ABCA1/INSIG1/PLB1/HMGCR/OSBPL5/DHCR7/GNB3/ACLY/CYP1A1/HMGCS1/NSDHL/MVD/FDPS/TTC39B/ITPKA/PCK2/DOLK	17
GO:0001914	regulation of T cell mediated cytotoxicity	6/259	37/15040	3.65543e-05	0.00415711	0.00369524	ULBP2/ULBP3/RAET1L/ULBP1/RAET1G/IL23A	6
GO:0046165	alcohol biosynthetic process	10/259	122/15040	4.89601e-05	0.00538234	0.00478434	INSIG1/HMGCR/DHCR7/ACLY/HMGCS1/NSDHL/MVD/FDPS/ITPKA/PCK2	10
GO:0001910	regulation of leukocyte mediated cytotoxicity	8/259	77/15040	5.23541e-05	0.00556981	0.00495098	PIK3R6/ULBP2/ULBP3/RAET1L/ULBP1/RAET1G/IL23A/SERPINB9	8
GO:0006090	pyruvate metabolic process	9/259	106/15040	8.88711e-05	0.00915927	0.00814164	HK2/PFKL/PGK1/ALDOC/DDIT4/NR4A3/PCK2/PDK2/CBFA2T3	9
GO:0002706	regulation of lymphocyte mediated immunity	11/259	158/15040	9.23126e-05	0.00922566	0.00820065	PIK3R6/ULBP2/ULBP3/RAET1L/ULBP1/RAET1G/FCGR1A/IL23A/TNF/CCR2/SERPINB9	11
GO:0001913	T cell mediated cytotoxicity	6/259	44/15040	0.000100353	0.00951707	0.00845968	ULBP2/ULBP3/RAET1L/ULBP1/RAET1G/IL23A	6
GO:0015749	monosaccharide transmembrane transport	9/259	109/15040	0.000110333	0.0101077	0.00898468	TRIB3/PID1/HK2/NR4A3/TNF/SLC23A1/OCLN/SESN2/SLC45A1	9
GO:0002687	positive regulation of leukocyte migration	10/259	136/15040	0.000122368	0.0106779	0.00949151	C3AR1/CCR7/IL23A/TNF/VEGFA/LGMN/CCR2/DAPK2/TNFRSF18/AIF1	10
GO:0042267	natural killer cell mediated cytotoxicity	7/259	65/15040	0.000123032	0.0106779	0.00949151	PIK3R6/ULBP2/ULBP3/ULBP1/RAET1G/SLAMF7/SERPINB9	7
GO:0089718	amino acid import across plasma membrane	6/259	46/15040	0.000129385	0.010933	0.00971826	TNF/SLC1A4/SLC7A11/RGS2/SLC3A2/SLC7A5	6
GO:1902475	L-alpha-amino acid transmembrane transport	7/259	66/15040	0.000135633	0.010933	0.00971826	SLC11A1/TNF/SLC1A4/SLC7A11/RGS2/SLC3A2/SLC7A5	7
GO:0002690	positive regulation of leukocyte chemotaxis	8/259	88/15040	0.000135916	0.010933	0.00971826	C3AR1/CCR7/IL23A/VEGFA/LGMN/CCR2/DAPK2/AIF1	8
GO:0002228	natural killer cell mediated immunity	7/259	67/15040	0.000149261	0.0117206	0.0104184	PIK3R6/ULBP2/ULBP3/ULBP1/RAET1G/SLAMF7/SERPINB9	7
GO:0031341	regulation of cell killing	8/259	90/15040	0.000159138	0.0122055	0.0108494	PIK3R6/ULBP2/ULBP3/RAET1L/ULBP1/RAET1G/IL23A/SERPINB9	8
GO:0006084	acetyl-CoA metabolic process	5/259	31/15040	0.000171607	0.0128628	0.0114336	ACLY/HMGCS1/MVD/TDO2/PDK2	5
GO:0002699	positive regulation of immune effector process	13/259	230/15040	0.000180856	0.0132547	0.0117821	ULBP2/ULBP3/RAET1L/ULBP1/RAET1G/FCGR1A/NR4A3/IL23A/TNF/IL5/CCR2/SLC7A5/CD300A	13
GO:1905039	carboxylic acid transmembrane transport	10/259	144/15040	0.000195954	0.0140491	0.0124882	SLC11A1/SLC6A12/TNF/SLC1A4/SLC7A11/SLC23A1/RGS2/SLC3A2/SLC7A5/LRRC8A	10
GO:1903825	organic acid transmembrane transport	10/259	145/15040	0.000207338	0.0145489	0.0129325	SLC11A1/SLC6A12/TNF/SLC1A4/SLC7A11/SLC23A1/RGS2/SLC3A2/SLC7A5/LRRC8A	10
GO:0034219	carbohydrate transmembrane transport	9/259	119/15040	0.000215661	0.0148177	0.0131714	TRIB3/PID1/HK2/NR4A3/TNF/SLC23A1/OCLN/SESN2/SLC45A1	9
GO:0001912	positive regulation of leukocyte mediated cytotoxicity	6/259	52/15040	0.000257994	0.0173646	0.0154353	ULBP2/ULBP3/RAET1L/ULBP1/RAET1G/IL23A	6
GO:0051347	positive regulation of transferase activity	17/259	377/15040	0.000297271	0.019608	0.0174295	TRIB3/SLC11A1/PIK3R6/TNFSF15/FCGR1A/CCR7/IL23A/TNF/VEGFA/ADRA2A/STOX1/FERMT2/MAGEA2/MAGEA2B/MAGEC2/EPHA8/CD300A	17
GO:0006694	steroid biosynthetic process	10/259	152/15040	0.000303644	0.0196357	0.0174541	INSIG1/HMGCR/DHCR7/ACLY/CYP1A1/HMGCS1/NSDHL/MVD/FDPS/TNF	10
GO:0002703	regulation of leukocyte mediated immunity	12/259	214/15040	0.000343047	0.0209513	0.0186235	PIK3R6/ULBP2/ULBP3/RAET1L/ULBP1/RAET1G/FCGR1A/IL23A/TNF/CCR2/SERPINB9/CD300A	12
GO:0050798	activated T cell proliferation	5/259	36/15040	0.00035496	0.0212847	0.0189199	IGFBP2/IL23A/FYN/IL2RA/ICOSLG	5
GO:0002711	positive regulation of T cell mediated immunity	6/259	56/15040	0.000388517	0.0228809	0.0203387	ULBP2/ULBP3/RAET1L/ULBP1/RAET1G/IL23A	6
GO:1904659	glucose transmembrane transport	8/259	104/15040	0.000430138	0.0244777	0.0217581	TRIB3/PID1/HK2/NR4A3/TNF/OCLN/SESN2/SLC45A1	8
GO:0050900	leukocyte migration	16/259	354/15040	0.000435195	0.0244777	0.0217581	C3AR1/CCR7/IL23A/TNF/PLEC/VEGFA/FYN/LGMN/SELPLG/CD34/PTPRO/CCR2/DAPK2/TNFRSF18/CD300A/AIF1	16
GO:0002449	lymphocyte mediated immunity	13/259	252/15040	0.000437897	0.0244777	0.0217581	PIK3R6/ULBP2/ULBP3/RAET1L/ULBP1/RAET1G/FCGR1A/C1QA/IL23A/TNF/SLAMF7/CCR2/SERPINB9	13
GO:0001906	cell killing	10/259	161/15040	0.000479919	0.0263101	0.023387	PIK3R6/ULBP2/ULBP3/RAET1L/ULBP1/RAET1G/FCGR1A/IL23A/SLAMF7/SERPINB9	10
GO:0002709	regulation of T cell mediated immunity	7/259	81/15040	0.000486634	0.0263101	0.023387	ULBP2/ULBP3/RAET1L/ULBP1/RAET1G/IL23A/CCR2	7
GO:0031343	positive regulation of cell killing	6/259	59/15040	0.000516474	0.0268372	0.0238555	ULBP2/ULBP3/RAET1L/ULBP1/RAET1G/IL23A	6
GO:0002708	positive regulation of lymphocyte mediated immunity	8/259	107/15040	0.000520794	0.0268372	0.0238555	ULBP2/ULBP3/RAET1L/ULBP1/RAET1G/FCGR1A/IL23A/TNF	8
GO:0008645	hexose transmembrane transport	8/259	107/15040	0.000520794	0.0268372	0.0238555	TRIB3/PID1/HK2/NR4A3/TNF/OCLN/SESN2/SLC45A1	8
GO:0015807	L-amino acid transport	7/259	83/15040	0.000564392	0.0286364	0.0254548	SLC11A1/TNF/SLC1A4/SLC7A11/RGS2/SLC3A2/SLC7A5	7
GO:0002822	regulation of adaptive immune response based on somatic recombination of immune receptors built from immunoglobulin superfamily domains	10/259	166/15040	0.000609981	0.0304805	0.027094	SLC11A1/ULBP2/ULBP3/RAET1L/ULBP1/RAET1G/FCGR1A/IL23A/TNF/CCR2	10
GO:0002697	regulation of immune effector process	15/259	332/15040	0.000657044	0.0320286	0.0284701	PIK3R6/ULBP2/ULBP3/RAET1L/ULBP1/RAET1G/FCGR1A/NR4A3/IL23A/TNF/IL5/CCR2/SLC7A5/SERPINB9/CD300A	15
GO:0006720	isoprenoid metabolic process	8/259	111/15040	0.000665131	0.0320286	0.0284701	PLB1/HMGCR/CYP1A1/HMGCS1/MVD/FDPS/ALDH8A1/DOLK	8
GO:0006865	amino acid transport	9/259	139/15040	0.000678643	0.0320286	0.0284701	SLC11A1/SLC6A12/TNF/SLC1A4/SLC7A11/RGS2/SLC3A2/SLC7A5/LRRC8A	9
GO:0005996	monosaccharide metabolic process	12/259	231/15040	0.000679806	0.0320286	0.0284701	FUOM/HK2/PFKL/GNB3/PGK1/ALDOC/UST/TNF/SLC23A1/SESN2/PCK2/PDK2	12
GO:0008643	carbohydrate transport	9/259	142/15040	0.000791126	0.0357415	0.0317705	TRIB3/PID1/HK2/NR4A3/TNF/SLC23A1/OCLN/SESN2/SLC45A1	9
GO:0045859	regulation of protein kinase activity	18/259	450/15040	0.00082126	0.0366016	0.032535	TRIB3/SLC11A1/PIK3R6/TNFSF15/FCGR1A/CCR7/IL23A/TNF/DEPTOR/TRIB1/VEGFA/RGS2/ADRA2A/PTPRO/STOX1/FERMT2/CDK5R1/CD300A	18
GO:0002443	leukocyte mediated immunity	15/259	342/15040	0.000888977	0.0385865	0.0342994	PIK3R6/ULBP2/ULBP3/RAET1L/ULBP1/RAET1G/FCGR1A/C1QA/NR4A3/IL23A/TNF/SLAMF7/CCR2/SERPINB9/CD300A	15
GO:0002688	regulation of leukocyte chemotaxis	8/259	116/15040	0.000889198	0.0385865	0.0342994	C3AR1/CCR7/IL23A/VEGFA/LGMN/CCR2/DAPK2/AIF1	8
GO:0008015	blood circulation	18/259	454/15040	0.000908654	0.0387104	0.0344095	ATP1A3/GNB3/ACTA2/C3AR1/TNF/PLEC/VEGFA/KEL/EHD3/MYOF/OCLN/GUCY1B1/RGS2/ADRA2A/PTPRO/FERMT2/AVPR2/KCNG2	18
GO:1903039	positive regulation of leukocyte cell-cell adhesion	12/259	239/15040	0.000915527	0.0387104	0.0344095	IGFBP2/PIK3R6/CD83/CCR7/NR4A3/IL23A/TNF/FYN/IL2RA/ICOSLG/CCR2/AIF1	12
GO:0002437	inflammatory response to antigenic stimulus	6/259	66/15040	0.000942233	0.0392908	0.0349254	FCGR1A/CCR7/TNF/FYN/IL2RA/KDM6B	6
GO:0002685	regulation of leukocyte migration	11/259	209/15040	0.00101527	0.0403418	0.0358596	C3AR1/CCR7/IL23A/TNF/VEGFA/LGMN/CCR2/DAPK2/TNFRSF18/CD300A/AIF1	11
GO:0002819	regulation of adaptive immune response	10/259	180/15040	0.00113668	0.0446284	0.03967	SLC11A1/ULBP2/ULBP3/RAET1L/ULBP1/RAET1G/FCGR1A/IL23A/TNF/CCR2	10
GO:0097193	intrinsic apoptotic signaling pathway	13/259	280/15040	0.00116373	0.0450341	0.0400307	TRIB3/CHAC1/BNIP3/DDIT4/TNF/FYN/PYCR1/HERPUD1/ELL3/PDK2/DAPK2/MAGEA3/ZNF385A	13
GO:0003018	vascular process in circulatory system	12/259	246/15040	0.00117433	0.0450341	0.0400307	ACTA2/TNF/PLEC/VEGFA/SLC1A4/KEL/OCLN/RGS2/ADRA2A/FERMT2/AVPR2/SLC7A5	12
GO:0010827	regulation of glucose transmembrane transport	6/259	69/15040	0.00119102	0.0451493	0.040133	TRIB3/PID1/HK2/NR4A3/TNF/OCLN	6

## Sheet: 4 - Ibr+AS DEGs
ID	Description	GeneRatio	BgRatio	pvalue	p.adjust	qvalue	geneID	Count
GO:0002250	adaptive immune response	58/1203	397/15040	5.13876e-06	0.0222246	0.0214201	IRF1/TNFRSF13C/CD274/MSH2/BACH2/PRDM1/PRKD2/CTSC/BCL3/CD79A/FOXJ1/PRKCQ/C17orf99/IRF7/NFKBID/JAM3/RNF19B/HSPD1/DENND1B/CD86/CD84/CD79B/TFRC/BCL6/IL12A/IL12RB1/EXO1/IL17RA/FCRL4/ZBTB7B/ATAD5/TNFRSF13B/IL7R/C8B/C8A/RAP1GAP2/C8G/CD1A/CD1C/HLA-F/HLA-A/HLA-B/HLA-C/AHR/ZC3H12A/PVR/IL18BP/SWAP70/PAG1/RAPGEF3/SIPA1/PRF1/TNFRSF17/CD40LG/JCHAIN/IL4I1/JAG1/IL21R	58
GO:0070231	T cell apoptotic process	15/1203	52/15040	8.52498e-06	0.0222246	0.0214201	CD274/PRKD2/GIMAP8/BCL3/PRKCQ/ZC3H8/LMBR1L/GPAM/BMP4/IL7R/TSC22D3/BCL2L11/FASLG/BCL2/EBF4	15
GO:0070232	regulation of T cell apoptotic process	12/1203	36/15040	1.3307e-05	0.0231275	0.0222904	CD274/PRKD2/GIMAP8/BCL3/PRKCQ/ZC3H8/GPAM/BMP4/IL7R/TSC22D3/BCL2L11/BCL2	12
GO:0006751	glutathione catabolic process	6/1203	10/15040	4.10039e-05	0.0410754	0.0395885	GGTLC2/GGTLC3/GGT2P/GGTLC1/GGT1/DPEP1	6
GO:1901748	leukotriene D4 metabolic process	6/1203	10/15040	4.10039e-05	0.0410754	0.0395885	GGTLC2/GGTLC3/GGT2P/GGTLC1/GGT1/DPEP1	6
GO:0042113	B cell activation	40/1203	261/15040	4.98616e-05	0.0410754	0.0395885	TNFRSF13C/LGALS1/SHB/MSH2/BCL3/CD79A/FOXJ1/C17orf99/KLF6/PLCL2/IRS2/HHEX/HSPD1/TBC1D10C/CD86/CD79B/TFRC/BCL6/POU2AF1/HDAC5/EXO1/ATAD5/TNFRSF13B/IL7R/TCF3/IRF8/LYL1/AHR/PIK3R3/SWAP70/PRLR/CD40LG/BCL2/IL4I1/CMTM7/CD180/IL7/ZFP36L1/CHRNB2/NHEJ1	40
GO:0070227	lymphocyte apoptotic process	17/1203	74/15040	5.77103e-05	0.0410754	0.0395885	CD274/PRKD2/GIMAP8/BCL3/PRKCQ/IRS2/ZC3H8/LMBR1L/GPAM/BCL6/BMP4/IL7R/TSC22D3/BCL2L11/FASLG/BCL2/EBF4	17
GO:0070228	regulation of lymphocyte apoptotic process	14/1203	54/15040	6.30232e-05	0.0410754	0.0395885	CD274/PRKD2/GIMAP8/BCL3/PRKCQ/IRS2/ZC3H8/GPAM/BCL6/BMP4/IL7R/TSC22D3/BCL2L11/BCL2	14
GO:0002460	adaptive immune response based on somatic recombination of immune receptors built from immunoglobulin superfamily domains	40/1203	267/15040	8.33693e-05	0.046551	0.044866	CD274/MSH2/BACH2/CTSC/BCL3/FOXJ1/PRKCQ/C17orf99/IRF7/NFKBID/HSPD1/DENND1B/TFRC/BCL6/IL12A/IL12RB1/EXO1/IL17RA/ZBTB7B/ATAD5/IL7R/C8B/C8A/C8G/CD1A/CD1C/HLA-F/HLA-A/HLA-B/HLA-C/AHR/ZC3H12A/PVR/IL18BP/SWAP70/PRF1/CD40LG/IL4I1/JAG1/IL21R	40
GO:0070661	leukocyte proliferation	44/1203	305/15040	9.31412e-05	0.046551	0.044866	ENPP3/IRF1/TNFRSF13C/PTK2/CD274/SHB/CD79A/FOXJ1/PRKCQ/PNP/PLCL2/CNN2/IRS2/HHEX/HELLS/LMBR1L/CBLB/HSPD1/GPAM/CD86/TFRC/BCL6/IL12A/BMP4/IL12RB1/GBA1/ZBTB7B/ATAD5/TNFRSF13B/IL7R/PSMB10/CD151/HLA-A/AHR/RASAL3/PRLR/CD40LG/BCL2/IL4I1/CD180/IL7/SPTA1/CHRNB2/TNFSF9	44
GO:0007264	small GTPase mediated signal transduction	61/1203	468/15040	9.8209e-05	0.046551	0.044866	DOK6/SQSTM1/CELSR1/RGL2/FGD2/CYTH4/CD2AP/FGD3/RAPGEF5/RRAS/RHOB/WASF1/SPRY1/RAB4B/ARHGEF40/RASA3/ARHGEF3/KALRN/STMN3/ARHGAP5/BCL6/RASGRP2/RHOH/DOK3/HACD3/DOCK6/SH2D3A/DHCR24/RAP1GAP2/ARHGAP4/ARHGAP45/RALGDS/BCAR3/DAB2IP/RAB30/SWAP70/RASA2/TGM2/RAPGEF3/KSR2/SIPA1/PLD1/RASAL3/PLEKHG3/RAB15/NTN1/RGS19/ARHGAP9/DEF6/CYTH1/ARL3/EPS8/RASA4/RASA4B/GMIP/F2RL3/RANGRF/FRMD7/SH2D3C/P2RY8/RHOU	61

## Sheet: 5 - cyan
Column1	Column2	Column3	Column4	Column5	Column6	Column7	Column8	Column9
ID	Description	GeneRatio	BgRatio	pvalue	p.adjust	qvalue	geneID	Count

## Sheet: 6 - darkmagenta
ID	Description	GeneRatio	BgRatio	pvalue	p.adjust	qvalue	geneID	Count
GO:0050851	antigen receptor-mediated signaling pathway	72/3317	166/15040	6.01008e-10	2.45585e-06	2.22349e-06	HLA-A/EZR/HLA-DQB1/SYK/ZC3H12A/BAX/PRKD2/KCNN4/ELF1/EIF2B4/CD79A/IKBKB/PLCL2/SOS1/TESPA1/NCKAP1L/FOXP1/NFKBID/TRAF6/RBCK1/LYN/CD22/CD8B/CACNB3/RIPK2/PLCG1/DGKZ/PTPN22/ADA/CBLB/SLC39A10/SPPL3/BANK1/ICOSLG/CD160/LAPTM5/PTPRC/NFATC2/MNDA/RNF31/LAT2/CD79B/CD3G/FCGR2B/RELA/NFKBIA/PTPN6/PVRIG/FCHO1/GPS2/CARD11/LCP2/SPG21/CD19/PRKCB/BTK/CSK/PDE4B/PHPT1/PIK3CD/ABL1/GBP1/BCL10/CMTM3/CD247/GRB2/CCR7/UBE2N/…	72
GO:0016236	macroautophagy	113/3317	303/15040	8.62663e-10	2.45585e-06	2.22349e-06	RNF41/PIP4K2C/SQSTM1/IRGM/HDAC10/EXOC4/NRBP2/VPS28/HMOX1/TOM1/CHMP5/CHMP2A/SESN1/TRIM13/RUBCNL/OPTN/ATP6V0B/RHEB/TGFB1/ATG7/EXOC7/MTMR14/SUPT5H/ATG16L2/RNF213/STING1/HGS/FEZ2/VPS36/DDRGK1/ULK1/VPS16/TRAF6/RB1CC1/ATP6V1H/ATG101/CHMP4B/MAP1LC3A/HTRA2/AUP1/STBD1/RIPK2/ATG13/AMBRA1/PIK3C2B/NOD2/LRRK2/CTSD/TEX264/TCIRG1/VTI1A/ERN1/RNF31/STX12/UFC1/SNX32/GABARAPL1/CAPN1/FYCO1/ATG2A/NBR1/AP4M1/RETREG3/A…	113
GO:0002181	cytoplasmic translation	59/3317	128/15040	1.25683e-09	2.45585e-06	2.22349e-06	EIF3E/EIF3H/RPS18/RPL3/EIF3D/RPS6/RPL8/RPL31/RPS5/RPS14/RPL28/RPL18/RPL32/RPS8/MIF4GD/METTL3/RPL15/EIF3K/RPL29/EIF3F/NCK1/RPL7/RPS24/EIF2AK4/RPS10/RPLP2/RPL24/RPLP0/RPL4/RPS4X/RPL35A/RPL18A/RPS17/RPL11/FAU/RPL27/UBA52/RPL22L1/CPEB2/RPL9/RPL19/RPL26/EIF3G/MCTS1/FMR1/RPL13/RPS15/RPL23/RPL13A/RPL22/RPL21/RPS13/RPL36/EIF2B3/RACK1/RPS28/EIF2S2/RPS27A/RPL34	59
GO:0010498	proteasomal protein catabolic process	164/3317	495/15040	5.282e-09	7.74077e-06	7.00838e-06	RNF41/TRIM39/RNF19A/BAG6/EIF3H/DERL1/UBE2B/DESI1/PHF20L1/UBE2H/SHARPIN/FBXL6/FBXO7/WFS1/TOPORS/DCAF12/ANKIB1/GCLC/SOCS5/ERLEC1/AKIRIN2/FBXO48/RNF144A/FBXL4/RCN3/NOP53/TRIM13/APOE/FBXL2/HECTD3/SUMO2/TMUB1/NUB1/UBXN4/SIRT2/RNF121/NHLRC3/TRIM21/CHFR/RNF14/DDRGK1/CDC16/RBCK1/HM13/FHIT/HSP90B1/RMND5A/ARMC8/ITCH/TRPC4AP/EDEM2/MMP24-AS1-EDEM2/BMAL1/UBE2W/FBXW7/ENC1/AUP1/WNT10B/PSME3IP1/AMBRA1/TRIM45/FBX…	164
GO:0007033	vacuole organization	84/3317	214/15040	8.2366e-09	9.65659e-06	8.74294e-06	PIP4K2C/IRGM/TFEB/ATP6V1F/TOM1/CHMP5/CHMP2A/FIG4/ATP6V0B/ATG7/ATG16L2/STING1/LAMTOR1/FEZ2/FHIP1B/ULK1/TPP1/VPS16/TRAF6/RB1CC1/ATP6V1H/ATG101/CHMP4B/MAP1LC3A/HEXB/P2RX7/STBD1/ACP2/ATG13/AMBRA1/VPS18/AKTIP/PIK3C2B/LRRK2/CTSD/TPCN2/TCIRG1/LAPTM5/HPS4/STX12/VPS33B/VPS11/ATF2/GABARAPL1/ATG2A/AP4M1/HSD17B1/ATG14/ATG9A/CREG1/TFE3/WDR45/ATP13A2/RNASEK/WIPI2/PHF23/GABARAP/ATP6V1D/MFN2/ANXA2/TMEM175/EFNB1/…	84
GO:0009896	positive regulation of catabolic process	162/3317	494/15040	1.45847e-08	1.42493e-05	1.29011e-05	RNF41/PAN2/PIP4K2C/SQSTM1/ZC3H12D/IRGM/TNF/RNF19A/BAG6/EZR/DXO/DEPTOR/SGSM3/TNRC6B/AGTPBP1/GTPBP1/GGA1/HSF1/TFEB/VPS28/HMOX1/TOM1/FBXO7/WFS1/ANKIB1/GCLC/SOCS5/CNOT3/RNF144A/ZC3H12A/SESN1/BAX/AGBL4/NOP53/ZC3HAV1/TRIM13/APOE/SUMO2/OPTN/NUB1/ATG7/EGLN2/TTC5/AKT2/SUPT5H/ZFP36/SIRT2/METTL3/STING1/ADAM9/DND1/FOXO1/TRIM21/IRS2/CHFR/RNF14/NDFIP1/DDRGK1/ULK1/PAN3/RB1CC1/ATG101/TRIM23/ITCH/FBXW7/GPD1/P2RX7…	162
GO:0002764	immune response-regulating signaling pathway	137/3317	407/15040	3.30279e-08	2.76585e-05	2.50416e-05	FLOT1/HLA-A/IRGM/TNF/BAG6/EZR/GRAMD4/HLA-DQB1/IRF1/PLA2G6/LRRC14/RIGI/APPL2/SYK/NINJ1/ZC3H12A/IRF3/BAX/NOP53/PRKD2/MARK4/FBXL2/KCNN4/ELF1/EIF2B4/CD79A/IKBKB/SIRT2/NMI/STING1/PLCL2/MAVS/SOS1/TESPA1/NCKAP1L/FOXP1/NFKBID/TRAF6/SLC15A4/TARBP2/MAP3K1/RBCK1/LYN/CD22/CD8B/ITCH/ERBIN/NR1H3/CACNB3/OAS3/RIPK2/PLCG1/DGKZ/PTPN22/ADA/IRAK4/CBLB/CYLD/NOD2/CD47/CD40/SLC39A10/MAPKAPK3/TIRAP/BTLA/SPPL3/OASL/BANK1…	137
GO:0002757	immune response-activating signaling pathway	131/3317	387/15040	4.54773e-08	3.33235e-05	3.01706e-05	FLOT1/HLA-A/IRGM/TNF/BAG6/EZR/GRAMD4/HLA-DQB1/IRF1/PLA2G6/LRRC14/RIGI/APPL2/SYK/NINJ1/ZC3H12A/IRF3/BAX/NOP53/PRKD2/MARK4/FBXL2/KCNN4/ELF1/EIF2B4/CD79A/IKBKB/SIRT2/NMI/STING1/PLCL2/MAVS/SOS1/TESPA1/NCKAP1L/FOXP1/NFKBID/TRAF6/SLC15A4/TARBP2/RBCK1/LYN/CD22/CD8B/ITCH/ERBIN/NR1H3/CACNB3/OAS3/RIPK2/PLCG1/DGKZ/PTPN22/ADA/IRAK4/CBLB/CYLD/NOD2/CD47/CD40/SLC39A10/MAPKAPK3/TIRAP/SPPL3/OASL/BANK1/ICOSLG/CD16…	131
GO:0042176	regulation of protein catabolic process	116/3317	337/15040	9.76064e-08	5.92659e-05	5.36585e-05	RNF41/AGAP2/TRIM39/TNF/RNF19A/BAG6/EZR/EIF3H/DESI1/PHF20L1/SGSM3/GGA1/VPS28/WFS1/ANKIB1/RIC1/RGP1/GCLC/SOCS5/EEF1A1/RNF144A/ODC1/NOP53/APOE/SUMO2/NUB1/ATG7/EGLN2/SIRT2/HGS/ADAM9/FOXO1/CHFR/RNF14/NDFIP1/DDRGK1/FHIT/ITCH/FBXW7/WNT10B/PSME3IP1/CBLB/CTSA/NKD1/MYLIP/LRRK2/RNF19B/LPCAT1/HFE/IL10/GPX1/USP19/ZFAND2A/PSME1/PSME2/RHBDD3/FURIN/VPS11/DEDD/OAZ3/RPL11/CDKN1B/RELA/LRIG2/ADAM8/COP1/ARAF/USP8/TIM…	116
GO:0010506	regulation of autophagy	112/3317	323/15040	1.04738e-07	5.92659e-05	5.36585e-05	RNF41/PIP4K2C/SQSTM1/IRGM/DEPTOR/EXOC4/NRBP2/TFEB/HMOX1/TOM1/FBXO7/DCAF12/EEF1A1/ZC3H12A/SESN1/TRIM13/FBXL2/OPTN/ATP6V0B/RHEB/KDM4A/EXOC7/SUPT5H/SIRT2/STING1/FEZ2/FOXO1/TRIM21/ULK1/RB1CC1/ATP6V1H/ATG101/TRIM23/CHMP4B/FBXW7/HTRA2/RIPK2/ATG13/AMBRA1/PTPN22/NOD2/CTSA/LRRK2/NPRL2/TPCN2/CISD2/DHRSX/GPR137B/IL10/ERN1/RNF31/MCL1/IL10RA/SNX32/KAT5/FZD5/CAPN1/FYCO1/ATG2A/PSAP/KLHL22/ATG14/STAT3/TECPR1/TBC…	112
GO:1903008	organelle disassembly	57/3317	135/15040	1.11731e-07	5.92659e-05	5.36585e-05	RNF41/SQSTM1/IRGM/PLIN2/FBXO7/FBXL4/OPTN/ATG7/STING1/DDRGK1/ULK1/MTIF3/RB1CC1/MAP1LC3A/FBXW7/HTRA2/ZFAND1/ATG13/AMBRA1/PNPLA2/NOD2/TEX264/CISD2/DYRK3/CTSK/UFC1/KAT5/GABARAPL1/FZD5/FIS1/ATG2A/RETREG3/MARK2/ATG14/MUL1/ATG9A/RETREG2/STX5/HDAC6/HIF1A/WDR45/ATP13A2/WIPI2/GABARAP/MFN2/GBA1/OGT/HAX1/MCTS1/PLIN3/TSC2/TAFAZZIN/FUNDC2/RETREG1/GABARAPL2/TOMM7/ATP5IF1	57
GO:0019646	aerobic electron transport chain	41/3317	86/15040	1.28566e-07	5.92659e-05	5.36585e-05	NDUFA6/NDUFB9/COX5B/NDUFA3/AFG1L/UQCRH/UQCRHL/NDUFC2-KCTD14/NDUFC2/NDUFA2/COX6B1/COQ9/NDUFB8/NDUFV3/ISCU/NDUFS2/COX8A/UQCC3/NDUFB7/NDUFB10/NDUFS7/COX4I1/ND1/ND2/COX1/COX2/COX3/ND3/ND4L/ND4/ND5/ND6/CYTB/COX7A2/NDUFS6/COX7A2L/NDUFS4/NDUFA1/NDUFA4/NDUFC1/NDUFS5	41
GO:0043161	proteasome-mediated ubiquitin-dependent protein catabolic process	141/3317	431/15040	1.48161e-07	5.92659e-05	5.36585e-05	TRIM39/RNF19A/BAG6/EIF3H/DERL1/UBE2B/DESI1/PHF20L1/UBE2H/SHARPIN/FBXL6/FBXO7/WFS1/TOPORS/DCAF12/ANKIB1/GCLC/SOCS5/ERLEC1/AKIRIN2/FBXO48/RNF144A/FBXL4/NOP53/TRIM13/FBXL2/HECTD3/SUMO2/TMUB1/NUB1/UBXN4/SIRT2/RNF121/NHLRC3/CHFR/RNF14/DDRGK1/CDC16/RBCK1/FHIT/HSP90B1/RMND5A/ARMC8/ITCH/TRPC4AP/EDEM2/MMP24-AS1-EDEM2/BMAL1/UBE2W/FBXW7/AUP1/WNT10B/AMBRA1/TRIM45/FBXW4/LRRK2/SIAH1/MARCHF6/CUL3/RNF19B/SELENOS…	141
GO:0019884	antigen processing and presentation of exogenous antigen	21/3317	32/15040	1.524e-07	5.92659e-05	5.36585e-05	HLA-F/HLA-A/HLA-DRA/HLA-DQB1/HLA-DQB2/HLA-DOA/IKBKB/TRAF6/MFSD6/CTSD/UNC93B1/PSME1/CTSS/CTSF/FCGR2B/B2M/IFI30/DNM2/CD74/CD1A/CD1C	21
GO:0048002	antigen processing and presentation of peptide antigen	28/3317	50/15040	1.83888e-07	5.92659e-05	5.36585e-05	HLA-F/HLA-A/HLA-B/HLA-C/HLA-DRA/HLA-DQB1/HLA-DQB2/TAP1/HLA-DOA/TAPBP/IKBKB/TRAF6/MARCHF8/ERAP1/MARCHF1/MFSD6/CTSD/HFE/UNC93B1/CTSS/CTSF/FCGR2B/B2M/SLC11A1/IFI30/TAPBPL/DNM2/CD74	28
GO:0042773	ATP synthesis coupled electron transport	43/3317	93/15040	1.91212e-07	5.92659e-05	5.36585e-05	NDUFA6/NDUFB9/COX5B/NDUFA3/AFG1L/UQCRH/UQCRHL/NDUFC2-KCTD14/NDUFC2/NDUFA2/COX6B1/COQ9/NDUFB8/NDUFV3/ISCU/COA6/NDUFS2/COX8A/UQCC3/NDUFB7/NDUFB10/NDUFS7/TAFAZZIN/COX4I1/ND1/ND2/COX1/COX2/COX3/ND3/ND4L/ND4/ND5/ND6/CYTB/COX7A2/NDUFS6/COX7A2L/NDUFS4/NDUFA1/NDUFA4/NDUFC1/NDUFS5	43
GO:0042775	mitochondrial ATP synthesis coupled electron transport	43/3317	93/15040	1.91212e-07	5.92659e-05	5.36585e-05	NDUFA6/NDUFB9/COX5B/NDUFA3/AFG1L/UQCRH/UQCRHL/NDUFC2-KCTD14/NDUFC2/NDUFA2/COX6B1/COQ9/NDUFB8/NDUFV3/ISCU/COA6/NDUFS2/COX8A/UQCC3/NDUFB7/NDUFB10/NDUFS7/TAFAZZIN/COX4I1/ND1/ND2/COX1/COX2/COX3/ND3/ND4L/ND4/ND5/ND6/CYTB/COX7A2/NDUFS6/COX7A2L/NDUFS4/NDUFA1/NDUFA4/NDUFC1/NDUFS5	43
GO:0000422	autophagy of mitochondrion	42/3317	90/15040	1.92093e-07	5.92659e-05	5.36585e-05	RNF41/SQSTM1/IRGM/FBXO7/FBXL4/OPTN/ATG7/ULK1/RB1CC1/MAP1LC3A/FBXW7/HTRA2/ATG13/AMBRA1/NOD2/CISD2/CTSK/GABARAPL1/FZD5/FIS1/ATG2A/MARK2/ATG14/MUL1/ATG9A/HDAC6/HIF1A/WDR45/ATP13A2/WIPI2/GABARAP/MFN2/GBA1/OGT/HAX1/TSC2/TAFAZZIN/FUNDC2/RETREG1/GABARAPL2/TOMM7/ATP5IF1	42
GO:0061726	mitochondrion disassembly	42/3317	90/15040	1.92093e-07	5.92659e-05	5.36585e-05	RNF41/SQSTM1/IRGM/FBXO7/FBXL4/OPTN/ATG7/ULK1/RB1CC1/MAP1LC3A/FBXW7/HTRA2/ATG13/AMBRA1/NOD2/CISD2/CTSK/GABARAPL1/FZD5/FIS1/ATG2A/MARK2/ATG14/MUL1/ATG9A/HDAC6/HIF1A/WDR45/ATP13A2/WIPI2/GABARAP/MFN2/GBA1/OGT/HAX1/TSC2/TAFAZZIN/FUNDC2/RETREG1/GABARAPL2/TOMM7/ATP5IF1	42
GO:0006119	oxidative phosphorylation	56/3317	135/15040	2.93064e-07	8.58971e-05	7.777e-05	TNF/NDUFA6/NDUFB9/COX5B/NDUFA3/AFG1L/UQCRH/UQCRHL/NDUFC2-KCTD14/NDUFC2/NDUFA2/COX6B1/COQ9/NDUFB8/NDUFV3/ISCU/COA6/NDUFS2/DNAJC30/CHCHD10/COX8A/NDUFB11/UQCC3/NDUFB7/NDUFA11/ABCD1/NDUFB10/NDUFS7/TAFAZZIN/COX4I1/ND1/ND2/COX1/COX2/ATP8/ATP6/COX3/ND3/ND4L/ND4/ND5/ND6/CYTB/RHOA/COX7A2/NDUFS6/UQCC2/COX7A2L/PPIF/NDUFS4/NDUFA1/ATP5MG/NDUFA4/NDUFC1/ATP5F1E/NDUFS5	56
GO:0022904	respiratory electron transport chain	49/3317	113/15040	3.22994e-07	9.01615e-05	8.16309e-05	NDUFA6/NDUFB9/PLEC/COX5B/NDUFA3/ETFB/AFG1L/UQCRH/UQCRHL/NDUFC2-KCTD14/NDUFC2/NDUFA2/COX6B1/GPD1/COQ9/NDUFB8/NDUFV3/ISCU/COA6/POLG2/NDUFS2/COX8A/UQCC3/NDUFB7/GBA1/NDUFB10/NDUFS7/TAFAZZIN/COX4I1/ND1/ND2/COX1/COX2/COX3/ND3/ND4L/ND4/ND5/ND6/CYTB/COX7A2/ETFRF1/NDUFS6/COX7A2L/NDUFS4/NDUFA1/NDUFA4/NDUFC1/NDUFS5	49
GO:0002253	activation of immune response	143/3317	444/15040	3.42626e-07	9.12941e-05	8.26564e-05	FLOT1/HLA-A/IRGM/TNF/BAG6/EZR/C4B/C4A/GRAMD4/HLA-DQB1/IRF1/PLA2G6/LRRC14/RIGI/APPL2/SYK/NINJ1/ZC3H12A/IRF3/BAX/NOP53/PRKD2/MARK4/FBXL2/KCNN4/ELF1/EIF2B4/CD79A/IKBKB/SIRT2/NMI/STING1/PLCL2/MAVS/SOS1/TESPA1/NCKAP1L/FOXP1/NFKBID/TRAF6/SLC15A4/TARBP2/RBCK1/LYN/CD22/CD8B/ITCH/ERBIN/NR1H3/CACNB3/OAS3/RIPK2/PLCG1/DGKZ/PTPN22/ADA/IRAK4/CBLB/CYLD/NOD2/CD47/CD40/SLC39A10/MAPKAPK3/TIRAP/SPPL3/OASL/BANK1/ICO…	143
GO:0002768	immune response-regulating cell surface receptor signaling pathway	97/3317	277/15040	4.3985e-07	0.000112104	0.000101498	HLA-A/BAG6/EZR/HLA-DQB1/PLA2G6/APPL2/SYK/NINJ1/ZC3H12A/BAX/PRKD2/KCNN4/ELF1/EIF2B4/CD79A/IKBKB/NMI/PLCL2/SOS1/TESPA1/NCKAP1L/FOXP1/NFKBID/TRAF6/MAP3K1/RBCK1/LYN/CD22/CD8B/NR1H3/CACNB3/RIPK2/PLCG1/DGKZ/PTPN22/ADA/IRAK4/CBLB/NOD2/CD47/CD40/SLC39A10/TIRAP/BTLA/SPPL3/BANK1/ICOSLG/CD160/LAPTM5/PTPRC/PIGR/NFATC2/MNDA/RNF31/LAT2/CD79B/CD3G/FCGR2B/RELA/NFKBIA/PTPN6/PVRIG/IFI35/FCHO1/PLD2/GPS2/TLR6/CARD11…	97
GO:0042110	T cell activation	157/3317	500/15040	5.39889e-07	0.000131868	0.000119391	HLA-A/NCAPH2/AGER/HLA-DRA/HLA-DQB1/HLA-DQB2/IRF1/HLA-DOA/TNFRSF13C/SCRIB/LGALS1/RAC2/TREML2/RPS6/CCND3/MYH9/ANXA1/DCAF12/SMARCA2/NCK2/CD274/SYK/SOCS5/ZC3H12A/ADAM17/PRDM1/BAX/PHF10/RELB/CLPTM1/BCL3/SMARCD3/TGFB1/PNP/AZI2/METTL3/LIG4/NDFIP1/SOS1/TESPA1/NCKAP1L/FOXP1/WDFY4/NFKBID/TRAF6/CD44/SOX12/LYN/CHD7/NCK1/CD8B/ITCH/LOXL3/P2RX7/LMBR1L/SPI1/WNT10B/EIF2AK4/SOD1/RIPK2/AMBRA1/PTPN22/ADA/RUNX1/CBLB/…	157
GO:0002429	immune response-activating cell surface receptor signaling pathway	91/3317	257/15040	5.69109e-07	0.000133445	0.000120819	HLA-A/BAG6/EZR/HLA-DQB1/PLA2G6/APPL2/SYK/NINJ1/ZC3H12A/BAX/PRKD2/KCNN4/ELF1/EIF2B4/CD79A/IKBKB/NMI/PLCL2/SOS1/TESPA1/NCKAP1L/FOXP1/NFKBID/TRAF6/RBCK1/LYN/CD22/CD8B/NR1H3/CACNB3/RIPK2/PLCG1/DGKZ/PTPN22/ADA/IRAK4/CBLB/NOD2/CD47/SLC39A10/TIRAP/SPPL3/BANK1/ICOSLG/CD160/LAPTM5/PTPRC/NFATC2/MNDA/RNF31/LAT2/CD79B/CD3G/FCGR2B/RELA/NFKBIA/PTPN6/PVRIG/IFI35/FCHO1/PLD2/GPS2/TLR6/CARD11/LCP2/SPG21/CD19/PRKCB…	91
GO:0022900	electron transport chain	63/3317	161/15040	6.62456e-07	0.000149358	0.000135227	NDUFA6/NDUFB9/GFUS/PLEC/COX5B/HAAO/NDUFA3/ETFB/ME1/AFG1L/UQCRH/UQCRHL/NDUFC2-KCTD14/NDUFC2/NDUFA2/GSR/IDH3B/COX6B1/GPD1/COQ9/NDUFB8/NDUFV3/ISCU/COA6/POLG2/PDIA5/NDUFS2/CYB561/CYBB/FDX1/COX8A/UQCC3/NDUFB7/DEGS1/GBA1/FDX2/NDOR1/NDUFB10/NDUFS7/TAFAZZIN/CYBA/COX4I1/ND1/ND2/COX1/COX2/COX3/ND3/ND4L/ND4/ND5/ND6/CYTB/SURF1/COX7A2/ETFRF1/NDUFS6/COX7A2L/NDUFS4/NDUFA1/NDUFA4/NDUFC1/NDUFS5	63
GO:0006120	mitochondrial electron transport, NADH to ubiquinone	27/3317	50/15040	8.13653e-07	0.000171657	0.000155416	NDUFA6/NDUFB9/NDUFA3/NDUFC2-KCTD14/NDUFC2/NDUFA2/COQ9/NDUFB8/NDUFV3/ISCU/NDUFS2/NDUFB7/NDUFB10/NDUFS7/ND1/ND2/ND3/ND4L/ND4/ND5/ND6/NDUFS6/NDUFS4/NDUFA1/NDUFA4/NDUFC1/NDUFS5	27
GO:0002478	antigen processing and presentation of exogenous peptide antigen	18/3317	27/15040	8.499e-07	0.000171657	0.000155416	HLA-F/HLA-A/HLA-DRA/HLA-DQB1/HLA-DQB2/HLA-DOA/IKBKB/TRAF6/MFSD6/CTSD/UNC93B1/CTSS/CTSF/FCGR2B/B2M/IFI30/DNM2/CD74	18
GO:0045732	positive regulation of protein catabolic process	73/3317	196/15040	8.51863e-07	0.000171657	0.000155416	RNF41/TNF/RNF19A/BAG6/EZR/SGSM3/GGA1/VPS28/WFS1/ANKIB1/GCLC/SOCS5/RNF144A/NOP53/APOE/SUMO2/NUB1/ATG7/EGLN2/SIRT2/ADAM9/FOXO1/CHFR/RNF14/NDFIP1/DDRGK1/ITCH/FBXW7/CBLB/NKD1/MYLIP/LRRK2/RNF19B/LPCAT1/ZFAND2A/RHBDD3/FURIN/VPS11/OAZ3/CDKN1B/ADAM8/COP1/FBXL5/STX5/GABARAP/TNFRSF1B/MSN/OSBPL7/SNF8/GBA1/KEAP1/SNX33/AKT1/MARCHF2/SMAD7/FMR1/SIRT6/FZR1/BCAP31/DVL1/ELOB/OAZ1/APC2/TMEM259/AXIN1/CBFA2T3/ZER1/ST…	73
GO:0019882	antigen processing and presentation	40/3317	88/15040	8.7849e-07	0.000171657	0.000155416	HLA-F/HLA-A/HLA-B/HLA-C/HLA-DRA/HLA-DQB1/HLA-DQB2/TAP1/HLA-DOA/TAPBP/RELB/IKBKB/WDFY4/TRAF6/MARCHF8/ERAP1/MARCHF1/MFSD6/NOD2/CTSD/HFE/UNC93B1/PSME1/CTSS/CTSF/FCGR2B/B2M/CTSH/SLC11A1/IFI30/TAPBPL/WAS/GBA1/DNM2/CD74/CD1A/CD1C/FCER2/CCR7/TREX1	40
GO:0007249	canonical NF-kappaB signal transduction	92/3317	263/15040	9.10625e-07	0.000172196	0.000155904	SQSTM1/TRIM39/IRGM/TNF/TLE1/LGALS1/SHARPIN/HMOX1/SLC35B2/CARD19/ZC3H12A/TRAF1/IRF3/TRIM13/RELB/BCL3/SUMO4/OPTN/AZI2/IKBKB/CANT1/NKIRAS1/TRIM21/MAVS/NDFIP1/DDRGK1/TRAF6/RBCK1/RIPK2/IRAK4/NOD2/CD40/IKBKE/TIRAP/RNF31/ECM1/TRAF5/CFLAR/NLRX1/RIPK3/RELA/NFKBIA/MAP3K14/ZFAND6/TMEM101/MUL1/PPM1A/PIM2/ARRB2/CCDC22/RHOH/BRD4/TLR6/CARD11/CC2D1A/WDR83/S100A13/PRKCB/BTK/SLC44A2/TNIP1/CD74/AKT1/LGALS9/TICAM1/M…	92
GO:0009206	purine ribonucleoside triphosphate biosynthetic process	45/3317	104/15040	1.03798e-06	0.000190145	0.000172154	NDUFA6/NDUFB9/IMPDH1/NDUFA3/NDUFC2/PRKAG2/TGFB1/NDUFA2/NDUFB8/NDUFV3/IMPDH2/NDUFS2/DNAJC30/ATP5MC3/DMAC2L/NDUFB11/UQCC3/NME1/NDUFB7/NDUFA11/NDUFB10/NDUFS7/TAFAZZIN/VPS9D1/ND1/ND2/ATP8/ATP6/ND3/ND4L/ND4/ND5/ND6/NDUFS6/NME6/NUDT2/NME4/NDUFS4/NDUFA1/ATP5MG/ATP5MGL/ATP5MJ/NDUFC1/ATP5F1E/NDUFS5	45
GO:0061912	selective autophagy	40/3317	89/15040	1.25817e-06	0.000223496	0.00020235	RNF41/SQSTM1/IRGM/OPTN/TGFB1/RNF213/STING1/DDRGK1/ULK1/RB1CC1/HTRA2/AUP1/STBD1/RIPK2/ATG13/AMBRA1/NOD2/TEX264/RNF31/UFC1/GABARAPL1/ATG2A/RETREG3/ATG14/RETREG2/HDAC6/WIPI2/MFN2/CALCOCO2/MAPK3/OGT/PIK3C3/ADRB2/SNX18/WDR81/TSC2/TAFAZZIN/LRSAM1/RETREG1/TOMM7	40
GO:0002250	adaptive immune response	128/3317	397/15040	1.31584e-06	0.000226866	0.000205401	HLA-F/HLA-A/HLA-B/HLA-C/TNF/C4B/C4A/EBAG9/AGER/HLA-DRA/HLA-DQB1/HLA-DQB2/TAP1/IRF1/HLA-DOA/TNFRSF13C/CSF2RB/TFEB/ANXA1/CD274/SYK/SOCS5/SIGLEC10/AKIRIN2/ZC3H12A/ADAM17/PRDM1/HMCES/PRKD2/CTSC/ERCC1/RELB/BCL3/DCLRE1C/UNC13D/CD79A/TGFB1/C17orf99/IL18BP/LIG4/NDFIP1/NCKAP1L/ARID5A/NFKBID/TRAF6/SLC15A4/MARCHF8/LYN/CD8B/CD8B2/ERAP1/LOXL3/P2RX7/EIF2AK4/RIPK2/ADA/NOD2/CD40/RNF19B/BTLA/ICOSLG/HFE/TCIRG1/CD1…	128
GO:0009145	purine nucleoside triphosphate biosynthetic process	45/3317	105/15040	1.43154e-06	0.000239762	0.000217077	NDUFA6/NDUFB9/IMPDH1/NDUFA3/NDUFC2/PRKAG2/TGFB1/NDUFA2/NDUFB8/NDUFV3/IMPDH2/NDUFS2/DNAJC30/ATP5MC3/DMAC2L/NDUFB11/UQCC3/NME1/NDUFB7/NDUFA11/NDUFB10/NDUFS7/TAFAZZIN/VPS9D1/ND1/ND2/ATP8/ATP6/ND3/ND4L/ND4/ND5/ND6/NDUFS6/NME6/NUDT2/NME4/NDUFS4/NDUFA1/ATP5MG/ATP5MGL/ATP5MJ/NDUFC1/ATP5F1E/NDUFS5	45
GO:0050854	regulation of antigen receptor-mediated signaling pathway	30/3317	60/15040	1.75286e-06	0.000285424	0.000258419	EZR/PRKD2/KCNN4/ELF1/PLCL2/TESPA1/FOXP1/LYN/CD22/DGKZ/PTPN22/ADA/CBLB/SLC39A10/CD160/LAPTM5/PTPRC/FCGR2B/RELA/PTPN6/PVRIG/GPS2/CARD11/CD19/PRKCB/PHPT1/GBP1/BCL10/CMTM3/CCR7	30
GO:0042113	B cell activation	90/3317	261/15040	2.37365e-06	0.000373784	0.000338419	SLC39A7/TNFRSF13C/LGALS1/MFNG/SYK/PHF14/AKIRIN2/ADAM17/BAX/DLL1/HMCES/ERCC1/BCL3/DCLRE1C/CD79A/TGFB1/C17orf99/KLF6/CMTM7/MZB1/TOP2B/PLCL2/LIG4/IRS2/NDFIP1/NCKAP1L/SLC15A4/LYN/CD22/HHEX/CD180/SPI1/ADA/NOD2/CD40/SLC39A10/TIRAP/NOTCH2/BANK1/ICOSLG/TCIRG1/LAPTM5/PTPRC/IL10/IRF2BP2/TBC1D10C/NFATC2/MNDA/XBP1/LAT2/CXCR5/CD79B/FCGR2B/SH3KBP1/POU2AF1/HDAC5/PTPN6/JAK3/STAT5B/ZBTB1/GPS2/CARD11/PKN1/FCRL1/IL…	90
GO:0009060	aerobic respiration	67/3317	180/15040	2.42303e-06	0.000373784	0.000338419	BLOC1S1/TNF/NDUFA6/NDUFB9/COX5B/NDUFA3/AFG1L/NOP53/UQCRH/UQCRHL/NDUFC2-KCTD14/NDUFC2/NDUFA2/SIRT3/IDH3B/COX6B1/COQ9/NDUFB8/NDUFV3/TRPV4/ISCU/COA6/IDH2/MTFR1L/NDUFS2/DNAJC30/CHCHD10/COX8A/NDUFB11/UQCC3/HIF1A/NDUFB7/NDUFA11/ABCD1/IDH3G/NDUFB10/NDUFS7/TAFAZZIN/CBFA2T3/COX4I1/ND1/ND2/COX1/COX2/ATP8/ATP6/COX3/ND3/ND4L/ND4/ND5/ND6/CYTB/RHOA/SURF1/COX7A2/NDUFS6/UQCC2/COX7A2L/PPIF/NDUFS4/NDUFA1/ATP5MG/ND…	67
GO:0050853	B cell receptor signaling pathway	29/3317	58/15040	2.59991e-06	0.000390786	0.000353812	SYK/BAX/CD79A/PLCL2/SOS1/NCKAP1L/FOXP1/LYN/CD22/PTPN22/SLC39A10/BANK1/PTPRC/NFATC2/MNDA/LAT2/CD79B/FCGR2B/NFKBIA/PTPN6/GPS2/CD19/PRKCB/BTK/PIK3CD/ABL1/CMTM3/GRB2/SH2B2	29
GO:0015986	proton motive force-driven ATP synthesis	34/3317	73/15040	2.90313e-06	0.000424312	0.000384166	NDUFA6/NDUFB9/NDUFA3/NDUFC2/NDUFA2/NDUFB8/NDUFV3/NDUFS2/DNAJC30/ATP5MC3/NDUFB11/NDUFB7/NDUFA11/NDUFB10/NDUFS7/VPS9D1/ND1/ND2/ATP8/ATP6/ND3/ND4L/ND4/ND5/ND6/NDUFS6/NDUFS4/NDUFA1/ATP5MG/ATP5MGL/ATP5MJ/NDUFC1/ATP5F1E/NDUFS5	34
GO:0043122	regulation of canonical NF-kappaB signal transduction	81/3317	230/15040	2.96772e-06	0.000424312	0.000384166	SQSTM1/TRIM39/IRGM/TNF/TLE1/LGALS1/SHARPIN/HMOX1/SLC35B2/CARD19/ZC3H12A/TRAF1/IRF3/TRIM13/SUMO4/OPTN/IKBKB/CANT1/TRIM21/MAVS/NDFIP1/TRAF6/RBCK1/RIPK2/IRAK4/NOD2/CD40/IKBKE/TIRAP/RNF31/ECM1/TRAF5/CFLAR/NLRX1/RELA/MAP3K14/ZFAND6/TMEM101/MUL1/PPM1A/PIM2/ARRB2/CCDC22/RHOH/BRD4/TLR6/CARD11/CC2D1A/WDR83/S100A13/PRKCB/SLC44A2/TNIP1/CD74/LGALS9/TICAM1/MIB2/IRAK1/FLNA/TRAF2/JMJD8/ABL1/USP20/NEK6/BCL10/TRA…	81
GO:0038202	TORC1 signaling	41/3317	95/15040	3.34161e-06	0.000466394	0.000422266	DEPTOR/PIM1/SYK/MIOS/AKT1S1/PIH1D1/SESN1/KPTN/RHEB/SZT2/LAMTOR1/UBE2W/TBC1D7/TBC1D7-LOC100130357/CUL3/NPRL2/GPR137B/CASTOR2/DYRK3/CASTOR1/OTUB1/LAMTOR4/KLHL22/OTUD5/STAMBPL1/RNF167/CARD11/DGKQ/MAPK3/AKT1/CTNS/MLST8/TSC2/TELO2/NPRL3/WDR59/LAMTOR2/UBE2N/KICS2/RRAGA/RBX1	41
GO:0002495	antigen processing and presentation of peptide antigen via MHC class II	16/3317	24/15040	3.53334e-06	0.000481685	0.00043611	HLA-DRA/HLA-DQB1/HLA-DQB2/HLA-DOA/TRAF6/MARCHF8/MARCHF1/CTSD/UNC93B1/CTSS/CTSF/FCGR2B/B2M/IFI30/DNM2/CD74	16
GO:1903432	regulation of TORC1 signaling	39/3317	89/15040	3.665e-06	0.000488278	0.00044208	DEPTOR/PIM1/SYK/MIOS/AKT1S1/PIH1D1/SESN1/KPTN/RHEB/SZT2/LAMTOR1/UBE2W/TBC1D7/TBC1D7-LOC100130357/CUL3/NPRL2/GPR137B/CASTOR2/DYRK3/CASTOR1/OTUB1/LAMTOR4/KLHL22/OTUD5/STAMBPL1/RNF167/DGKQ/MAPK3/AKT1/CTNS/TSC2/TELO2/NPRL3/WDR59/LAMTOR2/UBE2N/KICS2/RRAGA/RBX1	39
GO:0009615	response to virus	116/3317	360/15040	4.20851e-06	0.00053789	0.000486998	STAT2/DHX16/IRGM/TNF/GRAMD4/IRF1/APOBEC3H/EXOSC4/IRF5/RIGI/GARIN5A/NT5C3A/ZC3H12A/ODC1/IRF3/BAX/AGBL4/ZC3HAV1/TRIM13/TPT1/AGBL5/FBXL2/BCL3/POU2F2/UNC13D/ATG7/CXCR4/AZI2/IKBKB/SIRT2/RAB2B/NMI/STING1/TRIM21/MAVS/IFITM1/IFITM2/IFITM3/WDFY4/TRAF6/TARBP2/BCL2L1/NCK1/ITCH/ERBIN/IRF2/UBE2W/AUP1/TRIM35/EIF2AK4/OAS3/PTPN22/SERINC3/MORC3/CD40/IKBKE/OASL/HYAL3/UNC93B1/POLR3C/PTPRC/ZNFX1/PARP9/DTX3L/NLRX1/GP…	116
GO:1903039	positive regulation of leukocyte cell-cell adhesion	83/3317	239/15040	4.22091e-06	0.00053789	0.000486998	HLA-A/TNF/AGER/HLA-DRA/HLA-DQB1/HLA-DQB2/HLA-DOA/TNFRSF13C/LGALS1/ANXA1/SMARCA2/NCK2/CD274/SYK/SOCS5/PHF10/SMARCD3/PNP/TESPA1/NCKAP1L/NFKBID/TRAF6/CD44/SOX12/LYN/NCK1/WNT10B/RIPK2/AMBRA1/PTPN22/ADA/RUNX1/NOD2/CD47/ETS1/ST3GAL4/ICOSLG/ITGB2/CD160/PTPRC/XBP1/RUNX3/SART1/KAT5/RELA/ADAM8/B2M/DUSP10/SMARCB1/IL12A/CCDC88B/PTPN6/IL12RB1/FCHO1/STAT5B/RHOH/RASAL3/ZBTB1/RARA/CARD11/EFNB1/CORO1A/ZBTB7B/PIK3…	83
GO:0009201	ribonucleoside triphosphate biosynthetic process	45/3317	109/15040	4.83797e-06	0.000603409	0.000546317	NDUFA6/NDUFB9/IMPDH1/NDUFA3/NDUFC2/PRKAG2/TGFB1/NDUFA2/NDUFB8/NDUFV3/IMPDH2/NDUFS2/DNAJC30/ATP5MC3/DMAC2L/NDUFB11/UQCC3/NME1/NDUFB7/NDUFA11/NDUFB10/NDUFS7/TAFAZZIN/VPS9D1/ND1/ND2/ATP8/ATP6/ND3/ND4L/ND4/ND5/ND6/NDUFS6/NME6/NUDT2/NME4/NDUFS4/NDUFA1/ATP5MG/ATP5MGL/ATP5MJ/NDUFC1/ATP5F1E/NDUFS5	45
GO:0070228	regulation of lymphocyte apoptotic process	27/3317	54/15040	5.72723e-06	0.000699438	0.00063326	CD274/BAX/PRKD2/GIMAP8/BCL3/IRS2/FOXP1/LYN/P2RX7/ADA/SLC39A10/IL10/RIPK3/CD3G/ADAM8/JAK3/HIF1A/HSH2D/AURKB/BTK/CD74/LGALS9/IL7R/BCL10/TSC22D3/BCL2L11/ORMDL3	27
GO:0022411	cellular component disassembly	143/3317	466/15040	6.85304e-06	0.000819847	0.000742277	PYM1/RNF41/SQSTM1/FLOT1/IRGM/TNF/MYC/JMJD4/SH3BP1/SHARPIN/HSF1/PLIN2/TOM1/FBXO7/CHMP5/MAP4K4/CHMP2A/SPTBN1/FBXL4/MICAL1/BAX/NAPA/RUBCNL/OPTN/SMARCD3/DEDD2/KDM4A/TGFB1/ATG7/NAPB/STING1/PLXNC1/DDRGK1/ULK1/VPS16/MTIF3/RB1CC1/WASHC2C/CHMP4B/MTRFR/MAP1LC3A/CAPG/FBXW7/HTRA2/NCKAP5L/ZFAND1/DCTN1/SYNJ1/ATG13/AMBRA1/DNAJC17/PNPLA2/NOD2/TEX264/CARMIL1/CISD2/TRPV4/DYRK3/APEH/CTSS/CTSK/CIB1/FURIN/TMOD4/CAPN1…	143
GO:1903131	mononuclear cell differentiation	135/3317	436/15040	7.45273e-06	0.000873758	0.000791088	RNF41/HLA-B/NCAPH2/AGER/HLA-DRA/IRF1/HLA-DOA/SLC39A7/MYC/LGALS1/MFNG/RPS6/MYH9/FBXO7/ANXA1/SMARCA2/SYK/PHF14/SOCS5/ZC3H12A/IKZF1/ADAM17/PRDM1/BAX/PHF10/DLL1/TMEM176B/RELB/CLPTM1/BCL3/DCLRE1C/SMARCD3/CD79A/TGFB1/C17orf99/KLF6/CMTM7/PNP/AZI2/METTL3/TOP2B/PLCL2/LIG4/NDFIP1/SOS1/TESPA1/NCKAP1L/FOXP1/NFKBID/TRAF6/SOX12/LYN/CHD7/HHEX/LOXL3/LMBR1L/SPI1/WNT10B/SOD1/RIPK2/AMBRA1/PTPN22/ADA/RUNX1/NOTCH2/PR…	135
GO:0007040	lysosome organization	42/3317	101/15040	7.97651e-06	0.000899198	0.000814121	IRGM/TFEB/ATP6V1F/CHMP5/CHMP2A/ATP6V0B/LAMTOR1/FHIP1B/TPP1/ATP6V1H/CHMP4B/HEXB/P2RX7/ACP2/VPS18/AKTIP/LRRK2/TPCN2/TCIRG1/LAPTM5/HPS4/VPS33B/HSD17B1/CREG1/TFE3/RNASEK/ATP6V1D/TMEM175/GBA1/CORO1A/CLN3/HOOK2/SPNS1/CLN6/SNAPIN/HEXA/NAGPA/ATP6AP1/CHMP1A/MBTPS1/TREX1/CHMP4A	42
GO:0080171	lytic vacuole organization	42/3317	101/15040	7.97651e-06	0.000899198	0.000814121	IRGM/TFEB/ATP6V1F/CHMP5/CHMP2A/ATP6V0B/LAMTOR1/FHIP1B/TPP1/ATP6V1H/CHMP4B/HEXB/P2RX7/ACP2/VPS18/AKTIP/LRRK2/TPCN2/TCIRG1/LAPTM5/HPS4/VPS33B/HSD17B1/CREG1/TFE3/RNASEK/ATP6V1D/TMEM175/GBA1/CORO1A/CLN3/HOOK2/SPNS1/CLN6/SNAPIN/HEXA/NAGPA/ATP6AP1/CHMP1A/MBTPS1/TREX1/CHMP4A	42
GO:0043123	positive regulation of canonical NF-kappaB signal transduction	63/3317	172/15040	8.74752e-06	0.000967508	0.000875968	TNF/LGALS1/SHARPIN/HMOX1/SLC35B2/IRF3/TRIM13/IKBKB/CANT1/TRIM21/MAVS/NDFIP1/TRAF6/RBCK1/RIPK2/IRAK4/NOD2/CD40/IKBKE/TIRAP/RNF31/ECM1/TRAF5/CFLAR/RELA/MAP3K14/TMEM101/MUL1/PPM1A/PIM2/CCDC22/BRD4/TLR6/CARD11/CC2D1A/S100A13/PRKCB/SLC44A2/CD74/LGALS9/TICAM1/MIB2/IRAK1/FLNA/TRAF2/JMJD8/ABL1/NEK6/BCL10/TRADD/WLS/RHOA/TRIM22/TRIM34/CASP8/TRIM62/LTB/CCR7/LITAF/UBE2N/RBX1/SHISA5/TICAM2	63
GO:0051249	regulation of lymphocyte activation	138/3317	449/15040	9.03648e-06	0.000967707	0.000876147	RNF41/HLA-F/HLA-A/AGER/HLA-DRA/HLA-DQB1/HLA-DQB2/IRF1/HLA-DOA/TNFRSF13C/SCRIB/LGALS1/RAC2/FBXO7/ANXA1/SMARCA2/NCK2/CD274/SYK/SOCS5/AKIRIN2/ZC3H12A/PRDM1/PHF10/HMCES/CLPTM1/SMARCD3/TGFB1/PNP/METTL3/MZB1/IRS2/NDFIP1/LAMP1/SOS1/TESPA1/NCKAP1L/NFKBID/TRAF6/SLC15A4/SOX12/LYN/CD22/NCK1/ITCH/LOXL3/SPI1/WNT10B/SOD1/RIPK2/AMBRA1/PTPN22/ADA/RUNX1/CBLB/NOD2/ZNF335/CD47/CD40/SLC39A10/TIRAP/RIPOR2/BANK1/ICOSL…	138
GO:0033108	mitochondrial respiratory chain complex assembly	40/3317	95/15040	9.07947e-06	0.000967707	0.000876147	TIMM21/NDUFA6/NDUFB9/SDHAF4/NDUFA3/NDUFC2/NDUFA2/CHCHD7/UQCC5/NDUFB8/COX17/NDUFAF3/NDUFS2/COA3/NDUFB11/UQCC3/NDUFB7/SMIM20/NDUFA11/NDUFB10/NDUFS7/TAFAZZIN/ND1/ND2/ND4/ND5/ND6/SURF1/DMAC1/UQCC4/COA8/COX14/COA1/UQCC2/COX20/NDUFS4/PET100/NDUFA1/NDUFC1/NDUFS5	40
GO:0000209	protein polyubiquitination	71/3317	201/15040	1.05062e-05	0.00109978	0.000995724	RNF41/RNF19A/UBE2B/RNF146/UBE2H/SHARPIN/TOPORS/ANKIB1/RNF144A/TRAF1/IRF2BP1/PPIA/UBE2O/NMI/RNF213/UBE2E1/NHLRC3/TRIM21/RNF14/CDC16/TRAF6/MARCHF8/RBCK1/RMND5A/ITCH/UBE2W/MARCHF1/DDB2/RIPK2/AMBRA1/PTPN22/NOD2/MARCHF6/CUL3/RNF19B/RNF114/DTX3L/RNF31/TRAF5/UBE2E3/MUL1/RNF167/GABARAP/GPS2/DCAF15/RUSC1/UBE2Q1/FBXO38/RNF135/FZR1/ZNF598/ANAPC2/TRAF2/RNF126/UBE4B/RNF166/LRSAM1/WWP2/TRIM22/KBTBD7/TRIM34/TRI…	71
GO:0050870	positive regulation of T cell activation	76/3317	219/15040	1.08429e-05	0.0011151	0.0010096	HLA-A/AGER/HLA-DRA/HLA-DQB1/HLA-DQB2/HLA-DOA/TNFRSF13C/LGALS1/ANXA1/SMARCA2/NCK2/CD274/SYK/SOCS5/PHF10/SMARCD3/PNP/TESPA1/NCKAP1L/NFKBID/TRAF6/SOX12/LYN/NCK1/WNT10B/RIPK2/AMBRA1/PTPN22/ADA/RUNX1/NOD2/CD47/ICOSLG/CD160/PTPRC/XBP1/RUNX3/SART1/KAT5/ADAM8/B2M/DUSP10/SMARCB1/IL12A/CCDC88B/PTPN6/IL12RB1/FCHO1/STAT5B/RHOH/RASAL3/ZBTB1/RARA/CARD11/EFNB1/CORO1A/ZBTB7B/PIK3R6/TYK2/CSK/CD74/AKT1/VAV1/LGALS9…	76
GO:2000106	regulation of leukocyte apoptotic process	35/3317	80/15040	1.18715e-05	0.00119984	0.00108632	ANXA1/CD274/ADAM17/BAX/PRKD2/GIMAP8/BCL3/IRS2/FOXP1/LYN/BCL2L1/P2RX7/ADA/NOD2/SLC39A10/SELENOS/IL10/RIPK3/CD3G/ADAM8/CCR5/JAK3/HIF1A/HSH2D/AURKB/BTK/CD74/LGALS9/IL7R/PIK3CD/BCL10/TSC22D3/CCR7/BCL2L11/ORMDL3	35
GO:0006754	ATP biosynthetic process	40/3317	96/15040	1.22793e-05	0.00122002	0.00110459	NDUFA6/NDUFB9/NDUFA3/NDUFC2/PRKAG2/TGFB1/NDUFA2/NDUFB8/NDUFV3/NDUFS2/DNAJC30/ATP5MC3/DMAC2L/NDUFB11/UQCC3/NDUFB7/NDUFA11/NDUFB10/NDUFS7/TAFAZZIN/VPS9D1/ND1/ND2/ATP8/ATP6/ND3/ND4L/ND4/ND5/ND6/NDUFS6/NUDT2/NDUFS4/NDUFA1/ATP5MG/ATP5MGL/ATP5MJ/NDUFC1/ATP5F1E/NDUFS5	40
GO:0070227	lymphocyte apoptotic process	33/3317	74/15040	1.28228e-05	0.00124802	0.00112994	RPS6/CD274/BAX/PRKD2/GIMAP8/BCL3/IRS2/FOXP1/LYN/P2RX7/LMBR1L/ADA/SLC39A10/CASP7/IL10/RIPK3/CD3G/ADAM8/JAK3/HIF1A/HSH2D/PKN1/DFFA/AURKB/BTK/CD74/AKT1/LGALS9/IL7R/BCL10/TSC22D3/BCL2L11/ORMDL3	33
GO:0046634	regulation of alpha-beta T cell activation	43/3317	106/15040	1.31998e-05	0.00124802	0.00112994	HLA-A/AGER/HLA-DRA/IRF1/ANXA1/CD274/SYK/SOCS5/ZC3H12A/PRDM1/PNP/NDFIP1/NCKAP1L/NFKBID/ITCH/LOXL3/RIPK2/PTPN22/ADA/RUNX1/CBLB/HFE/CD160/PTPRC/RUNX3/ADORA2A/IL12A/IL12RB1/JAK3/RASAL3/RARA/CARD11/ZBTB7B/TYK2/LGALS9B/LGALS9/LGALS9C/SASH3/SMAD7/TNFRSF14/RHOA/CD55/IL2RG	43
GO:0071887	leukocyte apoptotic process	43/3317	106/15040	1.31998e-05	0.00124802	0.00112994	RPS6/ANXA1/CD274/ADAM17/IRF3/BAX/PRKD2/GIMAP8/BCL3/IRS2/FOXP1/LYN/BCL2L1/P2RX7/LMBR1L/ADA/NOD2/SLC39A10/SELENOS/CASP7/IL10/RIPK3/CD3G/ADAM8/CCR5/JAK3/HIF1A/HSH2D/CASP9/PKN1/DFFA/AURKB/BTK/CD74/AKT1/LGALS9/IL7R/PIK3CD/BCL10/TSC22D3/CCR7/BCL2L11/ORMDL3	43
GO:0042776	proton motive force-driven mitochondrial ATP synthesis	30/3317	65/15040	1.3736e-05	0.0012781	0.00115717	NDUFA6/NDUFB9/NDUFA3/NDUFC2/NDUFA2/NDUFB8/NDUFV3/NDUFS2/DNAJC30/NDUFB11/NDUFB7/NDUFA11/NDUFB10/NDUFS7/ND1/ND2/ATP8/ATP6/ND3/ND4L/ND4/ND5/ND6/NDUFS6/NDUFS4/NDUFA1/ATP5MG/NDUFC1/ATP5F1E/NDUFS5	30
GO:0019886	antigen processing and presentation of exogenous peptide antigen via MHC class II	14/3317	21/15040	1.47846e-05	0.00135417	0.00122605	HLA-DRA/HLA-DQB1/HLA-DQB2/HLA-DOA/TRAF6/CTSD/UNC93B1/CTSS/CTSF/FCGR2B/B2M/IFI30/DNM2/CD74	14
GO:0030098	lymphocyte differentiation	122/3317	392/15040	1.55132e-05	0.00139905	0.00126668	RNF41/NCAPH2/HLA-DRA/IRF1/HLA-DOA/SLC39A7/LGALS1/MFNG/RPS6/FBXO7/ANXA1/SMARCA2/SYK/PHF14/SOCS5/ZC3H12A/IKZF1/ADAM17/PRDM1/BAX/PHF10/DLL1/RELB/CLPTM1/BCL3/DCLRE1C/SMARCD3/CD79A/TGFB1/C17orf99/KLF6/CMTM7/PNP/METTL3/TOP2B/PLCL2/LIG4/NDFIP1/SOS1/TESPA1/NCKAP1L/FOXP1/NFKBID/SOX12/CHD7/HHEX/LOXL3/LMBR1L/SPI1/WNT10B/SOD1/RIPK2/AMBRA1/PTPN22/ADA/RUNX1/NOTCH2/PREX1/TCIRG1/PTPRC/IL10/IRF2BP2/XBP1/RIPK3/FZD…	122
GO:0002504	antigen processing and presentation of peptide or polysaccharide antigen via MHC class II	16/3317	26/15040	1.61226e-05	0.00143198	0.00129649	HLA-DRA/HLA-DQB1/HLA-DQB2/HLA-DOA/TRAF6/MARCHF8/MARCHF1/CTSD/UNC93B1/CTSS/CTSF/FCGR2B/B2M/IFI30/DNM2/CD74	16
GO:0051251	positive regulation of lymphocyte activation	95/3317	291/15040	1.69152e-05	0.00147868	0.00133877	HLA-F/HLA-A/AGER/HLA-DRA/HLA-DQB1/HLA-DQB2/HLA-DOA/TNFRSF13C/LGALS1/ANXA1/SMARCA2/NCK2/CD274/SYK/SOCS5/AKIRIN2/PHF10/HMCES/SMARCD3/TGFB1/PNP/IRS2/LAMP1/TESPA1/NCKAP1L/NFKBID/TRAF6/SOX12/LYN/NCK1/SPI1/WNT10B/RIPK2/AMBRA1/PTPN22/ADA/RUNX1/NOD2/ZNF335/CD47/CD40/SLC39A10/TIRAP/ICOSLG/CD160/PTPRC/IL10/NFATC2/XBP1/RUNX3/SH3KBP1/SART1/KAT5/ADAM8/B2M/DUSP10/SMARCB1/IL12A/CCDC88B/PTPN6/IL12RB1/FCHO1/STAT5…	95
GO:0032479	regulation of type I interferon production	43/3317	107/15040	1.74051e-05	0.00147868	0.00133877	FLOT1/IRGM/IRF1/IRF5/RIGI/SYK/GARIN5A/IRF3/ZC3HAV1/RELB/RAB2B/NMI/STING1/TRIM21/MAVS/TRAF6/ITCH/OAS3/RIPK2/PTPN22/MORC3/CYLD/CUL3/IKBKE/TIRAP/POLR3C/IL10/TRAF3IP3/NLRX1/GPATCH3/KLHL22/PQBP1/OTUD5/DHX58/RNF135/TICAM1/IRAK1/IRF8/TRIM65/XAF1/TREX1/RBX1/TICAM2	43
GO:0032606	type I interferon production	43/3317	107/15040	1.74051e-05	0.00147868	0.00133877	FLOT1/IRGM/IRF1/IRF5/RIGI/SYK/GARIN5A/IRF3/ZC3HAV1/RELB/RAB2B/NMI/STING1/TRIM21/MAVS/TRAF6/ITCH/OAS3/RIPK2/PTPN22/MORC3/CYLD/CUL3/IKBKE/TIRAP/POLR3C/IL10/TRAF3IP3/NLRX1/GPATCH3/KLHL22/PQBP1/OTUD5/DHX58/RNF135/TICAM1/IRAK1/IRF8/TRIM65/XAF1/TREX1/RBX1/TICAM2	43
GO:0050852	T cell receptor signaling pathway	48/3317	124/15040	1.90388e-05	0.00159436	0.00144351	HLA-A/EZR/HLA-DQB1/ZC3H12A/PRKD2/KCNN4/ELF1/EIF2B4/IKBKB/TESPA1/NFKBID/TRAF6/RBCK1/CD8B/CACNB3/RIPK2/PLCG1/DGKZ/PTPN22/ADA/CBLB/SPPL3/ICOSLG/CD160/LAPTM5/PTPRC/RNF31/CD3G/RELA/PTPN6/PVRIG/FCHO1/CARD11/LCP2/BTK/CSK/PDE4B/PHPT1/PIK3CD/ABL1/GBP1/BCL10/CD247/CCR7/UBE2N/HRAS/CD3D/EIF2B3	48
GO:0002902	regulation of B cell apoptotic process	13/3317	19/15040	1.98654e-05	0.00164016	0.00148497	BAX/IRS2/FOXP1/LYN/ADA/SLC39A10/IL10/HSH2D/AURKB/BTK/CD74/BCL10/ORMDL3	13
GO:0007159	leukocyte cell-cell adhesion	114/3317	364/15040	2.1443e-05	0.00174582	0.00158064	HLA-A/TNF/EZR/AGER/HLA-DRA/HLA-DQB1/HLA-DQB2/IRF1/HLA-DOA/TNFRSF13C/GFUS/SCRIB/LGALS1/RAC2/ANXA1/SMARCA2/NCK2/CD274/SYK/SEMA4D/SOCS5/ZC3H12A/PHF10/SMARCD3/PNP/NDFIP1/TESPA1/NCKAP1L/NFKBID/TRAF6/CD44/SOX12/LYN/ITGB7/NCK1/ITCH/LOXL3/WNT10B/RIPK2/AMBRA1/PTPN22/ADA/RUNX1/CBLB/NOD2/CD47/ETS1/ST3GAL4/RIPOR2/ICOSLG/HFE/PRKAR1A/ITGB2/CD160/LAPTM5/PTPRC/SELPLG/IL10/XBP1/F11R/RUNX3/FCGR2B/SART1/KAT5/RELA/A…	114
GO:0051090	regulation of DNA-binding transcription factor activity	108/3317	342/15040	2.36877e-05	0.00190216	0.00172218	FLOT1/TNF/AGER/PIM1/HSF1/FOXH1/LRRC14/HMOX1/WFS1/RIGI/PKHD1/SYK/TAX1BP1/ZC3H12A/ANXA4/TRAF1/PRKD2/TRIM13/RB1/PPIA/BCL3/CAMK1D/RNF220/TGFB1/SPHK1/MAP3K10/IKBKB/STING1/TRIM21/MAVS/DDRGK1/SIGIRR/TRAF6/RBCK1/ID1/ITCH/ERBIN/SETD6/RHEBL1/SPI1/EIF2AK4/ANXA3/RIPK2/JMY/CYLD/NOD2/LRRK2/CD40/IKBKE/TIRAP/SIK1/SP100/IL10/RNF31/CIB1/TRAF5/CFLAR/PRMT2/RIPK3/PROX1/BRMS1/ARID5B/ID3/ATF2/RELA/NFKBIA/ADAM8/SMARCB1/…	108
GO:0009142	nucleoside triphosphate biosynthetic process	45/3317	115/15040	2.49432e-05	0.00197591	0.00178896	NDUFA6/NDUFB9/IMPDH1/NDUFA3/NDUFC2/PRKAG2/TGFB1/NDUFA2/NDUFB8/NDUFV3/IMPDH2/NDUFS2/DNAJC30/ATP5MC3/DMAC2L/NDUFB11/UQCC3/NME1/NDUFB7/NDUFA11/NDUFB10/NDUFS7/TAFAZZIN/VPS9D1/ND1/ND2/ATP8/ATP6/ND3/ND4L/ND4/ND5/ND6/NDUFS6/NME6/NUDT2/NME4/NDUFS4/NDUFA1/ATP5MG/ATP5MGL/ATP5MJ/NDUFC1/ATP5F1E/NDUFS5	45
GO:0045333	cellular respiration	76/3317	224/15040	2.66084e-05	0.00207971	0.00188294	BLOC1S1/TNF/NDUFA6/NDUFB9/PLEC/COX5B/SDHAF4/NDUFA3/ETFB/AFG1L/NOP53/UQCRH/UQCRHL/NDUFC2-KCTD14/NDUFC2/NDUFA2/SIRT3/IDH3B/COX6B1/CHCHD5/GPD1/COQ9/NDUFB8/NDUFV3/TRPV4/ISCU/COA6/POLG2/IDH2/MTFR1L/NDUFS2/DNAJC30/CHCHD10/COX8A/NDUFB11/UQCC3/HIF1A/NDUFB7/GBA1/NDUFA11/ABCD1/IDH3G/NDUFB10/NDUFS7/TAFAZZIN/CBFA2T3/COX4I1/ND1/ND2/COX1/COX2/ATP8/ATP6/COX3/ND3/ND4L/ND4/ND5/ND6/CYTB/RHOA/SURF1/COX7A2/ETFRF1/ND…	76
GO:0032615	interleukin-12 production	27/3317	58/15040	3.0229e-05	0.00230133	0.00208359	HLA-B/AGER/IRF1/IRF5/SYK/MAST2/FOXP1/TRAF6/RIPK2/NOD2/CD47/CD40/TIRAP/UNC93B1/LAPTM5/IL10/RELA/IL16/JAK3/ARRB2/ACP5/LGALS9/CD40LG/IRF8/MDK/LTB/CCR7	27
GO:0032655	regulation of interleukin-12 production	27/3317	58/15040	3.0229e-05	0.00230133	0.00208359	HLA-B/AGER/IRF1/IRF5/SYK/MAST2/FOXP1/TRAF6/RIPK2/NOD2/CD47/CD40/TIRAP/UNC93B1/LAPTM5/IL10/RELA/IL16/JAK3/ARRB2/ACP5/LGALS9/CD40LG/IRF8/MDK/LTB/CCR7	27
GO:0002683	negative regulation of immune system process	133/3317	440/15040	3.18047e-05	0.00239024	0.00216409	STAT2/HLA-F/HLA-A/HLA-B/IRGM/TNF/EZR/GRAMD4/IRF1/HLA-DOA/MYC/TOB2/SCRIB/LRRC14/HMOX1/FBXO7/ANXA1/CD274/SYK/SOCS5/ZC3H12A/NR1H2/TMEM176B/FBXL2/ELF1/MKRN2/TGFB1/SIRT2/METTL3/NMI/PLCL2/CNN2/TRIM21/NDFIP1/NCKAP1L/TARBP2/LYN/CD22/ITCH/ERBIN/FBXW7/LOXL3/TMBIM6/SPI1/NR1H3/TRAFD1/OAS3/PLCG1/DGKZ/PTPN22/ADA/RUNX1/CBLB/NOD2/CD47/CUEDC2/RIPOR2/SELENOS/BANK1/HFE/RIN3/PRKAR1A/GPR137B/CD160/LAPTM5/PTPRC/IL10/T…	133
GO:0051607	defense response to virus	89/3317	273/15040	3.26394e-05	0.00241716	0.00218846	STAT2/DHX16/IRGM/TNF/GRAMD4/IRF1/APOBEC3H/EXOSC4/IRF5/RIGI/GARIN5A/NT5C3A/ZC3H12A/IRF3/AGBL4/ZC3HAV1/TRIM13/AGBL5/FBXL2/UNC13D/ATG7/AZI2/SIRT2/RAB2B/STING1/TRIM21/MAVS/IFITM1/IFITM2/IFITM3/TRAF6/TARBP2/BCL2L1/NCK1/ITCH/ERBIN/IRF2/UBE2W/TRIM35/EIF2AK4/OAS3/PTPN22/SERINC3/MORC3/CD40/IKBKE/OASL/UNC93B1/POLR3C/PTPRC/ZNFX1/PARP9/DTX3L/NLRX1/GPATCH3/RIPK3/TRIM41/RELA/MOV10/MAP3K14/IL12RB1/MUL1/PQBP1/DH…	89
GO:0006497	protein lipidation	34/3317	80/15040	3.29875e-05	0.00241716	0.00218846	IRGM/ZDHHC14/GPAA1/PIGO/ATG7/PGAP2/ULK1/CLIP3/RB1CC1/ATG101/PIGU/ATG13/PIGT/ZDHHC18/PIGV/ZDHHC24/GLUL/PIGC/PPM1A/WDR45/WIPI2/PGAP3/GBA1/PIK3C3/PIGL/PIGS/MPPE1/PIGQ/ZDHHC7/ZDHHC12/DPM2/NMT2/PIGK/ZDHHC22	34
GO:0045088	regulation of innate immune response	111/3317	356/15040	3.38018e-05	0.00242297	0.00219372	STAT2/FLOT1/HLA-F/HLA-A/HLA-B/IRGM/TNF/GRAMD4/IRF1/LRRC14/RIGI/APPL2/SYK/NINJ1/AKIRIN2/NR1H2/IRF3/NOP53/MARK4/APOE/FBXL2/TGFB1/IKBKB/SIRT2/METTL3/NMI/STING1/TRIM21/MAVS/LAMP1/TRAF6/SLC15A4/TARBP2/LYN/ITCH/ERBIN/ERAP1/SPI1/NR1H3/TRAFD1/OAS3/RIPK2/PTPN22/IRAK4/CYLD/NOD2/CD40/IKBKE/MAPKAPK3/TIRAP/OASL/CD160/UNC93B1/POLR3C/ZNFX1/MNDA/PARP9/CTSS/NLRX1/GPATCH3/ZDHHC18/TRIM41/FCGR2B/RELA/NFKBIA/ADAM8/DU…	111
GO:0009205	purine ribonucleoside triphosphate metabolic process	54/3317	147/15040	3.38935e-05	0.00242297	0.00219372	NDUFA6/NDUFB9/GTPBP1/IMPDH1/NDUFA3/FIGNL1/NDUFC2/PRKAG2/TGFB1/NDUFA2/NDUFB8/LRRK2/NDUFV3/MYH6/IMPDH2/NDUFS2/DNAJC30/ATP5MC3/EFL1/FIS1/DMAC2L/NDUFB11/UQCC3/NME1/NDUFB7/NDUFA11/CTNS/NDUFB10/NDUFS7/TAFAZZIN/VPS9D1/ND1/ND2/ATP8/ATP6/ND3/ND4L/ND4/ND5/ND6/NDUFS6/NME6/NUDT2/NME4/NMNAT1/ATP5IF1/NDUFS4/NDUFA1/ATP5MG/ATP5MGL/ATP5MJ/NDUFC1/ATP5F1E/NDUFS5	54
GO:0022409	positive regulation of cell-cell adhesion	91/3317	281/15040	3.55497e-05	0.00251075	0.00227319	CITED2/FLOT1/HLA-A/TNF/AGER/HLA-DRA/HLA-DQB1/HLA-DQB2/HLA-DOA/TNFRSF13C/LGALS1/ANXA1/SMARCA2/NCK2/CD274/SYK/SOCS5/PHF10/SMARCD3/PNP/TESPA1/NCKAP1L/NFKBID/TRAF6/CD44/SOX12/LYN/NCK1/WNT10B/RIPK2/AMBRA1/PTPN22/ADA/RUNX1/NOD2/CD47/ETS1/ST3GAL4/ICOSLG/ITGB2/CD160/PTPRC/IL10/XBP1/F11R/RUNX3/SART1/KAT5/RELA/ADAM8/B2M/DUSP10/SMARCB1/IL12A/CCDC88B/PTPN6/IL12RB1/FCHO1/STAT5B/RHOH/RASAL3/ZBTB1/RARA/CARD11/E…	91
GO:0002696	positive regulation of leukocyte activation	105/3317	334/15040	3.75573e-05	0.00262096	0.00237298	HLA-F/HLA-A/IRGM/TNF/AGER/HLA-DRA/HLA-DQB1/HLA-DQB2/HLA-DOA/TNFRSF13C/LGALS1/ANXA1/SMARCA2/PLPP6/NCK2/CD274/SYK/SOCS5/AKIRIN2/PHF10/HMCES/CTSC/GAB2/SMARCD3/TGFB1/PNP/IRS2/LAMP1/TESPA1/NCKAP1L/NFKBID/TRAF6/SOX12/LYN/NCK1/SPI1/WNT10B/RIPK2/AMBRA1/PTPN22/ADA/RUNX1/NOD2/ZNF335/CD47/LRRK2/CD40/SLC39A10/TIRAP/ICOSLG/ITGB2/CD160/PTPRC/IL10/NFATC2/XBP1/RUNX3/SH3KBP1/SART1/KAT5/ADAM8/B2M/DUSP10/SMARCB1/IL…	105
GO:0140546	defense response to symbiont	89/3317	274/15040	3.80327e-05	0.00262291	0.00237475	STAT2/DHX16/IRGM/TNF/GRAMD4/IRF1/APOBEC3H/EXOSC4/IRF5/RIGI/GARIN5A/NT5C3A/ZC3H12A/IRF3/AGBL4/ZC3HAV1/TRIM13/AGBL5/FBXL2/UNC13D/ATG7/AZI2/SIRT2/RAB2B/STING1/TRIM21/MAVS/IFITM1/IFITM2/IFITM3/TRAF6/TARBP2/BCL2L1/NCK1/ITCH/ERBIN/IRF2/UBE2W/TRIM35/EIF2AK4/OAS3/PTPN22/SERINC3/MORC3/CD40/IKBKE/OASL/UNC93B1/POLR3C/PTPRC/ZNFX1/PARP9/DTX3L/NLRX1/GPATCH3/RIPK3/TRIM41/RELA/MOV10/MAP3K14/IL12RB1/MUL1/PQBP1/DH…	89
GO:0006091	generation of precursor metabolites and energy	139/3317	465/15040	3.87513e-05	0.0026414	0.00239148	BLOC1S1/DYRK2/TNF/NDUFA6/NDUFB9/PPARD/GFUS/PLEC/GNMT/COX5B/HAAO/SDHAF4/NDUFA3/ETFB/ME1/AFG1L/GYS1/NOP53/UQCRH/UQCRHL/ACSS1/PYGB/RUBCNL/KHK/NDUFC2-KCTD14/NDUFC2/PRKAG2/GALK1/XYLB/AKT2/PFKP/UCP2/NDUFA2/IRS2/SIRT3/GSR/IDH3B/RB1CC1/COX6B1/CHCHD5/GPD1/P2RX7/STBD1/COQ9/PRKAG1/NDUFB8/NDUFV3/SELENOS/TRPV4/COX17/ISCU/COA6/POLG2/PDIA5/IDH2/MTFR1L/NDUFS2/DNAJC30/CYB561/HMGCL/GABARAPL1/VGF/HK1/CYBB/CHCHD10/F…	139
GO:0007032	endosome organization	36/3317	87/15040	3.9247e-05	0.00264443	0.00239423	SQSTM1/VPS28/ATP6V1F/TOM1/CHMP5/CHMP2A/TMCC1/ATP6V0B/LAMTOR1/HGS/VPS36/FHIP1B/ATP6V1H/CHMP4B/SYNJ1/VPS18/AKTIP/VTI1A/VPS33B/VPS11/USP8/MVB12A/RNASEK/VPS37C/ATP6V1D/SNF8/HOOK2/RAB11A/SNX33/ATP6AP1/CHMP1A/VPS4A/PLEKHA3/SNX10/CHMP4A/VPS37B	36
GO:0001913	T cell mediated cytotoxicity	22/3317	44/15040	4.16502e-05	0.00277447	0.00251196	HLA-F/HLA-A/HLA-B/HLA-C/EBAG9/AGER/HLA-DRA/CTSC/NCKAP1L/P2RX7/HFE/PTPRC/RIPK3/FCGR2B/B2M/CTSH/IL12A/IL12RB1/IL7R/HPRT1/CD1A/CD1C	22
GO:0002819	regulation of adaptive immune response	63/3317	180/15040	4.42733e-05	0.00291607	0.00264016	HLA-F/HLA-A/HLA-B/HLA-C/TNF/AGER/HLA-DRA/IRF1/ANXA1/CD274/SOCS5/AKIRIN2/ZC3H12A/HMCES/TGFB1/C17orf99/NDFIP1/NCKAP1L/ARID5A/NFKBID/TRAF6/SLC15A4/LOXL3/P2RX7/EIF2AK4/RIPK2/ADA/NOD2/CD40/HFE/CD160/PTPRC/IL10/RIPK3/FCGR2B/FZD5/B2M/DUSP10/IL12A/PTPN6/SLC11A1/IL12RB1/JAK3/WAS/ALOX15/ZBTB1/PKN1/TNFRSF1B/IL27RA/ZBTB7B/BTK/TYK2/FBXO38/SASH3/IL7R/SMAD7/TNFRSF14/TRAF2/CD1A/CD1C/CD55/CD46/FCER2	63
GO:0098780	response to mitochondrial depolarisation	13/3317	20/15040	4.52645e-05	0.00294025	0.00266206	SQSTM1/OPTN/HTRA2/ATG13/AMBRA1/ATG14/MUL1/HDAC6/GPS2/MFN2/GBA1/TOMM7/ATP5IF1	13
GO:0060396	growth hormone receptor signaling pathway	15/3317	25/15040	4.56436e-05	0.00294025	0.00266206	SOCS2/LYN/PXN/GH2/CSHL1/CSH1/CSH2/GH1/JAK3/STAT3/STAT5A/STAT5B/TYK2/JAK1/LEPROT	15
GO:0009144	purine nucleoside triphosphate metabolic process	55/3317	152/15040	4.6818e-05	0.00298312	0.00270087	NDUFA6/NDUFB9/GTPBP1/IMPDH1/NDUFA3/FIGNL1/NDUFC2/PRKAG2/TGFB1/NDUFA2/ADA/NDUFB8/LRRK2/NDUFV3/MYH6/IMPDH2/NDUFS2/DNAJC30/ATP5MC3/EFL1/FIS1/DMAC2L/NDUFB11/UQCC3/NME1/NDUFB7/NDUFA11/CTNS/NDUFB10/NDUFS7/TAFAZZIN/VPS9D1/ND1/ND2/ATP8/ATP6/ND3/ND4L/ND4/ND5/ND6/NDUFS6/NME6/NUDT2/NME4/NMNAT1/ATP5IF1/NDUFS4/NDUFA1/ATP5MG/ATP5MGL/ATP5MJ/NDUFC1/ATP5F1E/NDUFS5	55
GO:0032006	regulation of TOR signaling	50/3317	135/15040	5.09312e-05	0.00321031	0.00290656	DEPTOR/PIM1/PKHD1/SYK/MIOS/AKT1S1/PIH1D1/SESN1/KPTN/RHEB/SZT2/LAMTOR1/NCKAP1L/BMAL1/UBE2W/TBC1D7/TBC1D7-LOC100130357/CUL3/TSSK3/NPRL2/GPR137B/CASTOR2/DYRK3/RPS6KA1/CASTOR1/OTUB1/LAMTOR4/KLHL22/ARAF/OTUD5/STAMBPL1/HIF1A/AKT3/RNF167/DGKQ/GBA1/MAPK3/AKT1/TNFAIP8L1/CTNS/MLST8/TSC2/TELO2/NPRL3/WDR59/LAMTOR2/UBE2N/KICS2/RRAGA/RBX1	50
GO:0050867	positive regulation of cell activation	107/3317	344/15040	5.18275e-05	0.00323205	0.00292625	HLA-F/HLA-A/IRGM/TNF/AGER/HLA-DRA/HLA-DQB1/HLA-DQB2/HLA-DOA/TNFRSF13C/LGALS1/ANXA1/SMARCA2/PLPP6/NCK2/CD274/SYK/SOCS5/AKIRIN2/PHF10/HMCES/CTSC/GAB2/SMARCD3/TGFB1/PNP/IRS2/LAMP1/TESPA1/NCKAP1L/NFKBID/TRAF6/SOX12/LYN/NCK1/SPI1/WNT10B/RIPK2/AMBRA1/PTPN22/ADA/RUNX1/NOD2/ZNF335/CD47/LRRK2/CD40/SLC39A10/TIRAP/ICOSLG/ITGB2/CD160/PTPRC/IL10/NFATC2/XBP1/RPS6KA1/RUNX3/SH3KBP1/SART1/KAT5/ADAM8/B2M/DUSP10/SM…	107
GO:0002260	lymphocyte homeostasis	31/3317	72/15040	5.36107e-05	0.00330806	0.00299507	RPS6/PPP2R1A/BAX/SOS1/NCKAP1L/LYN/P2RX7/ADA/TCIRG1/RIPK3/PACS1/CHST3/SKIL/JAK3/STAT5B/HIF1A/PKN1/CORO1A/CD74/DOCK11/AKT1/LGALS9/SASH3/IL7R/TNFRSF17/ABL1/BCL10/CAMLG/TSC22D3/BCL2L11/SH2B2	31
GO:0042158	lipoprotein biosynthetic process	35/3317	85/15040	5.64574e-05	0.00344743	0.00312125	IRGM/ZDHHC14/GPAA1/PIGO/APOE/ATG7/PGAP2/ULK1/CLIP3/RB1CC1/ATG101/PIGU/ATG13/PIGT/ZDHHC18/PIGV/ZDHHC24/GLUL/PIGC/PPM1A/WDR45/WIPI2/PGAP3/GBA1/PIK3C3/PIGL/PIGS/MPPE1/PIGQ/ZDHHC7/ZDHHC12/DPM2/NMT2/PIGK/ZDHHC22	35
GO:0046631	alpha-beta T cell activation	57/3317	160/15040	5.70679e-05	0.00344878	0.00312248	HLA-A/AGER/HLA-DRA/IRF1/ANXA1/CD274/SYK/SOCS5/ZC3H12A/PRDM1/RELB/BCL3/PNP/NDFIP1/NCKAP1L/FOXP1/WDFY4/NFKBID/ITCH/LOXL3/RIPK2/PTPN22/ADA/RUNX1/CBLB/HFE/TCIRG1/CD160/PTPRC/CD3G/RUNX3/ATF2/ADORA2A/IL12A/IL12RB1/JAK3/STAT3/RASAL3/RARA/CARD11/SEMA4A/ZBTB7B/TYK2/JAK1/LGALS9B/LGALS9/LGALS9C/SASH3/SMAD7/TNFRSF14/ABL1/RHOA/CD55/IL2RG/CD247/CD3D/RPL22	57
GO:0010508	positive regulation of autophagy	50/3317	136/15040	6.34995e-05	0.00379831	0.00343893	PIP4K2C/SQSTM1/IRGM/DEPTOR/TFEB/HMOX1/TOM1/FBXO7/ZC3H12A/SESN1/TRIM13/OPTN/SUPT5H/STING1/FOXO1/TRIM21/ULK1/RB1CC1/ATG101/TRIM23/RIPK2/ATG13/AMBRA1/NOD2/LRRK2/NPRL2/DHRSX/RNF31/KAT5/FYCO1/ATG2A/PIM2/HIF1A/WDR45/CALCOCO2/MAPK3/ADRB2/SNX18/TICAM1/TMEM59/TSC2/GPSM1/NPRL3/USP20/LRSAM1/SH3GLB1/TRIM22/TRIM34/TRIM65/ORMDL3	50
GO:0071378	cellular response to growth hormone stimulus	15/3317	26/15040	8.58996e-05	0.00501972	0.00454478	SOCS2/LYN/PXN/GH2/CSHL1/CSH1/CSH2/GH1/JAK3/STAT3/STAT5A/STAT5B/TYK2/JAK1/LEPROT	15
GO:0031929	TOR signaling	55/3317	155/15040	8.62632e-05	0.00501972	0.00454478	PRR5/DEPTOR/PIM1/RPS6/PKHD1/SYK/MIOS/AKT1S1/PIH1D1/SESN1/KPTN/RHEB/SZT2/LAMTOR1/NCKAP1L/BMAL1/UBE2W/RHEBL1/TBC1D7/TBC1D7-LOC100130357/CUL3/TSSK3/NPRL2/GPR137B/CASTOR2/DYRK3/RPS6KB2/RPS6KA1/CASTOR1/OTUB1/LAMTOR4/KLHL22/ARAF/OTUD5/STAMBPL1/HIF1A/AKT3/RNF167/CARD11/DGKQ/GBA1/MAPK3/AKT1/TNFAIP8L1/CTNS/MLST8/TSC2/TELO2/NPRL3/WDR59/LAMTOR2/UBE2N/KICS2/RRAGA/RBX1	55
GO:0002335	mature B cell differentiation	19/3317	37/15040	8.70191e-05	0.00501972	0.00454478	LGALS1/MFNG/PHF14/DLL1/BCL3/C17orf99/CMTM7/PLCL2/SPI1/ADA/NOTCH2/IL10/XBP1/FCGR2B/POU2AF1/CD19/DOCK11/IRF8/IL2RG	19
GO:0016241	regulation of macroautophagy	53/3317	148/15040	8.73442e-05	0.00501972	0.00454478	RNF41/PIP4K2C/IRGM/EXOC4/NRBP2/HMOX1/TOM1/SESN1/TRIM13/OPTN/ATP6V0B/RHEB/EXOC7/SUPT5H/STING1/FEZ2/ULK1/ATP6V1H/RIPK2/AMBRA1/NOD2/LRRK2/ERN1/RNF31/SNX32/CAPN1/FYCO1/ATG2A/ATG14/TECPR1/TBC1D25/HDAC6/PIM2/HIF1A/WDR45/ATP13A2/PHF23/ATP6V1D/CALCOCO2/GBA1/MAPK3/CLN3/PIK3C3/ADRB2/AKT1/SNX18/TSC2/GPSM1/LRSAM1/SH3GLB1/VPS26B/CAPNS1/ATP6V0E1	53
GO:1903037	regulation of leukocyte cell-cell adhesion	102/3317	329/15040	8.83302e-05	0.0050271	0.00455146	HLA-A/TNF/AGER/HLA-DRA/HLA-DQB1/HLA-DQB2/IRF1/HLA-DOA/TNFRSF13C/SCRIB/LGALS1/ANXA1/SMARCA2/NCK2/CD274/SYK/SOCS5/ZC3H12A/PHF10/SMARCD3/PNP/NDFIP1/TESPA1/NCKAP1L/NFKBID/TRAF6/CD44/SOX12/LYN/NCK1/ITCH/LOXL3/WNT10B/RIPK2/AMBRA1/PTPN22/ADA/RUNX1/CBLB/NOD2/CD47/ETS1/ST3GAL4/RIPOR2/ICOSLG/HFE/PRKAR1A/ITGB2/CD160/LAPTM5/PTPRC/IL10/XBP1/RUNX3/FCGR2B/SART1/KAT5/RELA/ADAM8/B2M/DUSP10/ADORA2A/SMARCB1/IL12A/C…	102
GO:0035967	cellular response to topologically incorrect protein	39/3317	100/15040	9.17987e-05	0.00511561	0.00463159	BAG6/ATF6B/DERL1/DAXX/HSF1/WFS1/NCK2/ERLEC1/AKIRIN2/HERPUD2/BAX/OPTN/DDRGK1/NCK1/UBE2W/TMBIM6/AUP1/CUL3/SELENOS/FICD/ERN1/QRICH1/XBP1/KLHL15/RHBDD2/DERL3/DNAJB12/SDF2L1/HDAC6/PARP8/ABCA7/RNF126/MBTPS1/TOR1A/DNAJB9/BCL2L11/STUB1/DERL2/RACK1	39
GO:0097193	intrinsic apoptotic signaling pathway	89/3317	280/15040	9.18666e-05	0.00511561	0.00463159	DYRK2/TNF/BAG6/RRM2B/DAXX/MYC/GRINA/FBXO7/WFS1/TOPORS/NCK2/FIGNL1/BAX/ERCC2/TPT1/PPIA/BCL3/STK24/ARL6IP5/CD44/BCL2L1/FHIT/NCK1/FBXW7/HTRA2/TMBIM6/SOD1/JMY/SERINC3/TMEM117/CYLD/LRRK2/SIAH1/CUL3/IKBKE/SELENOS/IL10/GPX1/SNAI1/DDX5/ERN1/QRICH1/XBP1/MCL1/SFN/RIPK3/STK25/FCGR2B/RPL11/ATF2/STYXL1/FIS1/PRKRA/ATP2A3/PRODH/TMEM161A/SKIL/HIF1A/EIF5A/CASP9/TP53BP2/TNFRSF1B/ARHGEF2/RPL26/ATP2A1/CD74/MAPK7/PPP…	89
GO:0050863	regulation of T cell activation	104/3317	337/15040	9.25033e-05	0.00511561	0.00463159	HLA-A/AGER/HLA-DRA/HLA-DQB1/HLA-DQB2/IRF1/HLA-DOA/TNFRSF13C/SCRIB/LGALS1/RAC2/ANXA1/SMARCA2/NCK2/CD274/SYK/SOCS5/ZC3H12A/PRDM1/PHF10/CLPTM1/SMARCD3/PNP/METTL3/NDFIP1/SOS1/TESPA1/NCKAP1L/NFKBID/TRAF6/SOX12/LYN/NCK1/ITCH/LOXL3/WNT10B/SOD1/RIPK2/AMBRA1/PTPN22/ADA/RUNX1/CBLB/NOD2/CD47/RIPOR2/ICOSLG/HFE/PRKAR1A/CD160/LAPTM5/PTPRC/IL10/XBP1/RIPK3/RUNX3/FCGR2B/SART1/KAT5/ADAM8/B2M/DUSP10/ADORA2A/SMARCB1…	104
GO:0001911	negative regulation of leukocyte mediated cytotoxicity	13/3317	21/15040	9.47944e-05	0.00514523	0.00465842	HLA-F/HLA-A/HLA-B/TGFB1/NCKAP1L/PTPRC/FCGR2B/ARRB2/LGALS9/IL7R/CRK/GFER/SERPINB9	13
GO:0032495	response to muramyl dipeptide	13/3317	21/15040	9.47944e-05	0.00514523	0.00465842	IRF5/CHMP5/VIM/ERBIN/RIPK2/PTPN22/NOD2/TRIM41/RELA/NFKBIA/ARHGEF2/NOTCH1/NAGK	13
GO:0015980	energy derivation by oxidation of organic compounds	96/3317	307/15040	9.88047e-05	0.0053137	0.00481094	BLOC1S1/DYRK2/TNF/NDUFA6/NDUFB9/PLEC/GNMT/COX5B/SDHAF4/NDUFA3/ETFB/AFG1L/GYS1/NOP53/UQCRH/UQCRHL/PYGB/RUBCNL/KHK/NDUFC2-KCTD14/NDUFC2/PRKAG2/AKT2/NDUFA2/IRS2/SIRT3/IDH3B/RB1CC1/COX6B1/CHCHD5/GPD1/STBD1/COQ9/NDUFB8/NDUFV3/SELENOS/TRPV4/ISCU/COA6/POLG2/IDH2/MTFR1L/NDUFS2/DNAJC30/GABARAPL1/CHCHD10/PYGM/COX8A/NDUFB11/UQCC3/HIF1A/ACADVL/NDUFB7/PHKG2/GBA1/PHKA1/AKT1/NDUFA11/INPP5K/ABCD1/IDH3G/NDUFB10/N…	96
GO:0031331	positive regulation of cellular catabolic process	95/3317	304/15040	0.000109996	0.00585049	0.00529694	PAN2/PIP4K2C/SQSTM1/ZC3H12D/IRGM/TNF/DXO/DEPTOR/TNRC6B/GTPBP1/HSF1/TFEB/HMOX1/TOM1/FBXO7/CNOT3/ZC3H12A/SESN1/BAX/ZC3HAV1/TRIM13/APOE/OPTN/TTC5/AKT2/SUPT5H/ZFP36/METTL3/STING1/ADAM9/DND1/FOXO1/TRIM21/IRS2/ULK1/PAN3/RB1CC1/ATG101/TRIM23/ITCH/GPD1/P2RX7/RIPK2/ATG13/AMBRA1/BTG2/PNPLA2/NOD2/LRRK2/TENT4A/DCPS/NPRL2/CPT1A/DHRSX/LAPTM5/FXR1/DTX3L/RNF31/FURIN/KAT5/ADAM8/MOV10/FYCO1/EXOSC7/ATG2A/ZSWIM8/PIM…	95
GO:0098792	xenophagy	10/3317	14/15040	0.000110782	0.00585049	0.00529694	IRGM/OPTN/RNF213/RIPK2/NOD2/RNF31/WIPI2/CALCOCO2/MAPK3/LRSAM1	10
GO:0034976	response to endoplasmic reticulum stress	79/3317	244/15040	0.000113715	0.00595175	0.00538863	FLOT1/BAG6/ATF6B/DERL1/GRINA/WFS1/NCK2/ERLEC1/HERPUD2/NR1H2/PDIA4/RCN3/BAX/TRIM13/TMUB1/UBXN4/RNF121/DDRGK1/HM13/BCL2L1/HSP90B1/NCK1/EDEM2/MMP24-AS1-EDEM2/TMBIM6/AUP1/EIF2AK4/NR1H3/SERINC3/TMEM117/NOD2/LRRK2/MARCHF6/SELENOS/GET4/FICD/USP19/ERN1/QRICH1/XBP1/UFC1/FCGR2B/RHBDD2/ATP2A3/DERL3/TMUB2/DNAJB12/ANKZF1/SDF2L1/JKAMP/UBXN1/ALOX15/ATP2A1/ANKS4B/PARP8/UBXN6/BCAP31/MAN1B1/TRAF2/ABCA7/TMEM259/UBE…	79
GO:0009199	ribonucleoside triphosphate metabolic process	54/3317	153/15040	0.000116972	0.0060288	0.00545839	NDUFA6/NDUFB9/GTPBP1/IMPDH1/NDUFA3/FIGNL1/NDUFC2/PRKAG2/TGFB1/NDUFA2/NDUFB8/LRRK2/NDUFV3/MYH6/IMPDH2/NDUFS2/DNAJC30/ATP5MC3/EFL1/FIS1/DMAC2L/NDUFB11/UQCC3/NME1/NDUFB7/NDUFA11/CTNS/NDUFB10/NDUFS7/TAFAZZIN/VPS9D1/ND1/ND2/ATP8/ATP6/ND3/ND4L/ND4/ND5/ND6/NDUFS6/NME6/NUDT2/NME4/NMNAT1/ATP5IF1/NDUFS4/NDUFA1/ATP5MG/ATP5MGL/ATP5MJ/NDUFC1/ATP5F1E/NDUFS5	54
GO:0002831	regulation of response to biotic stimulus	127/3317	428/15040	0.000117244	0.0060288	0.00545839	STAT2/FLOT1/HLA-F/HLA-A/HLA-B/IRGM/TNF/GRAMD4/IRF1/LRRC14/RIGI/APPL2/CD274/SYK/NINJ1/AKIRIN2/ZC3H12A/NR1H2/IRF3/NOP53/MARK4/APOE/FBXL2/OPTN/TGFB1/IKBKB/SIRT2/METTL3/NMI/STING1/TRIM21/MAVS/LAMP1/FOXP1/SIGIRR/TRAF6/SLC15A4/TARBP2/LYN/ITCH/ERBIN/CD180/ERAP1/SPI1/EIF2AK4/NR1H3/TRAFD1/OAS3/RIPK2/PTPN22/LY86/IRAK4/CYLD/NOD2/CD40/IKBKE/MAPKAPK3/TIRAP/OASL/CD160/UNC93B1/POLR3C/ZNFX1/MNDA/PARP9/DTX3L/RNF3…	127
GO:0002460	adaptive immune response based on somatic recombination of immune receptors built from immunoglobulin superfamily domains	85/3317	267/15040	0.000123034	0.00626752	0.00567452	HLA-F/HLA-A/HLA-B/HLA-C/TNF/C4B/C4A/EBAG9/AGER/HLA-DRA/CSF2RB/ANXA1/CD274/SOCS5/ZC3H12A/ADAM17/HMCES/CTSC/ERCC1/RELB/BCL3/UNC13D/TGFB1/C17orf99/IL18BP/LIG4/NDFIP1/NCKAP1L/ARID5A/NFKBID/TRAF6/SLC15A4/LOXL3/P2RX7/RIPK2/ADA/NOD2/CD40/HFE/TCIRG1/UNC93B1/PTPRC/IL10/RIPK3/FCGR2B/FZD5/B2M/CTSH/IL12A/PTPN6/SLC11A1/IL12RB1/JAK3/STAT3/WAS/ZBTB1/IL17RA/PKN1/TNFRSF1B/IL27RA/MASP2/SEMA4A/ZBTB7B/CD19/BTK/TYK2/…	85
GO:0043068	positive regulation of programmed cell death	134/3317	456/15040	0.000124604	0.00626752	0.00567452	SQSTM1/TRIM39/TNF/MYC/SCRIB/MTCH1/LGALS1/IRF5/RPS6/HMOX1/ANXA1/NCK2/CD274/SYK/ZNF268/TFPT/PPP2R1A/ZC3H12A/RHOB/BAX/CTSC/MARK4/CAMK1D/DEDD2/TGFB1/ATG7/MAP3K10/SIRT2/PHLDA1/FOXO1/RASSF2/DUSP6/ARHGEF7/BTG1/NR3C1/FOXP1/ARL6IP5/CLIP3/RBCK1/LYN/RARG/LATS2/NCK1/HIP1R/FBXW7/HTRA2/P2RX7/RAPSN/TRIM35/WNT10B/SOD1/RIPK2/JMY/PLCG1/SERINC3/CYLD/HTATIP2/LRRK2/CD40/SIAH1/CTSD/NOTCH2/SIK1/RBM5/CD160/LAPTM5/PTPRC/…	134
GO:1903050	regulation of proteolysis involved in protein catabolic process	71/3317	215/15040	0.000125837	0.00626752	0.00567452	TRIM39/RNF19A/BAG6/EIF3H/DESI1/PHF20L1/AGTPBP1/WFS1/ANKIB1/GCLC/SOCS5/RNF144A/AGBL4/NOP53/CTSC/APOE/SUMO2/NUB1/QRICH2/SIRT2/CHFR/RNF14/DDRGK1/FHIT/FBXW7/WNT10B/PSME3IP1/LRRK2/RNF19B/HFE/LAPTM5/GPX1/USP19/ZFAND2A/PSME1/PSME2/RPL11/COP1/ARAF/UBXN1/CCDC22/GABARAP/OSBPL7/GBA1/OGT/KEAP1/AKT1/SMAD7/FMR1/SIRT6/FZR1/BCAP31/DVL1/ELOB/TMEM259/AXIN1/RHBDF1/CBFA2T3/ZER1/PRMT6/PYHIN1/PML/RPL23/CAMLG/STUB1/DDA…	71
GO:0051788	response to misfolded protein	14/3317	24/15040	0.000126163	0.00626752	0.00567452	BAG6/DERL1/AKIRIN2/UBE2W/AUP1/CUL3/KLHL15/DNAJB12/SDF2L1/HDAC6/F12/RNF126/TOR1A/STUB1	14
GO:0002697	regulation of immune effector process	102/3317	332/15040	0.000129843	0.00639611	0.00579094	HLA-F/HLA-A/HLA-B/HLA-C/TNF/AGER/HLA-DRA/RAC2/IRF5/ANXA1/RIGI/APPL2/SYK/SOCS5/ZC3H12A/HMCES/GAB2/UNC13D/TGFB1/C17orf99/MZB1/MAVS/NDFIP1/LAMP1/NCKAP1L/ARID5A/NFKBID/TRAF6/SLC15A4/FFAR3/LYN/CD22/LOXL3/TMBIM6/P2RX7/SPI1/RIPK2/PTPN22/NOD2/CD47/CD40/CUEDC2/HFE/ITGB2/CD160/LAPTM5/PTPRC/IL10/XBP1/NLRX1/RIPK3/FCGR2B/FZD5/B2M/DUSP10/HK1/IL12A/PTPN6/IL12RB1/JAK3/CLNK/STAT5B/WAS/DHX58/ARRB2/ZBTB1/RARA/PKN1/…	102
GO:0010257	NADH dehydrogenase complex assembly	26/3317	59/15040	0.000132203	0.00640475	0.00579877	TIMM21/NDUFA6/NDUFB9/NDUFA3/NDUFC2/NDUFA2/NDUFB8/NDUFAF3/NDUFS2/NDUFB11/NDUFB7/NDUFA11/NDUFB10/NDUFS7/TAFAZZIN/ND1/ND2/ND4/ND5/ND6/DMAC1/COA1/NDUFS4/NDUFA1/NDUFC1/NDUFS5	26
GO:0032981	mitochondrial respiratory chain complex I assembly	26/3317	59/15040	0.000132203	0.00640475	0.00579877	TIMM21/NDUFA6/NDUFB9/NDUFA3/NDUFC2/NDUFA2/NDUFB8/NDUFAF3/NDUFS2/NDUFB11/NDUFB7/NDUFA11/NDUFB10/NDUFS7/TAFAZZIN/ND1/ND2/ND4/ND5/ND6/DMAC1/COA1/NDUFS4/NDUFA1/NDUFC1/NDUFS5	26
GO:1903052	positive regulation of proteolysis involved in protein catabolic process	47/3317	129/15040	0.000133413	0.00641039	0.00580387	RNF19A/BAG6/AGTPBP1/WFS1/ANKIB1/GCLC/SOCS5/RNF144A/AGBL4/NOP53/CTSC/SUMO2/NUB1/SIRT2/CHFR/RNF14/DDRGK1/FBXW7/LRRK2/RNF19B/LAPTM5/ZFAND2A/COP1/CCDC22/GABARAP/OSBPL7/GBA1/KEAP1/AKT1/SMAD7/FMR1/SIRT6/FZR1/BCAP31/DVL1/ELOB/TMEM259/AXIN1/CBFA2T3/ZER1/PYHIN1/STUB1/DDA1/ATP5IF1/RCHY1/RBX1/RACK1	47
GO:2000060	positive regulation of ubiquitin-dependent protein catabolic process	40/3317	105/15040	0.000137153	0.00653653	0.00591808	RNF19A/AGTPBP1/ANKIB1/GCLC/SOCS5/RNF144A/AGBL4/NOP53/SUMO2/NUB1/SIRT2/CHFR/RNF14/DDRGK1/FBXW7/LRRK2/RNF19B/LAPTM5/ZFAND2A/COP1/CCDC22/GABARAP/GBA1/KEAP1/AKT1/SMAD7/SIRT6/FZR1/BCAP31/DVL1/ELOB/AXIN1/CBFA2T3/ZER1/PYHIN1/STUB1/DDA1/RCHY1/RBX1/RACK1	40
GO:2000058	regulation of ubiquitin-dependent protein catabolic process	57/3317	165/15040	0.000149177	0.0070522	0.00638496	TRIM39/RNF19A/BAG6/EIF3H/DESI1/PHF20L1/AGTPBP1/ANKIB1/GCLC/SOCS5/RNF144A/AGBL4/NOP53/SUMO2/NUB1/QRICH2/SIRT2/CHFR/RNF14/DDRGK1/FHIT/FBXW7/WNT10B/LRRK2/RNF19B/HFE/LAPTM5/ZFAND2A/RPL11/COP1/ARAF/UBXN1/CCDC22/GABARAP/GBA1/OGT/KEAP1/AKT1/SMAD7/SIRT6/FZR1/BCAP31/DVL1/ELOB/AXIN1/CBFA2T3/ZER1/PRMT6/PYHIN1/PML/RPL23/CAMLG/STUB1/DDA1/RCHY1/RBX1/RACK1	57
GO:0071219	cellular response to molecule of bacterial origin	63/3317	187/15040	0.000156754	0.00735116	0.00665563	IRGM/TNF/HSF1/CHMP5/CD274/ZC3H12A/IRF3/ZFP36/ADAM9/VIM/SIGIRR/ARID5A/TRAF6/LYN/CD180/SPI1/NR1H3/RIPK2/PTPN22/LY86/IRAK4/NOD2/CD40/TIRAP/SELENOS/CASP7/IL10/IL24/XBP1/TRIM41/FCGR2B/RELA/NFKBIA/FZD5/CCR5/HDAC5/RARA/AKAP8/TLR6/PLSCR3/CAPN2/TNFRSF1B/MAPK3/TNIP1/AKT1/MAP2K3/PDE4B/GIT1/TICAM1/IRAK1/GFER/SBNO2/IRF8/ABL1/BCL10/RHOA/TLR1/CD55/CARD8/LITAF/NFKBIL1/MAP2K7/TICAM2	63
GO:0030183	B cell differentiation	51/3317	144/15040	0.000161608	0.00747458	0.00676737	SLC39A7/LGALS1/MFNG/SYK/PHF14/ADAM17/BAX/DLL1/BCL3/DCLRE1C/CD79A/C17orf99/KLF6/CMTM7/TOP2B/PLCL2/NCKAP1L/HHEX/SPI1/ADA/NOTCH2/TCIRG1/PTPRC/IL10/IRF2BP2/XBP1/CD79B/FCGR2B/POU2AF1/HDAC5/PTPN6/JAK3/STAT5B/ZBTB1/GPS2/CARD11/CD19/BTK/DOCK11/CD40LG/TCF3/PIK3CD/IRF8/ABL1/LRRC8A/ZBTB7A/IL2RG/DNAJB9/NHEJ1/ZFP36L2/LYL1	51
GO:0051099	positive regulation of binding	43/3317	116/15040	0.000161936	0.00747458	0.00676737	FLOT1/EIF3E/DERL1/EIF3D/MED25/RB1/APOE/SUMO4/TGFB1/SIRT2/STING1/TRIM21/DDRGK1/TRAF6/HIP1R/HMBOX1/RIPK2/AKTIP/LRRK2/RIPOR2/SPPL3/HFE/EPB41/PARP9/DTX3L/RPL11/B2M/ADD1/RARA/NME1/ANXA2/PIN1/FMR1/SKI/EDF1/GPSM1/ABL1/NIBAN2/GTF2B/PYHIN1/STMN1/TXN/DAZAP2	43
GO:0019883	antigen processing and presentation of endogenous antigen	13/3317	22/15040	0.00018494	0.00840403	0.00760889	HLA-F/HLA-A/HLA-B/HLA-C/HLA-DRA/TAP1/TAPBP/ERAP1/HFE/B2M/CD74/CD1A/CD1C	13
GO:0071218	cellular response to misfolded protein	13/3317	22/15040	0.00018494	0.00840403	0.00760889	BAG6/DERL1/AKIRIN2/UBE2W/AUP1/CUL3/KLHL15/DNAJB12/SDF2L1/HDAC6/RNF126/TOR1A/STUB1	13
GO:1905037	autophagosome organization	41/3317	110/15040	0.000198327	0.00894303	0.00809689	PIP4K2C/IRGM/TOM1/ATG7/ATG16L2/STING1/FEZ2/ULK1/TRAF6/RB1CC1/ATG101/MAP1LC3A/STBD1/ATG13/AMBRA1/PIK3C2B/LRRK2/CTSD/TCIRG1/STX12/GABARAPL1/ATG2A/AP4M1/ATG14/ATG9A/WDR45/ATP13A2/WIPI2/PHF23/GABARAP/MFN2/EFNB1/GBA1/CLN3/PIK3C3/SNX18/IFT20/EMC6/LRSAM1/SH3GLB1/GABARAPL2	41
GO:0009267	cellular response to starvation	56/3317	163/15040	0.000199855	0.00894311	0.00809696	KLF10/PICK1/TFEB/PLIN2/MIOS/ZC3H12A/SESN1/KPTN/ATG7/SZT2/TTC5/UCP2/STK24/FOXO1/MAP1LC3A/EIF2AK4/JMY/AMBRA1/PIK3C2B/TBC1D7/TBC1D7-LOC100130357/LRRK2/NUPR2/TSSK3/NPRL2/HFE/XBP1/CTSK/CASTOR1/GLUL/KAT5/ATF2/GABARAPL1/COMT/ATG14/WDR45/RNF167/WIPI2/GABARAP/MAX/ZFYVE1/GBA1/MAPK3/PIK3C3/PPM1D/STK26/PLIN3/TSC2/NPRL3/WDR59/SH3GLB1/RIPOR1/IFI16/GABARAPL2/KICS2/RRAGA	56
GO:1902107	positive regulation of leukocyte differentiation	57/3317	167/15040	0.000214286	0.0094447	0.00855109	TNF/KLF10/AGER/HLA-DRA/HSF1/ANXA1/SMARCA2/SYK/SOCS5/PHF10/RB1/SMARCD3/TGFB1/PNP/TESPA1/NCKAP1L/NFKBID/TRAF6/SOX12/SPI1/WNT10B/RIPK2/TMEM64/AMBRA1/TESC/ADA/RUNX1/NOTCH2/PTPRC/IL10/XBP1/RUNX3/ZBTB46/SART1/KAT5/ADAM8/DUSP10/CCR1/SMARCB1/IL12RB1/STAT5B/RHOH/ZBTB1/RARA/ZBTB7B/HAX1/PIK3R6/BTK/CD74/LGALS9/SASH3/IL7R/MDK/RHOA/CD46/CASP8/IL2RG	57
GO:1903708	positive regulation of hemopoiesis	57/3317	167/15040	0.000214286	0.0094447	0.00855109	TNF/KLF10/AGER/HLA-DRA/HSF1/ANXA1/SMARCA2/SYK/SOCS5/PHF10/RB1/SMARCD3/TGFB1/PNP/TESPA1/NCKAP1L/NFKBID/TRAF6/SOX12/SPI1/WNT10B/RIPK2/TMEM64/AMBRA1/TESC/ADA/RUNX1/NOTCH2/PTPRC/IL10/XBP1/RUNX3/ZBTB46/SART1/KAT5/ADAM8/DUSP10/CCR1/SMARCB1/IL12RB1/STAT5B/RHOH/ZBTB1/RARA/ZBTB7B/HAX1/PIK3R6/BTK/CD74/LGALS9/SASH3/IL7R/MDK/RHOA/CD46/CASP8/IL2RG	57
GO:0034314	Arp2/3 complex-mediated actin nucleation	20/3317	42/15040	0.0002175	0.00950401	0.00860479	PICK1/BRK1/FCHSD2/WASHC2C/WASHC2A/HIP1R/ARPC3/JMY/CARMIL1/CORO1B/WASF2/WHAMM/ARPC5/ARPC1B/WASHC1/CARMIL2/ARPC4/RNH1/GMFG/ARPC5L	20
GO:0031348	negative regulation of defense response	81/3317	256/15040	0.000218874	0.00950401	0.00860479	STAT2/HLA-F/HLA-A/HLA-B/IRGM/GRAMD4/PPARD/SHARPIN/SYK/SOCS5/SIGLEC10/NR1H2/RB1/APOE/FBXL2/MKRN2/TGFB1/ZFP36/SIRT2/METTL3/NMI/NR1D2/TRIM21/NDFIP1/TARBP2/LYN/ITCH/ERBIN/NR1H3/TRAFD1/SOD1/OAS3/PLCG1/PTPN22/ADA/CYLD/NOD2/TRIM45/SELENOS/PTPRC/IL10/GPX1/FXR1/NLRX1/GPATCH3/ZDHHC18/FURIN/PSMB4/IL10RA/FCGR2B/DUSP10/ADORA2A/PTPN6/MUL1/STAT3/DHX58/ARRB2/GPS2/TKFC/TNFRSF1B/GBA1/AURKB/ADAR/ACP5/SMAD3/MAPK7/AK…	81
GO:0046034	ATP metabolic process	46/3317	128/15040	0.000225603	0.00972414	0.00880409	NDUFA6/NDUFB9/NDUFA3/FIGNL1/NDUFC2/PRKAG2/TGFB1/NDUFA2/NDUFB8/NDUFV3/MYH6/NDUFS2/DNAJC30/ATP5MC3/FIS1/DMAC2L/NDUFB11/UQCC3/NDUFB7/NDUFA11/CTNS/NDUFB10/NDUFS7/TAFAZZIN/VPS9D1/ND1/ND2/ATP8/ATP6/ND3/ND4L/ND4/ND5/ND6/NDUFS6/NUDT2/NMNAT1/ATP5IF1/NDUFS4/NDUFA1/ATP5MG/ATP5MGL/ATP5MJ/NDUFC1/ATP5F1E/NDUFS5	46
GO:0001783	B cell apoptotic process	14/3317	25/15040	0.000228642	0.00978321	0.00885757	BAX/IRS2/FOXP1/LYN/ADA/SLC39A10/IL10/HSH2D/PKN1/AURKB/BTK/CD74/BCL10/ORMDL3	14
GO:0016197	endosomal transport	75/3317	234/15040	0.000237252	0.0100053	0.00905861	BLOC1S1/AGAP2/SQSTM1/SNX2/VPS52/SCRIB/GGA1/VPS28/TOM1/CHMP5/RIC1/RGP1/CHMP2A/EIPR1/TBC1D17/BLTP1/RBSN/TMCC1/SNX17/UBE2O/REPS1/CMTM6/DPY30/LAMTOR1/HGS/VPS36/AP5S1/VPS16/WASHC2C/WASHC2A/CHMP4B/DCTN1/LRRK2/VTI1A/TBC1D10C/STX12/INPP5F/TBC1D10A/TMEM50A/SNX32/VPS51/MVB12A/RCSD1/WAS/STX5/WASHC1/GRIPAP1/CCDC22/AP5Z1/VPS37C/SNX8/SNF8/SNX1/STX10/RAB11A/SNX33/SNX18/RAB11FIP4/DENND1C/UBXN6/ATP6AP1/RNF126/CHM…	75
GO:0051098	regulation of binding	75/3317	234/15040	0.000237252	0.0100053	0.00905861	FLOT1/CSNK2B/EIF3E/DERL1/EIF3D/MITD1/ITGB1BP1/MED25/BAX/RB1/APOE/BCL3/SUMO4/RNF220/TGFB1/TMC8/SIRT2/STING1/TRIM21/ARHGEF7/DDRGK1/TRAF6/HIP1R/HMBOX1/TMBIM6/PSME3IP1/RIPK2/AKTIP/LRRK2/RIPOR2/SPPL3/SP100/HFE/IL10/EPB41/PARP9/DTX3L/RPL11/NFKBIA/B2M/ATP2A3/HDAC5/ADD1/MARK2/ARRB2/CCPG1/RARA/NME1/ANXA2/PEX14/AURKB/PBXIP1/SNAPIN/PIN1/ADRB2/AKT1/FMR1/CRK/TFAP4/DVL1/SKI/EDF1/GPSM1/GAS8/ABL1/NIBAN2/GTF2B/ZB…	75
GO:0043112	receptor metabolic process	27/3317	64/15040	0.000239804	0.0100053	0.00905861	SCRIB/PEX6/CHMP5/PEX1/APOE/OPTN/TGFB1/ARAP1/LAMTOR1/ITCH/MYLIP/CTSD/LAPTM5/DTX3L/INPP5F/FURIN/CAPN1/ECE1/MVB12A/FUT8/ANXA2/PEX10/SH3GLB1/PLEKHA3/CAMLG/VAMP3/RAB11B	27
GO:0032436	positive regulation of proteasomal ubiquitin-dependent protein catabolic process	34/3317	87/15040	0.000240659	0.0100053	0.00905861	RNF19A/ANKIB1/GCLC/SOCS5/RNF144A/NOP53/SUMO2/NUB1/SIRT2/CHFR/RNF14/DDRGK1/LRRK2/RNF19B/ZFAND2A/COP1/GABARAP/GBA1/KEAP1/AKT1/SMAD7/SIRT6/FZR1/BCAP31/DVL1/ELOB/AXIN1/CBFA2T3/ZER1/STUB1/DDA1/RCHY1/RBX1/RACK1	34
GO:0071216	cellular response to biotic stimulus	69/3317	212/15040	0.000251493	0.0103821	0.00939978	IRGM/TNF/HSF1/WFS1/CHMP5/CD274/SYK/ZC3H12A/IRF3/ZFP36/ADAM9/VIM/SIGIRR/ARID5A/TRAF6/LYN/CD180/SPI1/NR1H3/RIPK2/PTPN22/LY86/IRAK4/NOD2/CD40/TIRAP/NOTCH2/SELENOS/CASP7/IL10/IL24/XBP1/TRIM41/FCGR2B/MUS81/RELA/NFKBIA/FZD5/CCR5/HDAC5/RARA/AKAP8/TLR6/PLSCR3/CAPN2/TNFRSF1B/MAPK3/BTK/TNIP1/AKT1/MAP2K3/PDE4B/GIT1/TICAM1/IRAK1/GFER/SBNO2/NOTCH1/IRF8/ABL1/BCL10/RHOA/TLR1/CD55/CARD8/LITAF/NFKBIL1/MAP2K7/TICA…	69
GO:0032635	interleukin-6 production	48/3317	136/15040	0.000272123	0.0108971	0.0098661	HLA-B/TNF/AGER/RIGI/SYK/SOCS5/AKIRIN2/ZC3H12A/POU2F2/TGFB1/IL17RC/MAVS/NCKAP1L/ARID5A/TRAF6/P2RX7/RIPK2/PTPN22/NOD2/CD47/TIRAP/SELENOS/BANK1/TRPV4/UNC93B1/IL10/XBP1/NLRX1/RELA/IL16/POU2AF1/PTPN6/STAT3/ARRB2/IL17RA/TLR6/CAPN2/IL27RA/ARHGEF2/GBA1/BTK/CSK/CD74/LGALS9/TICAM1/CYBA/BCL10/TLR1	48
GO:0032675	regulation of interleukin-6 production	48/3317	136/15040	0.000272123	0.0108971	0.0098661	HLA-B/TNF/AGER/RIGI/SYK/SOCS5/AKIRIN2/ZC3H12A/POU2F2/TGFB1/IL17RC/MAVS/NCKAP1L/ARID5A/TRAF6/P2RX7/RIPK2/PTPN22/NOD2/CD47/TIRAP/SELENOS/BANK1/TRPV4/UNC93B1/IL10/XBP1/NLRX1/RELA/IL16/POU2AF1/PTPN6/STAT3/ARRB2/IL17RA/TLR6/CAPN2/IL27RA/ARHGEF2/GBA1/BTK/CSK/CD74/LGALS9/TICAM1/CYBA/BCL10/TLR1	48
GO:0006643	membrane lipid metabolic process	61/3317	183/15040	0.000273871	0.0108971	0.0098661	KDSR/ORMDL2/NEU1/CERK/NAGA/SERINC1/PLA2G6/GPAA1/HACD4/PIGO/PPP2R1A/SMPD2/BAX/AGK/PRKD2/GLB1/SPHK1/PGAP2/SUMF1/SIRT3/PIGU/CERS5/HEXB/HTRA2/P2RX7/ST3GAL6/PIGT/ST3GAL4/B4GALT5/ARV1/PIGV/FUCA1/SGPL1/CERKL/PSAP/PIGC/PGAP3/DEGS1/GBA1/CLN6/GLA/HEXA/DEGS2/PIGL/PIGS/MPPE1/P2RX1/CSNK1G2/PIGQ/GBGT1/CEL/DPM2/ST6GALNAC4/PLA2G15/PEMT/ACER2/PIGK/GBA2/CPTP/B4GALT3/ORMDL3	61
GO:0002443	leukocyte mediated immunity	103/3317	342/15040	0.000274935	0.0108971	0.0098661	HLA-F/HLA-A/HLA-B/HLA-C/TNF/C4B/C4A/EBAG9/AGER/HLA-DRA/RAC2/CSF2RB/RIGI/SYK/ADAM17/HMCES/CTSC/ERCC1/BCL3/GAB2/UNC13D/TGFB1/C17orf99/LIG4/MAVS/NDFIP1/LAMP1/NCKAP1L/ARID5A/TRAF6/SLC15A4/LYN/P2RX7/SPI1/ANXA3/IRAK4/NOD2/CD40/RNF19B/HFE/TCIRG1/ITGB2/CD160/UNC93B1/PTPRC/IL10/MILR1/LAT2/RIPK3/SLAMF7/FCGR2B/FZD5/B2M/CTSH/IL12A/PTPN6/IL12RB1/NDST2/JAK3/CLNK/STAT5B/WAS/WDR1/ARRB2/ZBTB1/PLEKHM2/TNFRSF1B/IL2…	103
GO:0036503	ERAD pathway	40/3317	108/15040	0.000275124	0.0108971	0.0098661	BAG6/DERL1/WFS1/ERLEC1/RCN3/TRIM13/TMUB1/UBXN4/RNF121/HM13/HSP90B1/EDEM2/MMP24-AS1-EDEM2/AUP1/MARCHF6/SELENOS/GET4/USP19/XBP1/RHBDD2/DERL3/TMUB2/DNAJB12/ANKZF1/SDF2L1/JKAMP/UBXN1/UBXN6/BCAP31/MAN1B1/TMEM259/UBE4B/TOR1A/RNF103/FBXO6/FBXO44/DNAJB9/STUB1/UBE2J2/DERL2	40
GO:0045582	positive regulation of T cell differentiation	40/3317	108/15040	0.000275124	0.0108971	0.0098661	HLA-DRA/ANXA1/SMARCA2/SYK/SOCS5/PHF10/SMARCD3/PNP/TESPA1/NCKAP1L/NFKBID/SOX12/WNT10B/RIPK2/AMBRA1/ADA/RUNX1/PTPRC/XBP1/RUNX3/SART1/KAT5/ADAM8/DUSP10/SMARCB1/IL12RB1/STAT5B/RHOH/ZBTB1/RARA/ZBTB7B/PIK3R6/CD74/LGALS9/SASH3/IL7R/MDK/RHOA/CD46/IL2RG	40
GO:0042157	lipoprotein metabolic process	42/3317	115/15040	0.00027867	0.0109635	0.00992619	IRGM/APOM/ZDHHC14/GPAA1/APOL6/PIGO/APOE/ATG7/PGAP2/ULK1/CLIP3/RB1CC1/ATG101/PIGU/ATG13/PIGT/CTSD/ZDHHC18/PIGV/ZDHHC24/GLUL/APOLD1/ITGAV/PIGC/PPM1A/WDR45/WIPI2/PGAP3/GBA1/PIK3C3/PIGL/PIGS/MPPE1/ABHD17A/PIGQ/ZDHHC7/ZDHHC12/DPM2/NMT2/ABHD10/PIGK/ZDHHC22	42
GO:0002706	regulation of lymphocyte mediated immunity	54/3317	158/15040	0.000298269	0.0116563	0.0105535	HLA-F/HLA-A/HLA-B/HLA-C/TNF/AGER/HLA-DRA/HMCES/TGFB1/C17orf99/NDFIP1/LAMP1/NCKAP1L/ARID5A/TRAF6/SLC15A4/P2RX7/NOD2/CD40/HFE/CD160/PTPRC/IL10/RIPK3/FCGR2B/FZD5/B2M/IL12A/PTPN6/IL12RB1/CLNK/STAT5B/WAS/ARRB2/ZBTB1/TNFRSF1B/IL27RA/PIK3R6/BTK/FBXO38/VAV1/LGALS9/SASH3/IL7R/SMAD7/CRK/GFER/TRAF2/CD1A/CD1C/CD55/CD46/FCER2/SERPINB9	54
GO:0045862	positive regulation of proteolysis	94/3317	308/15040	0.000301654	0.0116634	0.0105599	TNF/RNF19A/BAG6/GRAMD4/AGER/MYC/AGTPBP1/MTCH1/MYH9/WFS1/ANKIB1/SYK/GCLC/SOCS5/RNF144A/ZC3H12A/RCN3/BAX/AGBL4/NOP53/CTSC/APOE/SUMO2/NUB1/SIRT2/ADAM9/CHFR/RNF14/DDRGK1/ARL6IP5/LYN/HIP1R/FBXW7/HTRA2/RIPK2/LRRK2/CTSD/RNF19B/LAPTM5/ZFAND2A/PSME1/PSME2/CTSS/CTSK/FURIN/TBC1D10A/NCSTN/ADAM8/FIS1/ATP2A3/CTSH/COP1/MUL1/STAT3/CCDC22/GABARAP/CASP9/F12/TNFRSF1B/ANXA2/OSBPL7/GBA1/OGT/SMAD3/CLN6/KEAP1/TNIP1/SNX…	94
GO:1902105	regulation of leukocyte differentiation	88/3317	285/15040	0.000302429	0.0116634	0.0105599	RNF41/HLA-B/TNF/KLF10/AGER/HLA-DRA/IRF1/HLA-DOA/MYC/TOB2/HSF1/FBXO7/ANXA1/SMARCA2/SYK/SOCS5/ZC3H12A/PRDM1/PHF10/RB1/TMEM176B/CLPTM1/SMARCD3/TGFB1/PNP/METTL3/RASSF2/NDFIP1/SOS1/TESPA1/NCKAP1L/FOXP1/NFKBID/TRAF6/SOX12/LYN/FBXW7/LOXL3/SPI1/WNT10B/SOD1/RIPK2/TMEM64/AMBRA1/TESC/ADA/RUNX1/NOTCH2/GPR137B/PTPRC/IL10/TCTA/XBP1/RUNX3/FCGR2B/ZBTB46/SART1/KAT5/ADAM8/DUSP10/CCR1/SMARCB1/PTPN6/IL12RB1/JAK3/STA…	88
GO:0061136	regulation of proteasomal protein catabolic process	60/3317	180/15040	0.000305923	0.0117211	0.0106121	TRIM39/RNF19A/BAG6/EIF3H/DESI1/PHF20L1/WFS1/ANKIB1/GCLC/SOCS5/RNF144A/NOP53/APOE/SUMO2/NUB1/SIRT2/CHFR/RNF14/DDRGK1/FHIT/FBXW7/WNT10B/PSME3IP1/LRRK2/RNF19B/HFE/GPX1/USP19/ZFAND2A/PSME1/PSME2/RPL11/COP1/ARAF/UBXN1/GABARAP/OSBPL7/GBA1/OGT/KEAP1/AKT1/SMAD7/FMR1/SIRT6/FZR1/BCAP31/DVL1/ELOB/TMEM259/AXIN1/RHBDF1/CBFA2T3/ZER1/CAMLG/STUB1/DDA1/GABARAPL2/RCHY1/RBX1/RACK1	60
GO:0001909	leukocyte mediated cytotoxicity	41/3317	112/15040	0.000309328	0.0117745	0.0106605	HLA-F/HLA-A/HLA-B/HLA-C/EBAG9/AGER/HLA-DRA/CTSC/UNC13D/TGFB1/LAMP1/NCKAP1L/P2RX7/SPI1/RNF19B/HFE/CD160/PTPRC/RIPK3/SLAMF7/FCGR2B/B2M/CTSH/IL12A/PTPN6/IL12RB1/STAT5B/ARRB2/PLEKHM2/CORO1A/PIK3R6/STXBP2/VAV1/LGALS9/IL7R/CRK/GFER/HPRT1/CD1A/CD1C/SERPINB9	41
GO:0001914	regulation of T cell mediated cytotoxicity	18/3317	37/15040	0.000319897	0.0120983	0.0109536	HLA-F/HLA-A/HLA-B/HLA-C/AGER/HLA-DRA/NCKAP1L/P2RX7/HFE/PTPRC/RIPK3/FCGR2B/B2M/IL12A/IL12RB1/IL7R/CD1A/CD1C	18
GO:0090148	membrane fission	19/3317	40/15040	0.000324106	0.0121789	0.0110266	EXOC4/VPS28/CHMP5/CHMP2A/TMCC1/EXOC7/HGS/VPS36/CHMP4B/EXOC6/EXOC3/MVB12A/VPS37C/SNF8/CHMP1A/SH3GLB1/VPS4A/CHMP4A/VPS37B	19
GO:0002822	regulation of adaptive immune response based on somatic recombination of immune receptors built from immunoglobulin superfamily domains	56/3317	166/15040	0.00033971	0.0126037	0.0114112	HLA-F/HLA-A/HLA-B/HLA-C/TNF/AGER/HLA-DRA/ANXA1/CD274/SOCS5/ZC3H12A/HMCES/TGFB1/C17orf99/NDFIP1/NCKAP1L/ARID5A/NFKBID/TRAF6/SLC15A4/LOXL3/P2RX7/RIPK2/ADA/NOD2/CD40/HFE/PTPRC/IL10/RIPK3/FCGR2B/FZD5/B2M/IL12A/PTPN6/SLC11A1/IL12RB1/JAK3/WAS/ZBTB1/PKN1/TNFRSF1B/IL27RA/ZBTB7B/BTK/TYK2/FBXO38/SASH3/IL7R/SMAD7/TRAF2/CD1A/CD1C/CD55/CD46/FCER2	56
GO:0009141	nucleoside triphosphate metabolic process	56/3317	166/15040	0.00033971	0.0126037	0.0114112	RRM2B/NDUFA6/NDUFB9/GTPBP1/IMPDH1/NDUFA3/FIGNL1/NDUFC2/PRKAG2/TGFB1/NDUFA2/ADA/NDUFB8/LRRK2/NDUFV3/MYH6/IMPDH2/NDUFS2/DNAJC30/ATP5MC3/EFL1/FIS1/DMAC2L/NDUFB11/UQCC3/NME1/NDUFB7/NDUFA11/CTNS/NDUFB10/NDUFS7/TAFAZZIN/VPS9D1/ND1/ND2/ATP8/ATP6/ND3/ND4L/ND4/ND5/ND6/NDUFS6/NME6/NUDT2/NME4/NMNAT1/ATP5IF1/NDUFS4/NDUFA1/ATP5MG/ATP5MGL/ATP5MJ/NDUFC1/ATP5F1E/NDUFS5	56
GO:1901800	positive regulation of proteasomal protein catabolic process	40/3317	109/15040	0.000343271	0.0126557	0.0114583	RNF19A/BAG6/WFS1/ANKIB1/GCLC/SOCS5/RNF144A/NOP53/SUMO2/NUB1/SIRT2/CHFR/RNF14/DDRGK1/FBXW7/LRRK2/RNF19B/ZFAND2A/COP1/GABARAP/OSBPL7/GBA1/KEAP1/AKT1/SMAD7/FMR1/SIRT6/FZR1/BCAP31/DVL1/ELOB/TMEM259/AXIN1/CBFA2T3/ZER1/STUB1/DDA1/RCHY1/RBX1/RACK1	40
GO:0031647	regulation of protein stability	89/3317	290/15040	0.000351157	0.0128655	0.0116482	SERF2/TRIM39/FLOT1/IRGM/BAG6/PFDN6/DERL1/UBE2B/PIM1/PEX6/FBXO7/WFS1/APTX/P3H1/PIH1D1/NOP53/CRTAP/SUGT1/TADA3/CMTM6/TRIM21/RASSF2/CHFR/LAMP1/DDRGK1/PDRG1/HIP1R/FBXW7/WNT10B/TESC/MORC3/CTSA/MYLIP/LRRK2/CUL3/DAD1/TBRG1/GET4/TBL1X/B4GALT5/USP19/HPS4/STX12/IP6K2/DVL3/VPS11/PFDN2/ATF7IP/RPL11/CREBL2/PRKRA/CTSH/MFSD1/IFI30/DDOST/MUL1/USP8/UXT/HDAC6/PIM2/WIZ/GLMP/SMAD3/KDM8/PIN1/SMAD7/SIRT6/WDR81/DVL1/MA…	89
GO:0046474	glycerophospholipid biosynthetic process	63/3317	192/15040	0.000356908	0.012995	0.0117655	DGKA/PIP4K2C/CHKB/AGPAT4/PLA2G6/GPAA1/PIP5K1B/PIGO/INPP4A/SOCS5/FIG4/RAB38/TAMM41/ITPKC/PGS1/MTMR14/INPPL1/PCYT2/PGAP2/SOCS2/PTDSS2/PIGU/TMEM150A/SYNJ1/DGKZ/PIK3C2B/PIGT/LPCAT1/CHKA/ABHD4/PITPNM1/GNPAT/DGKD/IP6K2/INPP5F/PIGV/PISD/PIGC/ATG14/SLC27A1/PLD2/ALOX15/PLSCR3/PGAP3/CAPN2/DGKQ/CLN3/SLC44A2/PIK3C3/PIGL/PIGS/MPPE1/IMPA2/INPP5K/PIP5K1C/TAFAZZIN/AGPAT2/PIGQ/INPP5E/PIK3CD/DPM2/PEMT/PIGK	63
GO:0032434	regulation of proteasomal ubiquitin-dependent protein catabolic process	47/3317	134/15040	0.000368593	0.0133376	0.0120757	TRIM39/RNF19A/BAG6/EIF3H/DESI1/PHF20L1/ANKIB1/GCLC/SOCS5/RNF144A/NOP53/SUMO2/NUB1/SIRT2/CHFR/RNF14/DDRGK1/FHIT/WNT10B/LRRK2/RNF19B/HFE/ZFAND2A/RPL11/COP1/ARAF/UBXN1/GABARAP/GBA1/OGT/KEAP1/AKT1/SMAD7/SIRT6/FZR1/BCAP31/DVL1/ELOB/AXIN1/CBFA2T3/ZER1/CAMLG/STUB1/DDA1/RCHY1/RBX1/RACK1	47
GO:0097320	plasma membrane tubulation	11/3317	18/15040	0.000393677	0.0141251	0.0127886	PACSIN2/ASAP1/BIN2/BIN3/ATP10A/WHAMM/DNM2/SNX33/SNX18/SH3GLB1/CHMP4A	11
GO:0006506	GPI anchor biosynthetic process	14/3317	26/15040	0.000395175	0.0141251	0.0127886	GPAA1/PIGO/PGAP2/PIGU/PIGT/PIGV/PIGC/PGAP3/PIGL/PIGS/MPPE1/PIGQ/DPM2/PIGK	14
GO:0007264	small GTPase mediated signal transduction	134/3317	468/15040	0.00042248	0.0150096	0.0135894	SQSTM1/RASGEF1C/PLEKHG1/FLOT1/TAGAP/CELSR1/RGL2/SGSM3/DENND3/DEF6/FGD2/SH3BP1/CYTH4/RAC2/MAP4K4/FGD3/ARHGAP25/ELMO1/RRAS/RHOB/SPRY1/CYTH2/ARHGEF4/RAB38/RB1/APOE/RHEB/RAB4B/BRK1/RALGAPA2/ARHGAP15/ARHGEF40/ARAP1/PSD2/NKIRAS1/ARHGDIA/RHOG/RASGRP4/SIPA1L3/STARD13/SOS1/RASA3/ARHGAP33/PSD4/RASA2/CCDC125/ARHGEF3/RHOF/DOK1/MADD/RHEBL1/RND1/RASAL1/ARHGAP24/C15orf62/PSD/CUL3/RIPOR2/NOTCH2/GIT2/PREX1/WASF2/…	134
GO:0046635	positive regulation of alpha-beta T cell activation	27/3317	66/15040	0.000435503	0.0152642	0.0138199	HLA-A/HLA-DRA/ANXA1/SYK/SOCS5/PNP/NCKAP1L/NFKBID/RIPK2/PTPN22/ADA/RUNX1/CD160/PTPRC/RUNX3/IL12A/IL12RB1/RASAL3/RARA/CARD11/ZBTB7B/TYK2/LGALS9/SASH3/RHOA/CD55/IL2RG	27
GO:0050858	negative regulation of antigen receptor-mediated signaling pathway	15/3317	29/15040	0.00043614	0.0152642	0.0138199	EZR/ELF1/PLCL2/CD22/DGKZ/PTPN22/CBLB/CD160/LAPTM5/FCGR2B/PTPN6/PVRIG/GPS2/PHPT1/GBP1	15
GO:1904263	positive regulation of TORC1 signaling	22/3317	50/15040	0.000437458	0.0152642	0.0138199	PIM1/SYK/MIOS/PIH1D1/RHEB/LAMTOR1/CUL3/GPR137B/CASTOR1/OTUB1/LAMTOR4/KLHL22/OTUD5/STAMBPL1/RNF167/AKT1/CTNS/TELO2/WDR59/LAMTOR2/RRAGA/RBX1	22
GO:0002366	leukocyte activation involved in immune response	84/3317	273/15040	0.000462726	0.0158677	0.0143664	HLA-F/TNF/HLA-DRA/LGALS1/MFNG/RAC2/RPS6/ANXA1/SYK/PHF14/SOCS5/ZC3H12A/DLL1/HMCES/ERCC1/RELB/BCL3/GAB2/UNC13D/TGFB1/C17orf99/NMI/PLCL2/LIG4/NDFIP1/LAMP1/NCKAP1L/FOXP1/NFKBID/SLC15A4/LYN/CD180/LOXL3/SPI1/EIF2AK4/ANXA3/RIPK2/ADA/CD40/NOTCH2/ITGB2/PTPRC/IL10/MILR1/XBP1/LAT2/FCGR2B/POU2AF1/PTPN6/IFI35/SLC11A1/IL12RB1/JAK3/STAT3/CLNK/RARA/IL27RA/STX4/SEMA4A/VAMP2/CORO1A/ZBTB7B/CD19/S100A13/BTK/CD74/STX…	84
GO:0001782	B cell homeostasis	16/3317	32/15040	0.000463354	0.0158677	0.0143664	BAX/SOS1/NCKAP1L/LYN/ADA/HIF1A/PKN1/CD74/DOCK11/SASH3/IL7R/ABL1/BCL10/CAMLG/BCL2L11/SH2B2	16
GO:0035456	response to interferon-beta	16/3317	32/15040	0.000463354	0.0158677	0.0143664	IRGM/IRF1/STING1/IFITM1/IFITM2/IFITM3/HTRA2/IKBKE/MNDA/CAPN2/CALM1/SHFL/IFI16/PYHIN1/XAF1/TREX1	16
GO:1903706	regulation of hemopoiesis	110/3317	374/15040	0.000466244	0.0158677	0.0143664	RNF41/HLA-B/TNF/KLF10/BRD1/AGER/HLA-DRA/IRF1/HLA-DOA/MYC/TOB2/HSF1/ZNF16/FBXO7/ANXA1/SMARCA2/SYK/SMAP1/SOCS5/ZC3H12A/PRDM1/PHF10/DLL1/RB1/TMEM176B/CLPTM1/SMARCD3/TGFB1/BRPF1/PNP/ACVR2A/ZFP36/METTL3/RASSF2/NDFIP1/SOS1/TESPA1/NCKAP1L/FOXP1/NFKBID/TRAF6/SOX12/LYN/RARG/FBXW7/LOXL3/GPR171/SPI1/WNT10B/SOD1/RIPK2/TMEM64/AMBRA1/TESC/ADA/RUNX1/LDB1/ETS1/NOTCH2/GPR137B/PTPRC/IL10/TCTA/XBP1/P4HTM/CIB1/RUNX3…	110
GO:0002456	T cell mediated immunity	37/3317	100/15040	0.000468289	0.0158677	0.0143664	HLA-F/HLA-A/HLA-B/HLA-C/EBAG9/AGER/HLA-DRA/CTSC/NCKAP1L/ARID5A/TRAF6/P2RX7/NOD2/HFE/UNC93B1/PTPRC/RIPK3/FCGR2B/FZD5/B2M/CTSH/IL12A/IL12RB1/WAS/ZBTB1/TNFRSF1B/FBXO38/SASH3/IL7R/SMAD7/TRAF2/HPRT1/CD1A/CD1C/CD55/CD46/TREX1	37
GO:0032735	positive regulation of interleukin-12 production	19/3317	41/15040	0.000480097	0.0161743	0.014644	AGER/IRF1/IRF5/SYK/TRAF6/RIPK2/NOD2/CD40/TIRAP/UNC93B1/LAPTM5/RELA/IL16/LGALS9/CD40LG/IRF8/MDK/LTB/CCR7	19
GO:0031341	regulation of cell killing	34/3317	90/15040	0.000504228	0.0168311	0.0152387	HLA-F/HLA-A/HLA-B/HLA-C/AGER/HLA-DRA/SYK/TGFB1/LAMP1/NCKAP1L/BCL2L1/P2RX7/SPI1/HFE/CD160/PTPRC/RIPK3/FCGR2B/B2M/IL12A/IL12RB1/STAT5B/ARRB2/PIK3R6/VAV1/LGALS9/IL7R/CRK/GFER/CD1A/CD1C/CD55/FCER2/SERPINB9	34
GO:0043065	positive regulation of apoptotic process	126/3317	438/15040	0.000505336	0.0168311	0.0152387	SQSTM1/TRIM39/TNF/MYC/SCRIB/MTCH1/LGALS1/IRF5/RPS6/HMOX1/ANXA1/NCK2/CD274/ZNF268/TFPT/PPP2R1A/ZC3H12A/RHOB/BAX/CTSC/CAMK1D/DEDD2/TGFB1/ATG7/MAP3K10/SIRT2/PHLDA1/FOXO1/RASSF2/DUSP6/ARHGEF7/BTG1/NR3C1/ARL6IP5/CLIP3/RBCK1/LYN/RARG/LATS2/NCK1/HIP1R/FBXW7/HTRA2/P2RX7/RAPSN/TRIM35/WNT10B/SOD1/RIPK2/JMY/PLCG1/SERINC3/CYLD/CD40/SIAH1/CTSD/NOTCH2/SIK1/RBM5/CD160/PTPRC/IL10/MNDA/QRICH1/MCL1/CTSS/CTSK/CFLAR…	126
GO:0016482	cytosolic transport	55/3317	165/15040	0.000532643	0.0176404	0.0159714	KIF5A/SNX2/EZR/VPS52/GGA1/RIC1/RGP1/EIPR1/TBC1D17/RBSN/UBE2O/LAMP1/FHIP1B/WASHC2C/WASHC2A/DCTN1/AKTIP/LRRK2/TPCN2/VTI1A/LAPTM5/TBC1D10C/VPS11/TBC1D10A/SNX32/VPS51/AP4M1/ATG14/RCSD1/STX5/WASHC1/SNX8/MSN/GAK/SNF8/SNX1/STX10/TRIM46/MAPK3/CORO1A/CLN3/HOOK2/RAB11A/STX8/PIK3C3/CORO7/WDR81/FLNA/RNF126/EVI5/PLEKHA3/VPS26B/ARFRP1/VAMP3/TMEM87A	55
GO:0045089	positive regulation of innate immune response	86/3317	282/15040	0.000546202	0.0179878	0.0162859	FLOT1/HLA-F/IRGM/TNF/GRAMD4/IRF1/LRRC14/RIGI/APPL2/SYK/NINJ1/AKIRIN2/IRF3/NOP53/MARK4/FBXL2/IKBKB/SIRT2/NMI/STING1/MAVS/LAMP1/TRAF6/SLC15A4/TARBP2/LYN/ITCH/ERBIN/SPI1/NR1H3/OAS3/RIPK2/PTPN22/IRAK4/CYLD/NOD2/CD40/IKBKE/MAPKAPK3/TIRAP/OASL/CD160/UNC93B1/POLR3C/ZNFX1/MNDA/PARP9/CTSS/NLRX1/GPATCH3/TRIM41/RELA/NFKBIA/ADAM8/IL12A/IFI35/CLNK/STAT5B/PQBP1/DHX58/ARRB2/GPS2/TLR6/TKFC/BTK/TNIP1/RNF135/VAV1/…	86
GO:0045621	positive regulation of lymphocyte differentiation	43/3317	122/15040	0.000570246	0.0186748	0.0169078	HLA-DRA/ANXA1/SMARCA2/SYK/SOCS5/PHF10/SMARCD3/PNP/TESPA1/NCKAP1L/NFKBID/SOX12/SPI1/WNT10B/RIPK2/AMBRA1/ADA/RUNX1/PTPRC/IL10/XBP1/RUNX3/SART1/KAT5/ADAM8/DUSP10/SMARCB1/IL12RB1/STAT5B/RHOH/ZBTB1/RARA/ZBTB7B/PIK3R6/BTK/CD74/LGALS9/SASH3/IL7R/MDK/RHOA/CD46/IL2RG	43
GO:0032088	negative regulation of NF-kappaB transcription factor activity	27/3317	67/15040	0.000577938	0.0187115	0.0169411	LRRC14/PKHD1/TAX1BP1/ZC3H12A/ANXA4/BCL3/TRIM21/RBCK1/ITCH/ERBIN/SETD6/SPI1/CYLD/LRRK2/IL10/PRMT2/BRMS1/NFKBIA/ARRB2/CCDC22/MAP2K5/IRAK1/RWDD3/CARD8/COMMD6/COMMD7/NFKBIL1	27
GO:0001910	regulation of leukocyte mediated cytotoxicity	30/3317	77/15040	0.000579494	0.0187115	0.0169411	HLA-F/HLA-A/HLA-B/HLA-C/AGER/HLA-DRA/TGFB1/LAMP1/NCKAP1L/P2RX7/SPI1/HFE/CD160/PTPRC/RIPK3/FCGR2B/B2M/IL12A/IL12RB1/STAT5B/ARRB2/PIK3R6/VAV1/LGALS9/IL7R/CRK/GFER/CD1A/CD1C/SERPINB9	30
GO:0016032	viral process	111/3317	380/15040	0.000580944	0.0187115	0.0169411	MGAT4B/TNF/CSNK2B/DYNLT1/APOBEC3H/LGALS1/EIF3D/SLC52A1/SLC52A2/VPS28/CHMP5/MGAT4A/CHMP2A/EEF1A1/ZC3H12A/ZC3HAV1/TRIM13/PPIA/APOE/FBXL2/CXCR4/ZFP36/ATG16L2/TOP2B/TRIM21/LIG4/MAVS/LAMP1/IFITM1/IFITM2/IFITM3/TARBP2/EIF3F/BCL2L1/USF2/ITGB7/CHMP4B/ITCH/EDEM2/MMP24-AS1-EDEM2/CTSB/MOGS/EIF2AK4/OAS3/VPS18/ST3GAL4/OASL/TPCN2/ZBED1/SELPLG/ZNFX1/DDX5/GRK2/PARP9/FURIN/PROX1/F11R/USF1/CTBP2/MORC2/MGAT1/CCR5/C…	111
GO:0002718	regulation of cytokine production involved in immune response	39/3317	108/15040	0.000585548	0.0187555	0.016981	HLA-F/HLA-A/TNF/IRF5/RIGI/SYK/TGFB1/MAVS/ARID5A/TRAF6/FFAR3/P2RX7/RIPK2/NOD2/CUEDC2/HFE/CD160/LAPTM5/IL10/NLRX1/FZD5/B2M/HK1/JAK3/CLNK/TNFRSF1B/ACP5/BTK/SEMA7A/CD74/SASH3/TICAM1/SMAD7/TNFRSF14/TRAF2/BCL10/CD55/LITAF/TICAM2	39
GO:0002703	regulation of leukocyte mediated immunity	68/3317	214/15040	0.000589558	0.0187555	0.016981	HLA-F/HLA-A/HLA-B/HLA-C/TNF/AGER/HLA-DRA/RAC2/RIGI/SYK/HMCES/GAB2/UNC13D/TGFB1/C17orf99/MAVS/NDFIP1/LAMP1/NCKAP1L/ARID5A/TRAF6/SLC15A4/LYN/P2RX7/SPI1/NOD2/CD40/HFE/ITGB2/CD160/PTPRC/IL10/RIPK3/FCGR2B/FZD5/B2M/IL12A/PTPN6/IL12RB1/JAK3/CLNK/STAT5B/WAS/ARRB2/ZBTB1/TNFRSF1B/IL27RA/STX4/PIK3R6/BTK/STXBP2/FBXO38/VAV1/LGALS9/SASH3/IL7R/TICAM1/SMAD7/CRK/GFER/TRAF2/CD1A/CD1C/CD55/CD46/FCER2/SERPINB9/TICAM2	68
GO:0031342	negative regulation of cell killing	13/3317	24/15040	0.000591909	0.0187555	0.016981	HLA-F/HLA-A/HLA-B/TGFB1/NCKAP1L/PTPRC/FCGR2B/ARRB2/LGALS9/IL7R/CRK/GFER/SERPINB9	13
GO:0002449	lymphocyte mediated immunity	78/3317	252/15040	0.000595423	0.0187654	0.01699	HLA-F/HLA-A/HLA-B/HLA-C/TNF/C4B/C4A/EBAG9/AGER/HLA-DRA/CSF2RB/HMCES/CTSC/ERCC1/BCL3/UNC13D/TGFB1/C17orf99/LIG4/NDFIP1/LAMP1/NCKAP1L/ARID5A/TRAF6/SLC15A4/P2RX7/NOD2/CD40/RNF19B/HFE/TCIRG1/CD160/UNC93B1/PTPRC/IL10/RIPK3/SLAMF7/FCGR2B/FZD5/B2M/CTSH/IL12A/PTPN6/IL12RB1/CLNK/STAT5B/WAS/ARRB2/ZBTB1/PLEKHM2/TNFRSF1B/IL27RA/MASP2/CORO1A/CD19/PIK3R6/BTK/CD74/FBXO38/VAV1/LGALS9/SASH3/IL7R/CD40LG/SMAD7/CRK/…	78
GO:0006605	protein targeting	92/3317	306/15040	0.000602214	0.0188779	0.0170918	TIMM21/NACA/PEX7/SQSTM1/IRGM/BAG6/ZDHHC14/VPS52/SIL1/MTCH1/RAC2/PEX6/FBXO7/PEX1/SEC61G/ITGB1BP1/AGK/SEC61A1/TOMM40/AKT2/PITRM1/HGS/YIF1B/HACL1/CHMP4B/ERBIN/FBXW7/HTRA2/ATG13/AP4B1/PEX16/YWHAB/LRRK2/SIRT4/ITGB2/LAPTM5/GET4/AIP/HPS4/ZFAND2A/RNF31/CIB1/ZDHHC18/VPS11/ZDHHC24/TOMM40L/RPL11/FZD5/FIS1/VPS51/ZFAND6/AP4M1/ATG14/ZFAND2B/GABARAP/VPS37C/MFN2/PEX14/SSR2/HAX1/PIK3C3/MIEF2/NAGPA/INPP5K/BCAP31/P…	92
GO:0045010	actin nucleation	22/3317	51/15040	0.000610667	0.0190411	0.0172396	PICK1/BRK1/FCHSD2/WASHC2C/WASHC2A/HIP1R/ARPC3/JMY/CARMIL1/CORO1B/ARPIN/WASF2/WHAMM/ARPC5/ARPC1B/WASHC1/CORO1A/CARMIL2/ARPC4/RNH1/GMFG/ARPC5L	22
GO:0006505	GPI anchor metabolic process	14/3317	27/15040	0.000654968	0.0202062	0.0182944	GPAA1/PIGO/PGAP2/PIGU/PIGT/PIGV/PIGC/PGAP3/PIGL/PIGS/MPPE1/PIGQ/DPM2/PIGK	14
GO:0002221	pattern recognition receptor signaling pathway	63/3317	196/15040	0.000659176	0.0202062	0.0182944	FLOT1/IRGM/TNF/GRAMD4/IRF1/LRRC14/RIGI/APPL2/NINJ1/IRF3/NOP53/MARK4/FBXL2/IKBKB/SIRT2/NMI/STING1/MAVS/TRAF6/SLC15A4/TARBP2/LYN/ITCH/ERBIN/NR1H3/OAS3/RIPK2/PTPN22/IRAK4/CYLD/NOD2/CD40/MAPKAPK3/TIRAP/OASL/UNC93B1/CTSS/NLRX1/GPATCH3/RELA/NFKBIA/IFI35/DHX58/ARRB2/GPS2/TLR6/TKFC/BTK/TNIP1/RNF135/GPR108/TICAM1/IRAK1/CYBA/ZDHHC12/BCL10/TLR1/CARD8/TRIM11/CPTP/NAGK/NFKBIL1/TICAM2	63
GO:0042594	response to starvation	63/3317	196/15040	0.000659176	0.0202062	0.0182944	LRP11/KLF10/PICK1/TFEB/PLIN2/MIOS/ZC3H12A/SESN1/KPTN/ATG7/SZT2/TTC5/ZFP36/UCP2/STK24/FOXO1/ULK1/MAP1LC3A/EIF2AK4/JMY/AMBRA1/PIK3C2B/TBC1D7/TBC1D7-LOC100130357/LRRK2/NUPR2/TSSK3/NPRL2/HFE/GNPAT/XBP1/CTSK/CASTOR1/GLUL/KAT5/ATF2/GABARAPL1/COMT/ACAT1/ATG14/WDR45/RNF167/WIPI2/GABARAP/FOXK1/MAX/ZFYVE1/GBA1/MAPK3/PIK3C3/BCAS3/PPM1D/STK26/PLIN3/TSC2/NPRL3/WDR59/SH3GLB1/RIPOR1/IFI16/GABARAPL2/KICS2/RRAGA	63
GO:0032943	mononuclear cell proliferation	83/3317	272/15040	0.000661819	0.0202062	0.0182944	HLA-A/AGER/IRF1/TNFRSF13C/SCRIB/RAC2/RPS6/CCND3/ANXA1/NCK2/CD274/SYK/BAX/CD79A/PNP/AZI2/MZB1/PLCL2/IRS2/NDFIP1/SOS1/NCKAP1L/TRAF6/LYN/CD22/BCL2L1/NCK1/ITCH/CD180/P2RX7/LMBR1L/RIPK2/PTPN22/ADA/CBLB/ZNF335/CD40/SLC39A10/TIRAP/ICOSLG/PRKAR1A/PTPRC/IL10/NFATC2/MNDA/IMPDH2/RIPK3/NCSTN/FCGR2B/IL12A/CCDC88B/PTPN6/SLC11A1/IL12RB1/STAT5B/RASAL3/CARD11/PKN1/TNFRSF1B/MSN/EFNB1/CORO1A/ZBTB7B/CD19/BTK/TYK2/CD…	83
GO:0002700	regulation of production of molecular mediator of immune response	57/3317	174/15040	0.000693819	0.0208467	0.0188743	HLA-F/HLA-A/TNF/IRF5/RIGI/SYK/HMCES/TGFB1/C17orf99/MZB1/MAVS/NDFIP1/ARID5A/TRAF6/SLC15A4/FFAR3/CD22/TMBIM6/P2RX7/RIPK2/PTPN22/NOD2/CD40/CUEDC2/HFE/CD160/LAPTM5/PTPRC/IL10/XBP1/NLRX1/FCGR2B/FZD5/B2M/HK1/JAK3/CLNK/PKN1/TNFRSF1B/IL27RA/STX4/ACP5/BTK/SEMA7A/CD74/SASH3/CD40LG/TICAM1/SMAD7/TNFRSF14/TRAF2/BCL10/CD55/DNAJB9/LITAF/TREX1/TICAM2	57
GO:0006515	protein quality control for misfolded or incompletely synthesized proteins	15/3317	30/15040	0.000695479	0.0208467	0.0188743	BAG6/DERL1/AKIRIN2/UBE2W/AUP1/CUL3/KLHL15/ANKZF1/SDF2L1/HDAC6/PEX10/RNF126/TOR1A/ZER1/STUB1	15
GO:0006749	glutathione metabolic process	19/3317	42/15040	0.000697025	0.0208467	0.0188743	GCLC/ETHE1/GSR/ARL6IP5/GGT7/SOD1/GPX1/GGTLC2/GGTLC3/GGT2P/GGTLC1/GGT1/GSTZ1/CTNS/HAGH/G6PD/GSTM4/DPEP1/GSTA4	19
GO:0046640	regulation of alpha-beta T cell proliferation	19/3317	42/15040	0.000697025	0.0208467	0.0188743	HLA-A/IRF1/CD274/SYK/NDFIP1/ITCH/RIPK2/PTPN22/CBLB/PTPRC/RASAL3/CARD11/ZBTB7B/TYK2/LGALS9B/LGALS9/LGALS9C/TNFRSF14/CD55	19
GO:2000515	negative regulation of CD4-positive, alpha-beta T cell activation	16/3317	33/15040	0.000716571	0.0212876	0.0192734	ANXA1/CD274/SOCS5/ZC3H12A/NDFIP1/ITCH/LOXL3/RUNX1/CBLB/RUNX3/JAK3/ZBTB7B/LGALS9B/LGALS9/LGALS9C/SMAD7	16
GO:0046651	lymphocyte proliferation	81/3317	265/15040	0.0007216	0.0212876	0.0192734	HLA-A/AGER/IRF1/TNFRSF13C/SCRIB/RAC2/RPS6/CCND3/ANXA1/NCK2/CD274/SYK/BAX/CD79A/PNP/MZB1/PLCL2/IRS2/NDFIP1/SOS1/NCKAP1L/TRAF6/LYN/CD22/NCK1/ITCH/CD180/P2RX7/LMBR1L/RIPK2/PTPN22/ADA/CBLB/ZNF335/CD40/SLC39A10/TIRAP/ICOSLG/PRKAR1A/PTPRC/IL10/NFATC2/MNDA/IMPDH2/RIPK3/NCSTN/FCGR2B/IL12A/CCDC88B/PTPN6/SLC11A1/IL12RB1/STAT5B/RASAL3/CARD11/PKN1/TNFRSF1B/MSN/EFNB1/CORO1A/ZBTB7B/CD19/BTK/TYK2/CD74/LGALS9B/L…	81
GO:0001776	leukocyte homeostasis	37/3317	102/15040	0.000724626	0.0212876	0.0192734	RPS6/ANXA1/PPP2R1A/ADAM17/BAX/SOS1/NCKAP1L/SLC15A4/LYN/P2RX7/ADA/TCIRG1/RIPK3/PACS1/CHST3/SKIL/JAK3/STAT5B/HIF1A/PKN1/CORO1A/BTK/CD74/DOCK11/AKT1/PDE4B/LGALS9/SASH3/IL7R/TNFRSF17/PIK3CD/ABL1/BCL10/CAMLG/TSC22D3/BCL2L11/SH2B2	37
GO:0071222	cellular response to lipopolysaccharide	58/3317	178/15040	0.00072629	0.0212876	0.0192734	IRGM/TNF/HSF1/CHMP5/CD274/ZC3H12A/IRF3/ZFP36/ADAM9/VIM/SIGIRR/ARID5A/TRAF6/LYN/CD180/SPI1/NR1H3/RIPK2/PTPN22/LY86/IRAK4/NOD2/CD40/SELENOS/CASP7/IL10/IL24/XBP1/TRIM41/RELA/NFKBIA/CCR5/HDAC5/RARA/AKAP8/PLSCR3/CAPN2/TNFRSF1B/MAPK3/TNIP1/AKT1/MAP2K3/PDE4B/GIT1/TICAM1/IRAK1/GFER/SBNO2/IRF8/ABL1/BCL10/RHOA/CD55/CARD8/LITAF/NFKBIL1/MAP2K7/TICAM2	58
GO:0007034	vacuolar transport	52/3317	156/15040	0.00074368	0.0216888	0.0196367	SQSTM1/IRGM/VPS52/DENND3/VPS28/CHMP5/CHMP2A/RHOB/RBSN/HGSNAT/HGS/VPS36/NDFIP1/LAMP1/FHIP1B/VPS16/CHMP4B/UEVLD/VPS18/AKTIP/LRRK2/TPCN2/VTI1A/LAPTM5/DTX3L/VPS11/SLC17A9/TMEM50A/VPS51/PSAP/AP4M1/ATG14/MVB12A/USE1/ATP13A2/VPS37C/GAK/SNF8/CLN3/HOOK2/SNAPIN/PIK3C3/ADRB2/UBXN6/NAGPA/MGRN1/GNPTG/CHMP1A/VPS4A/LEPROT/CHMP4A/VPS37B	52
GO:0050855	regulation of B cell receptor signaling pathway	11/3317	19/15040	0.000748942	0.0217342	0.0196778	PLCL2/FOXP1/LYN/CD22/PTPN22/SLC39A10/FCGR2B/GPS2/CD19/PRKCB/CMTM3	11
GO:0002263	cell activation involved in immune response	84/3317	277/15040	0.000761801	0.0219984	0.019917	HLA-F/TNF/HLA-DRA/LGALS1/MFNG/RAC2/RPS6/ANXA1/SYK/PHF14/SOCS5/ZC3H12A/DLL1/HMCES/ERCC1/RELB/BCL3/GAB2/UNC13D/TGFB1/C17orf99/NMI/PLCL2/LIG4/NDFIP1/LAMP1/NCKAP1L/FOXP1/NFKBID/SLC15A4/LYN/CD180/LOXL3/SPI1/EIF2AK4/ANXA3/RIPK2/ADA/CD40/NOTCH2/ITGB2/PTPRC/IL10/MILR1/XBP1/LAT2/FCGR2B/POU2AF1/PTPN6/IFI35/SLC11A1/IL12RB1/JAK3/STAT3/CLNK/RARA/IL27RA/STX4/SEMA4A/VAMP2/CORO1A/ZBTB7B/CD19/S100A13/BTK/CD74/STX…	84
GO:0030217	T cell differentiation	85/3317	281/15040	0.000774418	0.0222531	0.0201476	NCAPH2/HLA-DRA/IRF1/HLA-DOA/RPS6/ANXA1/SMARCA2/SYK/SOCS5/ZC3H12A/ADAM17/PRDM1/PHF10/RELB/CLPTM1/BCL3/SMARCD3/TGFB1/PNP/METTL3/LIG4/SOS1/TESPA1/NCKAP1L/FOXP1/NFKBID/SOX12/CHD7/LOXL3/LMBR1L/SPI1/WNT10B/SOD1/RIPK2/AMBRA1/PTPN22/ADA/RUNX1/PREX1/TCIRG1/PTPRC/XBP1/RIPK3/FZD7/CD3G/RUNX3/SART1/KAT5/ATF2/ADAM8/FZD5/B2M/DUSP10/SMARCB1/IL12RB1/JAK3/STAT3/STAT5B/RHOH/ZBTB1/RARA/CARD11/SEMA4A/GBA1/ZBTB7B/PIK3…	85
GO:0022407	regulation of cell-cell adhesion	122/3317	427/15040	0.000815943	0.0232719	0.02107	CITED2/FLOT1/HLA-A/TNF/AGER/HLA-DRA/HLA-DQB1/HLA-DQB2/IRF1/HLA-DOA/TNFRSF13C/SCRIB/LGALS1/MDGA1/ANXA1/SMARCA2/NCK2/CD274/PKHD1/SYK/SOCS5/ZC3H12A/AKNA/PHF10/SMARCD3/TGFB1/PNP/METTL3/SPINT2/NDFIP1/TESPA1/NCKAP1L/NFKBID/TRAF6/CD44/SOX12/LYN/NCK1/ITCH/LOXL3/SPI1/WNT10B/RIPK2/AMBRA1/PTPN22/ADA/RUNX1/CBLB/NOD2/CD47/ETS1/ST3GAL4/RIPOR2/ICOSLG/TRPV4/HFE/PRKAR1A/ITGB2/CD160/LAPTM5/PTPRC/IL10/XBP1/VPS33B/F…	122
GO:0002903	negative regulation of B cell apoptotic process	9/3317	14/15040	0.000817812	0.0232719	0.02107	IRS2/FOXP1/ADA/SLC39A10/HSH2D/AURKB/CD74/BCL10/ORMDL3	9
GO:0002833	positive regulation of response to biotic stimulus	90/3317	301/15040	0.000831561	0.0234396	0.0212219	FLOT1/HLA-F/IRGM/TNF/GRAMD4/IRF1/LRRC14/RIGI/APPL2/CD274/SYK/NINJ1/AKIRIN2/IRF3/NOP53/MARK4/FBXL2/IKBKB/SIRT2/NMI/STING1/MAVS/LAMP1/TRAF6/SLC15A4/TARBP2/LYN/ITCH/ERBIN/CD180/SPI1/NR1H3/OAS3/RIPK2/PTPN22/LY86/IRAK4/CYLD/NOD2/CD40/IKBKE/MAPKAPK3/TIRAP/OASL/CD160/UNC93B1/POLR3C/ZNFX1/MNDA/PARP9/CTSS/NLRX1/GPATCH3/TRIM41/RELA/NFKBIA/ADAM8/IL12A/IFI35/CLNK/STAT5B/PQBP1/DHX58/ARRB2/GPS2/TLR6/TKFC/BTK/T…	90
GO:0006650	glycerophospholipid metabolic process	82/3317	270/15040	0.000831703	0.0234396	0.0212219	DGKA/PIP4K2C/CHKB/ABHD16A/AGPAT4/SERINC1/PLA2G6/GPAA1/PIP5K1B/PIGO/INPP4A/TMEM86B/SOCS5/NR1H2/FIG4/RAB38/ABHD12/TAMM41/ITPKC/PGS1/MTMR14/INPPL1/PCYT2/PGAP2/GPCPD1/SOCS2/PTDSS2/ABHD6/PIGU/TMEM150A/NR1H3/PLCB2/SYNJ1/PLCG1/DGKZ/PIK3C2B/PIGT/LPCAT1/CHKA/PLA1A/ABHD4/PITPNM1/GNPAT/DGKD/IP6K2/INPP5F/PIGV/PISD/PLCB3/PIGC/ATG14/SLC27A1/PLD2/ALOX15/PLSCR3/PGAP3/CAPN2/DGKQ/GDPD3/CLN3/GDPD1/SLC44A2/PIK3C3/PI…	82
GO:0050777	negative regulation of immune response	58/3317	179/15040	0.000847286	0.0237645	0.0215161	STAT2/HLA-F/HLA-A/HLA-B/ANXA1/SYK/SOCS5/ZC3H12A/NR1H2/MKRN2/TGFB1/METTL3/NMI/TRIM21/NDFIP1/NCKAP1L/LYN/LOXL3/SPI1/NR1H3/TRAFD1/OAS3/PLCG1/NOD2/SELENOS/HFE/CD160/PTPRC/IL10/GPX1/NLRX1/ZDHHC18/FURIN/PSMB4/FCGR2B/DUSP10/PTPN6/MUL1/JAK3/DHX58/ARRB2/ALOX15/IL27RA/AURKB/ZBTB7B/ADAR/AKT1/LGALS9/IL7R/SMAD7/CRK/TNFRSF14/GFER/CD55/CD46/IFI16/SERPINB9/TREX1	58
GO:0002367	cytokine production involved in immune response	39/3317	110/15040	0.000882263	0.0246277	0.0222976	HLA-F/HLA-A/TNF/IRF5/RIGI/SYK/TGFB1/MAVS/ARID5A/TRAF6/FFAR3/P2RX7/RIPK2/NOD2/CUEDC2/HFE/CD160/LAPTM5/IL10/NLRX1/FZD5/B2M/HK1/JAK3/CLNK/TNFRSF1B/ACP5/BTK/SEMA7A/CD74/SASH3/TICAM1/SMAD7/TNFRSF14/TRAF2/BCL10/CD55/LITAF/TICAM2	39
GO:0046835	carbohydrate phosphorylation	12/3317	22/15040	0.000887854	0.0246664	0.0223326	GNE/KHK/GALK1/XYLB/PFKFB3/PFKFB4/HK1/TKFC/FGGY/GNPTG/FCSK/NAGK	12
GO:0000045	autophagosome assembly	37/3317	103/15040	0.00089407	0.0247219	0.0223828	PIP4K2C/IRGM/TOM1/ATG7/ATG16L2/STING1/FEZ2/ULK1/TRAF6/RB1CC1/ATG101/MAP1LC3A/STBD1/ATG13/AMBRA1/LRRK2/CTSD/TCIRG1/STX12/GABARAPL1/ATG2A/AP4M1/ATG14/ATG9A/WDR45/WIPI2/PHF23/GABARAP/MFN2/EFNB1/PIK3C3/SNX18/IFT20/EMC6/LRSAM1/SH3GLB1/GABARAPL2	37
GO:0043433	negative regulation of DNA-binding transcription factor activity	44/3317	128/15040	0.000902091	0.0248266	0.0224776	PIM1/FOXH1/LRRC14/WFS1/PKHD1/TAX1BP1/ZC3H12A/ANXA4/RB1/BCL3/MAP3K10/TRIM21/SIGIRR/RBCK1/ID1/ITCH/ERBIN/SETD6/SPI1/EIF2AK4/CYLD/LRRK2/SIK1/SP100/IL10/PRMT2/PROX1/BRMS1/ID3/NFKBIA/ARRB2/CCDC22/PEX14/MAP2K5/KEAP1/SMAD7/IRAK1/FLNA/WWP2/RWDD3/CARD8/COMMD6/COMMD7/NFKBIL1	44
GO:0071806	protein transmembrane transport	24/3317	59/15040	0.000978036	0.0265343	0.0240237	TIMM21/PEX7/PEX6/PEX1/SEC61G/SEC61A1/RTN2/TOMM40/AKT2/PEX16/MCL1/TOMM40L/AP4M1/ZFAND2B/PEX14/PEX10/DNLZ/BLOC1S3/TIMM22/SEC62/TOMM7/DNAJC19/SEC61A2/ROMO1	24
GO:0032755	positive regulation of interleukin-6 production	32/3317	86/15040	0.000982506	0.0265343	0.0240237	TNF/AGER/RIGI/SYK/AKIRIN2/POU2F2/TGFB1/IL17RC/MAVS/ARID5A/TRAF6/P2RX7/RIPK2/NOD2/TIRAP/TRPV4/UNC93B1/XBP1/RELA/IL16/POU2AF1/STAT3/IL17RA/TLR6/ARHGEF2/BTK/CD74/LGALS9/TICAM1/CYBA/BCL10/TLR1	32
GO:0006691	leukotriene metabolic process	13/3317	25/15040	0.000985449	0.0265343	0.0240237	ABCC10/SYK/PTGR1/ALOX5AP/GGT7/MGST3/GGTLC2/GGTLC3/GGT2P/GGTLC1/GGT1/ABCC1/DPEP1	13
GO:0050857	positive regulation of antigen receptor-mediated signaling pathway	13/3317	25/15040	0.000985449	0.0265343	0.0240237	PRKD2/KCNN4/TESPA1/FOXP1/ADA/SLC39A10/PTPRC/RELA/CARD11/PRKCB/BCL10/CMTM3/CCR7	13
GO:0046636	negative regulation of alpha-beta T cell activation	19/3317	43/15040	0.000993171	0.0265343	0.0240237	ANXA1/CD274/SOCS5/ZC3H12A/NDFIP1/ITCH/LOXL3/RUNX1/CBLB/HFE/RUNX3/ADORA2A/JAK3/ZBTB7B/LGALS9B/LGALS9/LGALS9C/SMAD7/TNFRSF14	19
GO:0050856	regulation of T cell receptor signaling pathway	19/3317	43/15040	0.000993171	0.0265343	0.0240237	EZR/PRKD2/KCNN4/ELF1/TESPA1/DGKZ/PTPN22/ADA/CBLB/CD160/LAPTM5/RELA/PTPN6/PVRIG/CARD11/PHPT1/GBP1/BCL10/CCR7	19
GO:0051056	regulation of small GTPase mediated signal transduction	86/3317	287/15040	0.000995828	0.0265343	0.0240237	SQSTM1/PLEKHG1/FLOT1/TAGAP/RGL2/SGSM3/DENND3/DEF6/FGD2/SH3BP1/CYTH4/MAP4K4/FGD3/ARHGAP25/SPRY1/CYTH2/ARHGEF4/APOE/RALGAPA2/ARHGAP15/ARHGEF40/ARAP1/PSD2/ARHGDIA/RASGRP4/SIPA1L3/STARD13/SOS1/RASA3/PSD4/RASA2/CCDC125/ARHGEF3/RHOF/MADD/RASAL1/ARHGAP24/PSD/CUL3/RIPOR2/NOTCH2/GIT2/PREX1/CDC42SE1/F11R/ARHGAP30/ARFGAP1/ARHGDIB/STMN3/SIPA1/ARHGAP27/GMIP/LPAR2/ITGAV/LZTR1/CYTH3/ARHGEF10L/RASAL3/GABARAP/FGD…	86
GO:0035751	regulation of lysosomal lumen pH	14/3317	28/15040	0.00104577	0.0277388	0.0251143	ATP6V1F/ATP6V0B/ATP6V1H/LRRK2/TCIRG1/CREG1/RNASEK/ATP6V1D/TMEM175/CLN3/SPNS1/CLN6/SNAPIN/ATP6AP1	14
GO:0002313	mature B cell differentiation involved in immune response	15/3317	31/15040	0.00107477	0.0282525	0.0255794	LGALS1/MFNG/PHF14/DLL1/BCL3/C17orf99/SPI1/ADA/NOTCH2/IL10/XBP1/FCGR2B/POU2AF1/DOCK11/IRF8	15
GO:0039532	negative regulation of viral-induced cytoplasmic pattern recognition receptor signaling pathway	15/3317	31/15040	0.00107477	0.0282525	0.0255794	IRGM/GRAMD4/FBXL2/SIRT2/TARBP2/ERBIN/PTPN22/NLRX1/GPATCH3/DHX58/TKFC/ZDHHC12/CARD8/TRIM11/CPTP	15
GO:0045017	glycerolipid biosynthetic process	70/3317	226/15040	0.00108044	0.0282747	0.0255995	DGKA/PIP4K2C/CHKB/AGPAT4/PLA2G6/GPAA1/PIP5K1B/PIGO/INPP4A/SOCS5/NR1H2/FIG4/RAB38/TAMM41/ITPKC/PGS1/MTMR14/INPPL1/PCYT2/PGAP2/SOCS2/PTDSS2/PIGU/TMEM150A/FBXW7/NR1H3/SYNJ1/DGKZ/PNPLA2/PIK3C2B/PIGT/LPCAT1/SIK1/CHKA/ABHD4/PITPNM1/GNPAT/DGKD/IP6K2/INPP5F/PIGV/PISD/KAT5/PIGC/ATG14/SLC27A1/PLD2/ALOX15/PLSCR3/PGAP3/CAPN2/DGKQ/CLN3/SLC44A2/PIK3C3/PIGL/PIGS/MPPE1/IMPA2/INPP5K/PIP5K1C/TAFAZZIN/AGPAT2/PIGQ/I…	70
GO:0002699	positive regulation of immune effector process	71/3317	230/15040	0.00110601	0.0288151	0.0260888	HLA-F/HLA-A/HLA-B/HLA-C/TNF/HLA-DRA/RAC2/IRF5/ANXA1/RIGI/APPL2/SYK/SOCS5/HMCES/GAB2/UNC13D/TGFB1/C17orf99/MZB1/MAVS/LAMP1/ARID5A/NFKBID/TRAF6/FFAR3/LYN/P2RX7/SPI1/RIPK2/PTPN22/NOD2/CD40/HFE/ITGB2/CD160/LAPTM5/PTPRC/IL10/XBP1/FZD5/B2M/HK1/IL12A/PTPN6/IL12RB1/CLNK/STAT5B/DHX58/ZBTB1/RARA/STX4/BTK/SEMA7A/CD74/STXBP2/FBXO38/VAV1/LGALS9/SASH3/MYO18A/TICAM1/TNFRSF14/TRAF2/BCL10/CD1A/CD1C/CD55/CD46/DNAJ…	71
GO:2001235	positive regulation of apoptotic signaling pathway	42/3317	122/15040	0.00112677	0.0292262	0.0264609	TRIM39/TNF/MYC/NCK2/PPP2R1A/BAX/CTSC/DEDD2/RBCK1/NCK1/FBXW7/HTRA2/SOD1/SERINC3/CYLD/SIAH1/PTPRC/MCL1/CTSS/CTSK/RIPK3/PEA15/RPL11/STYXL1/FIS1/ADORA2A/PRKRA/CTSH/SKIL/EIF5A/TLR6/RPL26/PIAS4/BCAP31/TRAF2/BCL10/PML/LTB/BCL2L11/PPP1CA/TNFSF12/RACK1	42
GO:0097352	autophagosome maturation	22/3317	53/15040	0.00114103	0.0294656	0.0266777	IRGM/TOM1/CHMP5/CHMP2A/RUBCNL/VPS16/CHMP4B/MAP1LC3A/FYCO1/ATG14/TECPR1/TBC1D25/PHF23/CALCOCO2/CLN3/CALM1/SNAPIN/PIK3C3/ADRB2/CHMP1A/VPS4A/CHMP4A	22
GO:0006285	base-excision repair, AP site formation	8/3317	12/15040	0.00115717	0.0296561	0.0268502	MUTYH/OGG1/ERCC5/SMUG1/NEIL2/NEIL1/NTHL1/MPG	8
GO:2000514	regulation of CD4-positive, alpha-beta T cell activation	28/3317	73/15040	0.00115852	0.0296561	0.0268502	AGER/HLA-DRA/ANXA1/CD274/SOCS5/ZC3H12A/NDFIP1/NCKAP1L/NFKBID/ITCH/LOXL3/RIPK2/RUNX1/CBLB/CD160/RUNX3/IL12RB1/JAK3/RARA/CARD11/ZBTB7B/LGALS9B/LGALS9/LGALS9C/SASH3/SMAD7/CD55/IL2RG	28
GO:0002753	cytosolic pattern recognition receptor signaling pathway	43/3317	126/15040	0.00120903	0.0308145	0.027899	FLOT1/IRGM/TNF/GRAMD4/RIGI/IRF3/NOP53/MARK4/FBXL2/IKBKB/SIRT2/STING1/MAVS/TRAF6/SLC15A4/TARBP2/ITCH/ERBIN/OAS3/RIPK2/PTPN22/IRAK4/CYLD/NOD2/TIRAP/OASL/UNC93B1/NLRX1/GPATCH3/RELA/NFKBIA/DHX58/TLR6/TKFC/BTK/RNF135/TICAM1/IRAK1/ZDHHC12/CARD8/TRIM11/CPTP/NAGK	43
GO:0035966	response to topologically incorrect protein	49/3317	148/15040	0.00122653	0.0310235	0.0280882	BAG6/ATF6B/DERL1/DAXX/HSF1/WFS1/NCK2/ERLEC1/AKIRIN2/HERPUD2/BAX/OPTN/UBXN4/DDRGK1/NCK1/EDEM2/MMP24-AS1-EDEM2/UBE2W/TMBIM6/AUP1/CUL3/SELENOS/FICD/ERN1/QRICH1/XBP1/KLHL15/RHBDD2/DERL3/DNAJB12/SDF2L1/JKAMP/HDAC6/F12/MFN2/CREBRF/PARP8/ABCA7/RNF126/MBTPS1/TOR1A/DNAJB4/FBXO6/DNAJB9/BCL2L11/STUB1/UBE2J2/DERL2/RACK1	49
GO:0050821	protein stabilization	60/3317	189/15040	0.00122781	0.0310235	0.0280882	TRIM39/FLOT1/IRGM/BAG6/PFDN6/UBE2B/PIM1/PEX6/WFS1/P3H1/PIH1D1/NOP53/CRTAP/RASSF2/LAMP1/PDRG1/HIP1R/FBXW7/WNT10B/TESC/MORC3/TBRG1/TBL1X/USP19/HPS4/STX12/IP6K2/DVL3/PFDN2/ATF7IP/RPL11/CREBL2/PRKRA/MFSD1/IFI30/MUL1/UXT/PIM2/WIZ/GLMP/SMAD3/PIN1/SMAD7/WDR81/DVL1/MAPK8IP3/FLNA/POLR2E/TELO2/PER3/DNLZ/PYHIN1/RPL23/CAMLG/COA8/STUB1/SPAG1/TREX1/H1-5/HYPK	60
GO:0006664	glycolipid metabolic process	34/3317	94/15040	0.00123492	0.031069	0.0281294	NEU1/CERK/NAGA/GPAA1/PIGO/BAX/GLB1/PGAP2/SUMF1/PIGU/HEXB/ST3GAL6/PIGT/ST3GAL4/B4GALT5/PIGV/FUCA1/PIGC/PGAP3/GBA1/CLN6/GLA/HEXA/PIGL/PIGS/MPPE1/PIGQ/GBGT1/DPM2/ST6GALNAC4/PIGK/GBA2/CPTP/B4GALT3	34
GO:0031669	cellular response to nutrient levels	71/3317	231/15040	0.00125833	0.0315228	0.0285403	KLF10/PRR5/RXRB/PPARD/PICK1/PIM1/TFEB/PLIN2/MIOS/ZC3H12A/SESN1/KPTN/RHEB/PRKAG2/ATG7/SZT2/TTC5/UCP2/STK24/LAMTOR1/FOXO1/ULK1/USF2/MAP1LC3A/PRKAG1/EIF2AK4/JMY/AMBRA1/PIK3C2B/TBC1D7/TBC1D7-LOC100130357/LRRK2/NUPR2/TSSK3/NPRL2/HFE/XBP1/CTSK/CASTOR1/USF1/GLUL/KAT5/ATF2/GABARAPL1/COMT/ATG14/WDR45/RNF167/WIPI2/GABARAP/MAX/ZFYVE1/GBA1/MAPK3/OGT/CYSLTR1/PIK3C3/PPM1D/STK26/PLIN3/MLST8/TSC2/NPRL3/RXRA/WDR5…	71
GO:0045619	regulation of lymphocyte differentiation	61/3317	193/15040	0.00126834	0.0316385	0.028645	RNF41/HLA-DRA/IRF1/HLA-DOA/FBXO7/ANXA1/SMARCA2/SYK/SOCS5/ZC3H12A/PRDM1/PHF10/CLPTM1/SMARCD3/PNP/METTL3/NDFIP1/SOS1/TESPA1/NCKAP1L/NFKBID/SOX12/LOXL3/SPI1/WNT10B/SOD1/RIPK2/AMBRA1/ADA/RUNX1/PTPRC/IL10/XBP1/RUNX3/SART1/KAT5/ADAM8/DUSP10/SMARCB1/PTPN6/IL12RB1/JAK3/STAT5B/RHOH/ZBTB1/RARA/CARD11/ZBTB7B/PIK3R6/BTK/CD74/LGALS9/SASH3/IL7R/SMAD7/ABL1/MDK/RHOA/CD46/IL2RG/ZFP36L2	61
GO:0016239	positive regulation of macroautophagy	27/3317	70/15040	0.00127623	0.0317003	0.0287009	PIP4K2C/IRGM/HMOX1/TOM1/SESN1/TRIM13/OPTN/SUPT5H/STING1/ULK1/RIPK2/AMBRA1/NOD2/RNF31/FYCO1/ATG2A/PIM2/HIF1A/WDR45/CALCOCO2/MAPK3/ADRB2/SNX18/TSC2/GPSM1/LRSAM1/SH3GLB1	27
GO:0060759	regulation of response to cytokine stimulus	47/3317	141/15040	0.00129993	0.0321526	0.0291105	STAT2/IRGM/SHARPIN/RIGI/SYK/NR1H2/ADAM17/IRF3/SPHK1/CXCR4/IKBKB/METTL3/STING1/NKIRAS1/MAVS/ULK1/SIGIRR/NR1H3/OAS3/RIPK2/CYLD/IKBKE/LAPTM5/PTPRC/PARP9/ECM1/TRIM41/PTPN6/MUL1/HIF1A/GPS2/PALM3/ADAR/MAP2K5/CD74/MAPK7/PIAS4/MIB2/IRAK1/TRAF2/AGPAT2/ZBP1/CASP8/CARD8/NKIRAS2/TREX1/TICAM2	47
GO:0006123	mitochondrial electron transport, cytochrome c to oxygen	11/3317	20/15040	0.00133388	0.0328537	0.0297453	COX5B/AFG1L/COX6B1/COX8A/COX4I1/COX1/COX2/COX3/COX7A2/COX7A2L/NDUFA4	11
GO:0050670	regulation of lymphocyte proliferation	63/3317	201/15040	0.00134667	0.03303	0.0299049	HLA-A/AGER/IRF1/TNFRSF13C/SCRIB/RAC2/ANXA1/NCK2/CD274/SYK/PNP/MZB1/IRS2/NDFIP1/SOS1/NCKAP1L/TRAF6/LYN/CD22/NCK1/ITCH/RIPK2/PTPN22/ADA/CBLB/ZNF335/CD40/SLC39A10/TIRAP/ICOSLG/PRKAR1A/PTPRC/IL10/NFATC2/MNDA/RIPK3/FCGR2B/IL12A/CCDC88B/PTPN6/IL12RB1/STAT5B/RASAL3/CARD11/PKN1/TNFRSF1B/EFNB1/CORO1A/ZBTB7B/BTK/TYK2/CD74/LGALS9B/LGALS9/LGALS9C/SASH3/PRLR/CD40LG/TICAM1/TNFRSF14/CD55/CD46/RASSF5	63
GO:0032944	regulation of mononuclear cell proliferation	64/3317	205/15040	0.0013844	0.0336829	0.030496	HLA-A/AGER/IRF1/TNFRSF13C/SCRIB/RAC2/ANXA1/NCK2/CD274/SYK/PNP/MZB1/IRS2/NDFIP1/SOS1/NCKAP1L/TRAF6/LYN/CD22/BCL2L1/NCK1/ITCH/RIPK2/PTPN22/ADA/CBLB/ZNF335/CD40/SLC39A10/TIRAP/ICOSLG/PRKAR1A/PTPRC/IL10/NFATC2/MNDA/RIPK3/FCGR2B/IL12A/CCDC88B/PTPN6/IL12RB1/STAT5B/RASAL3/CARD11/PKN1/TNFRSF1B/EFNB1/CORO1A/ZBTB7B/BTK/TYK2/CD74/LGALS9B/LGALS9/LGALS9C/SASH3/PRLR/CD40LG/TICAM1/TNFRSF14/CD55/CD46/RASSF5	64
GO:0140374	antiviral innate immune response	19/3317	44/15040	0.00139053	0.0336829	0.030496	DHX16/TNF/RIGI/STING1/MAVS/TRAF6/NCK1/UBE2W/MORC3/DHX58/RNF135/MARCHF2/USP20/ZBP1/TRIM65/TRIM7/CARD8/UBE2N/IFIT3	19
GO:1904262	negative regulation of TORC1 signaling	19/3317	44/15040	0.00139053	0.0336829	0.030496	DEPTOR/MIOS/AKT1S1/SESN1/KPTN/SZT2/UBE2W/TBC1D7/TBC1D7-LOC100130357/NPRL2/CASTOR2/CASTOR1/RNF167/MAPK3/TSC2/NPRL3/WDR59/UBE2N/KICS2	19
GO:0006414	translational elongation	26/3317	67/15040	0.00140423	0.033827	0.0306264	TSFM/EEF1D/GTPBP1/GTPBP2/EEF1A1/ABTB1/EEFSEC/RNF14/MTRFR/RPLP2/EFL1/SECISBP2L/ANKZF1/CPEB2/EEF1B2/EIF5A/EIF5AL1/MRPL44/ALKBH1/SHFL/EEF2/ZNF598/METTL18/RCHY1/RACK1/EEF1A2	26
GO:0062207	regulation of pattern recognition receptor signaling pathway	40/3317	116/15040	0.00140801	0.033827	0.0306264	FLOT1/IRGM/GRAMD4/IRF1/LRRC14/APPL2/NINJ1/NOP53/MARK4/FBXL2/SIRT2/MAVS/SLC15A4/TARBP2/LYN/ERBIN/NR1H3/PTPN22/NOD2/TIRAP/OASL/NLRX1/GPATCH3/IFI35/DHX58/ARRB2/GPS2/TLR6/TKFC/BTK/GPR108/CYBA/ZDHHC12/TLR1/CARD8/TRIM11/CPTP/NAGK/NFKBIL1/TICAM2	40
GO:0002440	production of molecular mediator of immune response	65/3317	209/15040	0.00142113	0.0339136	0.0307049	HLA-F/HLA-A/TNF/IRF5/RIGI/SYK/CYREN/HMCES/ERCC1/TGFB1/C17orf99/MZB1/LIG4/MAVS/NDFIP1/ARID5A/TRAF6/SLC15A4/FFAR3/CD22/TMBIM6/P2RX7/RIPK2/PTPN22/NOD2/POLL/CD40/CUEDC2/HFE/CD160/LAPTM5/PTPRC/IL10/XBP1/NLRX1/FCGR2B/FZD5/B2M/HK1/VPREB3/JAK3/CLNK/PKN1/TNFRSF1B/IL27RA/STX4/ACP5/BTK/SEMA7A/CD74/SASH3/CD40LG/TICAM1/SMAD7/TNFRSF14/TCF3/TRAF2/BCL10/CD55/DNAJB9/NHEJ1/LITAF/CCR6/TREX1/TICAM2	65
GO:0031668	cellular response to extracellular stimulus	78/3317	259/15040	0.00142595	0.0339136	0.0307049	KLF10/PRR5/RXRB/GSDMD/PPARD/PICK1/PLEC/PIM1/TFEB/PLIN2/MIOS/ZC3H12A/SESN1/KPTN/RHEB/PRKAG2/ATG7/SZT2/TTC5/UCP2/STK24/LAMTOR1/FOXO1/ULK1/LYN/USF2/MAP1LC3A/P2RX7/PRKAG1/EIF2AK4/JMY/AMBRA1/PIK3C2B/TBC1D7/TBC1D7-LOC100130357/LRRK2/NUPR2/TSSK3/NPRL2/HFE/PTPRC/XBP1/CTSK/CASTOR1/USF1/GLUL/KAT5/ATF2/SIPA1/GABARAPL1/COMT/ATG14/WDR45/RNF167/WIPI2/GABARAP/MAX/ZFYVE1/GBA1/PPP1R9B/MAPK3/OGT/CYSLTR1/PIK3C3/PPM…	78
GO:0002218	activation of innate immune response	71/3317	232/15040	0.00142898	0.0339136	0.0307049	FLOT1/IRGM/TNF/GRAMD4/IRF1/LRRC14/RIGI/APPL2/SYK/NINJ1/IRF3/NOP53/MARK4/FBXL2/IKBKB/SIRT2/NMI/STING1/MAVS/TRAF6/SLC15A4/TARBP2/LYN/ITCH/ERBIN/NR1H3/OAS3/RIPK2/PTPN22/IRAK4/CYLD/NOD2/CD40/MAPKAPK3/TIRAP/OASL/UNC93B1/ZNFX1/MNDA/CTSS/NLRX1/GPATCH3/RELA/NFKBIA/IFI35/PQBP1/DHX58/ARRB2/GPS2/TLR6/TKFC/BTK/TNIP1/RNF135/GPR108/TICAM1/IRAK1/CYBA/ZDHHC12/BCL10/ZBP1/TLR1/HEXIM1/IFI16/PYHIN1/CARD8/TRIM11/CPTP…	71
GO:1905897	regulation of response to endoplasmic reticulum stress	28/3317	74/15040	0.00147707	0.0349137	0.0316104	BAG6/ATF6B/GRINA/WFS1/NCK2/NR1H2/BAX/DDRGK1/BCL2L1/NCK1/TMBIM6/NR1H3/SERINC3/LRRK2/SELENOS/FICD/USP19/ERN1/XBP1/FCGR2B/UBXN1/BCAP31/ABCA7/TMEM259/TXNDC12/DNAJB9/BCL2L11/RACK1	28
GO:0050864	regulation of B cell activation	41/3317	120/15040	0.00151204	0.0354036	0.0320539	TNFRSF13C/SYK/AKIRIN2/HMCES/TGFB1/MZB1/IRS2/NDFIP1/NCKAP1L/SLC15A4/LYN/CD22/SPI1/ADA/NOD2/CD40/SLC39A10/TIRAP/BANK1/LAPTM5/PTPRC/IL10/TBC1D10C/NFATC2/MNDA/XBP1/FCGR2B/SH3KBP1/PTPN6/STAT5B/CARD11/PKN1/IL27RA/CD19/BTK/CD74/SASH3/PRLR/TICAM1/IL2RG/ZFP36L2	41
GO:0002709	regulation of T cell mediated immunity	30/3317	81/15040	0.00151736	0.0354036	0.0320539	HLA-F/HLA-A/HLA-B/HLA-C/AGER/HLA-DRA/NCKAP1L/ARID5A/TRAF6/P2RX7/NOD2/HFE/PTPRC/RIPK3/FCGR2B/FZD5/B2M/IL12A/IL12RB1/WAS/ZBTB1/TNFRSF1B/FBXO38/SASH3/IL7R/SMAD7/TRAF2/CD1A/CD1C/CD55	30
GO:0019080	viral gene expression	34/3317	95/15040	0.00152196	0.0354036	0.0320539	MGAT4B/EIF3D/MGAT4A/TRIM13/ZFP36/TRIM21/IFITM3/TARBP2/EIF3F/USF2/EDEM2/MMP24-AS1-EDEM2/MOGS/EIF2AK4/ST3GAL4/PARP9/FURIN/USF1/MGAT1/SMARCB1/MGAT2/FUT8/EIF3G/SHFL/MCTS1/INPP5K/TFAP4/MAN1B1/ST6GALNAC4/GTF2B/HEXIM1/TRIM11/TRIM62/CDK9	34
GO:1903509	liposaccharide metabolic process	34/3317	95/15040	0.00152196	0.0354036	0.0320539	NEU1/CERK/NAGA/GPAA1/PIGO/BAX/GLB1/PGAP2/SUMF1/PIGU/HEXB/ST3GAL6/PIGT/ST3GAL4/B4GALT5/PIGV/FUCA1/PIGC/PGAP3/GBA1/CLN6/GLA/HEXA/PIGL/PIGS/MPPE1/PIGQ/GBGT1/DPM2/ST6GALNAC4/PIGK/GBA2/CPTP/B4GALT3	34
GO:0017004	cytochrome complex assembly	17/3317	38/15040	0.00153264	0.0355111	0.0321513	TIMM21/UQCC5/COX17/COA6/COA3/UQCC3/SMIM20/CYBA/COX3/SURF1/UQCC4/COA8/COX14/COA1/UQCC2/COX20/PET100	17
GO:0032008	positive regulation of TOR signaling	25/3317	64/15040	0.00154295	0.0356093	0.0322401	PIM1/SYK/MIOS/PIH1D1/RHEB/LAMTOR1/NCKAP1L/CUL3/GPR137B/CASTOR1/OTUB1/LAMTOR4/KLHL22/OTUD5/STAMBPL1/AKT3/RNF167/AKT1/CTNS/MLST8/TELO2/WDR59/LAMTOR2/RRAGA/RBX1	25
GO:0001818	negative regulation of cytokine production	76/3317	252/15040	0.00155928	0.0357876	0.0324016	HLA-F/IRGM/TNF/EZR/AGER/ANXA1/APPL2/CD274/SOCS5/ZC3H12A/ANXA4/DLL1/RELB/BCL3/TGFB1/ZFP36/NMI/NDFIP1/NCKAP1L/SIGIRR/ITCH/ERBIN/OAS3/HDAC7/PTPN22/CHID1/MORC3/CYLD/NOD2/CUEDC2/CUL3/SELENOS/BANK1/HFE/LAPTM5/PTPRC/IL10/FXR1/NLRX1/PPP1R11/GPATCH3/FURIN/FCGR2B/KAT5/IL12A/PTPN6/SLC11A1/KLHL22/MUL1/JAK3/OTUD5/DHX58/ARRB2/RARA/AKAP8/TLR6/IL27RA/GBA1/ACP5/MAP2K5/BTK/CSK/LGALS9B/LGALS9/LGALS9C/GIT1/SMAD7/ABC…	76
GO:0045785	positive regulation of cell adhesion	122/3317	434/15040	0.00156288	0.0357876	0.0324016	CITED2/FLOT1/HLA-A/TNF/AGER/HLA-DRA/HLA-DQB1/HLA-DQB2/HLA-DOA/TNFRSF13C/GFUS/LGALS1/ANXA1/SMARCA2/TESK1/NCK2/CD274/MAP4K4/SYK/SOCS5/ITGB1BP1/RRAS/PHF10/PRKD2/RSU1/SMARCD3/UNC13D/PNP/ADAM9/ARHGEF7/RELL2/TESPA1/NCKAP1L/ILK/NFKBID/TRAF6/CD44/SOX12/LYN/NCK1/WNT10B/RIPK2/AMBRA1/PTPN22/ADA/RUNX1/NOD2/CD47/LDB1/ETS1/ST3GAL4/CARMIL1/ICOSLG/PREX1/ITGB2/CD160/PTPRC/IL10/LAMB2/XBP1/CIB1/F11R/CHRD/RUNX3/SART…	122
GO:0000423	mitophagy	16/3317	35/15040	0.00158414	0.0359145	0.0325165	RNF41/SQSTM1/IRGM/OPTN/HTRA2/ATG13/AMBRA1/NOD2/ATG14/HDAC6/MFN2/OGT/TSC2/TAFAZZIN/RETREG1/TOMM7	16
GO:0006751	glutathione catabolic process	7/3317	10/15040	0.00159906	0.0359145	0.0325165	GGT7/GGTLC2/GGTLC3/GGT2P/GGTLC1/GGT1/DPEP1	7
GO:0060397	growth hormone receptor signaling pathway via JAK-STAT	7/3317	10/15040	0.00159906	0.0359145	0.0325165	LYN/JAK3/STAT3/STAT5A/STAT5B/TYK2/JAK1	7
GO:0141086	negative regulation of inflammasome-mediated signaling pathway	7/3317	10/15040	0.00159906	0.0359145	0.0325165	IRGM/FBXL2/SIRT2/ZDHHC12/CARD8/TRIM11/CPTP	7
GO:1901748	leukotriene D4 metabolic process	7/3317	10/15040	0.00159906	0.0359145	0.0325165	GGT7/GGTLC2/GGTLC3/GGT2P/GGTLC1/GGT1/DPEP1	7
GO:0036258	multivesicular body assembly	14/3317	29/15040	0.00161475	0.0360565	0.032645	VPS28/CHMP5/CHMP2A/HGS/VPS36/CHMP4B/MVB12A/VPS37C/SNF8/RAB11A/CHMP1A/VPS4A/CHMP4A/VPS37B	14
GO:0002237	response to molecule of bacterial origin	90/3317	307/15040	0.00162148	0.0360565	0.032645	IRGM/TNF/C4B/CSF2RB/HSF1/IRF5/CHMP5/CD274/AKIRIN2/ZC3H12A/ADAM17/IRF3/ZFP36/IL18BP/ADAM9/VIM/FOXP1/SIGIRR/ARID5A/TRAF6/LYN/ERBIN/CD180/P2RX7/SPI1/NR1H3/RIPK2/PTPN22/LY86/IRAK4/NOD2/CD40/MAPKAPK3/TIRAP/SELENOS/CASP7/IL10/IL24/XBP1/IL10RA/TRIM41/FCGR2B/RELA/NFKBIA/FZD5/B2M/DUSP10/CCR5/IL12A/HDAC5/SLC11A1/OTUD5/RARA/AKAP8/TLR6/CASP9/PLSCR3/CAPN2/TNFRSF1B/PALM3/MAPK3/WDR83/ACP5/BTK/TNIP1/AKT1/MAP2K3/…	90
GO:0051092	positive regulation of NF-kappaB transcription factor activity	45/3317	135/15040	0.00162678	0.0360565	0.032645	FLOT1/TNF/AGER/TRAF1/PRKD2/TRIM13/PPIA/TGFB1/SPHK1/IKBKB/TRIM21/DDRGK1/TRAF6/RBCK1/RHEBL1/RIPK2/NOD2/CD40/TIRAP/RNF31/CIB1/TRAF5/CFLAR/RIPK3/RELA/ADAM8/STAT3/TLR6/CARD11/ARHGEF2/PRKCB/BTK/LGALS9/CD40LG/TICAM1/IRAK1/TRAF2/BCL10/TRADD/ZBTB7A/TRIM22/TRIM34/TRIM62/UBE2N/TICAM2	45
GO:0006620	post-translational protein targeting to endoplasmic reticulum membrane	9/3317	15/15040	0.00164488	0.0360565	0.032645	BAG6/SEC61G/SEC61A1/CHMP4B/GET4/UBL4A/SEC62/SEC61A2/CHMP4A	9
GO:0045953	negative regulation of natural killer cell mediated cytotoxicity	9/3317	15/15040	0.00164488	0.0360565	0.032645	HLA-F/HLA-A/HLA-B/TGFB1/ARRB2/LGALS9/CRK/GFER/SERPINB9	9
GO:0046642	negative regulation of alpha-beta T cell proliferation	9/3317	15/15040	0.00164488	0.0360565	0.032645	CD274/NDFIP1/ITCH/CBLB/ZBTB7B/LGALS9B/LGALS9/LGALS9C/TNFRSF14	9
GO:0046578	regulation of Ras protein signal transduction	56/3317	176/15040	0.00165163	0.0360565	0.032645	SQSTM1/FLOT1/TAGAP/RGL2/SGSM3/DENND3/SH3BP1/CYTH4/MAP4K4/SPRY1/CYTH2/APOE/PSD2/ARHGDIA/RASGRP4/STARD13/RASA3/PSD4/RASA2/CCDC125/ARHGEF3/MADD/RASAL1/ARHGAP24/PSD/CUL3/RIPOR2/NOTCH2/GIT2/CDC42SE1/F11R/ARFGAP1/ARHGDIB/STMN3/LPAR2/LZTR1/CYTH3/RASAL3/GABARAP/MFN2/ARHGEF2/OGT/P2RY10/DENND4B/ARHGEF18/RALBP1/GIT1/CRK/NOTCH1/ABL1/KBTBD7/EPS8L2/STMN1/LPAR6/STK19/SH2B2	56
GO:2001244	positive regulation of intrinsic apoptotic signaling pathway	21/3317	51/15040	0.00165538	0.0360565	0.032645	MYC/NCK2/BAX/NCK1/FBXW7/SOD1/SERINC3/SIAH1/MCL1/RIPK3/RPL11/STYXL1/FIS1/PRKRA/SKIL/EIF5A/RPL26/PIAS4/BCAP31/BCL2L11/RACK1	21
GO:0051403	stress-activated MAPK cascade	66/3317	214/15040	0.00166074	0.0360565	0.032645	PHLPP1/TNF/MAPK8IP2/EZR/AGER/DAXX/MYC/MAP4K4/CCM2/ZC3H12A/WNT16/PPIA/SPHK1/MAP3K10/IKBKB/ZFP36/MAP4K1/FOXO1/RASSF2/RELL2/ARL6IP5/RB1CC1/MAP3K12/ITCH/SPI1/RIPK2/PTPN22/IRAK4/CYLD/NOD2/TAOK3/LRRK2/TIRAP/TRPV4/QARS1/FZD7/STK25/FCGR2B/ATF2/MAP3K11/DUSP10/MAP4K2/NBR1/TNIK/MINK1/GPS2/IGBP1/MAPK3/SMAD3/MAP2K3/SH2D3A/LGALS9/CRK/SERPINF2/GADD45B/IRAK1/MAPK8IP3/TRAF2/AXIN1/SH2D3C/IGFBP6/GADD45A/CCR7/HRAS/R…	66
GO:0042147	retrograde transport, endosome to Golgi	31/3317	85/15040	0.00170355	0.0368496	0.0333631	SNX2/VPS52/GGA1/RIC1/RGP1/EIPR1/TBC1D17/RBSN/UBE2O/WASHC2C/WASHC2A/DCTN1/LRRK2/VTI1A/TBC1D10C/TBC1D10A/SNX32/VPS51/RCSD1/STX5/WASHC1/SNX8/SNX1/STX10/RNF126/EVI5/PLEKHA3/VPS26B/ARFRP1/VAMP3/TMEM87A	31
GO:0031098	stress-activated protein kinase signaling cascade	68/3317	222/15040	0.00173318	0.0373526	0.0338185	PHLPP1/TNF/MAPK8IP2/EZR/AGER/DAXX/MYC/MAP4K4/CCM2/ZC3H12A/WNT16/PPIA/SPHK1/MAP3K10/IKBKB/ZFP36/MAP4K1/FOXO1/RASSF2/RELL2/ARL6IP5/RB1CC1/MAP3K12/LYN/ITCH/SPI1/RIPK2/PTPN22/IRAK4/CYLD/NOD2/TAOK3/LRRK2/TIRAP/TRPV4/QARS1/FZD7/STK25/FCGR2B/ATF2/MAP3K11/DUSP10/MAP4K2/NBR1/TNIK/MINK1/GPS2/IGBP1/MAPK3/SMAD3/MAP2K3/SH2D3A/LGALS9/STK26/CRK/SERPINF2/GADD45B/IRAK1/MAPK8IP3/TRAF2/AXIN1/SH2D3C/IGFBP6/GADD45A/C…	68
GO:0002821	positive regulation of adaptive immune response	38/3317	110/15040	0.0017603	0.0377982	0.0342219	HLA-F/HLA-A/HLA-B/HLA-C/TNF/HLA-DRA/CD274/AKIRIN2/HMCES/TGFB1/C17orf99/ARID5A/NFKBID/TRAF6/P2RX7/EIF2AK4/RIPK2/ADA/NOD2/CD40/HFE/PTPRC/FZD5/B2M/IL12A/SLC11A1/IL12RB1/ZBTB1/IL27RA/BTK/TYK2/FBXO38/SASH3/TRAF2/CD1A/CD1C/CD55/FCER2	38
GO:0006839	mitochondrial transport	54/3317	169/15040	0.00178094	0.0380428	0.0344434	TIMM21/CPT1B/MTCH1/RAC2/FBXO7/GCLC/BAX/AGK/TOMM40/PITRM1/UCP2/BCL2L1/HIP1R/FBXW7/HTRA2/ATG13/TMEM14C/LRRK2/SIRT4/CPT1A/AIP/HPS4/RNF31/SLC25A20/VPS11/TOMM40L/ATF2/FZD5/FIS1/CHCHD10/MUL1/TMEM102/STARD3/MFN2/HAX1/ALKBH7/CPT2/BCAP31/DNLZ/SPG7/NAIF1/SH3GLB1/BCL2L11/TIMM8B/TIMM22/LEPROT/TOMM7/PPIF/UBE2J2/ATP5IF1/UBL5/DNAJC19/TMEM14A/ROMO1	54
GO:0065002	intracellular protein transmembrane transport	20/3317	48/15040	0.00178468	0.0380428	0.0344434	TIMM21/PEX7/PEX6/PEX1/SEC61G/SEC61A1/RTN2/TOMM40/AKT2/PEX16/TOMM40L/ZFAND2B/PEX14/PEX10/DNLZ/SEC62/TOMM7/DNAJC19/SEC61A2/ROMO1	20
GO:0001959	regulation of cytokine-mediated signaling pathway	44/3317	132/15040	0.00182025	0.0386604	0.0350026	STAT2/IRGM/SHARPIN/SYK/NR1H2/ADAM17/IRF3/SPHK1/CXCR4/IKBKB/METTL3/STING1/NKIRAS1/MAVS/ULK1/SIGIRR/NR1H3/OAS3/RIPK2/CYLD/IKBKE/LAPTM5/PTPRC/PARP9/ECM1/TRIM41/PTPN6/MUL1/HIF1A/GPS2/PALM3/ADAR/CD74/PIAS4/MIB2/IRAK1/TRAF2/AGPAT2/ZBP1/CASP8/CARD8/NKIRAS2/TREX1/TICAM2	44
GO:1901136	carbohydrate derivative catabolic process	51/3317	158/15040	0.00184389	0.0389448	0.0352601	NEU1/NAGA/NUDT3/APOBEC3H/CEMIP2/CDADC1/GLB1/TGFB1/OGG1/HGSNAT/PNP/SGSH/SMUG1/CD44/EDEM2/MMP24-AS1-EDEM2/NEIL2/GPD1/HEXB/ADA/NUDT18/OGA/GUSB/HYAL3/ADAL/MGAT1/PDE8A/FUCA1/OVGP1/ACAT1/ADA2/IDUA/GBA1/BTK/GLA/HEXA/PDE4A/NEIL1/PDE4B/ABCD1/AMDHD2/NTHL1/MAN1B1/HPRT1/NT5C/ABHD10/CST3/FBXO6/FBXO44/GBA2/NAGK	51
GO:0033619	membrane protein proteolysis	23/3317	58/15040	0.00185357	0.0389448	0.0352601	TNF/MYH9/NAPSA/ADAM17/APOE/TGFB1/ADAM9/HM13/ERAP1/P2RX7/SPPL3/IL10/FURIN/NCSTN/LRIG2/ADAM8/CTSH/TIMP1/PSEN2/TNFRSF1B/SNX33/MBTPS1/PSENEN	23
GO:0070059	intrinsic apoptotic signaling pathway in response to endoplasmic reticulum stress	23/3317	58/15040	0.00185357	0.0389448	0.0352601	BAG6/GRINA/WFS1/NCK2/BAX/BCL2L1/NCK1/TMBIM6/SERINC3/TMEM117/LRRK2/SELENOS/ERN1/QRICH1/XBP1/FCGR2B/ATP2A3/ATP2A1/TRAF2/ITPR1/PML/TXNDC12/BCL2L11	23
GO:0030433	ubiquitin-dependent ERAD pathway	30/3317	82/15040	0.00189566	0.0395517	0.0358095	BAG6/DERL1/WFS1/ERLEC1/TRIM13/TMUB1/UBXN4/RNF121/HSP90B1/EDEM2/MMP24-AS1-EDEM2/AUP1/MARCHF6/SELENOS/USP19/RHBDD2/DERL3/TMUB2/ANKZF1/JKAMP/BCAP31/MAN1B1/UBE4B/RNF103/FBXO6/FBXO44/DNAJB9/STUB1/UBE2J2/DERL2	30
GO:0006979	response to oxidative stress	103/3317	360/15040	0.00189594	0.0395517	0.0358095	SQSTM1/RRM2B/NDUFA6/HSF1/HMOX1/ANXA1/GCLC/ZC3H12A/PNKP/WNT16/SESN1/RHOB/MSRB2/ERCC1/ERCC2/PPIA/APOE/SUMO4/SPHK1/OGG1/UCP2/STK24/SIRT2/TOP2B/IL18BP/ADAM9/FOXO1/SLC4A11/FOXP1/GSR/ARL6IP5/HM13/MAP1LC3A/C19orf12/GGT7/BMAL1/HTRA2/SOD1/LRRK2/PXN/SELENOS/PSMB5/GPX1/ERN1/PYROXD1/RIPK3/CCS/NDUFS2/STK25/ATF2/RELA/PRKRA/TMEM161A/TXNRD2/MPV17L2/ANKZF1/PTPRN/CPEB2/HDAC6/HIF1A/RAD52/ATP13A2/FUT8/CAPN2/RGS14/ST…	103
GO:0046633	alpha-beta T cell proliferation	19/3317	45/15040	0.00191509	0.0398093	0.0360428	HLA-A/IRF1/CD274/SYK/NDFIP1/ITCH/RIPK2/PTPN22/CBLB/PTPRC/RASAL3/CARD11/ZBTB7B/TYK2/LGALS9B/LGALS9/LGALS9C/TNFRSF14/CD55	19
GO:0032481	positive regulation of type I interferon production	25/3317	65/15040	0.00198962	0.0409863	0.0371084	FLOT1/IRF1/IRF5/RIGI/SYK/GARIN5A/IRF3/ZC3HAV1/RAB2B/STING1/MAVS/TRAF6/OAS3/RIPK2/PTPN22/IKBKE/POLR3C/TRAF3IP3/PQBP1/DHX58/RNF135/TICAM1/IRAK1/TRIM65/TICAM2	25
GO:0045580	regulation of T cell differentiation	53/3317	166/15040	0.00198962	0.0409863	0.0371084	HLA-DRA/IRF1/HLA-DOA/ANXA1/SMARCA2/SYK/SOCS5/ZC3H12A/PRDM1/PHF10/CLPTM1/SMARCD3/PNP/METTL3/SOS1/TESPA1/NCKAP1L/NFKBID/SOX12/LOXL3/WNT10B/SOD1/RIPK2/AMBRA1/ADA/RUNX1/PTPRC/XBP1/RUNX3/SART1/KAT5/ADAM8/DUSP10/SMARCB1/IL12RB1/JAK3/STAT5B/RHOH/ZBTB1/RARA/CARD11/ZBTB7B/PIK3R6/CD74/LGALS9/SASH3/IL7R/SMAD7/ABL1/MDK/RHOA/CD46/IL2RG	53
GO:0070661	leukocyte proliferation	89/3317	305/15040	0.00199268	0.0409863	0.0371084	HLA-A/AGER/IRF1/TNFRSF13C/SCRIB/RAC2/CSF2RB/RPS6/CCND3/ANXA1/NCK2/CD274/SYK/BAX/CD79A/PNP/AZI2/MZB1/PLCL2/CNN2/IRS2/NDFIP1/SOS1/NCKAP1L/TRAF6/LYN/CD22/BCL2L1/NCK1/HHEX/ITCH/CD180/P2RX7/LMBR1L/RIPK2/PTPN22/ADA/CBLB/ZNF335/CD40/SLC39A10/TIRAP/ICOSLG/TCIRG1/PRKAR1A/PTPRC/IL10/NFATC2/MNDA/IMPDH2/RIPK3/NCSTN/FCGR2B/IL12A/CCDC88B/PTPN6/SLC11A1/IL12RB1/STAT5B/RASAL3/CARD11/PKN1/TNFRSF1B/MSN/EFNB1/GBA1/M…	89
GO:0002483	antigen processing and presentation of endogenous peptide antigen	10/3317	18/15040	0.00200746	0.0410026	0.0371232	HLA-F/HLA-A/HLA-B/HLA-C/HLA-DRA/TAP1/TAPBP/ERAP1/HFE/B2M	10
GO:0061709	reticulophagy	10/3317	18/15040	0.00200746	0.0410026	0.0371232	STING1/DDRGK1/ULK1/RB1CC1/TEX264/UFC1/ATG2A/RETREG3/RETREG2/RETREG1	10
GO:0031398	positive regulation of protein ubiquitination	35/3317	100/15040	0.00203369	0.0413043	0.0373963	DERL1/WFS1/TOPORS/SPHK1/NMI/CHFR/NDFIP1/TRAF6/ARRDC3/FBXW7/RIPK2/PTPN22/CBLB/NOD2/TBC1D7/TBC1D7-LOC100130357/LRRK2/CUL3/WBP1L/LAPTM5/SPRTN/PHF23/GABARAP/PIN1/MTA1/TICAM1/FZR1/AXIN1/BCL10/RASSF5/UBE2N/PTTG1IP/STUB1/RCHY1/RBX1	35
GO:0002832	negative regulation of response to biotic stimulus	43/3317	129/15040	0.00203705	0.0413043	0.0373963	STAT2/HLA-F/HLA-A/HLA-B/IRGM/GRAMD4/NR1H2/FBXL2/TGFB1/SIRT2/METTL3/NMI/TRIM21/SIGIRR/TARBP2/ITCH/ERBIN/NR1H3/TRAFD1/OAS3/PTPN22/NLRX1/GPATCH3/ZDHHC18/DUSP10/MUL1/DHX58/ARRB2/TKFC/AURKB/ADAR/AKT1/LGALS9/CRK/GFER/ZDHHC12/IFI16/CARD8/TRIM11/CPTP/SERPINB9/NFKBIL1/TREX1	43
GO:1903573	negative regulation of response to endoplasmic reticulum stress	18/3317	42/15040	0.00204337	0.0413043	0.0373963	ATF6B/GRINA/WFS1/NCK2/NR1H2/DDRGK1/BCL2L1/NCK1/TMBIM6/NR1H3/LRRK2/SELENOS/XBP1/UBXN1/ABCA7/TXNDC12/DNAJB9/RACK1	18
GO:0033077	T cell differentiation in thymus	29/3317	79/15040	0.00210891	0.0424825	0.038463	NCAPH2/RPS6/ADAM17/CLPTM1/LIG4/SOS1/TESPA1/SOD1/RIPK2/ADA/PTPRC/RIPK3/FZD7/CD3G/ADAM8/FZD5/B2M/STAT5B/ZBTB1/CARD11/GBA1/CD74/IL7R/ABL1/IL2RG/CCR7/CCR6/ZFP36L2/CD3D	29
GO:0002285	lymphocyte activation involved in immune response	60/3317	193/15040	0.00213733	0.0429076	0.0388479	HLA-F/HLA-DRA/LGALS1/MFNG/RPS6/ANXA1/PHF14/SOCS5/ZC3H12A/DLL1/HMCES/ERCC1/RELB/BCL3/UNC13D/TGFB1/C17orf99/PLCL2/LIG4/NDFIP1/LAMP1/NCKAP1L/FOXP1/NFKBID/SLC15A4/CD180/LOXL3/SPI1/EIF2AK4/RIPK2/ADA/CD40/NOTCH2/PTPRC/IL10/XBP1/FCGR2B/POU2AF1/SLC11A1/IL12RB1/JAK3/STAT3/RARA/IL27RA/SEMA4A/CORO1A/ZBTB7B/CD19/CD74/DOCK11/JAK1/LGALS9/CD40LG/SMAD7/IRF8/ABL1/MDK/CD1C/CD46/CCR6	60
GO:1903322	positive regulation of protein modification by small protein conjugation or removal	41/3317	122/15040	0.00215234	0.0430615	0.0389873	DERL1/WFS1/TOPORS/ZC3H12A/NOP53/SPHK1/NMI/CHFR/NDFIP1/TRAF6/ARRDC3/FBXW7/RIPK2/PTPN22/CBLB/NOD2/TBC1D7/TBC1D7-LOC100130357/LRRK2/CUL3/WBP1L/LAPTM5/SPRTN/MUL1/PHF23/GABARAP/TNIP1/PIN1/MTA1/TICAM1/PIAS4/FZR1/AXIN1/BCL10/RWDD3/RASSF5/UBE2N/PTTG1IP/STUB1/RCHY1/RBX1	41
GO:1901875	positive regulation of post-translational protein modification	48/3317	148/15040	0.00221173	0.0440993	0.0399268	BAZ2A/DERL1/WFS1/TOPORS/ZC3H12A/NOP53/SPHK1/NMI/CHFR/NDFIP1/TRAF6/ARRDC3/FBXW7/MCRS1/KANSL2/RIPK2/PTPN22/CBLB/NOD2/TBC1D7/TBC1D7-LOC100130357/LRRK2/CUL3/WBP1L/LAPTM5/SPRTN/KANSL1/NELFA/MUL1/PHF23/GABARAP/KAT8/OGT/TNIP1/PIN1/MTA1/TICAM1/PIAS4/FZR1/AXIN1/BCL10/RWDD3/RASSF5/UBE2N/PTTG1IP/STUB1/RCHY1/RBX1	48
GO:0007042	lysosomal lumen acidification	11/3317	21/15040	0.00224625	0.0446356	0.0404124	ATP6V1F/ATP6V0B/ATP6V1H/TCIRG1/CREG1/RNASEK/ATP6V1D/CLN3/CLN6/SNAPIN/ATP6AP1	11
GO:0043162	ubiquitin-dependent protein catabolic process via the multivesicular body sorting pathway	15/3317	33/15040	0.00236233	0.0466261	0.0422146	VPS28/CHMP5/CHMP2A/HGS/VPS36/CHMP4B/MVB12A/HDAC6/VPS37C/SNF8/RNF126/CHMP1A/VPS4A/CHMP4A/VPS37B	15
GO:0045324	late endosome to vacuole transport	15/3317	33/15040	0.00236233	0.0466261	0.0422146	VPS28/CHMP5/CHMP2A/HGS/VPS36/CHMP4B/TMEM50A/MVB12A/VPS37C/SNF8/CHMP1A/VPS4A/LEPROT/CHMP4A/VPS37B	15
GO:0038095	Fc-epsilon receptor signaling pathway	12/3317	24/15040	0.00237992	0.0466593	0.0422446	SYK/IKBKB/SOS1/TRAF6/MAP3K1/LYN/PLCG1/BTK/VAV1/VAV2/FCER2/MAP2K7	12
GO:0070129	regulation of mitochondrial translation	12/3317	24/15040	0.00237992	0.0466593	0.0422446	TSFM/RMND1/NSUN3/RCC1L/NGRN/MTG2/METTL8/COA3/MPV17L2/ALKBH1/RPUSD3/UQCC2	12
GO:0036257	multivesicular body organization	14/3317	30/15040	0.00241911	0.0471815	0.0427175	VPS28/CHMP5/CHMP2A/HGS/VPS36/CHMP4B/MVB12A/VPS37C/SNF8/RAB11A/CHMP1A/VPS4A/CHMP4A/VPS37B	14
GO:0001778	plasma membrane repair	13/3317	27/15040	0.00243071	0.0471815	0.0427175	MYH9/CHMP5/CHMP2A/CHMP4B/MYOF/CASP7/RAB3A/ANXA2/ANXA6/CHMP1A/VPS4A/AHNAK/CHMP4A	13
GO:1900101	regulation of endoplasmic reticulum unfolded protein response	13/3317	27/15040	0.00243071	0.0471815	0.0427175	ATF6B/WFS1/NCK2/BAX/DDRGK1/NCK1/FICD/ERN1/XBP1/ABCA7/DNAJB9/BCL2L11/RACK1	13
GO:0007041	lysosomal transport	41/3317	123/15040	0.00255252	0.0493824	0.0447101	VPS52/DENND3/CHMP5/CHMP2A/RHOB/RBSN/HGSNAT/HGS/LAMP1/FHIP1B/VPS16/CHMP4B/UEVLD/VPS18/AKTIP/LRRK2/TPCN2/LAPTM5/DTX3L/VPS11/SLC17A9/VPS51/PSAP/AP4M1/ATG14/MVB12A/USE1/ATP13A2/GAK/CLN3/HOOK2/SNAPIN/PIK3C3/ADRB2/UBXN6/NAGPA/MGRN1/GNPTG/CHMP1A/VPS4A/CHMP4A	41

## Sheet: 7 - lightcyan1
ID	Description	GeneRatio	BgRatio	pvalue	p.adjust	qvalue	geneID	Count
GO:0007030	Golgi organization	24/617	147/15040	6.61867e-09	2.85198e-05	2.7248e-05	RAB33B/PI4K2A/NAGLU/ATP8B2/MAP2K2/GOLGA8M/GOLGA8N/GOLGA8T/GOLGA8K/GOLGA8B/GOLGA6A/GOLGA8J/GOLGA6B/GOLGA8H/GOLGA8G/GOLGA6C/GOLGA8R/GOLGA2/GOLGA8A/GOLGA8O/GOLGA8S/GOLGA8Q/GOLGA6D/MAPK3	24
GO:0030641	regulation of cellular pH	16/617	90/15040	6.75072e-07	0.00145444	0.00138958	SLC4A2/RAB20/ATP6V0A2/CHP1/ATP6V1A/GPR89A/GPR89B/SLC26A6/CLIC4/ATP6AP2/GRN/ATP6V0D1/SLC9A5/MAPK3/CCDC115/RAB39A	16
GO:0051453	regulation of intracellular pH	15/617	87/15040	2.24862e-06	0.00266663	0.00254771	SLC4A2/RAB20/ATP6V0A2/CHP1/ATP6V1A/GPR89A/GPR89B/SLC26A6/CLIC4/ATP6AP2/GRN/ATP6V0D1/SLC9A5/CCDC115/RAB39A	15
GO:0006885	regulation of pH	16/617	100/15040	2.89221e-06	0.00266663	0.00254771	SLC4A2/RAB20/ATP6V0A2/CHP1/ATP6V1A/GPR89A/GPR89B/SLC26A6/CLIC4/ATP6AP2/GRN/ATP6V0D1/SLC9A5/MAPK3/CCDC115/RAB39A	16
GO:0005996	monosaccharide metabolic process	26/617	231/15040	3.09425e-06	0.00266663	0.00254771	FUCA2/UST/ATF4/B4GALT1/SLC2A1/GPI/ALDOA/ADIPOR1/PFKL/ACACB/PPP1R3E/SESN2/PCK2/ENO1/ATF3/PDK1/TPI1/PGM2/PGK1/PKM/ALDOC/IDS/PGP/PMAIP1/SLC25A1/FUOM	26
GO:0051452	intracellular pH reduction	11/617	54/15040	9.7091e-06	0.00621816	0.00594087	RAB20/ATP6V0A2/ATP6V1A/GPR89A/GPR89B/CLIC4/ATP6AP2/GRN/ATP6V0D1/CCDC115/RAB39A	11
GO:0071453	cellular response to oxygen levels	19/617	148/15040	1.01014e-05	0.00621816	0.00594087	MDM2/ATF4/VEGFA/P4HB/ATP6V0A2/ATP6V1A/FAM162A/ENO1/PDK1/EGLN3/NFE2L2/FAS/LMNA/PGK1/ATP6V0D1/PMAIP1/BNIP3/BNIP3L/CCDC115	19
GO:0019318	hexose metabolic process	23/617	206/15040	1.30032e-05	0.00700387	0.00669154	FUCA2/ATF4/B4GALT1/GPI/ALDOA/ADIPOR1/PFKL/ACACB/PPP1R3E/SESN2/PCK2/ENO1/ATF3/PDK1/TPI1/PGM2/PGK1/PKM/ALDOC/PGP/PMAIP1/SLC25A1/FUOM	23
GO:0002475	antigen processing and presentation via MHC class Ib	6/617	16/15040	2.61882e-05	0.0123493	0.0117986	ULBP2/ULBP3/RAET1L/ULBP1/RAET1G/AP3D1	6
GO:0002476	antigen processing and presentation of endogenous peptide antigen via MHC class Ib	5/617	11/15040	4.29889e-05	0.0123493	0.0117986	ULBP2/ULBP3/RAET1L/ULBP1/RAET1G	5
GO:0002484	antigen processing and presentation of endogenous peptide antigen via MHC class I via ER pathway	5/617	11/15040	4.29889e-05	0.0123493	0.0117986	ULBP2/ULBP3/RAET1L/ULBP1/RAET1G	5
GO:0002486	antigen processing and presentation of endogenous peptide antigen via MHC class I via ER pathway, TAP-independent	5/617	11/15040	4.29889e-05	0.0123493	0.0117986	ULBP2/ULBP3/RAET1L/ULBP1/RAET1G	5
GO:0006482	protein demethylation	5/617	11/15040	4.29889e-05	0.0123493	0.0117986	KDM7A/PPME1/KDM2B/FBXL19/KDM6B	5
GO:0008214	protein dealkylation	5/617	11/15040	4.29889e-05	0.0123493	0.0117986	KDM7A/PPME1/KDM2B/FBXL19/KDM6B	5
GO:0036295	cellular response to increased oxygen levels	5/617	11/15040	4.29889e-05	0.0123493	0.0117986	ATP6V0A2/ATP6V1A/FAS/ATP6V0D1/CCDC115	5
GO:0036296	response to increased oxygen levels	7/617	26/15040	6.28526e-05	0.016927	0.0161721	ATP6V0A2/ATP6V1A/FAS/SLC7A5/ATP6V0D1/BNIP3/CCDC115	7
GO:0002428	antigen processing and presentation of peptide antigen via MHC class Ib	5/617	12/15040	7.12099e-05	0.0180496	0.0172447	ULBP2/ULBP3/RAET1L/ULBP1/RAET1G	5
GO:0006006	glucose metabolic process	19/617	172/15040	8.36473e-05	0.0198851	0.0189984	ATF4/GPI/ADIPOR1/PFKL/ACACB/PPP1R3E/SESN2/PCK2/ENO1/ATF3/PDK1/TPI1/PGM2/PGK1/PKM/ALDOC/PGP/PMAIP1/SLC25A1	19
GO:0031103	axon regeneration	9/617	46/15040	8.7681e-05	0.0198851	0.0189984	TSPO/CTNNA1/PTPRF/DAG1/KREMEN1/GRN/TNR/PTPRS/MAP2K2	9
GO:0006090	pyruvate metabolic process	14/617	106/15040	0.000106974	0.0221952	0.0212054	IER3/GPI/ALDOA/PFKL/PCK2/ENO1/PDK1/TPI1/PKLR/PGK1/PKM/ALDOC/SLC2A6/DDIT4	14
GO:0006096	glycolytic process	12/617	81/15040	0.000108169	0.0221952	0.0212054	IER3/GPI/ALDOA/PFKL/ENO1/TPI1/PKLR/PGK1/PKM/ALDOC/SLC2A6/DDIT4	12
GO:0016236	macroautophagy	27/617	303/15040	0.000133777	0.0252843	0.0241567	RNF5/KLHL3/RAB33B/RAB3GAP1/UVRAG/VPS37A/ATP6V0A2/TMEM41B/CHMP2B/TSG101/ATP6V1A/LIX1L/SESN2/BAG3/QSOX1/SPG11/PEX5/ATP6V1E1/ATG4D/ULK3/NPC1/CDK5R1/LAMP2/ATP6V0D1/BNIP3/BNIP3L/MAPK3	27
GO:0016050	vesicle organization	29/617	339/15040	0.000155891	0.0252843	0.0241567	STX11/ARFGAP3/SNX3/UVRAG/RAB20/VPS37A/SDCBP/CHMP2B/PI4K2A/TSG101/HPS1/ATP6V1A/STX16/ALS2/SLAMF1/STX6/SPG11/BLOC1S6/ATP6AP2/ATP6V1E1/TRAPPC1/VIPAS39/CPLX3/RAB12/AP3D1/ATP6V0D1/TRAPPC6A/RAB39A/PDCD6	29
GO:0070482	response to oxygen levels	27/617	306/15040	0.000157408	0.0252843	0.0241567	MDM2/ATF4/VEGFA/SLC2A1/XRCC1/P4HB/ATP6V0A2/ATP6V1A/FAM162A/ENO1/PDK1/EGLN3/NFE2L2/PLAU/FAS/LMNA/PKLR/PGK1/LONP1/SLC7A5/SLC2A8/ATP6V0D1/PMAIP1/BNIP3/BNIP3L/CCDC115/DDIT4	27
GO:0048193	Golgi vesicle transport	25/617	274/15040	0.000162521	0.0252843	0.0241567	ARFGAP3/ARF5/AP2A1/RAB33B/SNX3/UVRAG/GOLGA7/P4HB/DOP1B/MYO1B/OSBPL5/STX6/KIF1C/TRAPPC1/LMAN1L/RAB12/SGSM2/AP3D1/GOLGA2/RAB6A/ACSL3/TRAPPC6A/SCAMP1/KDELR1/PDCD6	25
GO:0006735	NADH regeneration	5/617	14/15040	0.000168084	0.0252843	0.0241567	PFKL/ENO1/TPI1/PGK1/PKM	5
GO:0061621	canonical glycolysis	5/617	14/15040	0.000168084	0.0252843	0.0241567	PFKL/ENO1/TPI1/PGK1/PKM	5
GO:0061718	glucose catabolic process to pyruvate	5/617	14/15040	0.000168084	0.0252843	0.0241567	PFKL/ENO1/TPI1/PGK1/PKM	5
GO:0010952	positive regulation of peptidase activity	16/617	138/15040	0.000170166	0.0252843	0.0241567	TNFSF15/FYN/EIF2AK3/PIDD1/LGMN/APH1A/FAM162A/EGLN3/MAPT/GRN/TNFSF10/FAS/PRELID1/PMAIP1/CRADD/PDCD6	16
GO:0018126	protein hydroxylation	6/617	22/15040	0.000197632	0.0279369	0.026691	P4HA2/P4HB/EGLN3/PLOD3/P4HA1/VIPAS39	6
GO:0010950	positive regulation of endopeptidase activity	15/617	126/15040	0.000200985	0.0279369	0.026691	TNFSF15/FYN/EIF2AK3/PIDD1/LGMN/APH1A/FAM162A/EGLN3/MAPT/TNFSF10/FAS/PRELID1/PMAIP1/CRADD/PDCD6	15
GO:0046364	monosaccharide biosynthetic process	12/617	87/15040	0.000216907	0.0292079	0.0279054	UST/ATF4/GPI/SESN2/PCK2/ENO1/ATF3/TPI1/PGK1/ALDOC/PGP/SLC25A1	12
GO:0031102	neuron projection regeneration	9/617	52/15040	0.000235166	0.0298961	0.0285629	TSPO/CTNNA1/PTPRF/DAG1/KREMEN1/GRN/TNR/PTPRS/MAP2K2	9
GO:0007040	lysosome organization	13/617	101/15040	0.000242832	0.0298961	0.0285629	FNIP1/RAB20/CHMP2B/HPS1/ATP6V1A/SPG11/ATP6AP2/GRN/NAGLU/CLN8/VIPAS39/CCDC115/RAB39A	13
GO:0080171	lytic vacuole organization	13/617	101/15040	0.000242832	0.0298961	0.0285629	FNIP1/RAB20/CHMP2B/HPS1/ATP6V1A/SPG11/ATP6AP2/GRN/NAGLU/CLN8/VIPAS39/CCDC115/RAB39A	13
GO:0006094	gluconeogenesis	11/617	77/15040	0.00028842	0.0345223	0.0329828	ATF4/GPI/SESN2/PCK2/ENO1/ATF3/TPI1/PGK1/ALDOC/PGP/SLC25A1	11
GO:0007035	vacuolar acidification	7/617	33/15040	0.000317953	0.0369874	0.035338	ATP6V0A2/ATP6V1A/CLIC4/ATP6AP2/GRN/ATP6V0D1/CCDC115	7
GO:0016052	carbohydrate catabolic process	16/617	146/15040	0.000326183	0.0369874	0.035338	IER3/LCT/GPI/ALDOA/PFKL/ENO1/TPI1/PGM2/PKLR/PGK1/PKM/ENOSF1/ALDOC/IDS/SLC2A6/DDIT4	16
GO:0061620	glycolytic process through glucose-6-phosphate	5/617	16/15040	0.000342495	0.0378413	0.0361538	PFKL/ENO1/TPI1/PGK1/PKM	5
GO:0019319	hexose biosynthetic process	11/617	79/15040	0.000362266	0.0390251	0.0372848	ATF4/GPI/SESN2/PCK2/ENO1/ATF3/TPI1/PGK1/ALDOC/PGP/SLC25A1	11
GO:0032205	negative regulation of telomere maintenance	7/617	35/15040	0.000466098	0.0461944	0.0441344	XRCC1/GNL3L/SLX1B/SLX1A/TERF2IP/ACD/TINF2	7
GO:0019885	antigen processing and presentation of endogenous peptide antigen via MHC class I	5/617	17/15040	0.000468921	0.0461944	0.0441344	ULBP2/ULBP3/RAET1L/ULBP1/RAET1G	5
GO:0036003	positive regulation of transcription from RNA polymerase II promoter in response to stress	5/617	17/15040	0.000468921	0.0461944	0.0441344	ATF4/VEGFA/ATF3/NFE2L2/CEBPB	5
GO:2001056	positive regulation of cysteine-type endopeptidase activity	13/617	108/15040	0.0004717	0.0461944	0.0441344	TNFSF15/FYN/EIF2AK3/PIDD1/LGMN/FAM162A/EGLN3/MAPT/TNFSF10/FAS/PMAIP1/CRADD/PDCD6	13
GO:0007033	vacuole organization	20/617	214/15040	0.000525612	0.0496637	0.047449	FNIP1/RNF5/RAB33B/RAB3GAP1/RAB20/TMEM41B/CHMP2B/HPS1/ATP6V1A/BAG3/SPG11/ATP6AP2/GRN/NAGLU/CLN8/VIPAS39/ATG4D/ULK3/CCDC115/RAB39A	20
GO:0048679	regulation of axon regeneration	6/617	26/15040	0.000530176	0.0496637	0.047449	PTPRF/KREMEN1/GRN/TNR/PTPRS/MAP2K2	6

## Sheet: 8 - lightgreen
ID	Description	GeneRatio	BgRatio	pvalue	p.adjust	qvalue	geneID	Count
GO:0006260	DNA replication	118/2187	266/15040	2.97227e-32	1.64486e-28	1.50929e-28	CDK2/TIMELESS/PRIM1/FBXO5/TONSL/MCM5/DBF4/POLH/MCM3/CCDC88A/POLD1/ZMPSTE24/ETAA1/RRM2/ORC6/ORC1/RUVBL2/FAF1/LIG1/MCM2/CCNA2/ORC5/NASP/MCM10/MCM6/TK1/ORC4/NAP1L1/E2F7/GINS4/RRM1/MCM8/PCNA/POLE/RFC3/BRCA2/TOPBP1/MCM4/SMARCA5/CCNE1/PRIMPOL/ATR/ATF1/SSRP1/TERF1/ACTR8/NUGGC/ESCO2/GINS3/SAMHD1/NBN/RAD51/E2F8/CHAF1B/RFC5/RBBP4/RBMS1/STN1/CHEK1/UCHL5/SMC3/ADRA2A/TRAIP/BARD1/ACTL6A/POLQ/TICRR/RPA2/ORC2/MC…	118
GO:0006261	DNA-templated DNA replication	79/2187	151/15040	6.62118e-28	1.83208e-24	1.68108e-24	CDK2/TIMELESS/PRIM1/FBXO5/TONSL/MCM5/DBF4/MCM3/POLD1/ZMPSTE24/ETAA1/ORC6/ORC1/LIG1/MCM2/ORC5/MCM10/MCM6/TK1/ORC4/E2F7/GINS4/RRM1/MCM8/PCNA/POLE/RFC3/BRCA2/TOPBP1/MCM4/CCNE1/PRIMPOL/ATR/TERF1/NUGGC/GINS3/SAMHD1/NBN/RAD51/E2F8/RFC5/TRAIP/BARD1/POLQ/TICRR/ORC2/MCMBP/BLM/ZNF365/BAZ1A/POLA1/POLA2/RFC4/DNA2/BCL6/FANCM/POLE2/CDC45/BRCA1/MCM7/WDHD1/DDX11/RFC1/CDC6/EME1/TIPIN/RBBP8/ATAD5/DNAJA3/RPA1/CHTF1…	79
GO:0007059	chromosome segregation	139/2187	386/15040	1.7772e-26	3.27835e-23	3.00815e-23	NUP43/FBXO5/DCAF13/RAD21/KIFC1/CENPM/CDC23/HAUS6/CENPQ/SMC2/CDCA8/CDK5RAP2/SMC6/STIL/KIF2C/PIBF1/FANCD2/NCAPG2/CDC20/RAD18/ARL8B/SGO1/KAT2B/HDAC3/USP44/NCAPH/HAUS5/ESPL1/BUB1/TPX2/ANAPC1/SKA3/KIF2A/NUP37/CENPJ/CENPK/CHMP3/KIF11/SMARCA5/CCNE1/CCNB1/CENPH/CENPU/KNTC1/TERF1/PINX1/PLSCR1/MND1/RACGAP1/ESCO2/ANAPC7/CSNK2A2/KATNB1/BUB1B/CDCA2/FAM83D/KNSTRN/TUBGCP5/CEP97/UBE2C/NCAPD3/BRD7/SMARCAD1/KIF18A…	139
GO:0044770	cell cycle phase transition	151/2187	499/15040	5.23191e-20	7.05014e-17	6.46907e-17	BCL2/CDK2/TIMELESS/FBXO5/GTSE1/RAD21/MTBP/MACROH2A1/CDC23/CDC25C/DBF4/CDC5L/MELK/ETAA1/ANLN/CDCA8/RRM2/EZH2/UFL1/CLSPN/CDK5RAP2/CASP2/CCNY/CUL2/ORC1/ITGB1/STIL/CCNA2/RNASEH2B/MASTL/XPC/PLK3/PAXIP1/FANCD2/CDC20/E2F7/PLCB1/RRM1/POLE/USP44/BRCA2/TFDP1/TOPBP1/STK33/ESPL1/BUB1/ANAPC1/CENPJ/CCNE1/CCNB1/CDK7/KNTC1/ATR/APPL1/PINX1/CCNH/ANAPC7/CCNJ/CCNI/RBL1/BUB1B/NBN/FAM83D/RAD51/PKD2/UBE2C/BRD7/EIF4E/CH…	151
GO:0000819	sister chromatid segregation	83/2187	205/15040	6.36984e-20	7.05014e-17	6.46907e-17	FBXO5/RAD21/KIFC1/CDC23/SMC2/CDCA8/CDK5RAP2/KIF2C/PIBF1/NCAPG2/CDC20/KAT2B/USP44/NCAPH/ESPL1/BUB1/TPX2/ANAPC1/KIF2A/CENPK/CHMP3/KIF11/SMARCA5/CCNB1/KNTC1/PINX1/RACGAP1/ANAPC7/KATNB1/BUB1B/KNSTRN/CEP97/UBE2C/NCAPD3/BRD7/KIF18A/SPICE1/SMC3/CENPE/TRIP13/KIF14/ACTL6A/MAP10/SPC25/NEK2/PRC1/NSL1/BUB3/SMARCD2/NUF2/ZW10/CDC27/KIF18B/CDCA5/SMC4/TACC3/DLGAP5/INCENP/WAPL/TOP2A/CDC6/ANAPC4/MAD2L1/MAD2L2/NCAP…	83
GO:0000070	mitotic sister chromatid segregation	72/2187	167/15040	2.76847e-19	2.55346e-16	2.343e-16	FBXO5/RAD21/KIFC1/CDC23/SMC2/CDCA8/CDK5RAP2/KIF2C/PIBF1/NCAPG2/CDC20/KAT2B/USP44/NCAPH/ESPL1/BUB1/TPX2/KIF2A/CENPK/CHMP3/KIF11/SMARCA5/CCNB1/KNTC1/PINX1/RACGAP1/ANAPC7/KATNB1/BUB1B/KNSTRN/CEP97/UBE2C/NCAPD3/KIF18A/SPICE1/SMC3/CENPE/TRIP13/KIF14/MAP10/SPC25/NEK2/PRC1/NSL1/BUB3/NUF2/ZW10/KIF18B/CDCA5/SMC4/DLGAP5/INCENP/WAPL/MAD2L1/MAD2L2/NCAPG/KIF4A/KIF22/ZWILCH/LCMT1/KIF23/CENPI/NDC80/POLDIP2/SPAG…	72
GO:0098813	nuclear chromosome segregation	99/2187	284/15040	4.83538e-18	3.82271e-15	3.50765e-15	FBXO5/DCAF13/RAD21/KIFC1/CDC23/CENPQ/SMC2/CDCA8/CDK5RAP2/KIF2C/PIBF1/FANCD2/NCAPG2/CDC20/SGO1/KAT2B/USP44/NCAPH/ESPL1/BUB1/TPX2/ANAPC1/KIF2A/CENPK/CHMP3/KIF11/SMARCA5/CCNE1/CCNB1/KNTC1/TERF1/PINX1/MND1/RACGAP1/ANAPC7/KATNB1/BUB1B/FAM83D/KNSTRN/CEP97/UBE2C/NCAPD3/BRD7/KIF18A/SPICE1/SMC3/CENPE/TRIP13/KIF14/ACTL6A/ASPM/MAP10/SPC25/NEK2/PRC1/SYCP2/NSL1/BUB3/SMARCD2/NUF2/ZW10/CDC27/KIF18B/CDCA5/SMC4/P…	99
GO:0048285	organelle fission	134/2187	446/15040	1.399e-17	9.6776e-15	8.87998e-15	MTFR2/FBXO5/DCAF13/RAD21/MTBP/KIFC1/MEI1/CDC23/CDC25C/SMC2/ANLN/CDCA8/CDK5RAP2/RAD54L/MASTL/TMEM135/KIF2C/BORA/PPARG/PIBF1/FANCD2/NCAPG2/CDC20/ORC4/SGO1/KAT2B/PLCB1/PGAM5/USP44/BRCA2/NCAPH/ESPL1/BUB1/TPX2/KIF20B/KIF2A/MTFR1/MYBL1/CENPK/SLC25A46/MARCHF5/CHMP3/KIF11/SMARCA5/CCNE1/CCNB1/KNTC1/ING2/TERF1/PINX1/MND1/RACGAP1/ANAPC7/KATNB1/BUB1B/CDCA2/KNSTRN/RAD54B/RAD51/CEP97/UBE2C/NCAPD3/KIF18A/DNM1L/…	134
GO:0033044	regulation of chromosome organization	84/2187	230/15040	6.95649e-17	4.27747e-14	3.92493e-14	CDK2/FBXO5/MAP3K4/RAD21/MACROH2A1/CDC23/POT1/SMC2/CCT4/CDCA8/CDK5RAP2/SMC6/RUVBL2/NCAPG2/CDC20/KAT2B/USP44/NCAPH/NAT10/ESPL1/BUB1/ANAPC1/SMARCA5/CCNB1/KNTC1/ATR/TERF1/SLF1/TASOR/PINX1/ACTR8/ANAPC7/MCPH1/CCT8/BUB1B/CCT7/NBN/SLF2/UBE2C/NCAPD3/BRD7/TENT4B/STN1/UCHL5/CENPE/TRIP13/NEK7/ACTL6A/SPC25/NEK2/BUB3/SMARCD2/NUF2/ZW10/CDC27/SMC4/TACC3/DLGAP5/MAPK1/MNAT1/DDX11/INCENP/WAPL/TOP2A/CDC6/ANAPC4/MAD2…	84
GO:0010948	negative regulation of cell cycle process	94/2187	273/15040	8.50788e-17	4.70826e-14	4.32021e-14	BCL2/CDK2/TIMELESS/MDM1/FBXO5/GTSE1/RAD21/MTBP/MACROH2A1/CDC5L/ETAA1/CDCA8/EZH2/UFL1/CLSPN/CDK5RAP2/CASP2/ORC1/RNASEH2B/XPC/PLK3/FANCD2/CDC20/E2F7/KAT2B/USP44/BRCA2/TOPBP1/STK33/ESPL1/BUB1/SMARCA5/CCNB1/KNTC1/ATR/TERF1/PINX1/RBL1/BUB1B/NBN/TMEM67/RAD51/E2F8/PKD2/BRD7/CHEK1/TRIP13/BARD1/RAD9A/SPC25/TICRR/RPA2/NEK2/DTL/BLM/TP53BP1/ATRIP/BUB3/NUF2/MBTPS2/WDR76/DNA2/ZW10/BCL6/CDC45/BRCA1/TIPRL/RHNO1/…	94
GO:1901987	regulation of cell cycle phase transition	120/2187	391/15040	1.23732e-16	6.22483e-14	5.71178e-14	BCL2/CDK2/TIMELESS/FBXO5/GTSE1/RAD21/MTBP/MACROH2A1/CDC23/CDC25C/DBF4/CDC5L/ETAA1/ANLN/CDCA8/RRM2/EZH2/UFL1/CLSPN/CDK5RAP2/CASP2/ORC1/STIL/RNASEH2B/XPC/PLK3/PAXIP1/FANCD2/CDC20/E2F7/PLCB1/RRM1/USP44/BRCA2/TFDP1/TOPBP1/STK33/ESPL1/BUB1/CENPJ/CCNB1/CDK7/KNTC1/ATR/APPL1/PINX1/CCNH/ANAPC7/RBL1/BUB1B/NBN/FAM83D/RAD51/PKD2/UBE2C/BRD7/CHEK1/CENPE/TRIP13/BARD1/KIF14/ACTL6A/RAD9A/SPC25/TICRR/RPA2/DTL/BLM/…	120
GO:0044772	mitotic cell cycle phase transition	123/2187	408/15040	2.35245e-16	1.08487e-13	9.9546e-14	BCL2/CDK2/FBXO5/GTSE1/RAD21/MTBP/CDC23/CDC25C/DBF4/MELK/ANLN/CDCA8/RRM2/EZH2/CLSPN/CDK5RAP2/CASP2/CCNY/CUL2/ORC1/ITGB1/STIL/CCNA2/RNASEH2B/MASTL/XPC/PLK3/CDC20/E2F7/PLCB1/RRM1/POLE/USP44/TFDP1/TOPBP1/ESPL1/BUB1/ANAPC1/CENPJ/CCNE1/CCNB1/CDK7/KNTC1/APPL1/PINX1/CCNH/ANAPC7/CCNJ/CCNI/RBL1/BUB1B/NBN/PKD2/UBE2C/BRD7/EIF4E/CHEK1/CENPE/TRIP13/BARD1/KIF14/ACTL6A/RCC1/SPC25/TICRR/RPA2/DTL/BLM/BUB3/SMARCD2/…	123
GO:0044786	cell cycle DNA replication	30/2187	44/15040	9.00789e-16	3.83459e-13	3.51855e-13	FBXO5/DBF4/MCM3/ZMPSTE24/LIG1/MCM2/MCM6/TK1/E2F7/PCNA/BRCA2/MCM4/TERF1/NUGGC/GINS3/RAD51/E2F8/BLM/POLA1/DNA2/BCL6/CDC45/TIPIN/ATAD5/CDT1/CDC7/TERF2/GINS1/FEN1/DBF4B	30
GO:0140014	mitotic nuclear division	86/2187	253/15040	4.20494e-15	1.66215e-12	1.52516e-12	FBXO5/RAD21/MTBP/KIFC1/CDC23/CDC25C/SMC2/ANLN/CDCA8/CDK5RAP2/KIF2C/BORA/PIBF1/NCAPG2/CDC20/KAT2B/USP44/NCAPH/ESPL1/BUB1/TPX2/KIF20B/KIF2A/CENPK/CHMP3/KIF11/SMARCA5/CCNB1/KNTC1/PINX1/RACGAP1/ANAPC7/KATNB1/BUB1B/CDCA2/KNSTRN/CEP97/UBE2C/NCAPD3/KIF18A/CHEK1/SPICE1/SMC3/CENPE/TRIP13/KIF14/MAP10/RCC1/SPC25/NEK2/PRC1/NSL1/CEP85/BUB3/NUF2/ZW10/KIF18B/CDCA5/RANBP1/SMC4/PHB2/DLGAP5/INCENP/WAPL/MAD2L1/MAD2…	86
GO:1901988	negative regulation of cell cycle phase transition	81/2187	234/15040	8.39132e-15	3.09584e-12	2.84068e-12	BCL2/CDK2/TIMELESS/FBXO5/GTSE1/RAD21/MACROH2A1/CDC5L/ETAA1/CDCA8/EZH2/UFL1/CLSPN/CDK5RAP2/CASP2/ORC1/RNASEH2B/XPC/PLK3/FANCD2/CDC20/E2F7/USP44/BRCA2/TOPBP1/STK33/BUB1/CCNB1/KNTC1/ATR/PINX1/RBL1/BUB1B/NBN/RAD51/PKD2/BRD7/CHEK1/TRIP13/BARD1/RAD9A/SPC25/TICRR/RPA2/DTL/BLM/TP53BP1/ATRIP/BUB3/NUF2/MBTPS2/WDR76/DNA2/ZW10/CDC45/BRCA1/TIPRL/RHNO1/INCENP/CDC6/MAD2L1/ZFP36L1/MAD2L2/CDK5RAP3/EME1/TAOK2/CCNG…	81
GO:0006275	regulation of DNA replication	53/2187	122/15040	1.00223e-14	3.46647e-12	3.18077e-12	CDK2/TIMELESS/FBXO5/MCM5/DBF4/MCM3/CCDC88A/ZMPSTE24/RUVBL2/FAF1/MCM2/CCNA2/ORC5/MCM6/E2F7/PCNA/RFC3/MCM4/SMARCA5/ATR/ATF1/TERF1/ACTR8/NUGGC/ESCO2/NBN/E2F8/RFC5/STN1/UCHL5/SMC3/ACTL6A/TICRR/BLM/BAZ1A/RFC4/DNA2/BCL6/MCM7/JADE3/PDS5A/WAPL/CDC6/TIPIN/MAP2K4/YY1/ESCO1/ATAD5/CHTF18/CDT1/CDC7/OBI1/DBF4B	53
GO:0051983	regulation of chromosome segregation	52/2187	120/15040	2.02703e-14	6.59858e-12	6.05473e-12	FBXO5/RAD21/CDC23/SMC2/CDCA8/CDK5RAP2/SMC6/KIF2C/NCAPG2/CDC20/RAD18/KAT2B/USP44/NCAPH/ESPL1/BUB1/ANAPC1/CCNB1/KNTC1/PLSCR1/ANAPC7/CSNK2A2/BUB1B/CDCA2/UBE2C/NCAPD3/BRD7/CENPE/TRIP13/ACTL6A/SPC25/BUB3/SMARCD2/NUF2/ZW10/CDC27/SMC4/TACC3/DLGAP5/INCENP/CDC6/ANAPC4/MAD2L1/MAD2L2/NCAPG/ZWILCH/LCMT1/NDC80/RMI2/HASPIN/DUSP1/BCL7A	52
GO:0000075	cell cycle checkpoint signaling	67/2187	179/15040	2.43553e-14	7.4879e-12	6.87075e-12	CDK2/TIMELESS/GTSE1/CDC5L/ETAA1/CDCA8/UFL1/CLSPN/CDK5RAP2/CASP2/ORC1/RNASEH2B/XPC/PLK3/FANCD2/CDC20/USP44/BRCA2/TOPBP1/STK33/BUB1/CCNB1/KNTC1/ATR/BUB1B/NBN/RAD51/CHEK1/TRIP13/BARD1/RAD9A/SPC25/TICRR/RPA2/DTL/BLM/TP53BP1/ATRIP/BUB3/NUF2/MBTPS2/WDR76/DNA2/ZW10/CDC45/BRCA1/TIPRL/RHNO1/INCENP/CDC6/MAD2L1/MAD2L2/CDK5RAP3/EME1/TAOK2/CCNG1/TIPIN/ZWILCH/LCMT1/BRIP1/RBBP8/NDC80/FBXO4/RAD1/HASPIN/CDT1/DUSP1	67
GO:0000280	nuclear division	116/2187	399/15040	2.96663e-14	8.6407e-12	7.92854e-12	FBXO5/DCAF13/RAD21/MTBP/KIFC1/MEI1/CDC23/CDC25C/SMC2/ANLN/CDCA8/CDK5RAP2/RAD54L/MASTL/KIF2C/BORA/PIBF1/FANCD2/NCAPG2/CDC20/ORC4/SGO1/KAT2B/PLCB1/USP44/BRCA2/NCAPH/ESPL1/BUB1/TPX2/KIF20B/KIF2A/MYBL1/CENPK/CHMP3/KIF11/SMARCA5/CCNE1/CCNB1/KNTC1/ING2/TERF1/PINX1/MND1/RACGAP1/ANAPC7/KATNB1/BUB1B/CDCA2/KNSTRN/RAD54B/RAD51/CEP97/UBE2C/NCAPD3/KIF18A/CHEK1/SPICE1/SMC3/CENPE/TRIP13/KIF14/ASPM/MAP10/RCC1/SP…	116
GO:0033260	nuclear DNA replication	27/2187	40/15040	3.70126e-14	1.02414e-11	9.39729e-12	DBF4/MCM3/ZMPSTE24/LIG1/MCM2/MCM6/TK1/PCNA/BRCA2/MCM4/TERF1/NUGGC/GINS3/RAD51/BLM/POLA1/DNA2/BCL6/CDC45/TIPIN/ATAD5/CDT1/CDC7/TERF2/GINS1/FEN1/DBF4B	27
GO:0006270	DNA replication initiation	25/2187	36/15040	1.20616e-13	3.17853e-11	2.91656e-11	CDK2/PRIM1/MCM5/MCM3/ORC6/ORC1/MCM2/ORC5/MCM10/MCM6/ORC4/TOPBP1/MCM4/CCNE1/GINS3/NBN/TICRR/ORC2/POLA1/POLA2/CDC45/MCM7/CDC6/CDT1/PRIM2	25
GO:1905818	regulation of chromosome separation	36/2187	69/15040	2.08715e-13	5.25012e-11	4.81741e-11	FBXO5/RAD21/CDC23/SMC2/CDCA8/CDK5RAP2/NCAPG2/CDC20/USP44/NCAPH/ESPL1/BUB1/CCNB1/KNTC1/PLSCR1/ANAPC7/CSNK2A2/BUB1B/UBE2C/NCAPD3/TRIP13/SPC25/BUB3/NUF2/ZW10/SMC4/DLGAP5/INCENP/MAD2L1/MAD2L2/NCAPG/ZWILCH/LCMT1/NDC80/HASPIN/DUSP1	36
GO:0051304	chromosome separation	37/2187	76/15040	1.53944e-12	3.70404e-10	3.39876e-10	FBXO5/RAD21/CDC23/SMC2/CDCA8/CDK5RAP2/NCAPG2/CDC20/USP44/NCAPH/ESPL1/BUB1/CCNB1/KNTC1/PLSCR1/ANAPC7/CSNK2A2/BUB1B/UBE2C/NCAPD3/SMARCAD1/TRIP13/SPC25/BUB3/NUF2/ZW10/SMC4/DLGAP5/INCENP/MAD2L1/MAD2L2/NCAPG/ZWILCH/LCMT1/NDC80/HASPIN/DUSP1	37
GO:0006310	DNA recombination	92/2187	306/15040	1.78025e-12	4.10495e-10	3.76663e-10	TIMELESS/YEATS4/RAD21/XRCC6/TONSL/MCM5/MCM3/EXOSC3/MSH6/SANBR/APLF/SMC6/RUVBL2/MCM2/RAD54L/PAXIP1/MCM6/FANCD2/RIF1/GINS4/MCM8/BRCA2/PPP4R2/TOPBP1/MCM4/PARPBP/SWAP70/HMGB2/SLF1/ACTR8/MND1/SAMHD1/NBN/RAD54B/RAD51/NFKBIZ/SLF2/PSMD14/SMARCAD1/CHEK1/UCHL5/TRIP13/HSPD1/BARD1/UNG/ACTL6A/POLQ/FANCB/RPA2/BLM/TP53BP1/AUNIP/TFRC/ZNF365/MAGEF1/BCL6/FANCM/APEX2/CDC45/BRCA1/CNTD1/MCM7/PSMC3IP/NSD2/RAD51AP1/RHN…	92
GO:0090329	regulation of DNA-templated DNA replication	27/2187	45/15040	2.50591e-12	5.54708e-10	5.08989e-10	CDK2/TIMELESS/FBXO5/MCM5/DBF4/MCM3/ZMPSTE24/MCM2/MCM6/E2F7/PCNA/RFC3/MCM4/NUGGC/NBN/E2F8/RFC5/TICRR/BLM/RFC4/BCL6/MCM7/TIPIN/CHTF18/CDT1/CDC7/DBF4B	27
GO:1901990	regulation of mitotic cell cycle phase transition	90/2187	302/15040	5.34852e-12	1.13841e-09	1.04459e-09	BCL2/CDK2/FBXO5/GTSE1/RAD21/MTBP/CDC23/CDC25C/ANLN/CDCA8/RRM2/EZH2/CLSPN/CDK5RAP2/CASP2/ORC1/STIL/RNASEH2B/XPC/PLK3/CDC20/E2F7/PLCB1/RRM1/USP44/TFDP1/TOPBP1/ESPL1/BUB1/CENPJ/CCNB1/CDK7/KNTC1/APPL1/PINX1/CCNH/ANAPC7/RBL1/BUB1B/NBN/PKD2/UBE2C/BRD7/CHEK1/CENPE/TRIP13/BARD1/KIF14/ACTL6A/SPC25/TICRR/RPA2/DTL/BLM/BUB3/SMARCD2/CDC25A/NUF2/MBTPS2/ZW10/CDCA5/PHB2/BRCA1/DLGAP5/MNAT1/INCENP/CDC6/BID/ANAPC4/…	90
GO:0051052	regulation of DNA metabolic process	126/2187	480/15040	6.95006e-12	1.4245e-09	1.3071e-09	CDK2/TIMELESS/YEATS4/FBXO5/MAP3K4/MCM5/POT1/DBF4/POLH/MCM3/EXOSC3/MSH6/CCDC88A/PPP4R3B/ZMPSTE24/RLF/CCT4/APLF/SMC6/RUVBL2/FAF1/MCM2/CCNA2/ORC5/PAXIP1/MCM6/RIF1/E2F7/KAT2B/PCNA/SUPT20H/RFC3/TFDP1/PPP4R2/MCM4/PARG/NAT10/TOX/PARPBP/SMARCA5/ATR/ATF1/TERF1/SLF1/PINX1/ACTR8/NUGGC/ESCO2/CCT8/CCT7/NBN/RAD51/E2F8/SLF2/BRD7/RFC5/TENT4B/SMARCAD1/DEK/TAF5/STN1/CHEK1/UCHL5/SMC3/BARD1/NEK7/ACTL6A/POLQ/FANCB/TI…	126
GO:0006099	tricarboxylic acid cycle	21/2187	30/15040	9.0406e-12	1.78681e-09	1.63954e-09	CS/ACO2/IREB2/ACO1/MDH1/SUCLA2/DHTKD1/SUCLG2/PDHB/SUCLG1/SDHA/PDHA1/IDH1/DLAT/FH/ACLY/SDHB/DLST/NNT/SDHD/MRPS36	21
GO:0045786	negative regulation of cell cycle	99/2187	348/15040	9.66586e-12	1.84451e-09	1.69249e-09	BCL2/CDK2/TIMELESS/MDM1/FBXO5/GTSE1/RAD21/MTBP/MACROH2A1/CDC5L/ETAA1/CDCA8/EZH2/UFL1/CLSPN/CDK5RAP2/CASP2/ORC1/NUDT6/RNASEH2B/XPC/PLK3/FANCD2/CDC20/IPO5/E2F7/KAT2B/USP44/BRCA2/TOPBP1/STK33/ESPL1/BUB1/SMARCA5/CCNB1/KNTC1/ATR/TERF1/PINX1/RBL1/BUB1B/NBN/TMEM67/RAD51/E2F8/PKD2/BRD7/CHEK1/TRIP13/BARD1/RAD9A/SPC25/TICRR/RPA2/NEK2/DTL/BLM/TP53BP1/ATRIP/BUB3/NUF2/MBTPS2/WDR76/DNA2/ZW10/HEXIM2/BCL6/CDC45/…	99
GO:0007051	spindle organization	63/2187	184/15040	1.38647e-11	2.55758e-09	2.34678e-09	FBXO5/DCAF13/KIFC1/HAUS6/CDCA8/STIL/PLK3/BORA/PIBF1/CDC20/HDAC3/DCTN6/HAUS5/ESPL1/TPX2/KIF2A/CENPJ/CHMP3/KIF11/CCNB1/CENPH/RACGAP1/KNSTRN/TUBGCP5/CEP97/SPICE1/SMC3/SBDS/CENPE/TPPP/CEP72/NEK7/ASPM/MAP10/RCC1/SPC25/TUBGCP4/NEK2/PRC1/AUNIP/LIMK2/NUF2/SAC3D1/TACC3/DLGAP5/INCENP/CCNB2/KIF4A/CHD3/KIF23/HAUS1/MAPRE2/NDC80/POLDIP2/SPAG5/HAUS7/MECP2/PSRC1/GPSM2/SASS6/AURKA/CCSAP/MZT1	63
GO:0006302	double-strand break repair	84/2187	282/15040	2.81768e-11	5.03001e-09	4.61545e-09	TIMELESS/YEATS4/RAD21/XRCC6/TONSL/MCM5/POT1/MCM3/PPP4R3B/APLF/SMC6/RUVBL2/MCM2/RAD54L/MCM6/FANCD2/PARP2/RIF1/GINS4/MCM8/BRCA2/PPP4R2/MCM4/PARPBP/HPF1/HMGB2/ATR/SLF1/ACTR8/ESCO2/SAMHD1/NBN/RAD54B/RAD51/SLF2/BRD7/PSMD14/SMARCAD1/DEK/CHEK1/TRIP13/DCLRE1A/ACTL6A/POLQ/ZGRF1/FANCB/RPA2/BLM/TP53BP1/ATRIP/SMARCD2/AUNIP/ZNF365/MAGEF1/POLA1/DNA2/CDCA5/FANCM/CDC45/BRCA1/MCM7/NSD2/RAD51AP1/FOXM1/DDX11/MAD2L2…	84
GO:0007346	regulation of mitotic cell cycle	119/2187	455/15040	3.49935e-11	6.05168e-09	5.55291e-09	BCL2/CDK2/FBXO5/GTSE1/RAD21/TTLL12/MTBP/CDC23/CDC25C/SHB/ZMPSTE24/ANLN/CDCA8/RRM2/EZH2/CLSPN/CDK5RAP2/CASP2/ORC1/STIL/RNASEH2B/XPC/PLK3/BORA/FANCD2/CDC20/THAP1/E2F7/PLCB1/RRM1/HDAC3/USP44/BRCA2/TFDP1/TOPBP1/STK33/ESPL1/BUB1/ANAPC1/KIF20B/CENPJ/ANAPC10/CCNB1/CDK7/KNTC1/APPL1/PINX1/CCNH/ANAPC7/MEIS2/RBL1/BUB1B/CDCA2/NBN/PKD2/UBE2C/BRD7/EIF4E/CHEK1/CENPE/TRIP13/BARD1/KIF14/NEK7/ACTL6A/RAD9A/RCC1/SPC…	119
GO:0007091	metaphase/anaphase transition of mitotic cell cycle	38/2187	88/15040	7.34682e-11	1.23204e-08	1.1305e-08	FBXO5/RAD21/CDC23/CDCA8/CDK5RAP2/CDC20/USP44/ESPL1/BUB1/ANAPC1/CCNB1/KNTC1/ANAPC7/BUB1B/UBE2C/BRD7/CENPE/TRIP13/ACTL6A/SPC25/BUB3/SMARCD2/NUF2/ZW10/CDC27/TACC3/DLGAP5/INCENP/CDC6/ANAPC4/MAD2L1/MAD2L2/ZWILCH/LCMT1/NDC80/HASPIN/DUSP1/BCL7A	38
GO:0033045	regulation of sister chromatid segregation	40/2187	96/15040	8.92829e-11	1.45321e-08	1.33344e-08	FBXO5/RAD21/CDC23/CDCA8/CDK5RAP2/CDC20/KAT2B/USP44/ESPL1/BUB1/ANAPC1/CCNB1/KNTC1/ANAPC7/BUB1B/UBE2C/BRD7/CENPE/TRIP13/ACTL6A/SPC25/BUB3/SMARCD2/NUF2/ZW10/CDC27/TACC3/DLGAP5/INCENP/CDC6/ANAPC4/MAD2L1/MAD2L2/ZWILCH/LCMT1/NDC80/RMI2/HASPIN/DUSP1/BCL7A	40
GO:2001251	negative regulation of chromosome organization	38/2187	89/15040	1.10375e-10	1.74518e-08	1.60135e-08	FBXO5/RAD21/POT1/CDCA8/CDK5RAP2/CDC20/USP44/NAT10/ESPL1/BUB1/SMARCA5/CCNB1/KNTC1/TERF1/PINX1/BUB1B/NBN/TENT4B/STN1/TRIP13/SPC25/BUB3/NUF2/ZW10/MNAT1/INCENP/WAPL/TOP2A/MAD2L1/MAD2L2/EXOSC10/PIF1/ZWILCH/LCMT1/NDC80/HASPIN/TERF2/DUSP1	38
GO:0000725	recombinational repair	57/2187	166/15040	1.13784e-10	1.74912e-08	1.60496e-08	TIMELESS/YEATS4/RAD21/XRCC6/TONSL/MCM5/MCM3/SMC6/RUVBL2/MCM2/RAD54L/MCM6/RIF1/GINS4/MCM8/BRCA2/PPP4R2/MCM4/PARPBP/SLF1/SAMHD1/NBN/RAD54B/RAD51/SLF2/PSMD14/CHEK1/ACTL6A/POLQ/FANCB/RPA2/BLM/TP53BP1/AUNIP/ZNF365/MAGEF1/FANCM/CDC45/BRCA1/MCM7/RAD51AP1/RHNO1/MAD2L2/MORF4L2/YY1/RNF138/ZSWIM7/RBBP8/RMI2/UHRF1/HDGFL2/RPA1/GINS2/CDC7/FEN1/SFR1/RPA3	57
GO:1902969	mitotic DNA replication	14/2187	16/15040	1.63763e-10	2.39509e-08	2.19769e-08	MCM3/ZMPSTE24/LIG1/MCM2/MCM6/TK1/BRCA2/MCM4/GINS3/RAD51/POLA1/BCL6/CDC45/GINS1	14
GO:0044784	metaphase/anaphase transition of cell cycle	38/2187	90/15040	1.64462e-10	2.39509e-08	2.19769e-08	FBXO5/RAD21/CDC23/CDCA8/CDK5RAP2/CDC20/USP44/ESPL1/BUB1/ANAPC1/CCNB1/KNTC1/ANAPC7/BUB1B/UBE2C/BRD7/CENPE/TRIP13/ACTL6A/SPC25/BUB3/SMARCD2/NUF2/ZW10/CDC27/TACC3/DLGAP5/INCENP/CDC6/ANAPC4/MAD2L1/MAD2L2/ZWILCH/LCMT1/NDC80/HASPIN/DUSP1/BCL7A	38
GO:0010965	regulation of mitotic sister chromatid separation	28/2187	55/15040	2.09661e-10	2.97504e-08	2.72984e-08	FBXO5/RAD21/CDC23/CDCA8/CDK5RAP2/CDC20/USP44/ESPL1/BUB1/CCNB1/KNTC1/ANAPC7/BUB1B/UBE2C/TRIP13/SPC25/BUB3/NUF2/ZW10/DLGAP5/INCENP/MAD2L1/MAD2L2/ZWILCH/LCMT1/NDC80/HASPIN/DUSP1	28
GO:0007093	mitotic cell cycle checkpoint signaling	48/2187	132/15040	3.6158e-10	5.00246e-08	4.59016e-08	CDK2/GTSE1/CDCA8/CLSPN/CDK5RAP2/CASP2/ORC1/XPC/PLK3/FANCD2/CDC20/USP44/TOPBP1/STK33/BUB1/CCNB1/KNTC1/BUB1B/NBN/CHEK1/TRIP13/BARD1/RAD9A/SPC25/TICRR/RPA2/DTL/BLM/BUB3/NUF2/MBTPS2/ZW10/BRCA1/INCENP/CDC6/MAD2L1/MAD2L2/CDK5RAP3/EME1/TAOK2/CCNG1/TIPIN/ZWILCH/LCMT1/RBBP8/NDC80/HASPIN/DUSP1	48
GO:0000724	double-strand break repair via homologous recombination	55/2187	162/15040	3.90486e-10	5.27061e-08	4.83621e-08	TIMELESS/YEATS4/RAD21/TONSL/MCM5/MCM3/SMC6/RUVBL2/MCM2/RAD54L/MCM6/RIF1/GINS4/MCM8/BRCA2/PPP4R2/MCM4/PARPBP/SLF1/SAMHD1/NBN/RAD54B/RAD51/SLF2/PSMD14/CHEK1/ACTL6A/POLQ/FANCB/RPA2/BLM/TP53BP1/AUNIP/ZNF365/MAGEF1/FANCM/CDC45/BRCA1/MCM7/RAD51AP1/MAD2L2/MORF4L2/YY1/RNF138/ZSWIM7/RBBP8/RMI2/UHRF1/HDGFL2/RPA1/GINS2/CDC7/FEN1/SFR1/RPA3	55
GO:0090068	positive regulation of cell cycle process	71/2187	235/15040	4.81763e-10	6.34781e-08	5.82463e-08	FBXO5/RAD21/MTBP/MACROH2A1/CDC23/CDC25C/DBF4/SMC2/CDCA8/RRM2/EZH2/SMC6/PLK4/STIL/NCAPG2/CDC20/RAD18/E2F7/KAT2B/PLCB1/RRM1/TFDP1/NCAPH/ESPL1/BUB1/KIF20B/CENPJ/CHMP3/CCNB1/SLF1/PLSCR1/RACGAP1/ANAPC7/FAM83D/PKP4/E2F8/SLF2/UBE2C/NCAPD3/CIT/KIF14/MAP10/DTL/CDC25A/CDCA5/RANBP1/SMC4/PHB2/DLGAP5/RAD51AP1/ECT2/RHNO1/DDX11/INCENP/CDC6/GIPC1/MAD2L1/NCAPG/KIF23/CYP1A1/NDC80/ATAD5/POLDIP2/SPAG5/MECP2/GPSM2/SA…	71
GO:0051306	mitotic sister chromatid separation	28/2187	58/15040	1.01973e-09	1.31237e-07	1.20421e-07	FBXO5/RAD21/CDC23/CDCA8/CDK5RAP2/CDC20/USP44/ESPL1/BUB1/CCNB1/KNTC1/ANAPC7/BUB1B/UBE2C/TRIP13/SPC25/BUB3/NUF2/ZW10/DLGAP5/INCENP/MAD2L1/MAD2L2/ZWILCH/LCMT1/NDC80/HASPIN/DUSP1	28
GO:0032508	DNA duplex unwinding	33/2187	76/15040	1.08579e-09	1.36563e-07	1.25307e-07	XRCC6/MCM5/POT1/MCM3/RUVBL2/MCM2/MCM6/GINS4/MCM8/RFC3/MCM4/GINS3/NBN/RAD54B/RAD51/RFC5/POLQ/ASCC2/BLM/RFC4/DNA2/FANCM/ASCC1/CDC45/MCM7/MNAT1/DDX11/TOP2A/PIF1/BRIP1/CHTF18/GINS2/GINS1	33
GO:1902850	microtubule cytoskeleton organization involved in mitosis	51/2187	149/15040	1.2189e-09	1.49898e-07	1.37543e-07	GJA1/KIFC1/CDCA8/CDK5RAP2/ITGB1/STIL/CENPA/PLK3/BORA/PIBF1/CDC20/SPRY2/HDAC3/DCTN6/ESPL1/TPX2/KIF2A/CENPJ/CHMP3/KIF11/CCNB1/CENPH/RACGAP1/MCPH1/CEP97/SPICE1/SMC3/SBDS/CENPE/MAP10/RCC1/SPC25/NEK2/PRC1/NUF2/ZW10/TACC3/DLGAP5/INCENP/MAD2L1/KIF4A/KIF23/NDC80/POLDIP2/MECP2/PSRC1/GPSM2/SASS6/AURKA/CCSAP/MZT1	51
GO:0030071	regulation of mitotic metaphase/anaphase transition	35/2187	84/15040	1.32592e-09	1.59514e-07	1.46367e-07	FBXO5/RAD21/CDC23/CDCA8/CDK5RAP2/CDC20/USP44/ESPL1/BUB1/CCNB1/KNTC1/ANAPC7/BUB1B/UBE2C/BRD7/CENPE/TRIP13/ACTL6A/SPC25/BUB3/SMARCD2/NUF2/ZW10/DLGAP5/INCENP/CDC6/ANAPC4/MAD2L1/MAD2L2/ZWILCH/LCMT1/NDC80/HASPIN/DUSP1/BCL7A	35
GO:0032392	DNA geometric change	34/2187	81/15040	1.80283e-09	2.08686e-07	1.91487e-07	XRCC6/MCM5/POT1/MCM3/RUVBL2/MCM2/MCM6/GINS4/MCM8/RFC3/MCM4/HMGB2/GINS3/NBN/RAD54B/RAD51/RFC5/POLQ/ASCC2/BLM/RFC4/DNA2/FANCM/ASCC1/CDC45/MCM7/MNAT1/DDX11/TOP2A/PIF1/BRIP1/CHTF18/GINS2/GINS1	34
GO:0007098	centrosome cycle	45/2187	125/15040	1.84778e-09	2.08686e-07	1.91487e-07	CDK2/MDM1/KIF3A/HAUS6/CEP135/CDK5RAP2/PLK4/TUBE1/STIL/SGO1/KAT2B/BRCA2/HAUS5/NAT10/PCM1/CENPJ/CHMP3/KIF11/CEP44/CETN3/MCPH1/TMEM67/PKD2/CHEK1/SPICE1/CEP72/NEK2/CEP85/SLC16A1/SAC3D1/RANBP1/BRCA1/CEP152/CHD3/CNTROB/HAUS1/NDC80/CEP76/CETN2/HAUS7/CCNF/SASS6/USP33/AURKA/PCLAF	45
GO:0031570	DNA integrity checkpoint signaling	45/2187	125/15040	1.84778e-09	2.08686e-07	1.91487e-07	CDK2/TIMELESS/GTSE1/CDC5L/ETAA1/UFL1/CLSPN/CASP2/ORC1/RNASEH2B/XPC/PLK3/FANCD2/BRCA2/TOPBP1/STK33/ATR/NBN/RAD51/CHEK1/BARD1/RAD9A/TICRR/RPA2/DTL/BLM/TP53BP1/ATRIP/MBTPS2/WDR76/DNA2/CDC45/BRCA1/TIPRL/RHNO1/CDC6/CDK5RAP3/EME1/TAOK2/CCNG1/TIPIN/BRIP1/FBXO4/RAD1/CDT1	45
GO:0045787	positive regulation of cell cycle	83/2187	300/15040	2.00765e-09	2.22206e-07	2.03892e-07	FBXO5/RAD21/MTBP/MACROH2A1/CDC23/CDC25C/DBF4/SHB/SMC2/MAP3K7/CDCA8/RRM2/EZH2/CCNY/SMC6/PLK4/STIL/SRPK2/NCAPG2/CDC20/RAD18/E2F7/KAT2B/PLCB1/RRM1/BRCA2/TFDP1/NCAPH/ESPL1/BUB1/KIF20B/CENPJ/CHMP3/CCNB1/SLF1/PLSCR1/RACGAP1/ANAPC7/MEIS2/FAM83D/PKP4/E2F8/PKD2/SLF2/UBE2C/NCAPD3/CIT/EIF4E/CHEK1/KIF14/MAP10/USP2/DTL/CDC25A/CDCA5/RANBP1/SMC4/PHB2/DLGAP5/RAD51AP1/ECT2/RHNO1/DDX11/INCENP/CDC6/GIPC1/MAD2L1/NCA…	83
GO:1902099	regulation of metaphase/anaphase transition of cell cycle	35/2187	86/15040	2.81908e-09	3.05898e-07	2.80686e-07	FBXO5/RAD21/CDC23/CDCA8/CDK5RAP2/CDC20/USP44/ESPL1/BUB1/CCNB1/KNTC1/ANAPC7/BUB1B/UBE2C/BRD7/CENPE/TRIP13/ACTL6A/SPC25/BUB3/SMARCD2/NUF2/ZW10/DLGAP5/INCENP/CDC6/ANAPC4/MAD2L1/MAD2L2/ZWILCH/LCMT1/NDC80/HASPIN/DUSP1/BCL7A	35
GO:1901991	negative regulation of mitotic cell cycle phase transition	53/2187	164/15040	5.85164e-09	6.2275e-07	5.71423e-07	BCL2/CDK2/FBXO5/GTSE1/RAD21/CDCA8/EZH2/CLSPN/CDK5RAP2/CASP2/ORC1/PLK3/CDC20/E2F7/USP44/TOPBP1/BUB1/CCNB1/KNTC1/PINX1/RBL1/BUB1B/NBN/PKD2/BRD7/CHEK1/TRIP13/BARD1/SPC25/TICRR/RPA2/DTL/BLM/BUB3/NUF2/MBTPS2/ZW10/BRCA1/INCENP/CDC6/MAD2L1/ZFP36L1/MAD2L2/CDK5RAP3/TAOK2/CCNG1/ZWILCH/LCMT1/RBBP8/NDC80/HASPIN/DUSP1/CTDSPL	53
GO:0033046	negative regulation of sister chromatid segregation	23/2187	45/15040	7.85557e-09	7.76299e-07	7.12317e-07	FBXO5/RAD21/CDCA8/CDK5RAP2/CDC20/USP44/BUB1/CCNB1/KNTC1/BUB1B/TRIP13/SPC25/BUB3/NUF2/ZW10/INCENP/MAD2L1/MAD2L2/ZWILCH/LCMT1/NDC80/HASPIN/DUSP1	23
GO:0033048	negative regulation of mitotic sister chromatid segregation	23/2187	45/15040	7.85557e-09	7.76299e-07	7.12317e-07	FBXO5/RAD21/CDCA8/CDK5RAP2/CDC20/USP44/BUB1/CCNB1/KNTC1/BUB1B/TRIP13/SPC25/BUB3/NUF2/ZW10/INCENP/MAD2L1/MAD2L2/ZWILCH/LCMT1/NDC80/HASPIN/DUSP1	23
GO:0045841	negative regulation of mitotic metaphase/anaphase transition	23/2187	45/15040	7.85557e-09	7.76299e-07	7.12317e-07	FBXO5/RAD21/CDCA8/CDK5RAP2/CDC20/USP44/BUB1/CCNB1/KNTC1/BUB1B/TRIP13/SPC25/BUB3/NUF2/ZW10/INCENP/MAD2L1/MAD2L2/ZWILCH/LCMT1/NDC80/HASPIN/DUSP1	23
GO:2000816	negative regulation of mitotic sister chromatid separation	23/2187	45/15040	7.85557e-09	7.76299e-07	7.12317e-07	FBXO5/RAD21/CDCA8/CDK5RAP2/CDC20/USP44/BUB1/CCNB1/KNTC1/BUB1B/TRIP13/SPC25/BUB3/NUF2/ZW10/INCENP/MAD2L1/MAD2L2/ZWILCH/LCMT1/NDC80/HASPIN/DUSP1	23
GO:0031023	microtubule organizing center organization	47/2187	139/15040	8.40851e-09	8.16363e-07	7.49079e-07	CDK2/MDM1/KIF3A/HAUS6/GCC2/CEP135/CDK5RAP2/PLK4/TUBE1/STIL/SGO1/KAT2B/BRCA2/HAUS5/NAT10/PCM1/CENPJ/CHMP3/KIF11/CEP44/CETN3/MCPH1/TMEM67/PKD2/CHEK1/SPICE1/CEP72/NEK2/CEP85/SLC16A1/SAC3D1/RANBP1/BRCA1/CEP152/CHD3/CNTROB/HAUS1/NDC80/CEP76/CETN2/HAUS7/CCNF/SASS6/USP33/E2F4/AURKA/PCLAF	47
GO:0051225	spindle assembly	43/2187	122/15040	8.79686e-09	8.39342e-07	7.70165e-07	FBXO5/DCAF13/KIFC1/HAUS6/CDCA8/STIL/PIBF1/CDC20/HDAC3/HAUS5/TPX2/KIF2A/CENPJ/CHMP3/KIF11/RACGAP1/TUBGCP5/CEP97/SPICE1/SMC3/NEK7/ASPM/MAP10/RCC1/TUBGCP4/NEK2/PRC1/SAC3D1/INCENP/CCNB2/KIF4A/KIF23/HAUS1/MAPRE2/NDC80/POLDIP2/SPAG5/HAUS7/GPSM2/SASS6/AURKA/CCSAP/MZT1	43
GO:0051985	negative regulation of chromosome segregation	23/2187	46/15040	1.35536e-08	1.2296e-06	1.12826e-06	FBXO5/RAD21/CDCA8/CDK5RAP2/CDC20/USP44/BUB1/CCNB1/KNTC1/BUB1B/TRIP13/SPC25/BUB3/NUF2/ZW10/INCENP/MAD2L1/MAD2L2/ZWILCH/LCMT1/NDC80/HASPIN/DUSP1	23
GO:1902100	negative regulation of metaphase/anaphase transition of cell cycle	23/2187	46/15040	1.35536e-08	1.2296e-06	1.12826e-06	FBXO5/RAD21/CDCA8/CDK5RAP2/CDC20/USP44/BUB1/CCNB1/KNTC1/BUB1B/TRIP13/SPC25/BUB3/NUF2/ZW10/INCENP/MAD2L1/MAD2L2/ZWILCH/LCMT1/NDC80/HASPIN/DUSP1	23
GO:1905819	negative regulation of chromosome separation	23/2187	46/15040	1.35536e-08	1.2296e-06	1.12826e-06	FBXO5/RAD21/CDCA8/CDK5RAP2/CDC20/USP44/BUB1/CCNB1/KNTC1/BUB1B/TRIP13/SPC25/BUB3/NUF2/ZW10/INCENP/MAD2L1/MAD2L2/ZWILCH/LCMT1/NDC80/HASPIN/DUSP1	23
GO:0045839	negative regulation of mitotic nuclear division	25/2187	53/15040	1.45595e-08	1.29955e-06	1.19244e-06	FBXO5/RAD21/MTBP/CDCA8/CDK5RAP2/CDC20/USP44/BUB1/CCNB1/KNTC1/BUB1B/CHEK1/TRIP13/SPC25/BUB3/NUF2/ZW10/INCENP/MAD2L1/MAD2L2/ZWILCH/LCMT1/NDC80/HASPIN/DUSP1	25
GO:0051310	metaphase chromosome alignment	34/2187	87/15040	1.61931e-08	1.4002e-06	1.28479e-06	KIFC1/CDC23/CENPQ/CDCA8/KIF2C/PIBF1/SGO1/KAT2B/CHMP3/CCNB1/KNTC1/PINX1/RACGAP1/FAM83D/KNSTRN/KIF18A/SPICE1/CENPE/KIF14/SPC25/NEK2/NSL1/BUB3/NUF2/ZW10/CDCA5/ECT2/INCENP/KIF22/ZWILCH/NDC80/SPAG5/PSRC1/CDT1	34
GO:0071103	DNA conformation change	34/2187	87/15040	1.61931e-08	1.4002e-06	1.28479e-06	XRCC6/MCM5/POT1/MCM3/RUVBL2/MCM2/MCM6/GINS4/MCM8/RFC3/MCM4/HMGB2/GINS3/NBN/RAD54B/RAD51/RFC5/POLQ/ASCC2/BLM/RFC4/DNA2/FANCM/ASCC1/CDC45/MCM7/MNAT1/DDX11/TOP2A/PIF1/BRIP1/CHTF18/GINS2/GINS1	34
GO:0000723	telomere maintenance	47/2187	142/15040	1.80957e-08	1.49663e-06	1.37328e-06	MAP3K4/XRCC6/POT1/CCT4/SMC6/RUVBL2/RIF1/PCNA/BRCA2/NAT10/CCNE1/ATR/TERF1/SLF1/PINX1/ACTR8/CCT8/CCT7/NBN/RAD51/SLF2/TENT4B/STN1/UCHL5/NEK7/ACTL6A/RPA2/NEK2/BLM/ZNF365/DNA2/MAPK1/EXO1/RFC1/MAD2L2/EXOSC10/SMG5/PIF1/YY1/FBXO4/PARN/RPA1/TERF2/FEN1/HSP90AB1/HSP90AA1/RPA3	47
GO:0006753	nucleoside phosphate metabolic process	116/2187	485/15040	1.8185e-08	1.49663e-06	1.37328e-06	MACROH2A1/LDHB/CROT/DNPH1/AK3/PPAT/ELOVL5/RAB23/DCK/MDH1/RRM2/NOCT/DLD/NAMPT/CMPK1/RNASEH2B/NUDT15/SUCLA2/NDUFB6/LACC1/ATP5PD/NUDT5/ATP5F1C/ELOVL1/TK1/GPD1L/SLC4A7/RRM1/SUCLG2/HSD17B12/PARG/PDHX/PDHB/TDG/ACSL1/MCCC2/SUCLG1/FAR1/ATP5PF/GUCY1B1/SAMHD1/GMPS/HMGCR/AK2/ATPSCKMT/DNM1L/TPST1/MVK/GPAM/BPNT1/SDHA/UNG/PAPSS1/MFN1/PRPS2/PC/CTPS2/NDUFA10/DERA/PDHA1/OLA1/NDUFS1/PDK3/IDH1/SLC25A16/RPEL1/RPE/DL…	116
GO:0033047	regulation of mitotic sister chromatid segregation	24/2187	50/15040	1.83901e-08	1.49663e-06	1.37328e-06	FBXO5/RAD21/CDCA8/CDK5RAP2/CDC20/KAT2B/USP44/BUB1/CCNB1/KNTC1/BUB1B/TRIP13/SPC25/BUB3/NUF2/ZW10/INCENP/MAD2L1/MAD2L2/ZWILCH/LCMT1/NDC80/HASPIN/DUSP1	24
GO:0045005	DNA-templated DNA replication maintenance of fidelity	24/2187	50/15040	1.83901e-08	1.49663e-06	1.37328e-06	TIMELESS/TONSL/POLD1/ETAA1/MCM8/PCNA/POLE/BRCA2/PRIMPOL/ATR/SAMHD1/NBN/RAD51/TRAIP/BARD1/BLM/ZNF365/DNA2/FANCM/BRCA1/DDX11/EME1/TIPIN/RBBP8	24
GO:0009117	nucleotide metabolic process	114/2187	476/15040	2.23452e-08	1.79215e-06	1.64444e-06	MACROH2A1/LDHB/CROT/DNPH1/AK3/PPAT/ELOVL5/RAB23/DCK/MDH1/RRM2/NOCT/DLD/NAMPT/CMPK1/RNASEH2B/NUDT15/SUCLA2/NDUFB6/LACC1/ATP5PD/NUDT5/ATP5F1C/ELOVL1/GPD1L/SLC4A7/RRM1/SUCLG2/HSD17B12/PARG/PDHX/PDHB/TDG/ACSL1/MCCC2/SUCLG1/FAR1/ATP5PF/GUCY1B1/SAMHD1/GMPS/HMGCR/AK2/ATPSCKMT/DNM1L/TPST1/MVK/GPAM/BPNT1/SDHA/UNG/PAPSS1/MFN1/PRPS2/PC/CTPS2/NDUFA10/DERA/PDHA1/OLA1/NDUFS1/PDK3/IDH1/SLC25A16/RPEL1/RPE/DLAT/A…	114
GO:0044839	cell cycle G2/M phase transition	47/2187	143/15040	2.32008e-08	1.83419e-06	1.68302e-06	CDK2/FBXO5/RAD21/MACROH2A1/CDC25C/MELK/CLSPN/CCNY/ORC1/CCNA2/RNASEH2B/MASTL/PLK3/PAXIP1/PLCB1/RRM1/TOPBP1/CCNB1/PINX1/NBN/CHEK1/BARD1/KIF14/TICRR/DTL/BLM/CDC25A/MBTPS2/BRCA1/FOXM1/CDC6/CCNB2/CDK5RAP3/TAOK2/CCNG1/LCMT1/CALM2/RBBP8/NDC80/UBE2A/ATAD5/SKP2/PKMYT1/MECP2/CDC7/AURKA/DBF4B	47
GO:0006271	DNA strand elongation involved in DNA replication	11/2187	13/15040	3.52971e-08	2.75118e-06	2.52443e-06	MCM3/LIG1/PCNA/POLE/RFC3/MCM4/POLA1/RFC4/DNA2/MCM7/GINS1	11
GO:0045930	negative regulation of mitotic cell cycle	61/2187	210/15040	4.01524e-08	3.0778e-06	2.82413e-06	BCL2/CDK2/FBXO5/GTSE1/RAD21/MTBP/CDCA8/EZH2/CLSPN/CDK5RAP2/CASP2/ORC1/XPC/PLK3/FANCD2/CDC20/E2F7/USP44/TOPBP1/STK33/BUB1/CCNB1/KNTC1/PINX1/RBL1/BUB1B/NBN/PKD2/BRD7/CHEK1/TRIP13/BARD1/RAD9A/SPC25/TICRR/RPA2/DTL/BLM/BUB3/NUF2/MBTPS2/ZW10/BCL6/BRCA1/INCENP/CDC6/MAD2L1/ZFP36L1/MAD2L2/CDK5RAP3/EME1/TAOK2/CCNG1/TIPIN/ZWILCH/LCMT1/RBBP8/NDC80/HASPIN/DUSP1/CTDSPL	61
GO:0007052	mitotic spindle organization	41/2187	119/15040	4.05998e-08	3.0778e-06	2.82413e-06	KIFC1/CDCA8/STIL/PLK3/BORA/PIBF1/CDC20/DCTN6/TPX2/KIF2A/CENPJ/CHMP3/KIF11/CCNB1/CENPH/RACGAP1/CEP97/SPICE1/SMC3/SBDS/CENPE/MAP10/RCC1/SPC25/NEK2/PRC1/NUF2/TACC3/DLGAP5/INCENP/KIF4A/KIF23/NDC80/POLDIP2/MECP2/PSRC1/GPSM2/SASS6/AURKA/CCSAP/MZT1	41
GO:0007088	regulation of mitotic nuclear division	39/2187	111/15040	4.71259e-08	3.52425e-06	3.23379e-06	FBXO5/RAD21/MTBP/CDC23/CDC25C/CDCA8/CDK5RAP2/BORA/CDC20/USP44/ESPL1/BUB1/KIF20B/CCNB1/KNTC1/ANAPC7/BUB1B/CDCA2/UBE2C/CHEK1/TRIP13/RCC1/SPC25/NEK2/BUB3/NUF2/ZW10/DLGAP5/INCENP/MAD2L1/MAD2L2/ZWILCH/LCMT1/NDC80/PKMYT1/HASPIN/AURKA/DUSP1/PDXP	39
GO:0051321	meiotic cell cycle	71/2187	260/15040	5.18548e-08	3.82619e-06	3.51084e-06	CDK2/FBXO5/DCAF13/RAD21/SMC1B/MEI1/CDC23/CDC25C/ZNF318/SPIN1/SMC2/MSH6/RAD54L/MASTL/FANCD2/CDC20/ORC4/SGO1/PLCB1/BRCA2/NCAPH/ESPL1/ANAPC1/MYBL1/ANAPC10/CCNE1/ING2/TERF1/MND1/ANAPC7/NBN/RAD54B/RAD51/TUBGCP5/NCAPD3/KIF18A/SMC3/TRIP13/SGO2/ASPM/TUBGCP4/NEK2/SYCP2/BUB3/CDC25A/NUF2/ZW10/CDC27/FANCM/SMC4/CNTD1/PSMC3IP/RAD51AP1/EXO1/INCENP/CCNB3/TOP2A/ANAPC4/CCNB2/MLH3/EME1/TAF1L/BRIP1/RBBP8/NDC80/RAD1/…	71
GO:0051784	negative regulation of nuclear division	26/2187	60/15040	6.62002e-08	4.82042e-06	4.42313e-06	FBXO5/RAD21/MTBP/CDCA8/CDK5RAP2/CDC20/USP44/BUB1/CCNB1/KNTC1/BUB1B/CHEK1/TRIP13/SPC25/BUB3/NUF2/ZW10/INCENP/MAD2L1/MAD2L2/ZWILCH/LCMT1/NDC80/RAD1/HASPIN/DUSP1	26
GO:0140694	non-membrane-bounded organelle assembly	91/2187	364/15040	7.43012e-08	5.34004e-06	4.89992e-06	CDK2/MDM1/FBXO5/DCAF13/KIFC1/SQLE/HAUS6/C9orf72/CEP135/ANLN/CDCA8/TIA1/CDK5RAP2/NOCT/ITGB1/PLK4/STIL/CENPA/LCP1/PIBF1/JMJD6/CDC20/NEB/KAT2B/HDAC3/CNOT7/HAUS5/TPX2/CAPRIN1/KIF2A/CENPJ/CENPK/CHMP3/KIF11/CENPH/KNTC1/CEP44/ACTA1/RACGAP1/EIF2A/MTERF3/TUBGCP5/CEP97/BICD1/SPICE1/SMC3/SBDS/CENPE/CEP72/NEK7/ASPM/MAP10/RCC1/MOSPD2/TUBGCP4/NEK2/PRC1/CEP85/SAC3D1/BRCA1/CEP152/MYOZ1/DLGAP5/C1QBP/INCENP/EIF2S1…	91
GO:0071897	DNA biosynthetic process	52/2187	172/15040	9.66925e-08	6.68538e-06	6.13438e-06	MAP3K4/POT1/POLH/POLD1/CCT4/LIG1/CCNA2/TK1/RRM1/PCNA/POLE/RFC3/TFDP1/NAT10/PRIMPOL/ATR/TERF1/PINX1/CCT8/CCT7/RFC5/TENT4B/STN1/CHEK1/NEK7/POLQ/NEK2/DTL/POLA1/RFC4/POLE2/JADE3/MAPK1/RFC1/LIN9/MAD2L2/EXOSC10/SMG5/PHB1/PIF1/TYMS/FBXO4/POLDIP2/PARN/USP1/RPA1/CHTF18/USP10/TERF2/PCLAF/HSP90AB1/HSP90AA1	52
GO:0007094	mitotic spindle assembly checkpoint signaling	21/2187	43/15040	9.78525e-08	6.68538e-06	6.13438e-06	CDCA8/CDK5RAP2/CDC20/USP44/BUB1/CCNB1/KNTC1/BUB1B/TRIP13/SPC25/BUB3/NUF2/ZW10/INCENP/MAD2L1/MAD2L2/ZWILCH/LCMT1/NDC80/HASPIN/DUSP1	21
GO:0071173	spindle assembly checkpoint signaling	21/2187	43/15040	9.78525e-08	6.68538e-06	6.13438e-06	CDCA8/CDK5RAP2/CDC20/USP44/BUB1/CCNB1/KNTC1/BUB1B/TRIP13/SPC25/BUB3/NUF2/ZW10/INCENP/MAD2L1/MAD2L2/ZWILCH/LCMT1/NDC80/HASPIN/DUSP1	21
GO:0071174	mitotic spindle checkpoint signaling	21/2187	43/15040	9.78525e-08	6.68538e-06	6.13438e-06	CDCA8/CDK5RAP2/CDC20/USP44/BUB1/CCNB1/KNTC1/BUB1B/TRIP13/SPC25/BUB3/NUF2/ZW10/INCENP/MAD2L1/MAD2L2/ZWILCH/LCMT1/NDC80/HASPIN/DUSP1	21
GO:0050000	chromosome localization	37/2187	106/15040	1.25441e-07	8.46575e-06	7.76801e-06	KIFC1/CDC23/CENPQ/CDCA8/KIF2C/PIBF1/SGO1/KAT2B/CHMP3/CCNB1/KNTC1/TERF1/PINX1/RACGAP1/KATNB1/FAM83D/KNSTRN/KIF18A/SPICE1/CENPE/KIF14/SPC25/NEK2/NSL1/BUB3/NUF2/ZW10/CDCA5/DLGAP5/ECT2/INCENP/KIF22/ZWILCH/NDC80/SPAG5/PSRC1/CDT1	37
GO:0008608	attachment of spindle microtubules to kinetochore	21/2187	44/15040	1.61607e-07	1.06468e-05	9.7693e-06	CDCA8/KIF2C/SGO1/KAT2B/CCNB1/KNTC1/RACGAP1/KNSTRN/CENPE/SPC25/NEK2/NSL1/BUB3/NUF2/ZW10/ECT2/INCENP/ZWILCH/NDC80/SPAG5/CDT1	21
GO:0031577	spindle checkpoint signaling	21/2187	44/15040	1.61607e-07	1.06468e-05	9.7693e-06	CDCA8/CDK5RAP2/CDC20/USP44/BUB1/CCNB1/KNTC1/BUB1B/TRIP13/SPC25/BUB3/NUF2/ZW10/INCENP/MAD2L1/MAD2L2/ZWILCH/LCMT1/NDC80/HASPIN/DUSP1	21
GO:0042770	signal transduction in response to DNA damage	52/2187	175/15040	1.78836e-07	1.16433e-05	1.06837e-05	CDK2/GTSE1/CDC5L/ZMPSTE24/SPRED2/ETAA1/UFL1/CLSPN/CASP2/HIPK2/RNASEH2B/XPC/PLK3/PAXIP1/FANCD2/E2F7/BRCA2/TOPBP1/STK33/ATR/NBN/RAD51/CHEK1/BARD1/RAD9A/TICRR/RPA2/DTL/BLM/TP53BP1/ATRIP/MBTPS2/WDR76/BRCA1/TIPRL/RHNO1/FOXM1/BID/MAD2L2/CDK5RAP3/EME1/TAOK2/BATF/CCNG1/TIPIN/BRIP1/PSMD10/COPS3/ATAD5/FBXO4/RAD1/USP10	52
GO:0051303	establishment of chromosome localization	35/2187	99/15040	1.90719e-07	1.22725e-05	1.1261e-05	KIFC1/CDC23/CENPQ/CDCA8/KIF2C/PIBF1/SGO1/KAT2B/CHMP3/CCNB1/KNTC1/TERF1/PINX1/RACGAP1/FAM83D/KNSTRN/KIF18A/SPICE1/CENPE/KIF14/SPC25/NEK2/NSL1/BUB3/NUF2/ZW10/CDCA5/ECT2/INCENP/KIF22/ZWILCH/NDC80/SPAG5/PSRC1/CDT1	35
GO:0000727	double-strand break repair via break-induced replication	10/2187	12/15040	2.06703e-07	1.31482e-05	1.20646e-05	MCM5/MCM3/MCM2/MCM6/GINS4/MCM4/CDC45/MCM7/GINS2/CDC7	10
GO:0007062	sister chromatid cohesion	24/2187	56/15040	2.71573e-07	1.70782e-05	1.56707e-05	RAD21/SMC1B/MACROH2A1/CDC20/SGO1/ESPL1/BUB1/SLF1/ESCO2/BUB1B/SLF2/NAA50/SMC3/SGO2/MCMBP/CDCA5/PHB2/DDX11/PDS5A/WAPL/KIF22/ESCO1/HASPIN/FEN1	24
GO:0022616	DNA strand elongation	18/2187	35/15040	2.98839e-07	1.85154e-05	1.69894e-05	POT1/MCM3/RUVBL2/LIG1/PCNA/POLE/RFC3/MCM4/ACTR8/NBN/UCHL5/ACTL6A/POLA1/RFC4/DNA2/MCM7/YY1/GINS1	18
GO:0000077	DNA damage checkpoint signaling	39/2187	118/15040	3.01118e-07	1.85154e-05	1.69894e-05	CDK2/GTSE1/CDC5L/ETAA1/UFL1/CLSPN/CASP2/RNASEH2B/XPC/PLK3/FANCD2/BRCA2/TOPBP1/STK33/ATR/NBN/RAD51/CHEK1/BARD1/RAD9A/TICRR/RPA2/DTL/BLM/TP53BP1/ATRIP/MBTPS2/WDR76/BRCA1/TIPRL/RHNO1/CDK5RAP3/EME1/TAOK2/CCNG1/TIPIN/BRIP1/FBXO4/RAD1	39
GO:0051298	centrosome duplication	27/2187	68/15040	3.26602e-07	1.98617e-05	1.82247e-05	CDK2/MDM1/CEP135/CDK5RAP2/PLK4/STIL/KAT2B/BRCA2/NAT10/CENPJ/CHMP3/CEP44/TMEM67/PKD2/SPICE1/CEP72/CEP85/SAC3D1/BRCA1/CEP152/CNTROB/NDC80/CEP76/CETN2/CCNF/SASS6/USP33	27
GO:0000086	G2/M transition of mitotic cell cycle	42/2187	132/15040	3.49267e-07	2.10091e-05	1.92776e-05	CDK2/FBXO5/RAD21/CDC25C/MELK/CLSPN/CCNY/ORC1/CCNA2/RNASEH2B/MASTL/PLK3/PLCB1/RRM1/TOPBP1/CCNB1/PINX1/NBN/CHEK1/BARD1/KIF14/TICRR/DTL/BLM/CDC25A/MBTPS2/BRCA1/FOXM1/CDC6/CDK5RAP3/TAOK2/CCNG1/LCMT1/CALM2/RBBP8/UBE2A/SKP2/PKMYT1/MECP2/CDC7/AURKA/DBF4B	42
GO:0006268	DNA unwinding involved in DNA replication	13/2187	20/15040	3.56836e-07	2.12337e-05	1.94836e-05	MCM5/MCM3/MCM2/MCM6/GINS4/MCM4/GINS3/RAD51/BLM/CDC45/MCM7/GINS2/GINS1	13
GO:0016126	sterol biosynthetic process	23/2187	53/15040	3.65413e-07	2.15127e-05	1.97397e-05	SREBF2/SQLE/CYP51A1/INSIG1/FDFT1/HMGCR/DHCR7/MVK/MSMO1/SC5D/LSS/HSD17B7/MBTPS2/LPCAT3/ACLY/LBR/ERG28/SREBF1/HMGCS1/PRKAA2/DHCR24/NSDHL/FDPS	23
GO:1905820	positive regulation of chromosome separation	15/2187	26/15040	4.12651e-07	2.4038e-05	2.20568e-05	CDC23/SMC2/CDCA8/NCAPG2/CDC20/NCAPH/ESPL1/PLSCR1/ANAPC7/UBE2C/NCAPD3/SMC4/DLGAP5/INCENP/NCAPG	15
GO:0006163	purine nucleotide metabolic process	99/2187	420/15040	4.19768e-07	2.41978e-05	2.22035e-05	MACROH2A1/LDHB/CROT/DNPH1/AK3/PPAT/ELOVL5/RAB23/DCK/MDH1/NOCT/DLD/NAMPT/NUDT15/SUCLA2/NDUFB6/LACC1/ATP5PD/NUDT5/ATP5F1C/ELOVL1/GPD1L/SLC4A7/SUCLG2/HSD17B12/PARG/PDHX/PDHB/ACSL1/MCCC2/SUCLG1/FAR1/ATP5PF/GUCY1B1/SAMHD1/GMPS/HMGCR/AK2/ATPSCKMT/DNM1L/TPST1/MVK/GPAM/BPNT1/SDHA/PAPSS1/MFN1/PRPS2/PC/NDUFA10/DERA/PDHA1/OLA1/NDUFS1/PDK3/IDH1/SLC25A16/RPEL1/RPE/DLAT/ATIC/PINK1/ADK/MPC2/KMO/ACLY/SDHB/MTHFD1…	99
GO:0051656	establishment of organelle localization	101/2187	432/15040	4.83736e-07	2.75979e-05	2.53233e-05	AP3S1/LTV1/LMNB1/KIF3A/GJA1/KIFC1/TRAPPC9/CDC23/CENPQ/DYNC1I1/LRPPRC/RAB1A/CDCA8/CDK5RAP2/MGARP/ITGB1/BBS7/RAB7A/CENPA/PICALM/STAM/KIF2C/PIBF1/SPRY2/SGO1/KAT2B/HDAC3/CEP83/ESPL1/PCM1/TRAPPC13/TMED2/CHMP3/CCNB1/KNTC1/TERF1/PINX1/RACGAP1/MCPH1/RASGRP1/FAM83D/KNSTRN/ARL6/TBC1D23/TFG/BICDL1/KIF18A/DNM1L/BICD1/SPICE1/CENPE/SNAP23/KIF14/AP1AR/TRAPPC2/SPC25/NEK2/TRAK2/WDR11/NSL1/SNX4/BUB3/LIMK2/CEP19/NU…	101
GO:0032200	telomere organization	49/2187	167/15040	6.07845e-07	3.43246e-05	3.14956e-05	MAP3K4/XRCC6/POT1/CCT4/EZH2/SMC6/RUVBL2/RIF1/PCNA/BRCA2/NAT10/CCNE1/ATR/TERF1/SLF1/PINX1/ACTR8/CCT8/CCT7/NBN/RAD51/SLF2/TENT4B/STN1/UCHL5/NEK7/ACTL6A/RPA2/NEK2/BLM/HAT1/ZNF365/DNA2/MAPK1/EXO1/RFC1/MAD2L2/EXOSC10/SMG5/PIF1/YY1/FBXO4/PARN/RPA1/TERF2/FEN1/HSP90AB1/HSP90AA1/RPA3	49
GO:0051054	positive regulation of DNA metabolic process	71/2187	276/15040	6.37063e-07	3.56112e-05	3.26761e-05	CDK2/TIMELESS/YEATS4/MAP3K4/POT1/DBF4/EXOSC3/CCT4/APLF/RUVBL2/FAF1/CCNA2/PAXIP1/RIF1/E2F7/PCNA/RFC3/TOX/SMARCA5/ATR/ATF1/TERF1/SLF1/ACTR8/CCT8/CCT7/NBN/RAD51/E2F8/SLF2/BRD7/RFC5/STN1/UCHL5/NEK7/ACTL6A/FANCB/NEK2/TP53BP1/SMARCD2/TFRC/BAZ1A/RFC4/DNA2/BRCA1/NSD2/RAD51AP1/MAPK1/FOXM1/DDX11/MAD2L2/MORF4L2/MAP2K4/YY1/ATAD5/FBXO4/PARN/USP1/HDGFL2/MECP2/CHTF18/CDT1/CDC7/TERF2/PRIM2/CCDC117/BCL7A/HSP90AB1…	71
GO:0072594	establishment of protein localization to organelle	97/2187	413/15040	6.53e-07	3.6137e-05	3.31586e-05	LMAN1/TNFAIP3/STK3/NUP50/KPNA5/HSPA4/SREBF2/MACROH2A1/POT1/GCC2/JAK2/SRP72/RAB23/COX18/CCT4/VPS54/VPS41/MGARP/RUVBL2/RAB7A/PMPCB/SAE1/RAB10/KPNA3/CHCHD4/STAM/IPO13/GSK3A/SRP68/SEC13/IPO5/EDEM1/STAM2/BAG4/HDAC3/BRCA2/MAPK8/NCOA4/IPO11/GNPTAB/PXK/APPL1/TERF1/TNPO1/HK2/CSNK2A2/NUP54/CCT8/CCT7/TOMM70/BAP1/LONP2/SRPRA/TIMM17A/HYAL2/KPNA6/IPO8/HSPD1/MAIP1/SORL1/ARIH2/NUP133/SUMO1/PEX19/POM121C/POM121/S…	97
GO:0051783	regulation of nuclear division	42/2187	135/15040	6.89181e-07	3.77616e-05	3.46494e-05	FBXO5/RAD21/MTBP/CDC23/CDC25C/CDCA8/CDK5RAP2/BORA/CDC20/PLCB1/USP44/ESPL1/BUB1/KIF20B/CCNB1/KNTC1/ANAPC7/BUB1B/CDCA2/UBE2C/CHEK1/TRIP13/RCC1/SPC25/NEK2/BUB3/NUF2/ZW10/DLGAP5/RAD51AP1/INCENP/MAD2L1/MAD2L2/ZWILCH/LCMT1/NDC80/RAD1/PKMYT1/HASPIN/AURKA/DUSP1/PDXP	42
GO:0006760	folic acid-containing compound metabolic process	14/2187	24/15040	8.4293e-07	4.57331e-05	4.19638e-05	MTHFD1L/DHFR2/DHFR/GGH/MTHFD2/MTRR/SLC19A1/ATIC/MTHFD1/TYMS/SLC46A1/MTHFD2L/SLC25A32/GART	14
GO:0006695	cholesterol biosynthetic process	21/2187	48/15040	9.95856e-07	5.2991e-05	4.86236e-05	SREBF2/CYP51A1/INSIG1/FDFT1/HMGCR/DHCR7/MVK/MSMO1/SC5D/LSS/HSD17B7/MBTPS2/LPCAT3/ACLY/LBR/SREBF1/HMGCS1/PRKAA2/DHCR24/NSDHL/FDPS	21
GO:1902653	secondary alcohol biosynthetic process	21/2187	48/15040	9.95856e-07	5.2991e-05	4.86236e-05	SREBF2/CYP51A1/INSIG1/FDFT1/HMGCR/DHCR7/MVK/MSMO1/SC5D/LSS/HSD17B7/MBTPS2/LPCAT3/ACLY/LBR/SREBF1/HMGCS1/PRKAA2/DHCR24/NSDHL/FDPS	21
GO:0033865	nucleoside bisphosphate metabolic process	36/2187	110/15040	1.10888e-06	5.73508e-05	5.2624e-05	CROT/ELOVL5/DLD/SUCLA2/ELOVL1/SUCLG2/HSD17B12/PDHX/PDHB/ACSL1/MCCC2/SUCLG1/FAR1/HMGCR/TPST1/MVK/GPAM/BPNT1/PAPSS1/PDHA1/PDK3/SLC25A16/DLAT/MPC2/ACLY/TECR/DLST/PANK3/ACSF2/GCDH/ACSL4/HMGCS1/ACOT6/HACD1/ELOVL4/DCAKD	36
GO:0033875	ribonucleoside bisphosphate metabolic process	36/2187	110/15040	1.10888e-06	5.73508e-05	5.2624e-05	CROT/ELOVL5/DLD/SUCLA2/ELOVL1/SUCLG2/HSD17B12/PDHX/PDHB/ACSL1/MCCC2/SUCLG1/FAR1/HMGCR/TPST1/MVK/GPAM/BPNT1/PAPSS1/PDHA1/PDK3/SLC25A16/DLAT/MPC2/ACLY/TECR/DLST/PANK3/ACSF2/GCDH/ACSL4/HMGCS1/ACOT6/HACD1/ELOVL4/DCAKD	36
GO:0034032	purine nucleoside bisphosphate metabolic process	36/2187	110/15040	1.10888e-06	5.73508e-05	5.2624e-05	CROT/ELOVL5/DLD/SUCLA2/ELOVL1/SUCLG2/HSD17B12/PDHX/PDHB/ACSL1/MCCC2/SUCLG1/FAR1/HMGCR/TPST1/MVK/GPAM/BPNT1/PAPSS1/PDHA1/PDK3/SLC25A16/DLAT/MPC2/ACLY/TECR/DLST/PANK3/ACSF2/GCDH/ACSL4/HMGCS1/ACOT6/HACD1/ELOVL4/DCAKD	36
GO:0009060	aerobic respiration	51/2187	180/15040	1.16214e-06	5.95491e-05	5.46411e-05	CS/MTFR2/ACO2/MACROH2A1/CYC1/IREB2/ACO1/SLC25A51/MDH1/DLD/TMEM135/SUCLA2/NDUFB6/ATP5PD/DHTKD1/ATP5F1C/SUCLG2/MTFR1/PDHB/CCNB1/SUCLG1/ATP5PF/UQCRB/COX15/ATPSCKMT/NIPSNAP2/CHCHD2/SDHA/C2orf69/NDUFA10/PDHA1/NDUFS1/IDH1/DLAT/PINK1/FH/ACLY/SDHB/GHITM/BID/DLST/ATP5F1A/UQCRC2/NNT/SLC25A14/ATP5F1D/PARK7/SLC25A33/SDHD/STOML2/MRPS36	51
GO:0000076	DNA replication checkpoint signaling	11/2187	16/15040	1.29128e-06	6.55592e-05	6.01559e-05	TIMELESS/CLSPN/ORC1/TOPBP1/RAD9A/TICRR/DNA2/CDC45/CDC6/TIPIN/CDT1	11
GO:0031297	replication fork processing	20/2187	45/15040	1.32724e-06	6.67721e-05	6.12688e-05	TONSL/ETAA1/PCNA/BRCA2/PRIMPOL/ATR/SAMHD1/NBN/RAD51/TRAIP/BARD1/BLM/ZNF365/DNA2/FANCM/BRCA1/DDX11/EME1/TIPIN/RBBP8	20
GO:0006403	RNA localization	50/2187	176/15040	1.35261e-06	6.74354e-05	6.18775e-05	XPOT/NUP43/PHAX/NUP50/NCBP1/LRPPRC/YBX1/PNPT1/CCT4/NUP205/RUVBL2/IWS1/SEC13/RFTN1/SHQ1/NUP37/ATR/TERF1/STAU2/CETN3/NUP160/NUP54/CCT8/CCT7/AGFG1/BICD1/STAU1/NUP133/POM121C/POM121/SENP2/THOC3/SLBP/ZFP36L1/EXOSC10/SMG5/YY1/SNUPN/ALKBH5/NUP155/PARN/CETN2/GLE1/DDX19B/DDX19A/MEX3D/SARNP/NXT2/FYTTD1/NUP35	50
GO:0051988	regulation of attachment of spindle microtubules to kinetochore	12/2187	19/15040	1.61288e-06	7.96936e-05	7.31253e-05	CDCA8/KAT2B/CCNB1/KNTC1/RACGAP1/KNSTRN/NEK2/ZW10/ECT2/INCENP/ZWILCH/SPAG5	12
GO:2001252	positive regulation of chromosome organization	34/2187	103/15040	1.75233e-06	8.58176e-05	7.87446e-05	CDK2/MAP3K4/RAD21/MACROH2A1/POT1/SMC2/CCT4/RUVBL2/NCAPG2/NCAPH/BUB1/ATR/TERF1/SLF1/TASOR/ACTR8/CCT8/CCT7/NBN/SLF2/NCAPD3/UCHL5/NEK7/ACTL6A/NEK2/SMC4/MAPK1/DDX11/NCAPG/YY1/FBXO4/PARN/TERF2/FEN1	34
GO:0007099	centriole replication	18/2187	39/15040	2.29203e-06	0.000111264	0.000102094	CDK2/MDM1/CEP135/CDK5RAP2/PLK4/STIL/KAT2B/CENPJ/CEP44/SPICE1/CEP72/CEP85/BRCA1/CEP152/CNTROB/CEP76/CETN2/SASS6	18
GO:0045333	cellular respiration	59/2187	224/15040	2.45309e-06	0.000118047	0.000108318	CS/MTFR2/SOD2/ACO2/MACROH2A1/CYC1/IREB2/ACO1/SLC25A51/PNPT1/MDH1/VPS54/DLD/TMEM135/SUCLA2/NDUFB6/ATP5PD/DHTKD1/ATP5F1C/SUCLG2/MTFR1/PDHB/CCNB1/SUCLG1/ATP5PF/ETFDH/UQCRB/COX15/ATPSCKMT/NIPSNAP2/CHCHD2/SDHA/C2orf69/NDUFA10/PDHA1/NDUFS1/IDH1/DLAT/PINK1/FH/ACLY/SDHB/GHITM/BID/DLST/ATP5F1A/UQCRC2/ETFA/FLCN/NNT/SLC25A14/TRAP1/ATP5F1D/PARK7/SLC25A33/COQ10A/SDHD/STOML2/MRPS36	59
GO:0051984	positive regulation of chromosome segregation	13/2187	23/15040	3.42628e-06	0.000163232	0.000149778	SMC2/CDCA8/SMC6/NCAPG2/RAD18/KAT2B/NCAPH/CCNB1/NCAPD3/SMC4/INCENP/CDC6/NCAPG	13
GO:0006888	endoplasmic reticulum to Golgi vesicle-mediated transport	38/2187	124/15040	3.45105e-06	0.000163232	0.000149778	LMAN1/GOPC/SEC24A/TRAPPC9/STX17/RAB1A/INSIG1/SEC13/SEC23B/YIPF4/TRAPPC13/TMED2/COPB2/COPB1/USO1/TFG/PGAP1/ERGIC2/SORL1/TRAPPC2/SEC22A/VAPB/SEC24D/MIA3/ZW10/SEC23A/SAR1A/STX18/KDELR2/ERGIC1/VAPA/VAMP7/TMED5/YIF1A/TBC1D20/SAR1B/PPP6C/IER3IP1	38
GO:0007004	telomere maintenance via telomerase	24/2187	63/15040	3.48133e-06	0.000163268	0.000149812	MAP3K4/POT1/CCT4/NAT10/ATR/TERF1/PINX1/CCT8/CCT7/TENT4B/STN1/NEK7/NEK2/MAPK1/RFC1/EXOSC10/SMG5/PIF1/FBXO4/PARN/RPA1/TERF2/HSP90AB1/HSP90AA1	24
GO:0098534	centriole assembly	19/2187	44/15040	4.1296e-06	0.000192044	0.000176216	CDK2/MDM1/CEP135/CDK5RAP2/PLK4/STIL/KAT2B/CENPJ/CEP44/SPICE1/CEP72/CEP85/BRCA1/CEP152/CNTROB/CEP76/CETN2/SASS6/E2F4	19
GO:0072521	purine-containing compound metabolic process	100/2187	447/15040	4.47764e-06	0.000206494	0.000189475	MACROH2A1/LDHB/CROT/DNPH1/ENPP4/AK3/PPAT/ELOVL5/RAB23/DCK/MDH1/NOCT/DLD/NAMPT/NUDT15/SUCLA2/NDUFB6/LACC1/ATP5PD/NUDT5/ATP5F1C/ELOVL1/GPD1L/SLC4A7/SUCLG2/HSD17B12/PARG/PDHX/PDHB/ACSL1/MCCC2/SUCLG1/FAR1/ATP5PF/GUCY1B1/SAMHD1/GMPS/HMGCR/AK2/ATPSCKMT/DNM1L/TPST1/MVK/GPAM/BPNT1/SDHA/PAPSS1/MFN1/PRPS2/PC/NDUFA10/DERA/PDHA1/OLA1/NDUFS1/PDK3/IDH1/SLC25A16/RPEL1/RPE/DLAT/ATIC/PINK1/ADK/MPC2/KMO/ACLY/SDHB/…	100
GO:1902749	regulation of cell cycle G2/M phase transition	34/2187	107/15040	4.58367e-06	0.000209636	0.000192358	CDK2/FBXO5/RAD21/MACROH2A1/CDC25C/CLSPN/ORC1/RNASEH2B/PAXIP1/RRM1/TOPBP1/CCNB1/PINX1/NBN/CHEK1/BARD1/KIF14/TICRR/DTL/BLM/CDC25A/MBTPS2/BRCA1/CDC6/CDK5RAP3/TAOK2/CCNG1/RBBP8/ATAD5/PKMYT1/MECP2/CDC7/AURKA/DBF4B	34
GO:0042558	pteridine-containing compound metabolic process	15/2187	30/15040	4.6493e-06	0.000210895	0.000193514	MTHFD1L/DHFR2/DHFR/GGH/MTHFD2/SPR/MTRR/SLC19A1/ATIC/MTHFD1/TYMS/SLC46A1/MTHFD2L/SLC25A32/GART	15
GO:0032465	regulation of cytokinesis	29/2187	85/15040	4.73534e-06	0.000213052	0.000195492	KIF20A/CDCA8/PLK3/E2F7/PRPF40A/BRCA2/KIF20B/CHMP3/RACGAP1/PKP4/E2F8/CIT/KIF14/MAP10/PRC1/ECT2/INCENP/CDC6/GIPC1/KIF23/CALM2/MYO19/FLCN/POLDIP2/CETN2/ENTR1/KLHL9/AURKA/PDXP	29
GO:0006278	RNA-templated DNA biosynthetic process	24/2187	64/15040	4.80779e-06	0.000214567	0.000196883	MAP3K4/POT1/CCT4/NAT10/ATR/TERF1/PINX1/CCT8/CCT7/TENT4B/STN1/NEK7/NEK2/MAPK1/RFC1/EXOSC10/SMG5/PIF1/FBXO4/PARN/RPA1/TERF2/HSP90AB1/HSP90AA1	24
GO:0006839	mitochondrial transport	47/2187	169/15040	5.25315e-06	0.000232567	0.000213399	BCL2/LMAN1/HSPA4/SREBF2/COX18/UCP1/MGARP/PMPCB/SAE1/CHCHD4/SLC25A30/GSK3A/SLC25A10/BAG4/MAPK8/SLC25A46/ARHGAP11B/HK2/CSNK2A2/TOMM70/BAP1/TIMM17A/HSPD1/MAIP1/ARIH2/FLVCR1/THEM4/MTX2/SLC25A16/KIFBP/BCS1L/PINK1/VDAC2/BID/NPEPPS/TIMM44/SLC25A5/SREBF1/RHOT1/AIFM1/SLC25A14/SLC25A32/BLOC1S2/RHOU/MTCH2/HSP90AA1/MFF	47
GO:0030174	regulation of DNA-templated DNA replication initiation	10/2187	15/15040	6.16786e-06	0.000270896	0.000248569	CDK2/MCM5/MCM3/MCM2/MCM6/MCM4/NBN/TICRR/MCM7/CDT1	10
GO:0019693	ribose phosphate metabolic process	83/2187	357/15040	6.26519e-06	0.000273004	0.000250504	CROT/AK3/PPAT/ELOVL5/RAB23/DCK/DLD/CMPK1/RNASEH2B/SUCLA2/NDUFB6/ATP5PD/NUDT5/ATP5F1C/ELOVL1/SUCLG2/HSD17B12/PARG/PDHX/PDHB/ACSL1/MCCC2/SUCLG1/FAR1/ATP5PF/GUCY1B1/GMPS/HMGCR/AK2/ATPSCKMT/DNM1L/TPST1/MVK/GPAM/BPNT1/SDHA/PAPSS1/MFN1/PRPS2/CTPS2/NDUFA10/PDHA1/OLA1/NDUFS1/PDK3/SLC25A16/DLAT/ATIC/PYGL/PINK1/ADK/MPC2/ACLY/SDHB/MTHFD1/TECR/DLST/PANK3/ACSF2/GCDH/CLPX/UPRT/COX11/ATP5F1A/ACSL4/FLCN/HMGCS1/A…	83
GO:0007080	mitotic metaphase chromosome alignment	20/2187	49/15040	6.59627e-06	0.000285186	0.000261681	KIFC1/CDC23/CDCA8/KIF2C/PIBF1/KAT2B/CHMP3/CCNB1/PINX1/KIF18A/CENPE/KIF14/NUF2/ZW10/CDCA5/INCENP/KIF22/NDC80/PSRC1/CDT1	20
GO:0046390	ribose phosphate biosynthetic process	56/2187	216/15040	7.33307e-06	0.000314583	0.000288656	AK3/PPAT/ELOVL5/DCK/DLD/CMPK1/NDUFB6/ATP5PD/ATP5F1C/ELOVL1/HSD17B12/PDHX/PDHB/ACSL1/ATP5PF/GUCY1B1/GMPS/AK2/ATPSCKMT/SDHA/PAPSS1/PRPS2/CTPS2/NDUFA10/PDHA1/NDUFS1/PDK3/SLC25A16/DLAT/ATIC/PYGL/PINK1/ADK/MPC2/ACLY/SDHB/MTHFD1/TECR/PANK3/GCDH/UPRT/COX11/ATP5F1A/ACSL4/FLCN/ATP5F1D/UCK1/DHODH/HACD1/ELOVL4/PID1/GART/PRPSAP1/DCAKD/SDHD/STOML2	56
GO:0032210	regulation of telomere maintenance via telomerase	20/2187	50/15040	9.49982e-06	0.0004044	0.00037107	MAP3K4/POT1/CCT4/NAT10/ATR/TERF1/PINX1/CCT8/CCT7/TENT4B/STN1/NEK7/NEK2/MAPK1/EXOSC10/SMG5/PIF1/FBXO4/PARN/TERF2	20
GO:1904029	regulation of cyclin-dependent protein kinase activity	26/2187	75/15040	1.04419e-05	0.000441109	0.000404753	CDC25C/CCNY/CCNA2/IPO5/CCNE1/CCNB1/CDK7/CCNH/CCNJ/CCNI/GTF2H1/PKD2/BLM/CDC25A/HEXIM2/MNAT1/CCNB3/CDC6/CCNB2/CDK5RAP3/CCNG1/PSMD10/PKMYT1/CCNF/PSRC1/HSP90AB1	26
GO:0006399	tRNA metabolic process	48/2187	179/15040	1.23098e-05	0.00051608	0.000473545	NARS1/TRMT11/QNG1/POLR2F/RTCB/AARS2/IARS1/EXOSC3/MTO1/ELP1/CTU1/PNPT1/GRSF1/DUS4L/PUS7/NSUN6/DPH3/TRMT6/EXOSC8/LARS1/NAT10/RPP14/FAM98B/ZBTB8OS/TYW1B/TYW1/EPRS1/IARS2/TRUB1/PRORP/TSEN15/DTWD1/TRMT5/FARSB/SEPSECS/EXOSC10/RARS1/DICER1/THUMPD1/TARS1/PARS2/LRRC47/LAGE3/TP53RK/TRMT10C/TRMT61B/AARSD1/RPP25	48
GO:1901976	regulation of cell cycle checkpoint	18/2187	43/15040	1.2496e-05	0.000519948	0.000477094	ETAA1/CDCA8/CDK5RAP2/RNASEH2B/USP44/BRCA2/CCNB1/RAD51/BARD1/RPA2/WDR76/BRCA1/INCENP/MAD2L1/LCMT1/NDC80/FBXO4/DUSP1	18
GO:0033866	nucleoside bisphosphate biosynthetic process	21/2187	55/15040	1.34739e-05	0.00054827	0.000503082	ELOVL5/DLD/ELOVL1/HSD17B12/PDHX/PDHB/ACSL1/PAPSS1/PDHA1/PDK3/SLC25A16/DLAT/MPC2/ACLY/TECR/PANK3/GCDH/ACSL4/HACD1/ELOVL4/DCAKD	21
GO:0034030	ribonucleoside bisphosphate biosynthetic process	21/2187	55/15040	1.34739e-05	0.00054827	0.000503082	ELOVL5/DLD/ELOVL1/HSD17B12/PDHX/PDHB/ACSL1/PAPSS1/PDHA1/PDK3/SLC25A16/DLAT/MPC2/ACLY/TECR/PANK3/GCDH/ACSL4/HACD1/ELOVL4/DCAKD	21
GO:0034033	purine nucleoside bisphosphate biosynthetic process	21/2187	55/15040	1.34739e-05	0.00054827	0.000503082	ELOVL5/DLD/ELOVL1/HSD17B12/PDHX/PDHB/ACSL1/PAPSS1/PDHA1/PDK3/SLC25A16/DLAT/MPC2/ACLY/TECR/PANK3/GCDH/ACSL4/HACD1/ELOVL4/DCAKD	21
GO:0090110	COPII-coated vesicle cargo loading	10/2187	16/15040	1.42955e-05	0.000577454	0.000529861	SEC24A/RAB1A/INSIG1/SEC13/SEC23B/SEC24D/MIA3/SEC23A/SAR1A/TBC1D20	10
GO:0051383	kinetochore organization	11/2187	19/15040	1.46187e-05	0.000586229	0.000537913	SMC2/CENPA/CENPK/CENPH/KNTC1/CENPE/NUF2/SMC4/DLGAP5/NDC80/CENPT	11
GO:0000079	regulation of cyclin-dependent protein serine/threonine kinase activity	25/2187	72/15040	1.48774e-05	0.000592314	0.000543497	CDC25C/CCNY/CCNA2/IPO5/CCNE1/CCNB1/CDK7/CCNH/CCNJ/CCNI/GTF2H1/PKD2/BLM/CDC25A/HEXIM2/MNAT1/CCNB3/CDC6/CCNB2/CDK5RAP3/CCNG1/PSMD10/PKMYT1/CCNF/PSRC1	25
GO:0090114	COPII-coated vesicle budding	17/2187	40/15040	1.70804e-05	0.000675163	0.000619517	SEC24A/RAB1A/INSIG1/SEC13/SEC23B/TMED2/TFG/TRAPPC2/VAPB/SEC24D/MIA3/SEC23A/SAR1A/VAPA/TBC1D20/SAR1B/PPP6C	17
GO:1901293	nucleoside phosphate biosynthetic process	65/2187	269/15040	1.72048e-05	0.000675257	0.000619603	AK3/PPAT/ELOVL5/DCK/RRM2/DLD/NAMPT/CMPK1/NDUFB6/ATP5PD/ATP5F1C/ELOVL1/TK1/SLC4A7/RRM1/HSD17B12/PDHX/PDHB/ACSL1/ATP5PF/GUCY1B1/GMPS/AK2/ATPSCKMT/SDHA/PAPSS1/PRPS2/CTPS2/NDUFA10/PDHA1/NDUFS1/PDK3/SLC25A16/DLAT/ATIC/PINK1/ADK/MPC2/KMO/ACLY/SDHB/MTHFD1/TECR/PANK3/GCDH/UPRT/COX11/ATP5F1A/ACSL4/TYMS/FLCN/ATP5F1D/UCK1/DHODH/HACD1/MTHFD2L/ELOVL4/PID1/GART/PRPSAP1/NADK2/DCAKD/SDHD/STOML2/AFMID	65
GO:0009259	ribonucleotide metabolic process	80/2187	350/15040	1.7662e-05	0.000688321	0.00063159	CROT/AK3/PPAT/ELOVL5/RAB23/DCK/DLD/CMPK1/RNASEH2B/SUCLA2/NDUFB6/ATP5PD/NUDT5/ATP5F1C/ELOVL1/SUCLG2/HSD17B12/PARG/PDHX/PDHB/ACSL1/MCCC2/SUCLG1/FAR1/ATP5PF/GUCY1B1/GMPS/HMGCR/AK2/ATPSCKMT/DNM1L/TPST1/MVK/GPAM/BPNT1/SDHA/PAPSS1/MFN1/CTPS2/NDUFA10/PDHA1/OLA1/NDUFS1/PDK3/SLC25A16/DLAT/ATIC/PINK1/ADK/MPC2/ACLY/SDHB/MTHFD1/TECR/DLST/PANK3/ACSF2/GCDH/CLPX/UPRT/COX11/ATP5F1A/ACSL4/FLCN/HMGCS1/ATP5F1D/UCK1…	80
GO:0006913	nucleocytoplasmic transport	69/2187	291/15040	1.87464e-05	0.000714061	0.000655209	LTV1/XPOT/NUP43/STK3/PHAX/NUP50/KPNA5/HSPA9/JAK2/NCBP1/RAB23/NUP205/KPNA3/IWS1/IPO13/SEC13/IPO5/HDAC3/IPO11/NUP37/APPL1/TNPO1/NUP160/NUP54/XPO7/EIF4E/AGFG1/HYAL2/KPNA6/IPO8/BARD1/NUP133/STRADB/SUMO1/EGR2/POM121C/POM121/DUSP16/LSG1/CTDSPL2/POLA2/RANBP1/NEMF/THOC3/NMD3/PHB2/ECT2/NEDD4/SMG5/TNPO2/SNUPN/RBM22/ALKBH5/ELAVL1/NF1/NUP155/EFCAB7/PARK7/AHCYL1/GLE1/DDX19B/DDX19A/SARNP/KPNA4/NXT2/FYTTD1/NUP3…	69
GO:0051169	nuclear transport	69/2187	291/15040	1.87464e-05	0.000714061	0.000655209	LTV1/XPOT/NUP43/STK3/PHAX/NUP50/KPNA5/HSPA9/JAK2/NCBP1/RAB23/NUP205/KPNA3/IWS1/IPO13/SEC13/IPO5/HDAC3/IPO11/NUP37/APPL1/TNPO1/NUP160/NUP54/XPO7/EIF4E/AGFG1/HYAL2/KPNA6/IPO8/BARD1/NUP133/STRADB/SUMO1/EGR2/POM121C/POM121/DUSP16/LSG1/CTDSPL2/POLA2/RANBP1/NEMF/THOC3/NMD3/PHB2/ECT2/NEDD4/SMG5/TNPO2/SNUPN/RBM22/ALKBH5/ELAVL1/NF1/NUP155/EFCAB7/PARK7/AHCYL1/GLE1/DDX19B/DDX19A/SARNP/KPNA4/NXT2/FYTTD1/NUP3…	69
GO:0002204	somatic recombination of immunoglobulin genes involved in immune response	20/2187	52/15040	1.89677e-05	0.000714061	0.000655209	EXOSC3/MSH6/SANBR/APLF/PAXIP1/RIF1/SWAP70/NBN/NFKBIZ/HSPD1/UNG/TP53BP1/TFRC/BCL6/NSD2/EXO1/MAD2L2/BATF/ATAD5/EXOSC6	20
GO:0002208	somatic diversification of immunoglobulins involved in immune response	20/2187	52/15040	1.89677e-05	0.000714061	0.000655209	EXOSC3/MSH6/SANBR/APLF/PAXIP1/RIF1/SWAP70/NBN/NFKBIZ/HSPD1/UNG/TP53BP1/TFRC/BCL6/NSD2/EXO1/MAD2L2/BATF/ATAD5/EXOSC6	20
GO:0045190	isotype switching	20/2187	52/15040	1.89677e-05	0.000714061	0.000655209	EXOSC3/MSH6/SANBR/APLF/PAXIP1/RIF1/SWAP70/NBN/NFKBIZ/HSPD1/UNG/TP53BP1/TFRC/BCL6/NSD2/EXO1/MAD2L2/BATF/ATAD5/EXOSC6	20
GO:0016445	somatic diversification of immunoglobulins	23/2187	65/15040	2.28112e-05	0.000852955	0.000782655	EXOSC3/MSH6/SANBR/APLF/PAXIP1/RIF1/SWAP70/SAMHD1/NBN/NFKBIZ/HSPD1/UNG/POLQ/TP53BP1/TFRC/BCL6/NSD2/EXO1/MAD2L2/BATF/YY1/ATAD5/EXOSC6	23
GO:0010638	positive regulation of organelle organization	101/2187	470/15040	2.40462e-05	0.000888204	0.000814999	CDK2/LMAN1/SNX9/MAP3K4/RAD21/VDAC1/MACROH2A1/CDC23/POT1/SLAIN2/CEP135/SMC2/CCDC88A/SNX30/CCT4/CDK5RAP2/MGARP/RUVBL2/PLK4/STIL/PIP4K2A/LCP1/RALB/GSK3A/PAK1/SLAIN1/NCAPG2/CDC20/PLCB1/BAG4/PGAM5/MAPK8/NCAPH/ESPL1/BUB1/CAPRIN1/CENPJ/SWAP70/MARCHF5/ATR/CLIP1/KATNBL1/TERF1/SLF1/TASOR/ACTR8/ANAPC7/KATNB1/CCT8/CCT7/NBN/SLF2/UBE2C/NCAPD3/CTTN/DNM1L/UCHL5/ADD3/NEK7/ACTL6A/C2CD5/LIMK1/NEK2/SNX4/ABI2/LNPK/SM…	101
GO:0010639	negative regulation of organelle organization	76/2187	331/15040	2.40749e-05	0.000888204	0.000814999	MDM1/FBXO5/RAD21/MTBP/POT1/KIF24/PLEKHH2/CDCA8/CDK5RAP2/RAB7A/PPARG/CDC20/KAT2B/CKAP2/USP44/NAT10/ESPL1/BUB1/TPX2/SWAP70/MPHOSPH9/SMARCA5/ANKRD27/CCNB1/KNTC1/TERF1/PINX1/KATNB1/BUB1B/NBN/TMEM67/CEP97/DMTN/TENT4B/STN1/CHEK1/ADD3/TRIP13/SPC25/BUB3/TFRC/LIMK2/HDGFL3/NUF2/CAPZA1/ZW10/MID1IP1/BRCA1/PINK1/FKBP4/MNAT1/INCENP/GHITM/WAPL/TOP2A/MAD2L1/MAD2L2/MTOR/EXOSC10/PIF1/ZWILCH/LCMT1/PSMD10/SLC25A5/ND…	76
GO:0010833	telomere maintenance via telomere lengthening	25/2187	74/15040	2.54621e-05	0.000933161	0.000856251	MAP3K4/POT1/CCT4/NAT10/ATR/TERF1/PINX1/CCT8/CCT7/RAD51/TENT4B/STN1/NEK7/NEK2/MAPK1/RFC1/EXOSC10/SMG5/PIF1/FBXO4/PARN/RPA1/TERF2/HSP90AB1/HSP90AA1	25
GO:0009165	nucleotide biosynthetic process	64/2187	267/15040	2.59875e-05	0.00094615	0.00086817	AK3/PPAT/ELOVL5/DCK/RRM2/DLD/NAMPT/CMPK1/NDUFB6/ATP5PD/ATP5F1C/ELOVL1/SLC4A7/RRM1/HSD17B12/PDHX/PDHB/ACSL1/ATP5PF/GUCY1B1/GMPS/AK2/ATPSCKMT/SDHA/PAPSS1/PRPS2/CTPS2/NDUFA10/PDHA1/NDUFS1/PDK3/SLC25A16/DLAT/ATIC/PINK1/ADK/MPC2/KMO/ACLY/SDHB/MTHFD1/TECR/PANK3/GCDH/UPRT/COX11/ATP5F1A/ACSL4/TYMS/FLCN/ATP5F1D/UCK1/DHODH/HACD1/MTHFD2L/ELOVL4/PID1/GART/PRPSAP1/NADK2/DCAKD/SDHD/STOML2/AFMID	64
GO:0006301	postreplication repair	14/2187	30/15040	2.64042e-05	0.000948836	0.000870635	POLH/POLD1/RAD18/PCNA/PRIMPOL/DTL/POLE2/BRCA1/MAD2L2/UBE2A/POLDIP2/USP1/USP10/PCLAF	14
GO:0007064	mitotic sister chromatid cohesion	14/2187	30/15040	2.64042e-05	0.000948836	0.000870635	RAD21/MACROH2A1/CDC20/SGO1/BUB1/SLF1/ESCO2/SLF2/NAA50/SMC3/CDCA5/PDS5A/ESCO1/HASPIN	14
GO:0009260	ribonucleotide biosynthetic process	53/2187	210/15040	2.85644e-05	0.00101984	0.000935788	AK3/PPAT/ELOVL5/DCK/DLD/CMPK1/NDUFB6/ATP5PD/ATP5F1C/ELOVL1/HSD17B12/PDHX/PDHB/ACSL1/ATP5PF/GUCY1B1/GMPS/AK2/ATPSCKMT/SDHA/PAPSS1/CTPS2/NDUFA10/PDHA1/NDUFS1/PDK3/SLC25A16/DLAT/ATIC/PINK1/ADK/MPC2/ACLY/SDHB/MTHFD1/TECR/PANK3/GCDH/UPRT/COX11/ATP5F1A/ACSL4/FLCN/ATP5F1D/UCK1/DHODH/HACD1/ELOVL4/PID1/GART/DCAKD/SDHD/STOML2	53
GO:0000082	G1/S transition of mitotic cell cycle	52/2187	205/15040	2.92176e-05	0.00103647	0.00095105	BCL2/CDK2/GTSE1/MTBP/DBF4/RRM2/EZH2/CASP2/CUL2/ITGB1/STIL/CCNA2/PLK3/E2F7/PLCB1/RRM1/POLE/TFDP1/CENPJ/CCNE1/CDK7/APPL1/CCNH/RBL1/PKD2/BRD7/EIF4E/KIF14/ACTL6A/RCC1/RPA2/SMARCD2/CDC25A/E2F2/CUL5/MNAT1/CDC6/BID/IQGAP3/PIAS1/CYP1A1/RBBP8/SKP2/GSPT1/SASS6/CDC7/E2F4/E2F6/RHOU/PPP6C/BCL7A/CTDSPL	52
GO:0006520	amino acid metabolic process	65/2187	274/15040	3.18268e-05	0.00112184	0.00102938	NARS1/CARNMT1/AARS2/PPAT/IARS1/RIMKLA/BCKDHB/HIBADH/GFPT1/IL4I1/DLD/DHFR2/DHFR/SEPHS1/PCCA/AMDHD1/LARS1/APIP/MCCC2/PLOD2/ARHGAP11B/ALDH18A1/GOT2/GMPS/ENOPH1/SLC38A1/HIBCH/MTRR/PM20D1/ALDH5A1/LOC102724560/CBS/EPRS1/IARS2/SCLY/CTPS2/ACADSB/SMS/AASDHPPT/KMO/ASRGL1/MTHFD1/FARSB/BCKDK/ALDH6A1/DLST/RARS1/GCDH/ETFA/SLC45A2/TARS1/PARS2/BLMH/MECP2/LRRC47/PARK7/DBT/GCSH/KYAT3/MTHFD2L/RIDA/GART/ADI1/AARSD1/…	65
GO:0070585	protein localization to mitochondrion	35/2187	121/15040	3.28333e-05	0.00114999	0.00105521	LMAN1/HSPA4/SREBF2/COX18/MGARP/PMPCB/SAE1/CHCHD4/GSK3A/BAG4/MAPK8/MARCHF5/HK2/CSNK2A2/TOMM70/BAP1/DNM1L/TIMM17A/HSPD1/MAIP1/ARIH2/MTX2/BCS1L/PINK1/BID/NPEPPS/TIMM44/SREBF1/SARM1/AIFM1/RALA/RHOU/MTCH2/HSP90AA1/MFF	35
GO:0006637	acyl-CoA metabolic process	27/2187	84/15040	3.38966e-05	0.0011724	0.00107577	ELOVL5/DLD/SUCLA2/ELOVL1/SUCLG2/HSD17B12/PDHX/PDHB/ACSL1/SUCLG1/FAR1/MVK/GPAM/PDHA1/PDK3/DLAT/MPC2/ACLY/TECR/DLST/ACSF2/GCDH/ACSL4/HMGCS1/ACOT6/HACD1/ELOVL4	27
GO:0035383	thioester metabolic process	27/2187	84/15040	3.38966e-05	0.0011724	0.00107577	ELOVL5/DLD/SUCLA2/ELOVL1/SUCLG2/HSD17B12/PDHX/PDHB/ACSL1/SUCLG1/FAR1/MVK/GPAM/PDHA1/PDK3/DLAT/MPC2/ACLY/TECR/DLST/ACSF2/GCDH/ACSL4/HMGCS1/ACOT6/HACD1/ELOVL4	27
GO:2000278	regulation of DNA biosynthetic process	32/2187	107/15040	3.41639e-05	0.0011743	0.00107752	MAP3K4/POT1/CCT4/CCNA2/PCNA/RFC3/TFDP1/NAT10/ATR/TERF1/PINX1/CCT8/CCT7/RFC5/TENT4B/STN1/CHEK1/NEK7/NEK2/RFC4/JADE3/MAPK1/EXOSC10/SMG5/PIF1/FBXO4/PARN/USP1/CHTF18/TERF2/HSP90AB1/HSP90AA1	32
GO:0044843	cell cycle G1/S phase transition	56/2187	227/15040	3.45626e-05	0.00117789	0.00108081	BCL2/CDK2/GTSE1/MTBP/DBF4/RRM2/EZH2/CASP2/CUL2/ITGB1/STIL/CCNA2/PLK3/E2F7/PLCB1/RRM1/POLE/TFDP1/CENPJ/CCNE1/CDK7/APPL1/CCNH/RBL1/FAM83D/PKD2/BRD7/EIF4E/KIF14/ACTL6A/RCC1/RPA2/SMARCD2/CDC25A/E2F2/PHB2/CUL5/MNAT1/CDC6/BID/IQGAP3/TAF1/PIAS1/CYP1A1/RBBP8/SKP2/GSPT1/SASS6/CDC7/E2F4/E2F6/METTL13/RHOU/PPP6C/BCL7A/CTDSPL	56
GO:0045740	positive regulation of DNA replication	16/2187	38/15040	3.46938e-05	0.00117789	0.00108081	CDK2/DBF4/FAF1/E2F7/PCNA/SMARCA5/ATF1/E2F8/STN1/BAZ1A/DNA2/MAP2K4/ATAD5/CDT1/CDC7/DBF4B	16
GO:0010389	regulation of G2/M transition of mitotic cell cycle	30/2187	98/15040	3.64688e-05	0.0012306	0.00112918	CDK2/FBXO5/RAD21/CDC25C/CLSPN/ORC1/RNASEH2B/RRM1/TOPBP1/CCNB1/PINX1/NBN/CHEK1/BARD1/KIF14/TICRR/DTL/BLM/CDC25A/MBTPS2/BRCA1/CDC6/CDK5RAP3/TAOK2/CCNG1/RBBP8/MECP2/CDC7/AURKA/DBF4B	30
GO:0043648	dicarboxylic acid metabolic process	27/2187	85/15040	4.28722e-05	0.00143791	0.0013194	MTHFD1L/MDH1/DHFR2/DHFR/SUCLA2/AMDHD1/SUCLG2/ALDH18A1/GOT2/MTHFD2/MTRR/ALDH5A1/SDHA/SLC19A1/IDH1/ATIC/AASDHPPT/FH/KMO/ACLY/MTHFD1/DLST/SLC46A1/KYAT3/MTHFD2L/SLC25A32/MRPS36	27
GO:0034502	protein localization to chromosome	33/2187	113/15040	4.41485e-05	0.00146298	0.0013424	RAD21/MTBP/MACROH2A1/TONSL/POT1/CENPQ/CCT4/APLF/EZH2/RUVBL2/CENPA/MCM8/BRCA2/KNTC1/ATR/TERF1/SLF1/TASOR/PINX1/ESCO2/CCT8/BUB1B/CCT7/SLF2/RPA2/BUB3/ZW10/WAPL/ZWILCH/VRK1/RPA1/HASPIN/TERF2	33
GO:0045931	positive regulation of mitotic cell cycle	33/2187	113/15040	4.41485e-05	0.00146298	0.0013424	FBXO5/MTBP/CDC23/CDC25C/SHB/RRM2/STIL/CDC20/PLCB1/RRM1/BRCA2/TFDP1/ESPL1/CENPJ/CCNB1/ANAPC7/MEIS2/UBE2C/EIF4E/USP2/DTL/CDC25A/CDCA5/PHB2/DLGAP5/CDC6/CYP1A1/POLDIP2/MECP2/SASS6/CDC7/AURKA/DBF4B	33
GO:0000731	DNA synthesis involved in DNA repair	15/2187	35/15040	4.74047e-05	0.00156153	0.00143283	POLH/POLD1/RRM1/PCNA/POLE/RFC3/PRIMPOL/DTL/POLA1/POLE2/MAD2L2/POLDIP2/USP1/USP10/PCLAF	15
GO:1903046	meiotic cell cycle process	48/2187	188/15040	4.87592e-05	0.00159665	0.00146505	FBXO5/DCAF13/RAD21/MEI1/CDC25C/SMC2/MSH6/RAD54L/MASTL/FANCD2/CDC20/ORC4/SGO1/PLCB1/BRCA2/NCAPH/ESPL1/MYBL1/CCNE1/ING2/TERF1/MND1/RAD54B/RAD51/NCAPD3/KIF18A/TRIP13/ASPM/SYCP2/CDC25A/NUF2/FANCM/SMC4/CNTD1/PSMC3IP/RAD51AP1/INCENP/TOP2A/CCNB2/MLH3/EME1/TAF1L/BRIP1/NDC80/RAD1/PKMYT1/FANCA/AURKA	48
GO:0000266	mitochondrial fission	16/2187	39/15040	5.09314e-05	0.00165797	0.00152132	MTFR2/TMEM135/PPARG/PGAM5/MTFR1/SLC25A46/MARCHF5/DNM1L/MTFP1/PINK1/MYO19/AURKA/RALA/MIEF1/MFF/OPA1	16
GO:0019985	translesion synthesis	11/2187	21/15040	5.14597e-05	0.00166537	0.00152811	POLH/POLD1/PCNA/PRIMPOL/DTL/POLE2/MAD2L2/POLDIP2/USP1/USP10/PCLAF	11
GO:0051231	spindle elongation	8/2187	12/15040	5.6458e-05	0.001806	0.00165715	CDCA8/KIF11/RACGAP1/MAP10/PRC1/INCENP/KIF4A/KIF23	8
GO:0060623	regulation of chromosome condensation	8/2187	12/15040	5.6458e-05	0.001806	0.00165715	SMC2/NCAPG2/NCAPH/SMARCA5/MCPH1/NCAPD3/SMC4/NCAPG	8
GO:0048193	Golgi vesicle transport	64/2187	274/15040	5.99577e-05	0.00190693	0.00174976	LMAN1/AP3S1/MON2/GOPC/SEC24A/TRAPPC9/GCC2/STX17/PREPL/VPS54/RAB1A/NBAS/EPS15/COG5/RAB10/GOLGA4/CCDC93/INSIG1/SEC13/SEC23B/YIPF4/TRAPPC13/TMED2/COPB2/SLC10A7/COPB1/USO1/TFG/SYS1/ARL3/PGAP1/ERGIC2/CCDC91/SNAP23/AP1AR/SORL1/TRAPPC2/PITPNB/SEC22A/VAPB/SEC24D/CEP19/MIA3/ZW10/SEC23A/SAR1A/PRKCI/BLZF1/STX18/KDELR2/ERGIC1/RAB8B/VPS35L/RAB31/VAPA/NAPG/VAMP7/TMED5/PHAF1/YIF1A/TBC1D20/SAR1B/PPP6C/IER3IP1	64
GO:0016447	somatic recombination of immunoglobulin gene segments	21/2187	60/15040	6.15801e-05	0.00194734	0.00178684	EXOSC3/MSH6/SANBR/APLF/PAXIP1/RIF1/SWAP70/NBN/NFKBIZ/HSPD1/UNG/TP53BP1/TFRC/BCL6/NSD2/EXO1/MAD2L2/BATF/YY1/ATAD5/EXOSC6	21
GO:0046653	tetrahydrofolate metabolic process	9/2187	15/15040	6.22366e-05	0.00195692	0.00179563	MTHFD1L/DHFR2/DHFR/MTHFD2/ATIC/MTHFD1/TYMS/MTHFD2L/GART	9
GO:0015980	energy derivation by oxidation of organic compounds	70/2187	307/15040	6.26524e-05	0.00195886	0.00179742	CS/MTFR2/SOD2/ACO2/MACROH2A1/CYC1/IREB2/ACO1/SLC25A51/PNPT1/MDH1/VPS54/GFPT1/DLD/TMEM135/SUCLA2/NDUFB6/ATP5PD/DHTKD1/GSK3A/ATP5F1C/PPP1CB/SUCLG2/MTFR1/PDHB/CCNB1/SUCLG1/ATP5PF/ETFDH/UQCRB/COX15/ATPSCKMT/NIPSNAP2/CHCHD2/SDHA/C2orf69/PER2/NDUFA10/PASK/PHKA2/PDHA1/NDUFS1/IDH1/DLAT/PYGL/PINK1/FH/ACLY/SDHB/GHITM/BID/MTOR/DLST/ATP5F1A/UQCRC2/ETFA/FLCN/NNT/SLC25A14/TRAP1/ATP5F1D/PARK7/SLC25A33/AGL/ACADM…	70
GO:0015931	nucleobase-containing compound transport	50/2187	201/15040	7.07415e-05	0.00219934	0.00201808	XPOT/NUP43/PHAX/NUP50/SLC25A17/SLC25A51/SLC25A52/NCBP1/LRPPRC/YBX1/PNPT1/NUP205/IWS1/SEC13/RFTN1/SLC35A4/NUP37/CETN3/NUP160/NUP54/SLC33A1/AGFG1/SLC35A5/SLC19A1/NUP133/POM121C/POM121/SENP2/SLC25A16/THOC3/SLBP/ZFP36L1/SMG5/SNUPN/ALKBH5/SLC25A5/NUP155/CETN2/SLC25A33/SLC35A3/GLE1/DDX19B/DDX19A/SARNP/NXT2/SLC35D1/SLC25A32/FYTTD1/NUP35/SLC35C1	50
GO:0035384	thioester biosynthetic process	17/2187	44/15040	7.4083e-05	0.00227764	0.00208992	ELOVL5/DLD/ELOVL1/HSD17B12/PDHX/PDHB/ACSL1/PDHA1/PDK3/DLAT/MPC2/ACLY/TECR/GCDH/ACSL4/HACD1/ELOVL4	17
GO:0071616	acyl-CoA biosynthetic process	17/2187	44/15040	7.4083e-05	0.00227764	0.00208992	ELOVL5/DLD/ELOVL1/HSD17B12/PDHX/PDHB/ACSL1/PDHA1/PDK3/DLAT/MPC2/ACLY/TECR/GCDH/ACSL4/HACD1/ELOVL4	17
GO:0002200	somatic diversification of immune receptors	24/2187	74/15040	7.74254e-05	0.00236725	0.00217215	EXOSC3/MSH6/SANBR/APLF/PAXIP1/RIF1/SWAP70/HMGB2/SAMHD1/NBN/NFKBIZ/HSPD1/UNG/POLQ/TP53BP1/TFRC/BCL6/NSD2/EXO1/MAD2L2/BATF/YY1/ATAD5/EXOSC6	24
GO:0007006	mitochondrial membrane organization	30/2187	102/15040	8.34428e-05	0.00253721	0.0023281	BCL2/HSPA4/HSPA9/CHCHD3/COX18/GSK3A/MAPK8/SLC25A46/ARHGAP11B/HK2/TOMM70/MAIP1/THEM4/MTX2/BCS1L/LETM1/PINK1/VDAC2/GHITM/BID/APOOL/SLC25A5/RHOT1/TMEM11/AFG3L2/BLOC1S2/MTCH2/HSP90AA1/OPA1/APOO	30
GO:0140053	mitochondrial gene expression	41/2187	156/15040	8.42129e-05	0.00254623	0.00233637	MTRF1L/TFB1M/MRPL13/MRPS10/MTERF2/AARS2/LRPPRC/MTO1/PNPT1/MRPL32/MRPS31/MRPL3/MRPL19/GFM1/MTERF3/MRPS17/FASTKD3/IARS2/MRPS35/MRPL47/TFAM/FASTKD1/PRORP/MRPL40/CHCHD1/C1QBP/TRMT5/MRPL45/DAP3/MRPL4/MRPS30/MRPL20/MRPS34/SLC25A33/THAP11/MRPS15/MRPL51/TRMT10C/MRPL30/TRMT61B/TFB2M	41
GO:0006164	purine nucleotide biosynthetic process	56/2187	234/15040	8.46596e-05	0.00254623	0.00233637	AK3/PPAT/ELOVL5/DCK/DLD/NAMPT/NDUFB6/ATP5PD/ATP5F1C/ELOVL1/SLC4A7/HSD17B12/PDHX/PDHB/ACSL1/ATP5PF/GUCY1B1/GMPS/AK2/ATPSCKMT/SDHA/PAPSS1/PRPS2/NDUFA10/PDHA1/NDUFS1/PDK3/SLC25A16/DLAT/ATIC/PINK1/ADK/MPC2/KMO/ACLY/SDHB/MTHFD1/TECR/PANK3/GCDH/COX11/ATP5F1A/ACSL4/FLCN/ATP5F1D/HACD1/MTHFD2L/ELOVL4/PID1/GART/PRPSAP1/NADK2/DCAKD/SDHD/STOML2/AFMID	56
GO:0002381	immunoglobulin production involved in immunoglobulin-mediated immune response	20/2187	57/15040	8.79525e-05	0.00263097	0.00241413	EXOSC3/MSH6/SANBR/APLF/PAXIP1/RIF1/SWAP70/NBN/NFKBIZ/HSPD1/UNG/TP53BP1/TFRC/BCL6/NSD2/EXO1/MAD2L2/BATF/ATAD5/EXOSC6	20
GO:0000910	cytokinesis	44/2187	172/15040	9.39689e-05	0.00279583	0.0025654	SNX9/KIF20A/ANLN/CDCA8/CENPA/PLK3/ORC4/E2F7/PRPF40A/CKAP2/BRCA2/ESPL1/KIF20B/CHMP3/CEP55/RACGAP1/RASA1/PKP4/E2F8/CIT/RAB35/ARL3/KIF14/MAP10/PRC1/ECT2/INCENP/CDC6/GIPC1/IQGAP3/KIF4A/CNTROB/KIF23/CALM2/MYO19/FLCN/POLDIP2/CETN2/ENTR1/IST1/KLHL9/STAMBP/AURKA/PDXP	44
GO:1901992	positive regulation of mitotic cell cycle phase transition	26/2187	84/15040	9.60157e-05	0.00280465	0.00257349	FBXO5/MTBP/CDC23/CDC25C/RRM2/STIL/CDC20/PLCB1/RRM1/TFDP1/ESPL1/CENPJ/CCNB1/ANAPC7/UBE2C/DTL/CDC25A/CDCA5/PHB2/DLGAP5/CDC6/CYP1A1/MECP2/SASS6/CDC7/DBF4B	26
GO:0046165	alcohol biosynthetic process	34/2187	122/15040	9.60804e-05	0.00280465	0.00257349	CYP27B1/NUS1/SREBF2/CYP51A1/SRD5A3/DHFR/INSIG1/ACER3/ASAH1/FDFT1/CYP2R1/P2RY1/SPR/HMGCR/ITPKA/DHCR7/NFKB1/MVK/MSMO1/SC5D/LSS/HSD17B7/MBTPS2/LPCAT3/ACLY/LBR/SREBF1/HMGCS1/PRKAA2/DHCR24/NSDHL/PARK7/IMPA1/FDPS	34
GO:2000779	regulation of double-strand break repair	34/2187	122/15040	9.60804e-05	0.00280465	0.00257349	TIMELESS/YEATS4/POT1/PPP4R3B/RUVBL2/RIF1/PPP4R2/PARPBP/ATR/SLF1/RAD51/SLF2/BRD7/DEK/CHEK1/ACTL6A/POLQ/FANCB/RPA2/TP53BP1/ATRIP/SMARCD2/AUNIP/ZNF365/MAGEF1/NSD2/RAD51AP1/FOXM1/DDX11/MAD2L2/MORF4L2/RMI2/HDGFL2/BCL7A	34
GO:0032204	regulation of telomere maintenance	29/2187	98/15040	9.64919e-05	0.00280465	0.00257349	MAP3K4/POT1/CCT4/SMC6/RUVBL2/NAT10/ATR/TERF1/SLF1/PINX1/ACTR8/CCT8/CCT7/NBN/SLF2/TENT4B/STN1/UCHL5/NEK7/ACTL6A/NEK2/MAPK1/EXOSC10/SMG5/PIF1/YY1/FBXO4/PARN/TERF2	29
GO:0035459	vesicle cargo loading	14/2187	33/15040	9.67993e-05	0.00280465	0.00257349	AP3S1/SEC24A/RAB1A/PICALM/INSIG1/SEC13/SEC23B/TMED2/SEC24D/MIA3/SEC23A/SAR1A/AP3M1/TBC1D20	14
GO:0051236	establishment of RNA localization	38/2187	142/15040	9.9838e-05	0.00287762	0.00264045	XPOT/NUP43/PHAX/NUP50/NCBP1/LRPPRC/YBX1/PNPT1/NUP205/IWS1/SEC13/RFTN1/NUP37/ATR/TERF1/CETN3/NUP160/NUP54/AGFG1/NUP133/POM121C/POM121/SENP2/THOC3/SLBP/ZFP36L1/SMG5/SNUPN/ALKBH5/NUP155/CETN2/GLE1/DDX19B/DDX19A/SARNP/NXT2/FYTTD1/NUP35	38
GO:0035825	homologous recombination	21/2187	62/15040	0.000106097	0.00304218	0.00279145	RAD21/RAD54L/FANCD2/TOPBP1/MND1/NBN/RAD54B/RAD51/TRIP13/BARD1/FANCM/BRCA1/CNTD1/PSMC3IP/RAD51AP1/TOP2A/MLH3/EME1/BRIP1/RBBP8/UHRF1	21
GO:0000022	mitotic spindle elongation	7/2187	10/15040	0.000109008	0.00307216	0.00281895	CDCA8/RACGAP1/MAP10/PRC1/INCENP/KIF4A/KIF23	7
GO:0006086	acetyl-CoA biosynthetic process from pyruvate	7/2187	10/15040	0.000109008	0.00307216	0.00281895	DLD/PDHX/PDHB/PDHA1/PDK3/DLAT/MPC2	7
GO:0006282	regulation of DNA repair	49/2187	199/15040	0.000109055	0.00307216	0.00281895	TIMELESS/YEATS4/POT1/POLH/PPP4R3B/RUVBL2/RIF1/KAT2B/PCNA/SUPT20H/PPP4R2/PARG/PARPBP/ATR/SLF1/ACTR8/RAD51/SLF2/BRD7/DEK/TAF5/CHEK1/UCHL5/BARD1/ACTL6A/POLQ/FANCB/RPA2/TP53BP1/ATRIP/SMARCD2/AUNIP/ZNF365/MAGEF1/BRCA1/TAF6/NSD2/RAD51AP1/FOXM1/DDX11/MAD2L2/MORF4L2/YY1/USP1/RMI2/HDGFL2/TERF2/CCDC117/BCL7A	49
GO:0044774	mitotic DNA integrity checkpoint signaling	25/2187	80/15040	0.000109363	0.00307216	0.00281895	CDK2/GTSE1/CLSPN/CASP2/ORC1/XPC/PLK3/FANCD2/TOPBP1/STK33/NBN/CHEK1/RAD9A/TICRR/RPA2/DTL/BLM/MBTPS2/BRCA1/CDC6/CDK5RAP3/EME1/TAOK2/CCNG1/TIPIN	25
GO:1904356	regulation of telomere maintenance via telomere lengthening	20/2187	58/15040	0.000116076	0.00324427	0.00297689	MAP3K4/POT1/CCT4/NAT10/ATR/TERF1/PINX1/CCT8/CCT7/TENT4B/STN1/NEK7/NEK2/MAPK1/EXOSC10/SMG5/PIF1/FBXO4/PARN/TERF2	20
GO:0007063	regulation of sister chromatid cohesion	9/2187	16/15040	0.000123875	0.00344485	0.00316093	RAD21/MACROH2A1/ESPL1/BUB1/SLF1/SLF2/DDX11/WAPL/FEN1	9
GO:0033262	regulation of nuclear cell cycle DNA replication	8/2187	13/15040	0.000128017	0.00350907	0.00321986	DBF4/ZMPSTE24/NUGGC/BCL6/TIPIN/CDT1/CDC7/DBF4B	8
GO:0046655	folic acid metabolic process	8/2187	13/15040	0.000128017	0.00350907	0.00321986	DHFR2/DHFR/MTHFD2/MTRR/SLC19A1/SLC46A1/MTHFD2L/SLC25A32	8
GO:1901873	regulation of post-translational protein modification	60/2187	259/15040	0.000128087	0.00350907	0.00321986	TNFAIP3/FBXO5/MTBP/EGR1/UBQLN1/NFYA/DCUN1D4/PELI1/UFL1/SAE1/GSK3A/PAXIP1/NDFIP2/CDC20/SPRY2/GPS1/HDAC3/USP44/UBA2/SMARCA5/PINX1/PHF20/COPS4/UBE2C/PRMT3/BTRC/N4BP1/DEK/PIAS3/FANCI/LIMK1/PER2/SENP2/IVNS1ABP/DDX21/FANCM/BRCA1/COPS2/DCUN1D5/PINK1/BIRC3/SUV39H1/MAD2L1/MAD2L2/CDK5RAP3/TAF1/PIAS1/PSMD10/COPS3/FLCN/FBXO4/SKP2/MECP2/PARK7/BIRC2/BAG2/NFYB/UBE2D1/HSP90AB1/HSP90AA1	60
GO:0000959	mitochondrial RNA metabolic process	18/2187	50/15040	0.000134422	0.00366448	0.00336246	TFB1M/MTERF2/AARS2/LRPPRC/MTO1/PNPT1/GRSF1/MTERF3/FASTKD3/TFAM/FASTKD1/PRORP/TRMT5/SLC25A33/THAP11/TRMT10C/TRMT61B/TFB2M	18
GO:1902652	secondary alcohol metabolic process	34/2187	124/15040	0.000136068	0.00369118	0.00338695	FECH/CYP27B1/SREBF2/SQLE/ACO2/CYP51A1/INSIG1/TSKU/SCARB1/FDFT1/CYP2R1/HMGCR/DHCR7/MVK/ABCA5/MSMO1/SC5D/LSS/HSD17B7/MBTPS2/IDH1/SOAT1/LPCAT3/ACLY/LBR/LDLR/SREBF1/HMGCS1/PRKAA2/DHCR24/NSDHL/LDLRAP1/FDPS/STARD4	34
GO:0065004	protein-DNA complex assembly	46/2187	186/15040	0.000156351	0.00420577	0.00385913	MACROH2A1/POLR1E/MCM2/TBP/CENPA/NASP/NAP1L1/CENPK/SMARCA5/CENPH/KNTC1/HMGB2/SSRP1/TERF1/RAD51/SPTY2D1/NFKBIZ/CHAF1B/RBBP4/TAF5/CENPE/HJURP/PSMC6/HAT1/BAZ1A/CDC45/TAF6/DNAJC9/DLGAP5/MED28/THRA/ASF1B/TAF1/TAF1L/GTF2A1/PIAS1/CENPI/TAF4B/CHAF1A/CDT1/MED27/CENPN/TSPYL1/ITGB3BP/MED21/CENPT	46
GO:0072655	establishment of protein localization to mitochondrion	32/2187	115/15040	0.000156945	0.00420577	0.00385913	LMAN1/HSPA4/SREBF2/COX18/MGARP/PMPCB/SAE1/CHCHD4/GSK3A/BAG4/MAPK8/HK2/CSNK2A2/TOMM70/BAP1/TIMM17A/HSPD1/MAIP1/ARIH2/MTX2/BCS1L/PINK1/BID/NPEPPS/TIMM44/SREBF1/AIFM1/RALA/RHOU/MTCH2/HSP90AA1/MFF	32
GO:0002562	somatic diversification of immune receptors via germline recombination within a single locus	22/2187	68/15040	0.000158077	0.00420577	0.00385913	EXOSC3/MSH6/SANBR/APLF/PAXIP1/RIF1/SWAP70/HMGB2/NBN/NFKBIZ/HSPD1/UNG/TP53BP1/TFRC/BCL6/NSD2/EXO1/MAD2L2/BATF/YY1/ATAD5/EXOSC6	22
GO:0016444	somatic cell DNA recombination	22/2187	68/15040	0.000158077	0.00420577	0.00385913	EXOSC3/MSH6/SANBR/APLF/PAXIP1/RIF1/SWAP70/HMGB2/NBN/NFKBIZ/HSPD1/UNG/TP53BP1/TFRC/BCL6/NSD2/EXO1/MAD2L2/BATF/YY1/ATAD5/EXOSC6	22
GO:0044272	sulfur compound biosynthetic process	38/2187	145/15040	0.000160367	0.00424627	0.0038963	EXT1/ELOVL5/DLD/ST3GAL3/ELOVL1/TM9SF2/HSD17B12/PDHX/APIP/PDHB/PXYLP1/ACSL1/SLC10A7/ENOPH1/CHST14/MTRR/LOC102724560/CBS/PAPSS1/PDHA1/PDK3/DLAT/SLC19A2/MPC2/ACLY/MTHFD1/UGDH/LIAS/TECR/GCDH/GLCE/ACSL4/EXTL2/HACD1/MTHFD2L/ELOVL4/HS2ST1/ADI1	38
GO:0140013	meiotic nuclear division	43/2187	171/15040	0.000169968	0.00447905	0.00410989	FBXO5/DCAF13/RAD21/MEI1/SMC2/RAD54L/MASTL/FANCD2/CDC20/ORC4/SGO1/PLCB1/BRCA2/NCAPH/ESPL1/MYBL1/CCNE1/ING2/TERF1/MND1/RAD54B/RAD51/KIF18A/TRIP13/ASPM/SYCP2/NUF2/FANCM/SMC4/CNTD1/PSMC3IP/RAD51AP1/INCENP/TOP2A/CCNB2/MLH3/EME1/TAF1L/BRIP1/NDC80/RAD1/FANCA/AURKA	43
GO:0034508	centromere complex assembly	12/2187	27/15040	0.000178864	0.00469116	0.00430452	CENPA/NASP/CENPK/CENPH/KNTC1/CENPE/HJURP/DLGAP5/CENPI/CENPN/ITGB3BP/CENPT	12
GO:0046599	regulation of centriole replication	10/2187	20/15040	0.000188608	0.00492338	0.0045176	MDM1/CDK5RAP2/PLK4/STIL/KAT2B/CENPJ/SPICE1/BRCA1/CEP76/SASS6	10
GO:0033157	regulation of intracellular protein transport	50/2187	209/15040	0.000199457	0.00518214	0.00475503	LMAN1/SREBF2/GCC2/JAK2/RAB23/TMEM30A/SAE1/LCP1/PLK3/GSK3A/INSIG1/IPO5/EDEM1/UBAC2/CEP290/BAG4/HDAC3/MAPK8/PCM1/KIF20B/CSNK2A2/NUP54/TOMM70/BAP1/DMTN/HYAL2/BARD1/SORL1/C2CD5/ARIH2/SUMO1/CTDSPL2/SAR1A/PDCD10/PINK1/ECT2/AKAP5/NPEPPS/OAZ2/RBM22/SREBF1/NF1/MTCL1/EFCAB7/PARK7/MIEF1/RHOU/SAR1B/HSP90AA1/MFF	50
GO:1990542	mitochondrial transmembrane transport	19/2187	56/15040	0.000217528	0.00560586	0.00514383	VDAC1/PNPT1/UCP1/SLC25A38/MICU2/SFXN5/SLC25A37/TOMM70/TIMM17A/MAIP1/MCUB/SFXN4/SLC25A39/MICU1/SFXN1/TIMM44/AFG3L2/SLC25A33/SLC25A32	19
GO:0072522	purine-containing compound biosynthetic process	56/2187	242/15040	0.000217792	0.00560586	0.00514383	AK3/PPAT/ELOVL5/DCK/DLD/NAMPT/NDUFB6/ATP5PD/ATP5F1C/ELOVL1/SLC4A7/HSD17B12/PDHX/PDHB/ACSL1/ATP5PF/GUCY1B1/GMPS/AK2/ATPSCKMT/SDHA/PAPSS1/PRPS2/NDUFA10/PDHA1/NDUFS1/PDK3/SLC25A16/DLAT/ATIC/PINK1/ADK/MPC2/KMO/ACLY/SDHB/MTHFD1/TECR/PANK3/GCDH/COX11/ATP5F1A/ACSL4/FLCN/ATP5F1D/HACD1/MTHFD2L/ELOVL4/PID1/GART/PRPSAP1/NADK2/DCAKD/SDHD/STOML2/AFMID	56
GO:1901989	positive regulation of cell cycle phase transition	29/2187	103/15040	0.000251106	0.00643343	0.00590319	FBXO5/MTBP/CDC23/CDC25C/RRM2/EZH2/STIL/CDC20/PLCB1/RRM1/TFDP1/ESPL1/CENPJ/CCNB1/ANAPC7/FAM83D/UBE2C/DTL/CDC25A/CDCA5/PHB2/DLGAP5/CDC6/CYP1A1/ATAD5/MECP2/SASS6/CDC7/DBF4B	29
GO:2000573	positive regulation of DNA biosynthetic process	20/2187	61/15040	0.000253485	0.00646446	0.00593166	MAP3K4/POT1/CCT4/CCNA2/PCNA/RFC3/ATR/CCT8/CCT7/RFC5/NEK7/NEK2/RFC4/MAPK1/FBXO4/PARN/USP1/CHTF18/HSP90AB1/HSP90AA1	20
GO:0009150	purine ribonucleotide metabolic process	72/2187	332/15040	0.000255066	0.00647493	0.00594127	CROT/AK3/PPAT/ELOVL5/RAB23/DLD/SUCLA2/NDUFB6/ATP5PD/NUDT5/ATP5F1C/ELOVL1/SUCLG2/HSD17B12/PARG/PDHX/PDHB/ACSL1/MCCC2/SUCLG1/FAR1/ATP5PF/GUCY1B1/GMPS/HMGCR/AK2/ATPSCKMT/DNM1L/TPST1/MVK/GPAM/BPNT1/SDHA/PAPSS1/MFN1/NDUFA10/PDHA1/OLA1/NDUFS1/PDK3/SLC25A16/DLAT/ATIC/PINK1/ADK/MPC2/ACLY/SDHB/MTHFD1/TECR/DLST/PANK3/ACSF2/GCDH/CLPX/COX11/ATP5F1A/ACSL4/FLCN/HMGCS1/ATP5F1D/ACOT6/HACD1/ELOVL4/PID1/GART/NUDT4…	72
GO:0090307	mitotic spindle assembly	21/2187	66/15040	0.000286748	0.00724595	0.00664875	KIFC1/CDCA8/PIBF1/CDC20/TPX2/KIF2A/CHMP3/KIF11/RACGAP1/CEP97/SPICE1/SMC3/MAP10/NEK2/PRC1/INCENP/KIF4A/KIF23/POLDIP2/CCSAP/MZT1	21
GO:0050657	nucleic acid transport	36/2187	139/15040	0.000302032	0.0075631	0.00693976	XPOT/NUP43/PHAX/NUP50/NCBP1/LRPPRC/YBX1/PNPT1/NUP205/IWS1/SEC13/RFTN1/NUP37/CETN3/NUP160/NUP54/AGFG1/NUP133/POM121C/POM121/SENP2/THOC3/SLBP/ZFP36L1/SMG5/SNUPN/ALKBH5/NUP155/CETN2/GLE1/DDX19B/DDX19A/SARNP/NXT2/FYTTD1/NUP35	36
GO:0050658	RNA transport	36/2187	139/15040	0.000302032	0.0075631	0.00693976	XPOT/NUP43/PHAX/NUP50/NCBP1/LRPPRC/YBX1/PNPT1/NUP205/IWS1/SEC13/RFTN1/NUP37/CETN3/NUP160/NUP54/AGFG1/NUP133/POM121C/POM121/SENP2/THOC3/SLBP/ZFP36L1/SMG5/SNUPN/ALKBH5/NUP155/CETN2/GLE1/DDX19B/DDX19A/SARNP/NXT2/FYTTD1/NUP35	36
GO:0061982	meiosis I cell cycle process	32/2187	119/15040	0.000310236	0.00773353	0.00709615	FBXO5/RAD21/MEI1/CDC25C/MSH6/RAD54L/FANCD2/CDC20/BRCA2/ESPL1/MYBL1/CCNE1/ING2/TERF1/MND1/RAD54B/RAD51/TRIP13/SYCP2/CDC25A/FANCM/CNTD1/PSMC3IP/RAD51AP1/TOP2A/CCNB2/MLH3/EME1/BRIP1/NDC80/PKMYT1/AURKA	32
GO:0009152	purine ribonucleotide biosynthetic process	47/2187	197/15040	0.000325954	0.00808893	0.00742225	AK3/PPAT/ELOVL5/DLD/NDUFB6/ATP5PD/ATP5F1C/ELOVL1/HSD17B12/PDHX/PDHB/ACSL1/ATP5PF/GUCY1B1/GMPS/AK2/ATPSCKMT/SDHA/PAPSS1/NDUFA10/PDHA1/NDUFS1/PDK3/SLC25A16/DLAT/ATIC/PINK1/ADK/MPC2/ACLY/SDHB/MTHFD1/TECR/PANK3/GCDH/COX11/ATP5F1A/ACSL4/FLCN/ATP5F1D/HACD1/ELOVL4/PID1/GART/DCAKD/SDHD/STOML2	47
GO:0006851	mitochondrial calcium ion transmembrane transport	9/2187	18/15040	0.000399516	0.00987018	0.00905669	VDAC1/PMPCB/MICU2/MAIP1/MCUB/MICU1/LETM1/GHITM/AFG3L2	9
GO:1902750	negative regulation of cell cycle G2/M phase transition	20/2187	63/15040	0.000410226	0.0100782	0.00924758	RAD21/MACROH2A1/CLSPN/ORC1/TOPBP1/PINX1/NBN/CHEK1/BARD1/TICRR/DTL/BLM/MBTPS2/BRCA1/CDC6/CDK5RAP3/TAOK2/CCNG1/RBBP8/PKMYT1	20
GO:0034504	protein localization to nucleus	62/2187	281/15040	0.000411579	0.0100782	0.00924758	STK3/LMNB1/NUP50/KPNA5/ILRUN/CD2AP/JAK2/RAB23/CCT4/KPNA3/IPO13/SEC13/IPO5/HDAC3/IPO11/DCLK2/APPL1/TNPO1/PINX1/NUP54/CCT8/ARL2BP/CCT7/RAP1GDS1/HYAL2/KPNA6/IPO8/BARD1/NUP133/SUMO1/TFRC/LIMK2/POM121C/POM121/POLA2/NMD3/PHB2/PPP3CB/ECT2/PYGO1/MTOR/HDGF/CDK5RAP3/TNPO2/SNUPN/RBM22/ELAVL1/FLCN/FBXO4/NF1/NUP155/EFCAB7/LMNB2/PARK7/TOR1B/KPNA4/TOR1AIP2/CNEP1R1/YAP1/NUP35/HSP90AA1/PPP3R1	62
GO:0044773	mitotic DNA damage checkpoint signaling	23/2187	77/15040	0.000422864	0.0103089	0.00945928	CDK2/GTSE1/CLSPN/CASP2/XPC/PLK3/FANCD2/TOPBP1/STK33/NBN/CHEK1/RAD9A/TICRR/RPA2/DTL/BLM/MBTPS2/BRCA1/CDK5RAP3/EME1/TAOK2/CCNG1/TIPIN	23
GO:0031109	microtubule polymerization or depolymerization	33/2187	126/15040	0.000424936	0.010314	0.00946394	FBXO5/HAUS6/KIF24/SLAIN2/CDK5RAP2/KIF2C/PAK1/SLAIN1/CKAP2/NEDD1/HAUS5/TPX2/SKA3/KIF2A/CENPJ/CLIP1/KATNB1/TUBGCP5/KIF18A/TPPP/TUBGCP4/HDGFL3/KIF18B/MID1IP1/FKBP4/HAUS1/MAPRE2/HAUS7/MECP2/PSRC1/SKA2/CCSAP/MZT1	33
GO:1903320	regulation of protein modification by small protein conjugation or removal	51/2187	221/15040	0.000435544	0.0105253	0.00965785	TNFAIP3/FBXO5/MTBP/EGR1/UBQLN1/DCUN1D4/PELI1/UFL1/SAE1/GSK3A/PAXIP1/NDFIP2/CDC20/SPRY2/GPS1/HDAC3/USP44/UBA2/PINX1/COPS4/UBE2C/PRMT3/BTRC/N4BP1/PIAS3/FANCI/LIMK1/PER2/SENP2/IVNS1ABP/FANCM/BRCA1/COPS2/DCUN1D5/PINK1/BIRC3/MAD2L1/MAD2L2/CDK5RAP3/TAF1/PIAS1/PSMD10/COPS3/FBXO4/SKP2/PARK7/BIRC2/BAG2/UBE2D1/HSP90AB1/HSP90AA1	51
GO:0006694	steroid biosynthetic process	38/2187	152/15040	0.000446433	0.0107416	0.00985626	CYP27B1/CYP21A2/SREBF2/SQLE/EGR1/AKR1B1/CYP51A1/SRD5A3/OSBPL9/INSIG1/HSD17B12/ASAH1/FDFT1/CYP2R1/HMGCR/ATP1A1/DHCR7/NFKB1/MVK/MSMO1/SC5D/LSS/HSD17B7/MBTPS2/OSBPL6/LPCAT3/ACLY/LBR/ERG28/CYP1A1/SREBF1/HMGCS1/PRKAA2/DHCR24/NSDHL/ABCD3/FDPS/STARD4	38
GO:0006206	pyrimidine nucleobase metabolic process	8/2187	15/15040	0.000487257	0.0115729	0.010619	CMPK1/RRM1/CTPS2/MAPK1/MTOR/ALDH6A1/TYMS/DHODH	8
GO:1901970	positive regulation of mitotic sister chromatid separation	8/2187	15/15040	0.000487257	0.0115729	0.010619	CDC23/CDCA8/CDC20/ESPL1/ANAPC7/UBE2C/DLGAP5/INCENP	8
GO:1904666	regulation of ubiquitin protein ligase activity	8/2187	15/15040	0.000487257	0.0115729	0.010619	FBXO5/CDC20/USP44/UBE2C/BTRC/MAD2L1/MAD2L2/BAG2	8
GO:0000018	regulation of DNA recombination	32/2187	122/15040	0.00050098	0.011848	0.0108715	TIMELESS/YEATS4/EXOSC3/MSH6/APLF/RUVBL2/PAXIP1/RIF1/PPP4R2/PARPBP/RAD51/SMARCAD1/CHEK1/ACTL6A/POLQ/FANCB/RPA2/BLM/TP53BP1/TFRC/ZNF365/MAGEF1/BCL6/NSD2/RAD51AP1/MAD2L2/MORF4L2/ATAD5/RMI2/HDGFL2/TERF2/EXOSC6	32
GO:0051028	mRNA transport	30/2187	112/15040	0.000505888	0.0119131	0.0109313	NUP43/NUP50/NCBP1/LRPPRC/NUP205/IWS1/SEC13/NUP37/CETN3/NUP160/NUP54/AGFG1/NUP133/POM121C/POM121/SENP2/THOC3/SLBP/ZFP36L1/SMG5/ALKBH5/NUP155/CETN2/GLE1/DDX19B/DDX19A/SARNP/NXT2/FYTTD1/NUP35	30
GO:0016054	organic acid catabolic process	52/2187	228/15040	0.000517198	0.0120536	0.0110601	ACAT2/MCAT/SLC25A17/CARNMT1/CROT/GNPDA2/BCKDHB/HIBADH/IL4I1/DLD/HADHA/PCCA/AMDHD1/CRYL1/MCCC2/ARHGAP11B/GOT2/ETFDH/LPIN3/ECI2/HIBCH/LONP2/MTRR/ALDH5A1/LOC102724560/CBS/HADH/SCLY/ACADSB/EHHADH/SLC16A1/SORD/AASDHPPT/KMO/ASRGL1/PGD/BCKDK/ALDH6A1/DLST/GCDH/ETFA/LPIN2/HADHB/BLMH/DBT/GCSH/ABCD3/KYAT3/ACADM/IDNK/RIDA/AFMID	52
GO:0046395	carboxylic acid catabolic process	52/2187	228/15040	0.000517198	0.0120536	0.0110601	ACAT2/MCAT/SLC25A17/CARNMT1/CROT/GNPDA2/BCKDHB/HIBADH/IL4I1/DLD/HADHA/PCCA/AMDHD1/CRYL1/MCCC2/ARHGAP11B/GOT2/ETFDH/LPIN3/ECI2/HIBCH/LONP2/MTRR/ALDH5A1/LOC102724560/CBS/HADH/SCLY/ACADSB/EHHADH/SLC16A1/SORD/AASDHPPT/KMO/ASRGL1/PGD/BCKDK/ALDH6A1/DLST/GCDH/ETFA/LPIN2/HADHB/BLMH/DBT/GCSH/ABCD3/KYAT3/ACADM/IDNK/RIDA/AFMID	52
GO:0006900	vesicle budding from membrane	23/2187	78/15040	0.000518387	0.0120536	0.0110601	AP3S1/SEC24A/TRAPPC9/RAB1A/RAB7A/PICALM/INSIG1/SEC13/SEC23B/TRAPPC13/TMED2/TFG/TRAPPC2/VAPB/SEC24D/MIA3/SEC23A/SAR1A/PRKCI/VAPA/TBC1D20/SAR1B/PPP6C	23
GO:0051255	spindle midzone assembly	7/2187	12/15040	0.000549756	0.0127295	0.0116803	CDCA8/RACGAP1/MAP10/PRC1/INCENP/KIF4A/KIF23	7
GO:0007007	inner mitochondrial membrane organization	14/2187	38/15040	0.00056071	0.012929	0.0118634	HSPA9/CHCHD3/SLC25A46/TOMM70/MAIP1/MTX2/LETM1/PINK1/GHITM/APOOL/TMEM11/AFG3L2/OPA1/APOO	14
GO:0032388	positive regulation of intracellular transport	45/2187	191/15040	0.000576075	0.0132282	0.012138	SREBF2/JAK2/TMEM30A/SAE1/PLK3/GSK3A/IPO5/EDEM1/CEP290/HDAC3/MAPK8/PCM1/KIF20B/CSNK2A2/TOMM70/BAP1/HYAL2/PGAP1/SORL1/C2CD5/ARIH2/CTDSPL2/SAR1A/EHD1/ABCA12/PDCD10/PINK1/ECT2/STX18/NEDD4/AKAP5/NPEPPS/OAZ2/RBM22/MTCL1/EFCAB7/SPAG5/MECP2/LDLRAP1/TBC1D20/MIEF1/RHOU/SAR1B/HSP90AA1/MFF	45
GO:0009225	nucleotide-sugar metabolic process	13/2187	34/15040	0.000581032	0.0132869	0.0121918	GNPDA2/UXS1/PGM3/GFPT1/GSK3A/TGDS/PARG/UAP1/UGDH/EXTL2/SLC35A3/ENTPD5/DPM1	13
GO:0000281	mitotic cytokinesis	23/2187	79/15040	0.000632194	0.0143974	0.0132108	SNX9/KIF20A/ANLN/CDCA8/CENPA/CKAP2/ESPL1/KIF20B/CHMP3/CEP55/RACGAP1/RASA1/CIT/RAB35/ARL3/ECT2/INCENP/IQGAP3/KIF4A/CNTROB/KIF23/POLDIP2/STAMBP	23
GO:0046605	regulation of centrosome cycle	16/2187	47/15040	0.000643517	0.0145952	0.0133923	MDM1/CDK5RAP2/PLK4/STIL/KAT2B/NAT10/CENPJ/CHMP3/MCPH1/TMEM67/SPICE1/BRCA1/CEP76/CCNF/SASS6/AURKA	16
GO:0090231	regulation of spindle checkpoint	9/2187	19/15040	0.000661511	0.0148211	0.0135995	CDCA8/CDK5RAP2/USP44/CCNB1/INCENP/MAD2L1/LCMT1/NDC80/DUSP1	9
GO:0090266	regulation of mitotic cell cycle spindle assembly checkpoint	9/2187	19/15040	0.000661511	0.0148211	0.0135995	CDCA8/CDK5RAP2/USP44/CCNB1/INCENP/MAD2L1/LCMT1/NDC80/DUSP1	9
GO:1903504	regulation of mitotic spindle checkpoint	9/2187	19/15040	0.000661511	0.0148211	0.0135995	CDCA8/CDK5RAP2/USP44/CCNB1/INCENP/MAD2L1/LCMT1/NDC80/DUSP1	9
GO:0007020	microtubule nucleation	15/2187	43/15040	0.000703931	0.0157079	0.0144132	HAUS6/SLAIN2/PAK1/SLAIN1/NEDD1/HAUS5/TPX2/CENPJ/TUBGCP5/TPPP/TUBGCP4/HAUS1/HAUS7/MECP2/MZT1	15
GO:0008156	negative regulation of DNA replication	10/2187	23/15040	0.000769808	0.0171089	0.0156988	TIMELESS/FBXO5/ATR/TERF1/BCL6/PDS5A/WAPL/CDC6/TIPIN/CDT1	10
GO:0034470	ncRNA processing	81/2187	397/15040	0.000811706	0.0179679	0.016487	PA2G4/SRFBP1/TFB1M/DCAF13/SNU13/TRMT11/QNG1/RRP36/PWP1/RTCB/EXOSC3/NCBP1/MTO1/ELP1/CTU1/PNPT1/GRSF1/ZMPSTE24/NOL10/DUS4L/PUS7/NSUN6/NIFK/DIS3/KAT2B/DPH3/TRMT6/EXOSC8/MAK16/SHQ1/DIMT1/ERI1/NAT10/WDR36/RPP14/INTS9/FAM98B/WDR75/RIOK1/TENT4B/METTL15/ZBTB8OS/SBDS/TYW1B/TYW1/INTS12/DDX27/RBM34/TRUB1/METTL5/DDX47/PRORP/TSEN15/DDX21/DDX10/EMG1/DTWD1/SUV39H1/TRMT5/SEPSECS/EXOSC10/UTP18/SMAD2/DICER1/MRM1/E…	81
GO:0007143	female meiotic nuclear division	12/2187	31/15040	0.000826608	0.0182249	0.0167228	FBXO5/DCAF13/MASTL/ORC4/NCAPH/TRIP13/SYCP2/TOP2A/CCNB2/MLH3/NDC80/AURKA	12
GO:0000097	sulfur amino acid biosynthetic process	8/2187	16/15040	0.000850638	0.0185791	0.0170478	APIP/ENOPH1/MTRR/LOC102724560/CBS/MTHFD1/MTHFD2L/ADI1	8
GO:0007076	mitotic chromosome condensation	8/2187	16/15040	0.000850638	0.0185791	0.0170478	SMC2/NCAPH/SMARCA5/NCAPD3/CDCA5/SMC4/NCAPG/PHF13	8
GO:0006066	alcohol metabolic process	67/2187	317/15040	0.000852745	0.0185791	0.0170478	FECH/CYP27B1/NUS1/SREBF2/SQLE/ACO2/AKR1B1/CYP51A1/SRD5A3/COQ3/DHFR/NAPEPLD/INSIG1/ACER3/TSKU/PLCB1/SCARB1/ASAH1/GK5/FDFT1/CYP2R1/P2RY1/RFT1/SPR/HMGCR/ITPKA/DHCR7/ALG10B/ALG10/NFKB1/MVK/ABCA5/ITPK1/MSMO1/SC5D/LSS/HSD17B7/MBTPS2/IDH1/SORD/GK/SOAT1/ALG9/PECR/LPCAT3/ACLY/LBR/LDLR/CYP1A1/SREBF1/HMGCS1/ALG6/PRKAA2/DHCR24/NSDHL/MECP2/PARK7/DOLPP1/LDLRAP1/IMPA1/DPM1/LRAT/FDPS/STARD4/NUDT4B/NUDT4/SGPP1	67
GO:1901605	alpha-amino acid metabolic process	45/2187	195/15040	0.000916784	0.019896	0.0182562	PPAT/RIMKLA/HIBADH/GFPT1/IL4I1/DHFR2/DHFR/SEPHS1/AMDHD1/APIP/MCCC2/PLOD2/ARHGAP11B/ALDH18A1/GOT2/GMPS/ENOPH1/SLC38A1/HIBCH/MTRR/ALDH5A1/LOC102724560/CBS/SCLY/CTPS2/ACADSB/SMS/AASDHPPT/KMO/ASRGL1/MTHFD1/ALDH6A1/DLST/GCDH/SLC45A2/BLMH/MECP2/PARK7/GCSH/KYAT3/MTHFD2L/RIDA/GART/ADI1/AFMID	45
GO:0006284	base-excision repair	15/2187	44/15040	0.000926197	0.0200218	0.0183716	POLD1/LIG1/PARP2/PCNA/POLE/PARG/TDG/UNG/POLQ/RPA2/DNA2/APEX2/RPA1/FEN1/RPA3	15
GO:0008203	cholesterol metabolic process	30/2187	116/15040	0.000947675	0.0204063	0.0187245	FECH/SREBF2/SQLE/CYP51A1/INSIG1/TSKU/SCARB1/FDFT1/HMGCR/DHCR7/MVK/ABCA5/MSMO1/SC5D/LSS/HSD17B7/MBTPS2/SOAT1/LPCAT3/ACLY/LBR/LDLR/SREBF1/HMGCS1/PRKAA2/DHCR24/NSDHL/LDLRAP1/FDPS/STARD4	30
GO:0032386	regulation of intracellular transport	65/2187	307/15040	0.000963533	0.0206674	0.018964	LMAN1/NUS1/SREBF2/GCC2/JAK2/RAB23/TMEM30A/SAE1/IWS1/LCP1/PLK3/GSK3A/INSIG1/IPO5/EDEM1/UBAC2/CEP290/BAG4/HDAC3/MAPK8/PCM1/KIF20B/CHMP3/CSNK2A2/NUP54/TOMM70/BAP1/DMTN/HYAL2/PGAP1/BARD1/TTC21B/SORL1/C2CD5/ARIH2/SUMO1/CTDSPL2/SAR1A/EHD1/ABCA12/PDCD10/PINK1/MAPK1/ECT2/STX18/NEDD4/AKAP5/NPEPPS/OAZ2/MAP2K1/RBM22/SREBF1/NF1/MTCL1/EFCAB7/SPAG5/MECP2/PARK7/LDLRAP1/TBC1D20/MIEF1/RHOU/SAR1B/HSP90AA1/MFF	65
GO:0072527	pyrimidine-containing compound metabolic process	21/2187	72/15040	0.00104171	0.0218121	0.0200144	AK3/DCK/DHFR2/CMPK1/TK1/SLC4A7/RRM1/TDG/UNG/CTPS2/SLC19A2/MAPK1/MTOR/ALDH6A1/UPRT/TYMS/NT5M/UCK1/DHODH/ENTPD5/ERH	21
GO:0001833	inner cell mass cell proliferation	7/2187	13/15040	0.00104178	0.0218121	0.0200144	NCAPG2/GINS4/BRCA2/CHEK1/SBDS/COPS2/GINS1	7
GO:0006607	NLS-bearing protein import into nucleus	7/2187	13/15040	0.00104178	0.0218121	0.0200144	KPNA5/KPNA3/IPO5/NUP54/KPNA6/KPNA4/NUP35	7
GO:0051444	negative regulation of ubiquitin-protein transferase activity	7/2187	13/15040	0.00104178	0.0218121	0.0200144	FBXO5/USP44/LIMK1/MAD2L1/MAD2L2/PARK7/BAG2	7
GO:2000105	positive regulation of DNA-templated DNA replication	7/2187	13/15040	0.00104178	0.0218121	0.0200144	CDK2/DBF4/E2F7/E2F8/CDT1/CDC7/DBF4B	7
GO:0006488	dolichol-linked oligosaccharide biosynthetic process	9/2187	20/15040	0.00104843	0.0218121	0.0200144	NUS1/SRD5A3/RFT1/ALG10B/ALG10/ALG9/ALG6/DOLPP1/DPM1	9
GO:0009067	aspartate family amino acid biosynthetic process	9/2187	20/15040	0.00104843	0.0218121	0.0200144	APIP/PLOD2/GOT2/ENOPH1/MTRR/AASDHPPT/MTHFD1/MTHFD2L/ADI1	9
GO:0032211	negative regulation of telomere maintenance via telomerase	9/2187	20/15040	0.00104843	0.0218121	0.0200144	POT1/NAT10/TERF1/PINX1/TENT4B/STN1/EXOSC10/PIF1/TERF2	9
GO:0016125	sterol metabolic process	32/2187	127/15040	0.0010529	0.0218231	0.0200245	FECH/CYP21A2/SREBF2/SQLE/CYP51A1/INSIG1/TSKU/SCARB1/FDFT1/HMGCR/DHCR7/MVK/ABCA5/MSMO1/SC5D/LSS/HSD17B7/MBTPS2/SOAT1/LPCAT3/ACLY/LBR/ERG28/LDLR/SREBF1/HMGCS1/PRKAA2/DHCR24/NSDHL/LDLRAP1/FDPS/STARD4	32
GO:0009112	nucleobase metabolic process	12/2187	32/15040	0.00114936	0.0237334	0.0217773	PPAT/CMPK1/RRM1/GMPS/CTPS2/ADK/MAPK1/MTOR/ALDH6A1/TYMS/DHODH/GART	12
GO:0031055	chromatin remodeling at centromere	6/2187	10/15040	0.00116332	0.0237557	0.0217978	CENPA/NASP/HJURP/CENPI/CENPN/ITGB3BP	6
GO:0034080	CENP-A containing chromatin assembly	6/2187	10/15040	0.00116332	0.0237557	0.0217978	CENPA/NASP/HJURP/CENPI/CENPN/ITGB3BP	6
GO:0090306	meiotic spindle assembly	6/2187	10/15040	0.00116332	0.0237557	0.0217978	FBXO5/DCAF13/ASPM/CCNB2/NDC80/AURKA	6
GO:0010569	regulation of double-strand break repair via homologous recombination	20/2187	68/15040	0.0012116	0.0246508	0.0226191	TIMELESS/YEATS4/RUVBL2/RIF1/PPP4R2/PARPBP/RAD51/CHEK1/ACTL6A/POLQ/FANCB/RPA2/TP53BP1/ZNF365/MAGEF1/RAD51AP1/MAD2L2/MORF4L2/RMI2/HDGFL2	20
GO:0006606	protein import into nucleus	35/2187	144/15040	0.00125766	0.0254941	0.0233929	STK3/NUP50/KPNA5/JAK2/RAB23/KPNA3/IPO13/SEC13/IPO5/HDAC3/IPO11/APPL1/TNPO1/NUP54/HYAL2/KPNA6/IPO8/NUP133/SUMO1/POM121C/POM121/POLA2/PHB2/ECT2/TNPO2/SNUPN/RBM22/ELAVL1/NF1/NUP155/EFCAB7/KPNA4/NUP35/HSP90AA1/PPP3R1	35
GO:0045859	regulation of protein kinase activity	89/2187	450/15040	0.00127527	0.0257568	0.0236339	SNX9/MAP3K4/CEP43/XRCC6/MACROH2A1/PTK2/CDC25C/EGR1/JAK2/CCDC88A/MAP3K7/ETAA1/EZH2/TLR4/CLSPN/CCNY/PRKAR2B/CCNA2/RALB/PAK1/BORA/PPARG/PIBF1/SPRY2/IPO5/SH3BP5/TPX2/TLR3/CCNE1/ZFP91/CCNB1/CDK7/CCNH/CCNJ/RASGRP1/CCNI/PAQR3/GTF2H1/PKD2/HYAL2/CAB39/PDCD4/CENPE/ADRA2A/KIF14/CORO1C/UBASH3B/SORL1/CD86/STRADB/BLM/CEP85/SYAP1/CDC25A/DUSP16/CCNYL1/YWHAG/ITGB3/HEXIM2/PHB2/PDCD10/PINK1/FIRRM/ECT2/MNAT1/CCNB3/C…	89
GO:0070646	protein modification by small protein removal	28/2187	108/15040	0.00132244	0.0266124	0.024419	TNFAIP3/GPS1/USP44/USP12/USP25/COPS4/BAP1/PSMD14/UCHL5/USP13/SPATA2/USP2/SENP2/COPS2/OTUD3/USP42/DESI2/USP18/USP6/USP32/USP14/COPS3/USP1/PARK7/USP10/USP33/STAMBP/SENP7	28
GO:0010824	regulation of centrosome duplication	14/2187	41/15040	0.0013352	0.0267717	0.0245652	MDM1/CDK5RAP2/PLK4/STIL/KAT2B/NAT10/CENPJ/CHMP3/TMEM67/SPICE1/BRCA1/CEP76/CCNF/SASS6	14
GO:0090316	positive regulation of intracellular protein transport	36/2187	150/15040	0.00137547	0.0274795	0.0252147	SREBF2/JAK2/TMEM30A/SAE1/PLK3/GSK3A/IPO5/EDEM1/CEP290/HDAC3/MAPK8/PCM1/KIF20B/CSNK2A2/TOMM70/BAP1/HYAL2/SORL1/C2CD5/ARIH2/CTDSPL2/SAR1A/PDCD10/PINK1/ECT2/AKAP5/NPEPPS/OAZ2/RBM22/MTCL1/EFCAB7/MIEF1/RHOU/SAR1B/HSP90AA1/MFF	36
GO:0051053	negative regulation of DNA metabolic process	32/2187	129/15040	0.00139137	0.0276973	0.0254145	TIMELESS/FBXO5/POT1/MSH6/RIF1/NAT10/PARPBP/ATR/TERF1/PINX1/NBN/TENT4B/STN1/CHEK1/POLQ/FANCB/BLM/TP53BP1/AUNIP/MAGEF1/BCL6/PDS5A/WAPL/CDC6/MAD2L2/EXOSC10/PIF1/TIPIN/FLCN/RMI2/CDT1/TERF2	32
GO:0006085	acetyl-CoA biosynthetic process	8/2187	17/15040	0.00140296	0.0277284	0.0254431	DLD/PDHX/PDHB/PDHA1/PDK3/DLAT/MPC2/ACLY	8
GO:0051315	attachment of mitotic spindle microtubules to kinetochore	8/2187	17/15040	0.00140296	0.0277284	0.0254431	CDCA8/KIF2C/KAT2B/CENPE/NUF2/INCENP/NDC80/CDT1	8
GO:0008033	tRNA processing	31/2187	124/15040	0.00143269	0.0282154	0.0258899	TRMT11/QNG1/RTCB/MTO1/ELP1/CTU1/PNPT1/GRSF1/DUS4L/PUS7/NSUN6/DPH3/TRMT6/NAT10/RPP14/FAM98B/ZBTB8OS/TYW1B/TYW1/TRUB1/PRORP/TSEN15/DTWD1/TRMT5/SEPSECS/THUMPD1/LAGE3/TP53RK/TRMT10C/TRMT61B/RPP25	31
GO:0009124	nucleoside monophosphate biosynthetic process	13/2187	37/15040	0.00146049	0.0286607	0.0262986	PPAT/DCK/CMPK1/TK1/GMPS/PRPS2/ATIC/ADK/UPRT/TYMS/UCK1/DHODH/GART	13
GO:0006790	sulfur compound metabolic process	60/2187	284/15040	0.00155954	0.0304965	0.027983	EXT1/HSPA9/ELOVL5/DLD/SUCLA2/ST3GAL3/ELOVL1/TM9SF2/SLC25A10/SUCLG2/HSD17B12/PDHX/APIP/BPNT2/PDHB/AHCY/PXYLP1/ACSL1/SLC10A7/MICAL2/SUCLG1/FAR1/NFS1/ENOPH1/CHST14/MTRR/LOC102724560/CBS/TPST1/MVK/GPAM/BPNT1/PAPSS1/PDHA1/SMS/PDK3/DLAT/SLC19A2/MPC2/ACLY/MTHFD1/UGDH/LIAS/TECR/DLST/CIAO2A/ACSF2/GCDH/GLCE/ACSL4/HMGCS1/BLMH/AHCYL1/EXTL2/ACOT6/HACD1/MTHFD2L/ELOVL4/HS2ST1/ADI1	60
GO:0036297	interstrand cross-link repair	12/2187	33/15040	0.00156989	0.0305908	0.0280696	FANCD2/MCM8/ATR/RAD51/DCLRE1A/FANCI/FANCB/FANCM/FIRRM/RAD51AP1/FANCA/FAAP24	12
GO:0006490	oligosaccharide-lipid intermediate biosynthetic process	9/2187	21/15040	0.00159979	0.0307404	0.0282068	NUS1/SRD5A3/RFT1/ALG10B/ALG10/ALG9/ALG6/DOLPP1/DPM1	9
GO:0009083	branched-chain amino acid catabolic process	9/2187	21/15040	0.00159979	0.0307404	0.0282068	BCKDHB/HIBADH/DLD/MCCC2/HIBCH/ACADSB/BCKDK/ALDH6A1/DBT	9
GO:0016093	polyprenol metabolic process	9/2187	21/15040	0.00159979	0.0307404	0.0282068	NUS1/SRD5A3/RFT1/ALG10B/ALG10/ALG9/ALG6/DOLPP1/DPM1	9
GO:0019348	dolichol metabolic process	9/2187	21/15040	0.00159979	0.0307404	0.0282068	NUS1/SRD5A3/RFT1/ALG10B/ALG10/ALG9/ALG6/DOLPP1/DPM1	9
GO:0006298	mismatch repair	11/2187	29/15040	0.00164694	0.0314281	0.0288379	MSH6/LIG1/RNASEH2B/XPC/MCM8/PCNA/RPA2/EXO1/MLH3/RPA1/RPA3	11
GO:0090140	regulation of mitochondrial fission	11/2187	29/15040	0.00164694	0.0314281	0.0288379	TMEM135/PPARG/PGAM5/MARCHF5/DNM1L/PINK1/MYO19/AURKA/RALA/MIEF1/MFF	11
GO:0042398	cellular modified amino acid biosynthetic process	10/2187	25/15040	0.00166778	0.0317165	0.0291024	ALDH7A1/DHFR2/DHFR/PLOD2/PLSCR1/CHDH/ATIC/PARK7/ACADM/GART	10
GO:0044818	mitotic G2/M transition checkpoint	16/2187	51/15040	0.00173449	0.0328721	0.0301628	CLSPN/ORC1/TOPBP1/NBN/CHEK1/BARD1/TICRR/DTL/BLM/MBTPS2/BRCA1/CDC6/CDK5RAP3/TAOK2/CCNG1/RBBP8	16
GO:0009063	amino acid catabolic process	28/2187	110/15040	0.00178177	0.033653	0.0308794	CARNMT1/BCKDHB/HIBADH/IL4I1/DLD/AMDHD1/MCCC2/ARHGAP11B/GOT2/HIBCH/MTRR/ALDH5A1/LOC102724560/CBS/SCLY/ACADSB/KMO/ASRGL1/BCKDK/ALDH6A1/DLST/ETFA/BLMH/DBT/GCSH/KYAT3/RIDA/AFMID	28
GO:0023035	CD40 signaling pathway	7/2187	14/15040	0.00182299	0.034198	0.0313795	TNFAIP3/ITGB1/FANCD2/CD86/PHB2/PHB1/FANCA	7
GO:0051299	centrosome separation	7/2187	14/15040	0.00182299	0.034198	0.0313795	KIF11/CHEK1/NEK2/CEP85/RANBP1/CNTROB/AURKA	7
GO:0006626	protein targeting to mitochondrion	26/2187	100/15040	0.00184756	0.0345419	0.031695	LMAN1/HSPA4/SREBF2/MGARP/PMPCB/SAE1/CHCHD4/GSK3A/BAG4/CSNK2A2/TOMM70/BAP1/TIMM17A/HSPD1/ARIH2/MTX2/PINK1/BID/NPEPPS/TIMM44/SREBF1/AIFM1/RHOU/MTCH2/HSP90AA1/MFF	26
GO:0010972	negative regulation of G2/M transition of mitotic cell cycle	18/2187	61/15040	0.00200394	0.0372141	0.034147	RAD21/CLSPN/ORC1/TOPBP1/PINX1/NBN/CHEK1/BARD1/TICRR/DTL/BLM/MBTPS2/BRCA1/CDC6/CDK5RAP3/TAOK2/CCNG1/RBBP8	18
GO:0051445	regulation of meiotic cell cycle	18/2187	61/15040	0.00200394	0.0372141	0.034147	FBXO5/CDC23/CDC25C/CDC20/PLCB1/ANAPC1/ANAPC10/ANAPC7/TRIP13/ASPM/CDC25A/CDC27/CNTD1/RAD51AP1/ANAPC4/RAD1/PKMYT1/DUSP1	18
GO:0006487	protein N-linked glycosylation	19/2187	66/15040	0.00209371	0.0387511	0.0355573	NUS1/SRD5A3/TMEM165/PGM3/GFPT1/RPN1/STT3B/ALG5/TUSC3/RFT1/RPN2/MLEC/ALG10B/ALG10/ALG9/ALG6/DOLPP1/ENTPD5/DPM1	19
GO:0030261	chromosome condensation	12/2187	34/15040	0.00210927	0.038909	0.0357022	SMC2/NCAPG2/NCAPH/SMARCA5/MCPH1/NCAPD3/CDCA5/SMC4/TOP2A/NCAPG/AIFM1/PHF13	12
GO:0035338	long-chain fatty-acyl-CoA biosynthetic process	8/2187	18/15040	0.00220571	0.0404666	0.0371314	ELOVL5/ELOVL1/HSD17B12/ACSL1/TECR/ACSL4/HACD1/ELOVL4	8
GO:0032467	positive regulation of cytokinesis	14/2187	43/15040	0.00223791	0.0404666	0.0371314	CDCA8/KIF20B/CHMP3/RACGAP1/PKP4/CIT/KIF14/MAP10/ECT2/INCENP/CDC6/GIPC1/KIF23/POLDIP2	14
GO:0007144	female meiosis I	6/2187	11/15040	0.0022449	0.0404666	0.0371314	FBXO5/TRIP13/CCNB2/MLH3/NDC80/AURKA	6
GO:0009086	methionine biosynthetic process	6/2187	11/15040	0.0022449	0.0404666	0.0371314	APIP/ENOPH1/MTRR/MTHFD1/MTHFD2L/ADI1	6
GO:0010826	negative regulation of centrosome duplication	6/2187	11/15040	0.0022449	0.0404666	0.0371314	MDM1/CDK5RAP2/KAT2B/TMEM67/BRCA1/CCNF	6
GO:0044771	meiotic cell cycle phase transition	6/2187	11/15040	0.0022449	0.0404666	0.0371314	CDC25C/CDC20/CDC25A/CCNB2/NDC80/PKMYT1	6
GO:0046606	negative regulation of centrosome cycle	6/2187	11/15040	0.0022449	0.0404666	0.0371314	MDM1/CDK5RAP2/KAT2B/TMEM67/BRCA1/CCNF	6
GO:0051170	import into nucleus	35/2187	149/15040	0.002346	0.0420154	0.0385526	STK3/NUP50/KPNA5/JAK2/RAB23/KPNA3/IPO13/SEC13/IPO5/HDAC3/IPO11/APPL1/TNPO1/NUP54/HYAL2/KPNA6/IPO8/NUP133/SUMO1/POM121C/POM121/POLA2/PHB2/ECT2/TNPO2/SNUPN/RBM22/ELAVL1/NF1/NUP155/EFCAB7/KPNA4/NUP35/HSP90AA1/PPP3R1	35
GO:0070507	regulation of microtubule cytoskeleton organization	35/2187	149/15040	0.002346	0.0420154	0.0385526	HAUS6/SLAIN2/CDK5RAP2/STIL/PAK1/BORA/SLAIN1/CKAP2/HAUS5/TPX2/SKA3/CENPJ/CHMP3/CEP70/CLIP1/KATNB1/CEP97/KIF18A/BICD1/TPPP/HDGFL3/MID1IP1/TACC3/FKBP4/HAUS1/MAPRE2/SPAG5/PRKAA2/HAUS7/MECP2/PSRC1/GPSM2/SASS6/SKA2/CCSAP	35
GO:0009081	branched-chain amino acid metabolic process	10/2187	26/15040	0.00236083	0.0421446	0.0386711	BCKDHB/HIBADH/DLD/PCCA/MCCC2/HIBCH/ACADSB/BCKDK/ALDH6A1/DBT	10
GO:0042254	ribosome biogenesis	58/2187	278/15040	0.00249103	0.044326	0.0406727	PA2G4/LTV1/SRFBP1/TFB1M/DCAF13/SNU13/RRP36/PWP1/EXOSC3/NOL10/NIFK/DIS3/KAT2B/EXOSC8/MAK16/SHQ1/DIMT1/ERI1/NAT10/WDR36/EIF2A/TMA16/WDR75/MTERF3/RIOK1/TENT4B/METTL15/SBDS/DDX27/RBM34/METTL5/DDX47/LSG1/AFG2B/DDX21/DDX10/NMD3/EMG1/C1QBP/SUV39H1/RSL24D1/EXOSC10/UTP18/MRM1/ERI2/SERBP1/MRPL20/SURF6/REXO4/MPHOSPH6/NIP7/NOM1/TRMT61B/CINP/AIRIM/TFB2M/RPP25/EXOSC6	58
GO:0032206	positive regulation of telomere maintenance	19/2187	67/15040	0.00253132	0.0448984	0.0411979	MAP3K4/POT1/CCT4/RUVBL2/ATR/TERF1/ACTR8/CCT8/CCT7/NBN/UCHL5/NEK7/ACTL6A/NEK2/MAPK1/YY1/FBXO4/PARN/TERF2	19
GO:0031123	RNA 3'-end processing	24/2187	92/15040	0.00258467	0.0456983	0.0419319	EXOSC3/NCBP1/PNPT1/GRSF1/EXOSC8/ERI1/INTS9/RPRD1B/TENT2/VIRMA/TENT4B/INTS12/CPSF2/BARD1/SLBP/ZFP36L1/EXOSC10/ZC3H14/ERI2/PARN/AHCYL1/INTS6/TRMT10C/EXOSC6	24
GO:0022613	ribonucleoprotein complex biogenesis	82/2187	419/15040	0.00262053	0.0460431	0.0422483	TXNL4A/PA2G4/LTV1/SRFBP1/TFB1M/DCAF13/SF3A3/SNU13/PHF5A/SNRPC/PSIP1/RRP36/PWP1/NOPCHAP1/EXOSC3/NCBP1/NOL10/RUVBL2/SF3B6/SRPK2/NIFK/DIS3/KAT2B/EXOSC8/MAK16/SHQ1/DIMT1/ERI1/NAT10/EIF3M/WDR36/USP39/ATR/EIF2A/TMA16/SCAF11/WDR75/MTERF3/RIOK1/TENT4B/METTL15/EIF2D/SBDS/DDX27/RBM34/METTL5/DDX47/BUD13/EIF2S3/EIF2S3B/LSG1/AFG2B/DDX21/DDX10/NMD3/EMG1/C1QBP/SUV39H1/RSL24D1/EXOSC10/UTP18/GEMIN5/DICER1/MRM1/ER…	82
GO:0032886	regulation of microtubule-based process	50/2187	233/15040	0.00262081	0.0460431	0.0422483	MDM1/HAUS6/SLAIN2/CDK5RAP2/PLK4/STIL/DRC1/PAK1/BORA/SLAIN1/MEMO1/KAT2B/CKAP2/HAUS5/NAT10/TPX2/SKA3/CENPJ/CHMP3/CEP70/CLIP1/MCPH1/KATNB1/TMEM67/CEP97/KIF18A/BICD1/SPICE1/TPPP/TTC21B/MAP10/HDGFL3/MID1IP1/BRCA1/TACC3/FKBP4/HAUS1/MAPRE2/SPAG5/CEP76/PRKAA2/HAUS7/CCNF/MECP2/PSRC1/GPSM2/SASS6/SKA2/AURKA/CCSAP	50
GO:0043161	proteasome-mediated ubiquitin-dependent protein catabolic process	84/2187	431/15040	0.00263983	0.0462305	0.0424203	CDK2/NEDD4L/CANX/DCAF13/CDC23/UBQLN1/KLHDC10/FBXO9/RAD23B/ECPAS/PELI1/UFL1/PSMB2/CUL2/ZYG11B/FAF1/BBS7/KCTD2/PLK3/KBTBD6/GSK3A/DMAC2/FBXL3/CDC20/STT3B/EDEM1/RNF122/USP44/ANAPC1/ANAPC10/SH3RF1/PBK/ANAPC7/WWP1/TMEM67/PCNP/UBE2C/BTRC/PSMD14/N4BP1/RNF144B/UCHL5/PSMD1/KIF14/ARIH2/DTL/PSMC6/ASCC2/SUMO1/FBXO45/PSMA6/CDC27/NEMF/DNAJC10/UFD1/CUL5/PSMA3/PSMD3/GIPC1/ANAPC4/PSMA4/TAF1/SEL1L/PIAS1/PSMD10/ANKR…	84
GO:0070201	regulation of establishment of protein localization	92/2187	479/15040	0.00267303	0.0466642	0.0428182	LMAN1/STXBP5/SREBF2/SEC24A/CYP51A1/GCC2/UNC13B/CD2AP/JAK2/CEP135/RAB23/TMEM30A/CCT4/TLR4/SAE1/LCP1/PLK3/EPB41L5/GSK3A/PPARG/INSIG1/NDFIP2/IPO5/EDEM1/UBAC2/PLCB1/DPH3/CEP290/BAG4/HDAC3/MAPK8/PCM1/KIF20B/CENPJ/BLK/TERF1/ORAI1/TLR2/CSNK2A2/NUP54/CCT8/CCT7/F2R/TOMM70/HMGCR/BAP1/DMTN/RAP1GDS1/GPLD1/DNM1L/HYAL2/ADRA2A/BARD1/TM7SF3/HADH/SORL1/C2CD5/ARIH2/SUMO1/PER2/SLC16A1/CTDSPL2/GNAZ/SAR1A/ABCA12/EXPH…	92

## Sheet: 9 - salmon
Column1	Column2	Column3	Column4	Column5	Column6	Column7	Column8	Column9
ID	Description	GeneRatio	BgRatio	pvalue	p.adjust	qvalue	geneID	Count
