# Supplementary material for: Transcriptomic profiling in canine B-cell lymphoma supports a synergistic effect of BTK and PI3K inhibitors
Source: Front Vet Sci. 2025 Apr 25;12:1577028. doi: 10.3389/fvets.2025.1577028 (PMC12063356; doi:10.3389/fvets.2025.1577028)
Supplement: Supplementary file 4 [file Table_4.xlsx]

## Sheet: 1 - darkgreen
Ensembl Gene Id	Gene Symbol	Hub	kme	kWithin	Treatment	Incubation Time [h]	Eigengene	Expression Value	log2 Fold-Change	Adjusted P-value
ENSCAFG00000000007	ADNP2	no	0.702764	2.13442	AS	24	0.0790987	8.87527	0.06	8.35e-01
ENSCAFG00000000007	ADNP2	no	0.702764	2.13442	AS	48	0.0682871	8.91907	0.08	8.02e-01
ENSCAFG00000000007	ADNP2	no	0.702764	2.13442	AS	72	-0.0514329	8.8228	0.04	8.60e-01
ENSCAFG00000000007	ADNP2	no	0.702764	2.13442	DMSO	24	0.106676	8.83959	NA	NA
ENSCAFG00000000007	ADNP2	no	0.702764	2.13442	DMSO	48	0.0207123	8.87427	0.06	8.41e-01
ENSCAFG00000000007	ADNP2	no	0.702764	2.13442	DMSO	72	-0.349553	8.79872	-0.08	6.03e-01
ENSCAFG00000000007	ADNP2	no	0.702764	2.13442	Ibr	24	0.0675213	8.91413	0.13	5.35e-01
ENSCAFG00000000007	ADNP2	no	0.702764	2.13442	Ibr	48	0.0309297	8.91452	0.08	7.16e-01
ENSCAFG00000000007	ADNP2	no	0.702764	2.13442	Ibr	72	0.181543	8.96766	0.27	1.32e-01
ENSCAFG00000000007	ADNP2	no	0.702764	2.13442	IbrAS	24	-0.0744937	8.71746	-0.20	1.77e-01
ENSCAFG00000000007	ADNP2	no	0.702764	2.13442	IbrAS	48	-0.0680831	8.8385	-0.06	7.58e-01
ENSCAFG00000000007	ADNP2	no	0.702764	2.13442	IbrAS	72	0.0493092	8.90826	0.19	2.38e-01
ENSCAFG00000000022	ZNF407	no	0.818507	4.92388	AS	24	0.0790987	8.6265	-0.09	8.34e-01
ENSCAFG00000000022	ZNF407	no	0.818507	4.92388	AS	48	0.0682871	8.65744	0.11	7.98e-01
ENSCAFG00000000022	ZNF407	no	0.818507	4.92388	AS	72	-0.0514329	8.58924	0.33	1.68e-01
ENSCAFG00000000022	ZNF407	no	0.818507	4.92388	DMSO	24	0.106676	8.67849	NA	NA
ENSCAFG00000000022	ZNF407	no	0.818507	4.92388	DMSO	48	0.0207123	8.59135	-0.15	5.48e-01
ENSCAFG00000000022	ZNF407	no	0.818507	4.92388	DMSO	72	-0.349553	8.4057	-0.49	2.51e-04
ENSCAFG00000000022	ZNF407	no	0.818507	4.92388	Ibr	24	0.0675213	8.60193	-0.13	6.73e-01
ENSCAFG00000000022	ZNF407	no	0.818507	4.92388	Ibr	48	0.0309297	8.65447	0.14	6.43e-01
ENSCAFG00000000022	ZNF407	no	0.818507	4.92388	Ibr	72	0.181543	8.68126	0.44	7.44e-02
ENSCAFG00000000022	ZNF407	no	0.818507	4.92388	IbrAS	24	-0.0744937	8.6141	-0.08	7.28e-01
ENSCAFG00000000022	ZNF407	no	0.818507	4.92388	IbrAS	48	-0.0680831	8.63352	0.08	7.68e-01
ENSCAFG00000000022	ZNF407	no	0.818507	4.92388	IbrAS	72	0.0493092	8.69856	0.52	9.39e-03
ENSCAFG00000000079	RELCH	no	0.690678	2.395	AS	24	0.0790987	8.72489	0.09	7.82e-01
ENSCAFG00000000079	RELCH	no	0.690678	2.395	AS	48	0.0682871	8.72871	0.21	4.00e-01
ENSCAFG00000000079	RELCH	no	0.690678	2.395	AS	72	-0.0514329	8.66291	0.29	1.17e-01
ENSCAFG00000000079	RELCH	no	0.690678	2.395	DMSO	24	0.106676	8.67441	NA	NA
ENSCAFG00000000079	RELCH	no	0.690678	2.395	DMSO	48	0.0207123	8.60555	-0.11	6.33e-01
ENSCAFG00000000079	RELCH	no	0.690678	2.395	DMSO	72	-0.349553	8.49681	-0.32	1.32e-02
ENSCAFG00000000079	RELCH	no	0.690678	2.395	Ibr	24	0.0675213	8.61415	-0.10	6.64e-01
ENSCAFG00000000079	RELCH	no	0.690678	2.395	Ibr	48	0.0309297	8.64194	0.07	7.77e-01
ENSCAFG00000000079	RELCH	no	0.690678	2.395	Ibr	72	0.181543	8.65791	0.26	1.98e-01
ENSCAFG00000000079	RELCH	no	0.690678	2.395	IbrAS	24	-0.0744937	8.62738	-0.06	7.53e-01
ENSCAFG00000000079	RELCH	no	0.690678	2.395	IbrAS	48	-0.0680831	8.56807	-0.06	7.61e-01
ENSCAFG00000000079	RELCH	no	0.690678	2.395	IbrAS	72	0.0493092	8.55168	0.10	5.92e-01
ENSCAFG00000000163	STAT6	no	0.685264	2.19701	AS	24	0.0790987	11.8343	-0.03	8.72e-01
ENSCAFG00000000163	STAT6	no	0.685264	2.19701	AS	48	0.0682871	11.8437	-0.16	2.97e-01
ENSCAFG00000000163	STAT6	no	0.685264	2.19701	AS	72	-0.0514329	11.9394	0.42	1.94e-05
ENSCAFG00000000163	STAT6	no	0.685264	2.19701	DMSO	24	0.106676	11.8555	NA	NA
ENSCAFG00000000163	STAT6	no	0.685264	2.19701	DMSO	48	0.0207123	11.9407	0.13	3.12e-01
ENSCAFG00000000163	STAT6	no	0.685264	2.19701	DMSO	72	-0.349553	11.6815	-0.30	4.96e-04
ENSCAFG00000000163	STAT6	no	0.685264	2.19701	Ibr	24	0.0675213	11.8683	0.02	9.00e-01
ENSCAFG00000000163	STAT6	no	0.685264	2.19701	Ibr	48	0.0309297	11.8641	-0.12	3.46e-01
ENSCAFG00000000163	STAT6	no	0.685264	2.19701	Ibr	72	0.181543	12.0306	0.57	1.06e-07
ENSCAFG00000000163	STAT6	no	0.685264	2.19701	IbrAS	24	-0.0744937	11.9003	0.08	4.95e-01
ENSCAFG00000000163	STAT6	no	0.685264	2.19701	IbrAS	48	-0.0680831	11.862	-0.13	2.39e-01
ENSCAFG00000000163	STAT6	no	0.685264	2.19701	IbrAS	72	0.0493092	11.8287	0.24	1.46e-02
ENSCAFG00000000192	SEMA6A	yes	0.9184	10.8349	AS	24	0.0790987	8.62337	0.08	9.05e-01
ENSCAFG00000000192	SEMA6A	yes	0.9184	10.8349	AS	48	0.0682871	8.59165	0.33	5.08e-01
ENSCAFG00000000192	SEMA6A	yes	0.9184	10.8349	AS	72	-0.0514329	8.3973	0.97	1.79e-03
ENSCAFG00000000192	SEMA6A	yes	0.9184	10.8349	DMSO	24	0.106676	8.57887	NA	NA
ENSCAFG00000000192	SEMA6A	yes	0.9184	10.8349	DMSO	48	0.0207123	8.38821	-0.32	1.37e-01
ENSCAFG00000000192	SEMA6A	yes	0.9184	10.8349	DMSO	72	-0.349553	7.88315	-1.29	4.10e-17
ENSCAFG00000000192	SEMA6A	yes	0.9184	10.8349	Ibr	24	0.0675213	8.66674	0.14	7.52e-01
ENSCAFG00000000192	SEMA6A	yes	0.9184	10.8349	Ibr	48	0.0309297	8.61847	0.41	2.74e-01
ENSCAFG00000000192	SEMA6A	yes	0.9184	10.8349	Ibr	72	0.181543	8.64753	1.36	3.29e-05
ENSCAFG00000000192	SEMA6A	yes	0.9184	10.8349	IbrAS	24	-0.0744937	8.29784	-0.40	1.98e-01
ENSCAFG00000000192	SEMA6A	yes	0.9184	10.8349	IbrAS	48	-0.0680831	8.32797	-0.12	7.52e-01
ENSCAFG00000000192	SEMA6A	yes	0.9184	10.8349	IbrAS	72	0.0493092	8.43334	1.05	2.48e-04
ENSCAFG00000000251	MAP3K5	no	0.652335	1.29357	AS	24	0.0790987	8.35286	-0.12	5.32e-01
ENSCAFG00000000251	MAP3K5	no	0.652335	1.29357	AS	48	0.0682871	8.30279	-0.06	8.14e-01
ENSCAFG00000000251	MAP3K5	no	0.652335	1.29357	AS	72	-0.0514329	8.26244	0.10	5.61e-01
ENSCAFG00000000251	MAP3K5	no	0.652335	1.29357	DMSO	24	0.106676	8.42368	NA	NA
ENSCAFG00000000251	MAP3K5	no	0.652335	1.29357	DMSO	48	0.0207123	8.33715	-0.15	5.54e-01
ENSCAFG00000000251	MAP3K5	no	0.652335	1.29357	DMSO	72	-0.349553	8.20743	-0.39	5.82e-03
ENSCAFG00000000251	MAP3K5	no	0.652335	1.29357	Ibr	24	0.0675213	8.37142	-0.09	5.96e-01
ENSCAFG00000000251	MAP3K5	no	0.652335	1.29357	Ibr	48	0.0309297	8.39717	0.10	5.52e-01
ENSCAFG00000000251	MAP3K5	no	0.652335	1.29357	Ibr	72	0.181543	8.35653	0.24	1.18e-01
ENSCAFG00000000251	MAP3K5	no	0.652335	1.29357	IbrAS	24	-0.0744937	8.22284	-0.35	2.48e-03
ENSCAFG00000000251	MAP3K5	no	0.652335	1.29357	IbrAS	48	-0.0680831	8.31778	-0.04	8.24e-01
ENSCAFG00000000251	MAP3K5	no	0.652335	1.29357	IbrAS	72	0.0493092	8.25805	0.08	5.69e-01
ENSCAFG00000000366	SASH1	no	0.703627	3.33089	AS	24	0.0790987	8.52381	0.21	3.23e-01
ENSCAFG00000000366	SASH1	no	0.703627	3.33089	AS	48	0.0682871	8.52129	0.27	1.90e-01
ENSCAFG00000000366	SASH1	no	0.703627	3.33089	AS	72	-0.0514329	8.40434	0.50	1.16e-03
ENSCAFG00000000366	SASH1	no	0.703627	3.33089	DMSO	24	0.106676	8.40065	NA	NA
ENSCAFG00000000366	SASH1	no	0.703627	3.33089	DMSO	48	0.0207123	8.36354	-0.06	8.40e-01
ENSCAFG00000000366	SASH1	no	0.703627	3.33089	DMSO	72	-0.349553	8.12534	-0.51	1.61e-04
ENSCAFG00000000366	SASH1	no	0.703627	3.33089	Ibr	24	0.0675213	8.68304	0.48	1.61e-03
ENSCAFG00000000366	SASH1	no	0.703627	3.33089	Ibr	48	0.0309297	8.63924	0.47	2.17e-03
ENSCAFG00000000366	SASH1	no	0.703627	3.33089	Ibr	72	0.181543	8.5668	0.72	5.59e-06
ENSCAFG00000000366	SASH1	no	0.703627	3.33089	IbrAS	24	-0.0744937	8.37403	-0.03	8.73e-01
ENSCAFG00000000366	SASH1	no	0.703627	3.33089	IbrAS	48	-0.0680831	8.30499	-0.10	5.80e-01
ENSCAFG00000000366	SASH1	no	0.703627	3.33089	IbrAS	72	0.0493092	8.30976	0.34	2.38e-02
ENSCAFG00000000380	MED23	no	0.601564	1.37622	AS	24	0.0790987	9.8333	-0.08	7.13e-01
ENSCAFG00000000380	MED23	no	0.601564	1.37622	AS	48	0.0682871	9.85427	0.12	5.12e-01
ENSCAFG00000000380	MED23	no	0.601564	1.37622	AS	72	-0.0514329	9.64749	-0.01	9.74e-01
ENSCAFG00000000380	MED23	no	0.601564	1.37622	DMSO	24	0.106676	9.8813	NA	NA
ENSCAFG00000000380	MED23	no	0.601564	1.37622	DMSO	48	0.0207123	9.77717	-0.17	2.62e-01
ENSCAFG00000000380	MED23	no	0.601564	1.37622	DMSO	72	-0.349553	9.64862	-0.39	8.27e-05
ENSCAFG00000000380	MED23	no	0.601564	1.37622	Ibr	24	0.0675213	9.7764	-0.17	2.37e-01
ENSCAFG00000000380	MED23	no	0.601564	1.37622	Ibr	48	0.0309297	9.77922	0.00	9.88e-01
ENSCAFG00000000380	MED23	no	0.601564	1.37622	Ibr	72	0.181543	9.80031	0.26	6.46e-02
ENSCAFG00000000380	MED23	no	0.601564	1.37622	IbrAS	24	-0.0744937	9.64938	-0.37	5.50e-04
ENSCAFG00000000380	MED23	no	0.601564	1.37622	IbrAS	48	-0.0680831	9.74265	-0.05	7.01e-01
ENSCAFG00000000380	MED23	no	0.601564	1.37622	IbrAS	72	0.0493092	9.78799	0.23	4.81e-02
ENSCAFG00000000387	LATS1	no	0.816927	6.99992	AS	24	0.0790987	8.75963	-0.08	8.43e-01
ENSCAFG00000000387	LATS1	no	0.816927	6.99992	AS	48	0.0682871	8.7777	0.12	7.44e-01
ENSCAFG00000000387	LATS1	no	0.816927	6.99992	AS	72	-0.0514329	8.72101	0.22	3.59e-01
ENSCAFG00000000387	LATS1	no	0.816927	6.99992	DMSO	24	0.106676	8.80641	NA	NA
ENSCAFG00000000387	LATS1	no	0.816927	6.99992	DMSO	48	0.0207123	8.70596	-0.17	3.86e-01
ENSCAFG00000000387	LATS1	no	0.816927	6.99992	DMSO	72	-0.349553	8.59389	-0.38	2.03e-03
ENSCAFG00000000387	LATS1	no	0.816927	6.99992	Ibr	24	0.0675213	8.75312	-0.09	7.56e-01
ENSCAFG00000000387	LATS1	no	0.816927	6.99992	Ibr	48	0.0309297	8.75037	0.09	7.56e-01
ENSCAFG00000000387	LATS1	no	0.816927	6.99992	Ibr	72	0.181543	8.9093	0.50	1.96e-02
ENSCAFG00000000387	LATS1	no	0.816927	6.99992	IbrAS	24	-0.0744937	8.57499	-0.37	4.20e-02
ENSCAFG00000000387	LATS1	no	0.816927	6.99992	IbrAS	48	-0.0680831	8.61176	-0.15	4.92e-01
ENSCAFG00000000387	LATS1	no	0.816927	6.99992	IbrAS	72	0.0493092	8.72892	0.24	2.30e-01
ENSCAFG00000000959	POLDIP3	no	0.813481	5.07567	AS	24	0.0790987	9.6885	-0.05	8.28e-01
ENSCAFG00000000959	POLDIP3	no	0.813481	5.07567	AS	48	0.0682871	9.65875	-0.09	6.63e-01
ENSCAFG00000000959	POLDIP3	no	0.813481	5.07567	AS	72	-0.0514329	9.5964	0.09	5.59e-01
ENSCAFG00000000959	POLDIP3	no	0.813481	5.07567	DMSO	24	0.106676	9.71896	NA	NA
ENSCAFG00000000959	POLDIP3	no	0.813481	5.07567	DMSO	48	0.0207123	9.71248	-0.01	9.76e-01
ENSCAFG00000000959	POLDIP3	no	0.813481	5.07567	DMSO	72	-0.349553	9.54304	-0.30	2.60e-03
ENSCAFG00000000959	POLDIP3	no	0.813481	5.07567	Ibr	24	0.0675213	9.70735	-0.02	9.33e-01
ENSCAFG00000000959	POLDIP3	no	0.813481	5.07567	Ibr	48	0.0309297	9.64521	-0.11	4.73e-01
ENSCAFG00000000959	POLDIP3	no	0.813481	5.07567	Ibr	72	0.181543	9.70397	0.27	4.13e-02
ENSCAFG00000000959	POLDIP3	no	0.813481	5.07567	IbrAS	24	-0.0744937	9.677	-0.06	6.58e-01
ENSCAFG00000000959	POLDIP3	no	0.813481	5.07567	IbrAS	48	-0.0680831	9.6401	-0.12	3.28e-01
ENSCAFG00000000959	POLDIP3	no	0.813481	5.07567	IbrAS	72	0.0493092	9.68358	0.23	3.59e-02
ENSCAFG00000001047	NCOA7	no	0.679702	2.00279	AS	24	0.0790987	9.64255	0.03	9.07e-01
ENSCAFG00000001047	NCOA7	no	0.679702	2.00279	AS	48	0.0682871	9.70661	0.19	2.56e-01
ENSCAFG00000001047	NCOA7	no	0.679702	2.00279	AS	72	-0.0514329	9.73626	0.32	6.04e-03
ENSCAFG00000001047	NCOA7	no	0.679702	2.00279	DMSO	24	0.106676	9.62596	NA	NA
ENSCAFG00000001047	NCOA7	no	0.679702	2.00279	DMSO	48	0.0207123	9.5953	-0.05	8.24e-01
ENSCAFG00000001047	NCOA7	no	0.679702	2.00279	DMSO	72	-0.349553	9.54061	-0.16	1.73e-01
ENSCAFG00000001047	NCOA7	no	0.679702	2.00279	Ibr	24	0.0675213	9.67983	0.09	5.75e-01
ENSCAFG00000001047	NCOA7	no	0.679702	2.00279	Ibr	48	0.0309297	9.75733	0.27	3.03e-02
ENSCAFG00000001047	NCOA7	no	0.679702	2.00279	Ibr	72	0.181543	9.79928	0.42	8.48e-04
ENSCAFG00000001047	NCOA7	no	0.679702	2.00279	IbrAS	24	-0.0744937	9.62196	0.00	9.99e-01
ENSCAFG00000001047	NCOA7	no	0.679702	2.00279	IbrAS	48	-0.0680831	9.65729	0.11	3.85e-01
ENSCAFG00000001047	NCOA7	no	0.679702	2.00279	IbrAS	72	0.0493092	9.71075	0.28	1.07e-02
ENSCAFG00000001070	WASHC5	no	0.82705	7.98883	AS	24	0.0790987	11.976	-0.14	1.67e-01
ENSCAFG00000001070	WASHC5	no	0.82705	7.98883	AS	48	0.0682871	11.9846	0.04	8.27e-01
ENSCAFG00000001070	WASHC5	no	0.82705	7.98883	AS	72	-0.0514329	11.9488	0.37	4.97e-07
ENSCAFG00000001070	WASHC5	no	0.82705	7.98883	DMSO	24	0.106676	12.0654	NA	NA
ENSCAFG00000001070	WASHC5	no	0.82705	7.98883	DMSO	48	0.0207123	11.9625	-0.16	1.06e-01
ENSCAFG00000001070	WASHC5	no	0.82705	7.98883	DMSO	72	-0.349553	11.7224	-0.57	7.60e-16
ENSCAFG00000001070	WASHC5	no	0.82705	7.98883	Ibr	24	0.0675213	11.9918	-0.12	2.12e-01
ENSCAFG00000001070	WASHC5	no	0.82705	7.98883	Ibr	48	0.0309297	11.9417	-0.03	7.84e-01
ENSCAFG00000001070	WASHC5	no	0.82705	7.98883	Ibr	72	0.181543	11.99	0.44	4.02e-08
ENSCAFG00000001070	WASHC5	no	0.82705	7.98883	IbrAS	24	-0.0744937	11.868	-0.31	7.72e-06
ENSCAFG00000001070	WASHC5	no	0.82705	7.98883	IbrAS	48	-0.0680831	11.8808	-0.13	8.91e-02
ENSCAFG00000001070	WASHC5	no	0.82705	7.98883	IbrAS	72	0.0493092	11.9477	0.37	1.55e-07
ENSCAFG00000001134	XPNPEP3	no	0.683883	2.79105	AS	24	0.0790987	7.69616	-0.29	2.38e-01
ENSCAFG00000001134	XPNPEP3	no	0.683883	2.79105	AS	48	0.0682871	7.73052	-0.23	4.16e-01
ENSCAFG00000001134	XPNPEP3	no	0.683883	2.79105	AS	72	-0.0514329	7.63007	-0.09	7.57e-01
ENSCAFG00000001134	XPNPEP3	no	0.683883	2.79105	DMSO	24	0.106676	7.86325	NA	NA
ENSCAFG00000001134	XPNPEP3	no	0.683883	2.79105	DMSO	48	0.0207123	7.85843	-0.01	9.79e-01
ENSCAFG00000001134	XPNPEP3	no	0.683883	2.79105	DMSO	72	-0.349553	7.67298	-0.35	3.44e-02
ENSCAFG00000001134	XPNPEP3	no	0.683883	2.79105	Ibr	24	0.0675213	7.71124	-0.26	2.27e-01
ENSCAFG00000001134	XPNPEP3	no	0.683883	2.79105	Ibr	48	0.0309297	7.7267	-0.22	3.18e-01
ENSCAFG00000001134	XPNPEP3	no	0.683883	2.79105	Ibr	72	0.181543	7.85592	0.28	2.07e-01
ENSCAFG00000001134	XPNPEP3	no	0.683883	2.79105	IbrAS	24	-0.0744937	7.60997	-0.43	1.16e-02
ENSCAFG00000001134	XPNPEP3	no	0.683883	2.79105	IbrAS	48	-0.0680831	7.70816	-0.27	1.48e-01
ENSCAFG00000001134	XPNPEP3	no	0.683883	2.79105	IbrAS	72	0.0493092	7.70231	0.05	8.36e-01
ENSCAFG00000001159	ZFAT	no	0.567338	0.805267	AS	24	0.0790987	7.51297	-0.03	9.24e-01
ENSCAFG00000001159	ZFAT	no	0.567338	0.805267	AS	48	0.0682871	7.50289	0.06	8.60e-01
ENSCAFG00000001159	ZFAT	no	0.567338	0.805267	AS	72	-0.0514329	7.39921	-0.13	5.77e-01
ENSCAFG00000001159	ZFAT	no	0.567338	0.805267	DMSO	24	0.106676	7.53274	NA	NA
ENSCAFG00000001159	ZFAT	no	0.567338	0.805267	DMSO	48	0.0207123	7.46761	-0.12	7.23e-01
ENSCAFG00000001159	ZFAT	no	0.567338	0.805267	DMSO	72	-0.349553	7.46987	-0.13	5.15e-01
ENSCAFG00000001159	ZFAT	no	0.567338	0.805267	Ibr	24	0.0675213	7.53478	0.00	9.94e-01
ENSCAFG00000001159	ZFAT	no	0.567338	0.805267	Ibr	48	0.0309297	7.58088	0.22	2.98e-01
ENSCAFG00000001159	ZFAT	no	0.567338	0.805267	Ibr	72	0.181543	7.63548	0.27	1.79e-01
ENSCAFG00000001159	ZFAT	no	0.567338	0.805267	IbrAS	24	-0.0744937	7.59222	0.12	4.92e-01
ENSCAFG00000001159	ZFAT	no	0.567338	0.805267	IbrAS	48	-0.0680831	7.5843	0.21	2.26e-01
ENSCAFG00000001159	ZFAT	no	0.567338	0.805267	IbrAS	72	0.0493092	7.56031	0.16	3.97e-01
ENSCAFG00000001343	FKBP5	no	0.627566	1.47205	AS	24	0.0790987	9.8683	-0.00	9.97e-01
ENSCAFG00000001343	FKBP5	no	0.627566	1.47205	AS	48	0.0682871	9.90513	0.11	4.82e-01
ENSCAFG00000001343	FKBP5	no	0.627566	1.47205	AS	72	-0.0514329	9.93142	0.42	8.83e-06
ENSCAFG00000001343	FKBP5	no	0.627566	1.47205	DMSO	24	0.106676	9.86917	NA	NA
ENSCAFG00000001343	FKBP5	no	0.627566	1.47205	DMSO	48	0.0207123	9.83766	-0.05	8.13e-01
ENSCAFG00000001343	FKBP5	no	0.627566	1.47205	DMSO	72	-0.349553	9.6802	-0.33	8.10e-04
ENSCAFG00000001343	FKBP5	no	0.627566	1.47205	Ibr	24	0.0675213	9.75858	-0.18	1.09e-01
ENSCAFG00000001343	FKBP5	no	0.627566	1.47205	Ibr	48	0.0309297	9.85382	0.03	8.67e-01
ENSCAFG00000001343	FKBP5	no	0.627566	1.47205	Ibr	72	0.181543	9.98413	0.49	2.06e-06
ENSCAFG00000001343	FKBP5	no	0.627566	1.47205	IbrAS	24	-0.0744937	9.75316	-0.19	4.19e-02
ENSCAFG00000001343	FKBP5	no	0.627566	1.47205	IbrAS	48	-0.0680831	9.83259	-0.00	9.84e-01
ENSCAFG00000001343	FKBP5	no	0.627566	1.47205	IbrAS	72	0.0493092	9.98501	0.50	9.13e-09
ENSCAFG00000001386	BRPF3	no	0.798992	4.3196	AS	24	0.0790987	7.02812	-0.03	9.41e-01
ENSCAFG00000001386	BRPF3	no	0.798992	4.3196	AS	48	0.0682871	7.04355	0.19	5.49e-01
ENSCAFG00000001386	BRPF3	no	0.798992	4.3196	AS	72	-0.0514329	6.88096	0.39	9.16e-02
ENSCAFG00000001386	BRPF3	no	0.798992	4.3196	DMSO	24	0.106676	7.04701	NA	NA
ENSCAFG00000001386	BRPF3	no	0.798992	4.3196	DMSO	48	0.0207123	6.93367	-0.21	5.91e-01
ENSCAFG00000001386	BRPF3	no	0.798992	4.3196	DMSO	72	-0.349553	6.68993	-0.73	5.97e-04
ENSCAFG00000001386	BRPF3	no	0.798992	4.3196	Ibr	24	0.0675213	7.00227	-0.07	8.08e-01
ENSCAFG00000001386	BRPF3	no	0.798992	4.3196	Ibr	48	0.0309297	6.96531	0.05	8.87e-01
ENSCAFG00000001386	BRPF3	no	0.798992	4.3196	Ibr	72	0.181543	6.95739	0.53	2.54e-02
ENSCAFG00000001386	BRPF3	no	0.798992	4.3196	IbrAS	24	-0.0744937	6.79032	-0.48	1.09e-02
ENSCAFG00000001386	BRPF3	no	0.798992	4.3196	IbrAS	48	-0.0680831	6.9588	0.04	8.84e-01
ENSCAFG00000001386	BRPF3	no	0.798992	4.3196	IbrAS	72	0.0493092	6.91394	0.45	2.50e-02
ENSCAFG00000001507	NRF1	no	0.569301	0.54559	AS	24	0.0790987	8.98632	0.17	1.73e-01
ENSCAFG00000001507	NRF1	no	0.569301	0.54559	AS	48	0.0682871	8.9223	0.00	9.92e-01
ENSCAFG00000001507	NRF1	no	0.569301	0.54559	AS	72	-0.0514329	8.82838	-0.00	9.92e-01
ENSCAFG00000001507	NRF1	no	0.569301	0.54559	DMSO	24	0.106676	8.88225	NA	NA
ENSCAFG00000001507	NRF1	no	0.569301	0.54559	DMSO	48	0.0207123	8.92038	0.06	8.14e-01
ENSCAFG00000001507	NRF1	no	0.569301	0.54559	DMSO	72	-0.349553	8.82878	-0.10	4.71e-01
ENSCAFG00000001507	NRF1	no	0.569301	0.54559	Ibr	24	0.0675213	8.89684	0.03	8.62e-01
ENSCAFG00000001507	NRF1	no	0.569301	0.54559	Ibr	48	0.0309297	8.83383	-0.15	2.17e-01
ENSCAFG00000001507	NRF1	no	0.569301	0.54559	Ibr	72	0.181543	8.84564	0.02	9.19e-01
ENSCAFG00000001507	NRF1	no	0.569301	0.54559	IbrAS	24	-0.0744937	8.856	-0.04	7.14e-01
ENSCAFG00000001507	NRF1	no	0.569301	0.54559	IbrAS	48	-0.0680831	8.84778	-0.12	2.32e-01
ENSCAFG00000001507	NRF1	no	0.569301	0.54559	IbrAS	72	0.0493092	8.89407	0.11	3.16e-01
ENSCAFG00000001550	FOXRED2	no	0.630984	0.90133	AS	24	0.0790987	7.50715	0.14	6.73e-01
ENSCAFG00000001550	FOXRED2	no	0.630984	0.90133	AS	48	0.0682871	7.49544	-0.13	7.14e-01
ENSCAFG00000001550	FOXRED2	no	0.630984	0.90133	AS	72	-0.0514329	7.52667	0.36	8.73e-02
ENSCAFG00000001550	FOXRED2	no	0.630984	0.90133	DMSO	24	0.106676	7.43041	NA	NA
ENSCAFG00000001550	FOXRED2	no	0.630984	0.90133	DMSO	48	0.0207123	7.56904	0.25	3.98e-01
ENSCAFG00000001550	FOXRED2	no	0.630984	0.90133	DMSO	72	-0.349553	7.32882	-0.21	3.28e-01
ENSCAFG00000001550	FOXRED2	no	0.630984	0.90133	Ibr	24	0.0675213	7.49579	0.13	6.43e-01
ENSCAFG00000001550	FOXRED2	no	0.630984	0.90133	Ibr	48	0.0309297	7.63262	0.11	6.80e-01
ENSCAFG00000001550	FOXRED2	no	0.630984	0.90133	Ibr	72	0.181543	7.87484	0.95	9.98e-07
ENSCAFG00000001550	FOXRED2	no	0.630984	0.90133	IbrAS	24	-0.0744937	7.37162	-0.10	6.49e-01
ENSCAFG00000001550	FOXRED2	no	0.630984	0.90133	IbrAS	48	-0.0680831	7.47858	-0.17	4.21e-01
ENSCAFG00000001550	FOXRED2	no	0.630984	0.90133	IbrAS	72	0.0493092	7.47595	0.28	1.53e-01
ENSCAFG00000001733	ZNF800	no	0.620444	2.35238	AS	24	0.0790987	7.91091	-0.02	9.71e-01
ENSCAFG00000001733	ZNF800	no	0.620444	2.35238	AS	48	0.0682871	7.92839	0.22	4.89e-01
ENSCAFG00000001733	ZNF800	no	0.620444	2.35238	AS	72	-0.0514329	7.77538	0.14	6.05e-01
ENSCAFG00000001733	ZNF800	no	0.620444	2.35238	DMSO	24	0.106676	7.92153	NA	NA
ENSCAFG00000001733	ZNF800	no	0.620444	2.35238	DMSO	48	0.0207123	7.80198	-0.21	4.07e-01
ENSCAFG00000001733	ZNF800	no	0.620444	2.35238	DMSO	72	-0.349553	7.69626	-0.41	8.95e-03
ENSCAFG00000001733	ZNF800	no	0.620444	2.35238	Ibr	24	0.0675213	7.90395	-0.03	9.26e-01
ENSCAFG00000001733	ZNF800	no	0.620444	2.35238	Ibr	48	0.0309297	7.83369	0.07	8.27e-01
ENSCAFG00000001733	ZNF800	no	0.620444	2.35238	Ibr	72	0.181543	7.78	0.10	7.48e-01
ENSCAFG00000001733	ZNF800	no	0.620444	2.35238	IbrAS	24	-0.0744937	7.7142	-0.35	6.91e-02
ENSCAFG00000001733	ZNF800	no	0.620444	2.35238	IbrAS	48	-0.0680831	7.65067	-0.27	2.02e-01
ENSCAFG00000001733	ZNF800	no	0.620444	2.35238	IbrAS	72	0.0493092	7.64252	-0.08	7.69e-01
ENSCAFG00000001771	WASL	no	0.503623	0.605371	AS	24	0.0790987	6.27547	0.16	6.93e-01
ENSCAFG00000001771	WASL	no	0.503623	0.605371	AS	48	0.0682871	6.26423	0.34	3.34e-01
ENSCAFG00000001771	WASL	no	0.503623	0.605371	AS	72	-0.0514329	6.11614	0.00	9.93e-01
ENSCAFG00000001771	WASL	no	0.503623	0.605371	DMSO	24	0.106676	6.19707	NA	NA
ENSCAFG00000001771	WASL	no	0.503623	0.605371	DMSO	48	0.0207123	6.10727	-0.20	7.04e-01
ENSCAFG00000001771	WASL	no	0.503623	0.605371	DMSO	72	-0.349553	6.11598	-0.20	5.26e-01
ENSCAFG00000001771	WASL	no	0.503623	0.605371	Ibr	24	0.0675213	6.36813	0.35	2.07e-01
ENSCAFG00000001771	WASL	no	0.503623	0.605371	Ibr	48	0.0309297	6.30094	0.42	1.30e-01
ENSCAFG00000001771	WASL	no	0.503623	0.605371	Ibr	72	0.181543	6.22397	0.17	6.26e-01
ENSCAFG00000001771	WASL	no	0.503623	0.605371	IbrAS	24	-0.0744937	6.15083	-0.09	7.34e-01
ENSCAFG00000001771	WASL	no	0.503623	0.605371	IbrAS	48	-0.0680831	6.1872	0.19	4.91e-01
ENSCAFG00000001771	WASL	no	0.503623	0.605371	IbrAS	72	0.0493092	6.21759	0.24	3.71e-01
ENSCAFG00000001788	PRDM4	no	0.79091	3.57408	AS	24	0.0790987	8.73575	0.01	9.69e-01
ENSCAFG00000001788	PRDM4	no	0.79091	3.57408	AS	48	0.0682871	8.7919	0.11	6.63e-01
ENSCAFG00000001788	PRDM4	no	0.79091	3.57408	AS	72	-0.0514329	8.74223	0.39	5.92e-03
ENSCAFG00000001788	PRDM4	no	0.79091	3.57408	DMSO	24	0.106676	8.72893	NA	NA
ENSCAFG00000001788	PRDM4	no	0.79091	3.57408	DMSO	48	0.0207123	8.72721	-0.01	9.89e-01
ENSCAFG00000001788	PRDM4	no	0.79091	3.57408	DMSO	72	-0.349553	8.51423	-0.39	2.37e-03
ENSCAFG00000001788	PRDM4	no	0.79091	3.57408	Ibr	24	0.0675213	8.6531	-0.13	5.05e-01
ENSCAFG00000001788	PRDM4	no	0.79091	3.57408	Ibr	48	0.0309297	8.75494	0.05	8.33e-01
ENSCAFG00000001788	PRDM4	no	0.79091	3.57408	Ibr	72	0.181543	8.77252	0.43	5.72e-03
ENSCAFG00000001788	PRDM4	no	0.79091	3.57408	IbrAS	24	-0.0744937	8.58396	-0.24	7.67e-02
ENSCAFG00000001788	PRDM4	no	0.79091	3.57408	IbrAS	48	-0.0680831	8.69228	-0.05	7.48e-01
ENSCAFG00000001788	PRDM4	no	0.79091	3.57408	IbrAS	72	0.0493092	8.69714	0.31	2.21e-02
ENSCAFG00000001848	NFX1	no	0.654172	1.86855	AS	24	0.0790987	9.69917	0.07	7.07e-01
ENSCAFG00000001848	NFX1	no	0.654172	1.86855	AS	48	0.0682871	9.72865	0.08	6.67e-01
ENSCAFG00000001848	NFX1	no	0.654172	1.86855	AS	72	-0.0514329	9.67331	0.12	3.59e-01
ENSCAFG00000001848	NFX1	no	0.654172	1.86855	DMSO	24	0.106676	9.6544	NA	NA
ENSCAFG00000001848	NFX1	no	0.654172	1.86855	DMSO	48	0.0207123	9.67842	0.04	8.90e-01
ENSCAFG00000001848	NFX1	no	0.654172	1.86855	DMSO	72	-0.349553	9.59506	-0.11	3.98e-01
ENSCAFG00000001848	NFX1	no	0.654172	1.86855	Ibr	24	0.0675213	9.77701	0.20	9.75e-02
ENSCAFG00000001848	NFX1	no	0.654172	1.86855	Ibr	48	0.0309297	9.83322	0.26	2.76e-02
ENSCAFG00000001848	NFX1	no	0.654172	1.86855	Ibr	72	0.181543	9.84353	0.38	1.38e-03
ENSCAFG00000001848	NFX1	no	0.654172	1.86855	IbrAS	24	-0.0744937	9.67531	0.04	7.64e-01
ENSCAFG00000001848	NFX1	no	0.654172	1.86855	IbrAS	48	-0.0680831	9.75162	0.12	2.74e-01
ENSCAFG00000001848	NFX1	no	0.654172	1.86855	IbrAS	72	0.0493092	9.80568	0.34	6.88e-04
ENSCAFG00000001944	TXNRD1	no	0.462503	0.616808	AS	24	0.0790987	12.0724	0.05	6.91e-01
ENSCAFG00000001944	TXNRD1	no	0.462503	0.616808	AS	48	0.0682871	12.0717	0.45	1.66e-13
ENSCAFG00000001944	TXNRD1	no	0.462503	0.616808	AS	72	-0.0514329	11.8717	0.45	3.37e-13
ENSCAFG00000001944	TXNRD1	no	0.462503	0.616808	DMSO	24	0.106676	12.0417	NA	NA
ENSCAFG00000001944	TXNRD1	no	0.462503	0.616808	DMSO	48	0.0207123	11.7863	-0.41	2.37e-07
ENSCAFG00000001944	TXNRD1	no	0.462503	0.616808	DMSO	72	-0.349553	11.598	-0.74	1.02e-24
ENSCAFG00000001944	TXNRD1	no	0.462503	0.616808	Ibr	24	0.0675213	11.8151	-0.36	1.24e-08
ENSCAFG00000001944	TXNRD1	no	0.462503	0.616808	Ibr	48	0.0309297	11.7974	0.02	8.65e-01
ENSCAFG00000001944	TXNRD1	no	0.462503	0.616808	Ibr	72	0.181543	11.7262	0.21	6.46e-03
ENSCAFG00000001944	TXNRD1	no	0.462503	0.616808	IbrAS	24	-0.0744937	11.7284	-0.50	1.12e-17
ENSCAFG00000001944	TXNRD1	no	0.462503	0.616808	IbrAS	48	-0.0680831	11.9188	0.22	5.63e-04
ENSCAFG00000001944	TXNRD1	no	0.462503	0.616808	IbrAS	72	0.0493092	12.0356	0.71	7.67e-34
ENSCAFG00000001957	DOCK8	no	0.801849	8.73891	AS	24	0.0790987	11.7827	-0.03	9.36e-01
ENSCAFG00000001957	DOCK8	no	0.801849	8.73891	AS	48	0.0682871	11.7568	0.02	9.57e-01
ENSCAFG00000001957	DOCK8	no	0.801849	8.73891	AS	72	-0.0514329	11.6782	0.23	2.33e-01
ENSCAFG00000001957	DOCK8	no	0.801849	8.73891	DMSO	24	0.106676	11.8005	NA	NA
ENSCAFG00000001957	DOCK8	no	0.801849	8.73891	DMSO	48	0.0207123	11.7425	-0.10	6.05e-01
ENSCAFG00000001957	DOCK8	no	0.801849	8.73891	DMSO	72	-0.349553	11.5396	-0.45	3.87e-06
ENSCAFG00000001957	DOCK8	no	0.801849	8.73891	Ibr	24	0.0675213	11.8823	0.13	5.37e-01
ENSCAFG00000001957	DOCK8	no	0.801849	8.73891	Ibr	48	0.0309297	11.8059	0.11	6.24e-01
ENSCAFG00000001957	DOCK8	no	0.801849	8.73891	Ibr	72	0.181543	11.9466	0.67	9.82e-05
ENSCAFG00000001957	DOCK8	no	0.801849	8.73891	IbrAS	24	-0.0744937	11.8544	0.11	5.33e-01
ENSCAFG00000001957	DOCK8	no	0.801849	8.73891	IbrAS	48	-0.0680831	11.8857	0.23	1.65e-01
ENSCAFG00000001957	DOCK8	no	0.801849	8.73891	IbrAS	72	0.0493092	11.8787	0.55	2.03e-04
ENSCAFG00000002106		no	0.760244	3.04783	AS	24	0.0790987	6.08051	-0.25	5.88e-01
ENSCAFG00000002106		no	0.760244	3.04783	AS	48	0.0682871	6.23006	0.15	7.93e-01
ENSCAFG00000002106		no	0.760244	3.04783	AS	72	-0.0514329	6.03	0.20	6.11e-01
ENSCAFG00000002106		no	0.760244	3.04783	DMSO	24	0.106676	6.19979	NA	NA
ENSCAFG00000002106		no	0.760244	3.04783	DMSO	48	0.0207123	6.15378	-0.09	8.77e-01
ENSCAFG00000002106		no	0.760244	3.04783	DMSO	72	-0.349553	5.94407	-0.58	2.84e-02
ENSCAFG00000002106		no	0.760244	3.04783	Ibr	24	0.0675213	6.08574	-0.25	5.14e-01
ENSCAFG00000002106		no	0.760244	3.04783	Ibr	48	0.0309297	6.10338	-0.09	8.33e-01
ENSCAFG00000002106		no	0.760244	3.04783	Ibr	72	0.181543	6.2514	0.66	4.52e-02
ENSCAFG00000002106		no	0.760244	3.04783	IbrAS	24	-0.0744937	6.04304	-0.29	3.10e-01
ENSCAFG00000002106		no	0.760244	3.04783	IbrAS	48	-0.0680831	5.94052	-0.49	9.12e-02
ENSCAFG00000002106		no	0.760244	3.04783	IbrAS	72	0.0493092	6.12945	0.43	1.40e-01
ENSCAFG00000002112	TGFBRAP1	no	0.79669	4.20319	AS	24	0.0790987	8.173	0.02	9.70e-01
ENSCAFG00000002112	TGFBRAP1	no	0.79669	4.20319	AS	48	0.0682871	8.10436	-0.05	9.06e-01
ENSCAFG00000002112	TGFBRAP1	no	0.79669	4.20319	AS	72	-0.0514329	8.05914	0.14	6.01e-01
ENSCAFG00000002112	TGFBRAP1	no	0.79669	4.20319	DMSO	24	0.106676	8.16883	NA	NA
ENSCAFG00000002112	TGFBRAP1	no	0.79669	4.20319	DMSO	48	0.0207123	8.13271	-0.06	8.59e-01
ENSCAFG00000002112	TGFBRAP1	no	0.79669	4.20319	DMSO	72	-0.349553	7.9861	-0.33	3.43e-02
ENSCAFG00000002112	TGFBRAP1	no	0.79669	4.20319	Ibr	24	0.0675213	8.15831	-0.01	9.65e-01
ENSCAFG00000002112	TGFBRAP1	no	0.79669	4.20319	Ibr	48	0.0309297	8.02702	-0.17	5.20e-01
ENSCAFG00000002112	TGFBRAP1	no	0.79669	4.20319	Ibr	72	0.181543	8.20319	0.39	9.03e-02
ENSCAFG00000002112	TGFBRAP1	no	0.79669	4.20319	IbrAS	24	-0.0744937	8.0114	-0.25	1.86e-01
ENSCAFG00000002112	TGFBRAP1	no	0.79669	4.20319	IbrAS	48	-0.0680831	8.13038	-0.00	9.90e-01
ENSCAFG00000002112	TGFBRAP1	no	0.79669	4.20319	IbrAS	72	0.0493092	8.15709	0.30	1.29e-01
ENSCAFG00000002206	TBC1D8	no	0.666739	2.05759	AS	24	0.0790987	7.8232	-0.01	9.86e-01
ENSCAFG00000002206	TBC1D8	no	0.666739	2.05759	AS	48	0.0682871	7.7894	0.25	3.13e-01
ENSCAFG00000002206	TBC1D8	no	0.666739	2.05759	AS	72	-0.0514329	7.72943	0.29	1.33e-01
ENSCAFG00000002206	TBC1D8	no	0.666739	2.05759	DMSO	24	0.106676	7.82947	NA	NA
ENSCAFG00000002206	TBC1D8	no	0.666739	2.05759	DMSO	48	0.0207123	7.64557	-0.32	1.61e-01
ENSCAFG00000002206	TBC1D8	no	0.666739	2.05759	DMSO	72	-0.349553	7.57122	-0.48	4.27e-03
ENSCAFG00000002206	TBC1D8	no	0.666739	2.05759	Ibr	24	0.0675213	7.736	-0.16	4.61e-01
ENSCAFG00000002206	TBC1D8	no	0.666739	2.05759	Ibr	48	0.0309297	7.69187	0.08	7.41e-01
ENSCAFG00000002206	TBC1D8	no	0.666739	2.05759	Ibr	72	0.181543	7.71294	0.23	2.89e-01
ENSCAFG00000002206	TBC1D8	no	0.666739	2.05759	IbrAS	24	-0.0744937	7.53793	-0.51	8.97e-04
ENSCAFG00000002206	TBC1D8	no	0.666739	2.05759	IbrAS	48	-0.0680831	7.58385	-0.12	5.54e-01
ENSCAFG00000002206	TBC1D8	no	0.666739	2.05759	IbrAS	72	0.0493092	7.66298	0.16	4.03e-01
ENSCAFG00000002214	TRAM2	no	0.715275	3.76405	AS	24	0.0790987	8.70428	-0.13	6.64e-01
ENSCAFG00000002214	TRAM2	no	0.715275	3.76405	AS	48	0.0682871	8.743	0.15	5.87e-01
ENSCAFG00000002214	TRAM2	no	0.715275	3.76405	AS	72	-0.0514329	8.60435	0.75	4.90e-06
ENSCAFG00000002214	TRAM2	no	0.715275	3.76405	DMSO	24	0.106676	8.78124	NA	NA
ENSCAFG00000002214	TRAM2	no	0.715275	3.76405	DMSO	48	0.0207123	8.64856	-0.22	2.67e-01
ENSCAFG00000002214	TRAM2	no	0.715275	3.76405	DMSO	72	-0.349553	8.18629	-1.05	6.69e-16
ENSCAFG00000002214	TRAM2	no	0.715275	3.76405	Ibr	24	0.0675213	8.51451	-0.44	1.31e-02
ENSCAFG00000002214	TRAM2	no	0.715275	3.76405	Ibr	48	0.0309297	8.5691	-0.13	5.69e-01
ENSCAFG00000002214	TRAM2	no	0.715275	3.76405	Ibr	72	0.181543	8.6944	0.92	2.12e-07
ENSCAFG00000002214	TRAM2	no	0.715275	3.76405	IbrAS	24	-0.0744937	8.34888	-0.71	1.82e-06
ENSCAFG00000002214	TRAM2	no	0.715275	3.76405	IbrAS	48	-0.0680831	8.4735	-0.30	6.73e-02
ENSCAFG00000002214	TRAM2	no	0.715275	3.76405	IbrAS	72	0.0493092	8.71843	0.93	1.07e-09
ENSCAFG00000002253	PHF2	no	0.796671	3.94516	AS	24	0.0790987	10.1316	0.07	7.70e-01
ENSCAFG00000002253	PHF2	no	0.796671	3.94516	AS	48	0.0682871	10.1376	0.05	8.51e-01
ENSCAFG00000002253	PHF2	no	0.796671	3.94516	AS	72	-0.0514329	10.0578	0.18	2.73e-01
ENSCAFG00000002253	PHF2	no	0.796671	3.94516	DMSO	24	0.106676	10.086	NA	NA
ENSCAFG00000002253	PHF2	no	0.796671	3.94516	DMSO	48	0.0207123	10.1026	0.03	9.30e-01
ENSCAFG00000002253	PHF2	no	0.796671	3.94516	DMSO	72	-0.349553	9.95273	-0.24	5.51e-02
ENSCAFG00000002253	PHF2	no	0.796671	3.94516	Ibr	24	0.0675213	10.1346	0.08	6.73e-01
ENSCAFG00000002253	PHF2	no	0.796671	3.94516	Ibr	48	0.0309297	10.0707	-0.06	7.73e-01
ENSCAFG00000002253	PHF2	no	0.796671	3.94516	Ibr	72	0.181543	10.1758	0.36	1.78e-02
ENSCAFG00000002253	PHF2	no	0.796671	3.94516	IbrAS	24	-0.0744937	10.0796	-0.01	9.67e-01
ENSCAFG00000002253	PHF2	no	0.796671	3.94516	IbrAS	48	-0.0680831	10.0923	-0.02	9.07e-01
ENSCAFG00000002253	PHF2	no	0.796671	3.94516	IbrAS	72	0.0493092	10.1634	0.35	6.58e-03
ENSCAFG00000002261	FAM120A	no	0.862126	8.58898	AS	24	0.0790987	11.7039	-0.06	7.58e-01
ENSCAFG00000002261	FAM120A	no	0.862126	8.58898	AS	48	0.0682871	11.6048	0.00	9.87e-01
ENSCAFG00000002261	FAM120A	no	0.862126	8.58898	AS	72	-0.0514329	11.5337	0.26	1.50e-02
ENSCAFG00000002261	FAM120A	no	0.862126	8.58898	DMSO	24	0.106676	11.7427	NA	NA
ENSCAFG00000002261	FAM120A	no	0.862126	8.58898	DMSO	48	0.0207123	11.601	-0.23	3.67e-02
ENSCAFG00000002261	FAM120A	no	0.862126	8.58898	DMSO	72	-0.349553	11.3731	-0.61	3.06e-14
ENSCAFG00000002261	FAM120A	no	0.862126	8.58898	Ibr	24	0.0675213	11.6609	-0.13	3.30e-01
ENSCAFG00000002261	FAM120A	no	0.862126	8.58898	Ibr	48	0.0309297	11.5952	-0.01	9.50e-01
ENSCAFG00000002261	FAM120A	no	0.862126	8.58898	Ibr	72	0.181543	11.6172	0.39	4.88e-04
ENSCAFG00000002261	FAM120A	no	0.862126	8.58898	IbrAS	24	-0.0744937	11.5431	-0.31	8.78e-04
ENSCAFG00000002261	FAM120A	no	0.862126	8.58898	IbrAS	48	-0.0680831	11.5066	-0.15	1.41e-01
ENSCAFG00000002261	FAM120A	no	0.862126	8.58898	IbrAS	72	0.0493092	11.621	0.40	1.73e-05
ENSCAFG00000002289	BICD2	no	0.715276	2.93066	AS	24	0.0790987	9.77109	-0.16	4.37e-01
ENSCAFG00000002289	BICD2	no	0.715276	2.93066	AS	48	0.0682871	9.79655	-0.10	6.86e-01
ENSCAFG00000002289	BICD2	no	0.715276	2.93066	AS	72	-0.0514329	9.85143	0.27	6.46e-02
ENSCAFG00000002289	BICD2	no	0.715276	2.93066	DMSO	24	0.106676	9.86807	NA	NA
ENSCAFG00000002289	BICD2	no	0.715276	2.93066	DMSO	48	0.0207123	9.85326	-0.02	9.48e-01
ENSCAFG00000002289	BICD2	no	0.715276	2.93066	DMSO	72	-0.349553	9.68527	-0.32	1.34e-02
ENSCAFG00000002289	BICD2	no	0.715276	2.93066	Ibr	24	0.0675213	9.78818	-0.13	4.77e-01
ENSCAFG00000002289	BICD2	no	0.715276	2.93066	Ibr	48	0.0309297	9.79166	-0.11	5.66e-01
ENSCAFG00000002289	BICD2	no	0.715276	2.93066	Ibr	72	0.181543	9.95483	0.43	3.52e-03
ENSCAFG00000002289	BICD2	no	0.715276	2.93066	IbrAS	24	-0.0744937	9.83452	-0.05	7.70e-01
ENSCAFG00000002289	BICD2	no	0.715276	2.93066	IbrAS	48	-0.0680831	9.76281	-0.16	2.71e-01
ENSCAFG00000002289	BICD2	no	0.715276	2.93066	IbrAS	72	0.0493092	9.88991	0.34	8.93e-03
ENSCAFG00000002439	TSTD2	no	0.599804	1.26372	AS	24	0.0790987	9.13172	0.06	7.94e-01
ENSCAFG00000002439	TSTD2	no	0.599804	1.26372	AS	48	0.0682871	9.16254	0.15	4.61e-01
ENSCAFG00000002439	TSTD2	no	0.599804	1.26372	AS	72	-0.0514329	9.07516	0.07	7.14e-01
ENSCAFG00000002439	TSTD2	no	0.599804	1.26372	DMSO	24	0.106676	9.0948	NA	NA
ENSCAFG00000002439	TSTD2	no	0.599804	1.26372	DMSO	48	0.0207123	9.07581	-0.03	9.11e-01
ENSCAFG00000002439	TSTD2	no	0.599804	1.26372	DMSO	72	-0.349553	9.03554	-0.11	3.88e-01
ENSCAFG00000002439	TSTD2	no	0.599804	1.26372	Ibr	24	0.0675213	9.11192	0.03	8.96e-01
ENSCAFG00000002439	TSTD2	no	0.599804	1.26372	Ibr	48	0.0309297	9.19313	0.20	1.71e-01
ENSCAFG00000002439	TSTD2	no	0.599804	1.26372	Ibr	72	0.181543	9.10807	0.12	4.67e-01
ENSCAFG00000002439	TSTD2	no	0.599804	1.26372	IbrAS	24	-0.0744937	9.03423	-0.10	4.77e-01
ENSCAFG00000002439	TSTD2	no	0.599804	1.26372	IbrAS	48	-0.0680831	9.04641	-0.05	7.67e-01
ENSCAFG00000002439	TSTD2	no	0.599804	1.26372	IbrAS	72	0.0493092	9.06176	0.04	7.90e-01
ENSCAFG00000002463	THADA	no	0.855853	6.52263	AS	24	0.0790987	9.31608	-0.13	6.26e-01
ENSCAFG00000002463	THADA	no	0.855853	6.52263	AS	48	0.0682871	9.29915	0.22	3.87e-01
ENSCAFG00000002463	THADA	no	0.855853	6.52263	AS	72	-0.0514329	9.10347	0.35	5.31e-02
ENSCAFG00000002463	THADA	no	0.855853	6.52263	DMSO	24	0.106676	9.4002	NA	NA
ENSCAFG00000002463	THADA	no	0.855853	6.52263	DMSO	48	0.0207123	9.16835	-0.38	3.14e-03
ENSCAFG00000002463	THADA	no	0.855853	6.52263	DMSO	72	-0.349553	8.90606	-0.85	1.95e-15
ENSCAFG00000002463	THADA	no	0.855853	6.52263	Ibr	24	0.0675213	9.25668	-0.23	2.52e-01
ENSCAFG00000002463	THADA	no	0.855853	6.52263	Ibr	48	0.0309297	9.22972	0.13	5.82e-01
ENSCAFG00000002463	THADA	no	0.855853	6.52263	Ibr	72	0.181543	9.26273	0.58	1.48e-03
ENSCAFG00000002463	THADA	no	0.855853	6.52263	IbrAS	24	-0.0744937	9.18249	-0.35	2.39e-02
ENSCAFG00000002463	THADA	no	0.855853	6.52263	IbrAS	48	-0.0680831	9.19321	0.05	7.93e-01
ENSCAFG00000002463	THADA	no	0.855853	6.52263	IbrAS	72	0.0493092	9.21614	0.53	5.72e-04
ENSCAFG00000002607	RNF20	no	0.617113	1.1752	AS	24	0.0790987	10.9996	0.03	8.44e-01
ENSCAFG00000002607	RNF20	no	0.617113	1.1752	AS	48	0.0682871	10.991	-0.02	9.12e-01
ENSCAFG00000002607	RNF20	no	0.617113	1.1752	AS	72	-0.0514329	11.0348	0.25	2.68e-03
ENSCAFG00000002607	RNF20	no	0.617113	1.1752	DMSO	24	0.106676	10.9801	NA	NA
ENSCAFG00000002607	RNF20	no	0.617113	1.1752	DMSO	48	0.0207123	11.0032	0.04	8.57e-01
ENSCAFG00000002607	RNF20	no	0.617113	1.1752	DMSO	72	-0.349553	10.8841	-0.17	5.37e-02
ENSCAFG00000002607	RNF20	no	0.617113	1.1752	Ibr	24	0.0675213	11.0122	0.05	6.51e-01
ENSCAFG00000002607	RNF20	no	0.617113	1.1752	Ibr	48	0.0309297	11.0151	0.02	8.82e-01
ENSCAFG00000002607	RNF20	no	0.617113	1.1752	Ibr	72	0.181543	11.0925	0.33	1.71e-04
ENSCAFG00000002607	RNF20	no	0.617113	1.1752	IbrAS	24	-0.0744937	11.0583	0.13	1.03e-01
ENSCAFG00000002607	RNF20	no	0.617113	1.1752	IbrAS	48	-0.0680831	10.9424	-0.10	2.44e-01
ENSCAFG00000002607	RNF20	no	0.617113	1.1752	IbrAS	72	0.0493092	11.0018	0.19	1.43e-02
ENSCAFG00000002939	SLC4A4	no	0.731258	3.99516	AS	24	0.0790987	9.76299	0.21	7.06e-01
ENSCAFG00000002939	SLC4A4	no	0.731258	3.99516	AS	48	0.0682871	9.80414	0.36	4.48e-01
ENSCAFG00000002939	SLC4A4	no	0.731258	3.99516	AS	72	-0.0514329	9.65532	0.60	7.09e-02
ENSCAFG00000002939	SLC4A4	no	0.731258	3.99516	DMSO	24	0.106676	9.63296	NA	NA
ENSCAFG00000002939	SLC4A4	no	0.731258	3.99516	DMSO	48	0.0207123	9.58142	-0.09	6.81e-01
ENSCAFG00000002939	SLC4A4	no	0.731258	3.99516	DMSO	72	-0.349553	9.30821	-0.57	4.11e-08
ENSCAFG00000002939	SLC4A4	no	0.731258	3.99516	Ibr	24	0.0675213	9.93037	0.48	1.81e-01
ENSCAFG00000002939	SLC4A4	no	0.731258	3.99516	Ibr	48	0.0309297	9.97688	0.66	4.45e-02
ENSCAFG00000002939	SLC4A4	no	0.731258	3.99516	Ibr	72	0.181543	10.0726	1.23	1.28e-04
ENSCAFG00000002939	SLC4A4	no	0.731258	3.99516	IbrAS	24	-0.0744937	9.5394	-0.11	7.61e-01
ENSCAFG00000002939	SLC4A4	no	0.731258	3.99516	IbrAS	48	-0.0680831	9.3544	-0.38	2.21e-01
ENSCAFG00000002939	SLC4A4	no	0.731258	3.99516	IbrAS	72	0.0493092	9.4041	0.22	5.23e-01
ENSCAFG00000002998	ANKRD17	no	0.804056	4.99703	AS	24	0.0790987	11.4189	-0.14	4.63e-01
ENSCAFG00000002998	ANKRD17	no	0.804056	4.99703	AS	48	0.0682871	11.46	-0.01	9.74e-01
ENSCAFG00000002998	ANKRD17	no	0.804056	4.99703	AS	72	-0.0514329	11.3521	0.07	7.12e-01
ENSCAFG00000002998	ANKRD17	no	0.804056	4.99703	DMSO	24	0.106676	11.509	NA	NA
ENSCAFG00000002998	ANKRD17	no	0.804056	4.99703	DMSO	48	0.0207123	11.4671	-0.07	6.95e-01
ENSCAFG00000002998	ANKRD17	no	0.804056	4.99703	DMSO	72	-0.349553	11.3088	-0.34	6.29e-05
ENSCAFG00000002998	ANKRD17	no	0.804056	4.99703	Ibr	24	0.0675213	11.4543	-0.09	6.34e-01
ENSCAFG00000002998	ANKRD17	no	0.804056	4.99703	Ibr	48	0.0309297	11.4825	0.04	8.60e-01
ENSCAFG00000002998	ANKRD17	no	0.804056	4.99703	Ibr	72	0.181543	11.5219	0.33	2.41e-02
ENSCAFG00000002998	ANKRD17	no	0.804056	4.99703	IbrAS	24	-0.0744937	11.4082	-0.16	2.26e-01
ENSCAFG00000002998	ANKRD17	no	0.804056	4.99703	IbrAS	48	-0.0680831	11.5075	0.07	6.50e-01
ENSCAFG00000002998	ANKRD17	no	0.804056	4.99703	IbrAS	72	0.0493092	11.5142	0.33	6.42e-03
ENSCAFG00000003389	THRAP3	yes	0.929284	13.6459	AS	24	0.0790987	12.2804	-0.05	8.34e-01
ENSCAFG00000003389	THRAP3	yes	0.929284	13.6459	AS	48	0.0682871	12.2806	0.12	5.26e-01
ENSCAFG00000003389	THRAP3	yes	0.929284	13.6459	AS	72	-0.0514329	12.1431	0.36	2.10e-03
ENSCAFG00000003389	THRAP3	yes	0.929284	13.6459	DMSO	24	0.106676	12.3113	NA	NA
ENSCAFG00000003389	THRAP3	yes	0.929284	13.6459	DMSO	48	0.0207123	12.2043	-0.17	1.66e-01
ENSCAFG00000003389	THRAP3	yes	0.929284	13.6459	DMSO	72	-0.349553	11.9265	-0.64	5.11e-15
ENSCAFG00000003389	THRAP3	yes	0.929284	13.6459	Ibr	24	0.0675213	12.2376	-0.11	4.58e-01
ENSCAFG00000003389	THRAP3	yes	0.929284	13.6459	Ibr	48	0.0309297	12.2397	0.06	7.39e-01
ENSCAFG00000003389	THRAP3	yes	0.929284	13.6459	Ibr	72	0.181543	12.3109	0.62	2.16e-07
ENSCAFG00000003389	THRAP3	yes	0.929284	13.6459	IbrAS	24	-0.0744937	12.1035	-0.32	2.44e-03
ENSCAFG00000003389	THRAP3	yes	0.929284	13.6459	IbrAS	48	-0.0680831	12.1228	-0.13	2.75e-01
ENSCAFG00000003389	THRAP3	yes	0.929284	13.6459	IbrAS	72	0.0493092	12.2497	0.53	3.54e-07
ENSCAFG00000003596	ZMYM1	no	0.510629	1.14244	AS	24	0.0790987	9.3165	0.22	5.21e-01
ENSCAFG00000003596	ZMYM1	no	0.510629	1.14244	AS	48	0.0682871	9.26313	0.56	3.31e-02
ENSCAFG00000003596	ZMYM1	no	0.510629	1.14244	AS	72	-0.0514329	9.03084	-0.07	8.39e-01
ENSCAFG00000003596	ZMYM1	no	0.510629	1.14244	DMSO	24	0.106676	9.1827	NA	NA
ENSCAFG00000003596	ZMYM1	no	0.510629	1.14244	DMSO	48	0.0207123	8.93114	-0.43	1.01e-03
ENSCAFG00000003596	ZMYM1	no	0.510629	1.14244	DMSO	72	-0.349553	9.07246	-0.20	1.03e-01
ENSCAFG00000003596	ZMYM1	no	0.510629	1.14244	Ibr	24	0.0675213	9.26903	0.14	6.52e-01
ENSCAFG00000003596	ZMYM1	no	0.510629	1.14244	Ibr	48	0.0309297	9.26047	0.56	1.55e-02
ENSCAFG00000003596	ZMYM1	no	0.510629	1.14244	Ibr	72	0.181543	9.13878	0.06	8.66e-01
ENSCAFG00000003596	ZMYM1	no	0.510629	1.14244	IbrAS	24	-0.0744937	8.99601	-0.29	1.79e-01
ENSCAFG00000003596	ZMYM1	no	0.510629	1.14244	IbrAS	48	-0.0680831	9.07248	0.25	2.80e-01
ENSCAFG00000003596	ZMYM1	no	0.510629	1.14244	IbrAS	72	0.0493092	9.12508	0.13	5.97e-01
ENSCAFG00000003608	CNTRL	no	0.621712	1.1235	AS	24	0.0790987	12.1811	0.01	9.67e-01
ENSCAFG00000003608	CNTRL	no	0.621712	1.1235	AS	48	0.0682871	12.1156	0.03	8.82e-01
ENSCAFG00000003608	CNTRL	no	0.621712	1.1235	AS	72	-0.0514329	12.1527	0.17	1.05e-01
ENSCAFG00000003608	CNTRL	no	0.621712	1.1235	DMSO	24	0.106676	12.1755	NA	NA
ENSCAFG00000003608	CNTRL	no	0.621712	1.1235	DMSO	48	0.0207123	12.0968	-0.13	3.46e-01
ENSCAFG00000003608	CNTRL	no	0.621712	1.1235	DMSO	72	-0.349553	12.0426	-0.23	8.56e-03
ENSCAFG00000003608	CNTRL	no	0.621712	1.1235	Ibr	24	0.0675213	12.1575	-0.03	8.62e-01
ENSCAFG00000003608	CNTRL	no	0.621712	1.1235	Ibr	48	0.0309297	12.1153	0.03	8.42e-01
ENSCAFG00000003608	CNTRL	no	0.621712	1.1235	Ibr	72	0.181543	12.1939	0.21	6.46e-02
ENSCAFG00000003608	CNTRL	no	0.621712	1.1235	IbrAS	24	-0.0744937	12.1215	-0.09	3.95e-01
ENSCAFG00000003608	CNTRL	no	0.621712	1.1235	IbrAS	48	-0.0680831	12.0186	-0.13	1.94e-01
ENSCAFG00000003608	CNTRL	no	0.621712	1.1235	IbrAS	72	0.0493092	12.0522	0.01	9.14e-01
ENSCAFG00000003907	BRAF	no	0.664536	1.93851	AS	24	0.0790987	7.97554	-0.05	8.92e-01
ENSCAFG00000003907	BRAF	no	0.664536	1.93851	AS	48	0.0682871	8.05528	0.13	6.79e-01
ENSCAFG00000003907	BRAF	no	0.664536	1.93851	AS	72	-0.0514329	7.93164	0.09	7.18e-01
ENSCAFG00000003907	BRAF	no	0.664536	1.93851	DMSO	24	0.106676	8.00761	NA	NA
ENSCAFG00000003907	BRAF	no	0.664536	1.93851	DMSO	48	0.0207123	7.9847	-0.04	9.14e-01
ENSCAFG00000003907	BRAF	no	0.664536	1.93851	DMSO	72	-0.349553	7.8767	-0.24	1.32e-01
ENSCAFG00000003907	BRAF	no	0.664536	1.93851	Ibr	24	0.0675213	7.98244	-0.04	8.87e-01
ENSCAFG00000003907	BRAF	no	0.664536	1.93851	Ibr	48	0.0309297	7.99857	0.02	9.31e-01
ENSCAFG00000003907	BRAF	no	0.664536	1.93851	Ibr	72	0.181543	7.94886	0.08	7.51e-01
ENSCAFG00000003907	BRAF	no	0.664536	1.93851	IbrAS	24	-0.0744937	7.83804	-0.29	8.30e-02
ENSCAFG00000003907	BRAF	no	0.664536	1.93851	IbrAS	48	-0.0680831	7.96815	-0.02	9.22e-01
ENSCAFG00000003907	BRAF	no	0.664536	1.93851	IbrAS	72	0.0493092	7.98029	0.17	3.46e-01
ENSCAFG00000003989	PLXNA1	no	0.776975	6.66479	AS	24	0.0790987	9.64973	-0.26	5.72e-01
ENSCAFG00000003989	PLXNA1	no	0.776975	6.66479	AS	48	0.0682871	9.64324	0.05	9.37e-01
ENSCAFG00000003989	PLXNA1	no	0.776975	6.66479	AS	72	-0.0514329	9.36372	0.42	2.17e-01
ENSCAFG00000003989	PLXNA1	no	0.776975	6.66479	DMSO	24	0.106676	9.81523	NA	NA
ENSCAFG00000003989	PLXNA1	no	0.776975	6.66479	DMSO	48	0.0207123	9.60553	-0.34	4.59e-01
ENSCAFG00000003989	PLXNA1	no	0.776975	6.66479	DMSO	72	-0.349553	9.11371	-1.19	6.36e-06
ENSCAFG00000003989	PLXNA1	no	0.776975	6.66479	Ibr	24	0.0675213	9.60958	-0.32	3.75e-01
ENSCAFG00000003989	PLXNA1	no	0.776975	6.66479	Ibr	48	0.0309297	9.54286	-0.11	7.96e-01
ENSCAFG00000003989	PLXNA1	no	0.776975	6.66479	Ibr	72	0.181543	9.62762	0.87	6.30e-03
ENSCAFG00000003989	PLXNA1	no	0.776975	6.66479	IbrAS	24	-0.0744937	9.15486	-1.04	4.85e-05
ENSCAFG00000003989	PLXNA1	no	0.776975	6.66479	IbrAS	48	-0.0680831	9.15614	-0.76	4.45e-03
ENSCAFG00000003989	PLXNA1	no	0.776975	6.66479	IbrAS	72	0.0493092	9.3723	0.47	1.04e-01
ENSCAFG00000004019	ITSN2	no	0.815263	5.96953	AS	24	0.0790987	11.7089	-0.02	9.63e-01
ENSCAFG00000004019	ITSN2	no	0.815263	5.96953	AS	48	0.0682871	11.5859	-0.00	1.00e+00
ENSCAFG00000004019	ITSN2	no	0.815263	5.96953	AS	72	-0.0514329	11.5589	0.21	2.46e-01
ENSCAFG00000004019	ITSN2	no	0.815263	5.96953	DMSO	24	0.106676	11.7193	NA	NA
ENSCAFG00000004019	ITSN2	no	0.815263	5.96953	DMSO	48	0.0207123	11.5841	-0.22	3.56e-02
ENSCAFG00000004019	ITSN2	no	0.815263	5.96953	DMSO	72	-0.349553	11.4321	-0.48	8.09e-10
ENSCAFG00000004019	ITSN2	no	0.815263	5.96953	Ibr	24	0.0675213	11.7215	0.00	9.86e-01
ENSCAFG00000004019	ITSN2	no	0.815263	5.96953	Ibr	48	0.0309297	11.6275	0.08	7.27e-01
ENSCAFG00000004019	ITSN2	no	0.815263	5.96953	Ibr	72	0.181543	11.69	0.39	1.99e-02
ENSCAFG00000004019	ITSN2	no	0.815263	5.96953	IbrAS	24	-0.0744937	11.6093	-0.16	2.91e-01
ENSCAFG00000004019	ITSN2	no	0.815263	5.96953	IbrAS	48	-0.0680831	11.5298	-0.09	6.16e-01
ENSCAFG00000004019	ITSN2	no	0.815263	5.96953	IbrAS	72	0.0493092	11.526	0.16	3.08e-01
ENSCAFG00000004084	ERMARD	no	0.636549	1.11419	AS	24	0.0790987	7.86011	-0.12	6.31e-01
ENSCAFG00000004084	ERMARD	no	0.636549	1.11419	AS	48	0.0682871	7.81499	-0.17	4.36e-01
ENSCAFG00000004084	ERMARD	no	0.636549	1.11419	AS	72	-0.0514329	7.77503	0.20	2.62e-01
ENSCAFG00000004084	ERMARD	no	0.636549	1.11419	DMSO	24	0.106676	7.92994	NA	NA
ENSCAFG00000004084	ERMARD	no	0.636549	1.11419	DMSO	48	0.0207123	7.91882	-0.02	9.74e-01
ENSCAFG00000004084	ERMARD	no	0.636549	1.11419	DMSO	72	-0.349553	7.66213	-0.49	1.59e-03
ENSCAFG00000004084	ERMARD	no	0.636549	1.11419	Ibr	24	0.0675213	7.96405	0.07	7.55e-01
ENSCAFG00000004084	ERMARD	no	0.636549	1.11419	Ibr	48	0.0309297	7.90498	-0.02	9.25e-01
ENSCAFG00000004084	ERMARD	no	0.636549	1.11419	Ibr	72	0.181543	7.98838	0.59	1.78e-04
ENSCAFG00000004084	ERMARD	no	0.636549	1.11419	IbrAS	24	-0.0744937	7.91408	-0.02	8.87e-01
ENSCAFG00000004084	ERMARD	no	0.636549	1.11419	IbrAS	48	-0.0680831	7.81662	-0.18	2.35e-01
ENSCAFG00000004084	ERMARD	no	0.636549	1.11419	IbrAS	72	0.0493092	7.84624	0.34	2.02e-02
ENSCAFG00000004090	ADCY3	no	0.672967	2.1973	AS	24	0.0790987	7.79837	0.08	7.58e-01
ENSCAFG00000004090	ADCY3	no	0.672967	2.1973	AS	48	0.0682871	7.71205	0.09	7.40e-01
ENSCAFG00000004090	ADCY3	no	0.672967	2.1973	AS	72	-0.0514329	7.61189	0.40	8.32e-03
ENSCAFG00000004090	ADCY3	no	0.672967	2.1973	DMSO	24	0.106676	7.75323	NA	NA
ENSCAFG00000004090	ADCY3	no	0.672967	2.1973	DMSO	48	0.0207123	7.66061	-0.16	5.91e-01
ENSCAFG00000004090	ADCY3	no	0.672967	2.1973	DMSO	72	-0.349553	7.39172	-0.67	3.42e-05
ENSCAFG00000004090	ADCY3	no	0.672967	2.1973	Ibr	24	0.0675213	7.63713	-0.21	2.19e-01
ENSCAFG00000004090	ADCY3	no	0.672967	2.1973	Ibr	48	0.0309297	7.59421	-0.12	5.42e-01
ENSCAFG00000004090	ADCY3	no	0.672967	2.1973	Ibr	72	0.181543	7.65802	0.46	4.97e-03
ENSCAFG00000004090	ADCY3	no	0.672967	2.1973	IbrAS	24	-0.0744937	7.53893	-0.38	3.89e-03
ENSCAFG00000004090	ADCY3	no	0.672967	2.1973	IbrAS	48	-0.0680831	7.5119	-0.27	5.79e-02
ENSCAFG00000004090	ADCY3	no	0.672967	2.1973	IbrAS	72	0.0493092	7.60153	0.37	8.50e-03
ENSCAFG00000004130	NEBL	no	0.413491	0.281286	AS	24	0.0790987	4.37135	-0.22	7.65e-01
ENSCAFG00000004130	NEBL	no	0.413491	0.281286	AS	48	0.0682871	4.33871	-0.36	5.98e-01
ENSCAFG00000004130	NEBL	no	0.413491	0.281286	AS	72	-0.0514329	4.24687	0.16	8.40e-01
ENSCAFG00000004130	NEBL	no	0.413491	0.281286	DMSO	24	0.106676	4.43026	NA	NA
ENSCAFG00000004130	NEBL	no	0.413491	0.281286	DMSO	48	0.0207123	4.43156	0.01	NA
ENSCAFG00000004130	NEBL	no	0.413491	0.281286	DMSO	72	-0.349553	4.22231	-0.94	1.00e-01
ENSCAFG00000004130	NEBL	no	0.413491	0.281286	Ibr	24	0.0675213	4.89642	1.29	1.81e-04
ENSCAFG00000004130	NEBL	no	0.413491	0.281286	Ibr	48	0.0309297	5.00016	1.52	4.06e-06
ENSCAFG00000004130	NEBL	no	0.413491	0.281286	Ibr	72	0.181543	5.18279	2.73	1.14e-12
ENSCAFG00000004130	NEBL	no	0.413491	0.281286	IbrAS	24	-0.0744937	4.53584	0.36	3.48e-01
ENSCAFG00000004130	NEBL	no	0.413491	0.281286	IbrAS	48	-0.0680831	4.26623	-0.74	8.65e-02
ENSCAFG00000004130	NEBL	no	0.413491	0.281286	IbrAS	72	0.0493092	4.28098	0.27	6.42e-01
ENSCAFG00000004182	ZC3H4	no	0.819299	9.12115	AS	24	0.0790987	10.6454	0.05	8.94e-01
ENSCAFG00000004182	ZC3H4	no	0.819299	9.12115	AS	48	0.0682871	10.625	0.04	9.12e-01
ENSCAFG00000004182	ZC3H4	no	0.819299	9.12115	AS	72	-0.0514329	10.5449	0.34	5.41e-02
ENSCAFG00000004182	ZC3H4	no	0.819299	9.12115	DMSO	24	0.106676	10.6177	NA	NA
ENSCAFG00000004182	ZC3H4	no	0.819299	9.12115	DMSO	48	0.0207123	10.5959	-0.04	8.97e-01
ENSCAFG00000004182	ZC3H4	no	0.819299	9.12115	DMSO	72	-0.349553	10.3418	-0.48	1.87e-05
ENSCAFG00000004182	ZC3H4	no	0.819299	9.12115	Ibr	24	0.0675213	10.6841	0.11	6.26e-01
ENSCAFG00000004182	ZC3H4	no	0.819299	9.12115	Ibr	48	0.0309297	10.6056	0.01	9.62e-01
ENSCAFG00000004182	ZC3H4	no	0.819299	9.12115	Ibr	72	0.181543	10.709	0.60	5.62e-04
ENSCAFG00000004182	ZC3H4	no	0.819299	9.12115	IbrAS	24	-0.0744937	10.7306	0.20	2.10e-01
ENSCAFG00000004182	ZC3H4	no	0.819299	9.12115	IbrAS	48	-0.0680831	10.6509	0.08	6.81e-01
ENSCAFG00000004182	ZC3H4	no	0.819299	9.12115	IbrAS	72	0.0493092	10.722	0.62	2.22e-05
ENSCAFG00000004326	WDR33	no	0.845082	7.60044	AS	24	0.0790987	10.5066	-0.22	1.16e-01
ENSCAFG00000004326	WDR33	no	0.845082	7.60044	AS	48	0.0682871	10.5526	0.00	9.98e-01
ENSCAFG00000004326	WDR33	no	0.845082	7.60044	AS	72	-0.0514329	10.4449	0.38	4.31e-04
ENSCAFG00000004326	WDR33	no	0.845082	7.60044	DMSO	24	0.106676	10.6419	NA	NA
ENSCAFG00000004326	WDR33	no	0.845082	7.60044	DMSO	48	0.0207123	10.5521	-0.14	2.43e-01
ENSCAFG00000004326	WDR33	no	0.845082	7.60044	DMSO	72	-0.349553	10.2242	-0.70	6.12e-19
ENSCAFG00000004326	WDR33	no	0.845082	7.60044	Ibr	24	0.0675213	10.5111	-0.21	8.53e-02
ENSCAFG00000004326	WDR33	no	0.845082	7.60044	Ibr	48	0.0309297	10.5422	-0.01	9.52e-01
ENSCAFG00000004326	WDR33	no	0.845082	7.60044	Ibr	72	0.181543	10.5539	0.55	1.24e-06
ENSCAFG00000004326	WDR33	no	0.845082	7.60044	IbrAS	24	-0.0744937	10.4026	-0.38	7.74e-05
ENSCAFG00000004326	WDR33	no	0.845082	7.60044	IbrAS	48	-0.0680831	10.4622	-0.14	2.05e-01
ENSCAFG00000004326	WDR33	no	0.845082	7.60044	IbrAS	72	0.0493092	10.4919	0.45	6.25e-06
ENSCAFG00000004375	NUP210	no	0.691092	3.82501	AS	24	0.0790987	12.7634	0.09	7.55e-01
ENSCAFG00000004375	NUP210	no	0.691092	3.82501	AS	48	0.0682871	12.7044	-0.10	7.31e-01
ENSCAFG00000004375	NUP210	no	0.691092	3.82501	AS	72	-0.0514329	12.6619	0.15	4.48e-01
ENSCAFG00000004375	NUP210	no	0.691092	3.82501	DMSO	24	0.106676	12.7082	NA	NA
ENSCAFG00000004375	NUP210	no	0.691092	3.82501	DMSO	48	0.0207123	12.763	0.08	7.04e-01
ENSCAFG00000004375	NUP210	no	0.691092	3.82501	DMSO	72	-0.349553	12.5737	-0.24	3.27e-02
ENSCAFG00000004375	NUP210	no	0.691092	3.82501	Ibr	24	0.0675213	12.7356	0.05	8.32e-01
ENSCAFG00000004375	NUP210	no	0.691092	3.82501	Ibr	48	0.0309297	12.6881	-0.12	5.58e-01
ENSCAFG00000004375	NUP210	no	0.691092	3.82501	Ibr	72	0.181543	12.8715	0.48	3.70e-03
ENSCAFG00000004375	NUP210	no	0.691092	3.82501	IbrAS	24	-0.0744937	12.8574	0.24	9.51e-02
ENSCAFG00000004375	NUP210	no	0.691092	3.82501	IbrAS	48	-0.0680831	12.7612	-0.01	9.75e-01
ENSCAFG00000004375	NUP210	no	0.691092	3.82501	IbrAS	72	0.0493092	12.8311	0.41	3.65e-03
ENSCAFG00000004395	FBXO46	no	0.677921	1.34281	AS	24	0.0790987	8.34374	0.03	9.06e-01
ENSCAFG00000004395	FBXO46	no	0.677921	1.34281	AS	48	0.0682871	8.23799	-0.23	2.01e-01
ENSCAFG00000004395	FBXO46	no	0.677921	1.34281	AS	72	-0.0514329	8.26719	0.24	1.02e-01
ENSCAFG00000004395	FBXO46	no	0.677921	1.34281	DMSO	24	0.106676	8.32314	NA	NA
ENSCAFG00000004395	FBXO46	no	0.677921	1.34281	DMSO	48	0.0207123	8.37165	0.08	7.79e-01
ENSCAFG00000004395	FBXO46	no	0.677921	1.34281	DMSO	72	-0.349553	8.12717	-0.36	1.05e-02
ENSCAFG00000004395	FBXO46	no	0.677921	1.34281	Ibr	24	0.0675213	8.39146	0.11	5.16e-01
ENSCAFG00000004395	FBXO46	no	0.677921	1.34281	Ibr	48	0.0309297	8.33909	-0.05	7.98e-01
ENSCAFG00000004395	FBXO46	no	0.677921	1.34281	Ibr	72	0.181543	8.40036	0.47	1.02e-03
ENSCAFG00000004395	FBXO46	no	0.677921	1.34281	IbrAS	24	-0.0744937	8.29249	-0.04	7.93e-01
ENSCAFG00000004395	FBXO46	no	0.677921	1.34281	IbrAS	48	-0.0680831	8.36232	-0.02	9.32e-01
ENSCAFG00000004395	FBXO46	no	0.677921	1.34281	IbrAS	72	0.0493092	8.30363	0.31	1.51e-02
ENSCAFG00000004526	COG3	no	0.772957	3.58275	AS	24	0.0790987	8.5144	-0.09	7.86e-01
ENSCAFG00000004526	COG3	no	0.772957	3.58275	AS	48	0.0682871	8.53321	0.07	8.52e-01
ENSCAFG00000004526	COG3	no	0.772957	3.58275	AS	72	-0.0514329	8.53067	0.20	3.27e-01
ENSCAFG00000004526	COG3	no	0.772957	3.58275	DMSO	24	0.106676	8.56553	NA	NA
ENSCAFG00000004526	COG3	no	0.772957	3.58275	DMSO	48	0.0207123	8.49316	-0.12	6.36e-01
ENSCAFG00000004526	COG3	no	0.772957	3.58275	DMSO	72	-0.349553	8.41065	-0.28	5.20e-02
ENSCAFG00000004526	COG3	no	0.772957	3.58275	Ibr	24	0.0675213	8.57648	0.02	9.56e-01
ENSCAFG00000004526	COG3	no	0.772957	3.58275	Ibr	48	0.0309297	8.52001	0.05	8.61e-01
ENSCAFG00000004526	COG3	no	0.772957	3.58275	Ibr	72	0.181543	8.60783	0.31	1.14e-01
ENSCAFG00000004526	COG3	no	0.772957	3.58275	IbrAS	24	-0.0744937	8.42657	-0.22	1.87e-01
ENSCAFG00000004526	COG3	no	0.772957	3.58275	IbrAS	48	-0.0680831	8.45907	-0.06	7.72e-01
ENSCAFG00000004526	COG3	no	0.772957	3.58275	IbrAS	72	0.0493092	8.5532	0.25	1.47e-01
ENSCAFG00000004598	UBP1	yes	0.887619	10.9384	AS	24	0.0790987	10.9811	-0.10	5.88e-01
ENSCAFG00000004598	UBP1	yes	0.887619	10.9384	AS	48	0.0682871	11.0099	0.03	9.19e-01
ENSCAFG00000004598	UBP1	yes	0.887619	10.9384	AS	72	-0.0514329	10.9575	0.40	1.93e-04
ENSCAFG00000004598	UBP1	yes	0.887619	10.9384	DMSO	24	0.106676	11.043	NA	NA
ENSCAFG00000004598	UBP1	yes	0.887619	10.9384	DMSO	48	0.0207123	10.9943	-0.08	6.44e-01
ENSCAFG00000004598	UBP1	yes	0.887619	10.9384	DMSO	72	-0.349553	10.7111	-0.56	1.82e-11
ENSCAFG00000004598	UBP1	yes	0.887619	10.9384	Ibr	24	0.0675213	10.9941	-0.08	6.31e-01
ENSCAFG00000004598	UBP1	yes	0.887619	10.9384	Ibr	48	0.0309297	10.9298	-0.10	4.96e-01
ENSCAFG00000004598	UBP1	yes	0.887619	10.9384	Ibr	72	0.181543	11.0071	0.49	2.78e-05
ENSCAFG00000004598	UBP1	yes	0.887619	10.9384	IbrAS	24	-0.0744937	10.8843	-0.24	1.97e-02
ENSCAFG00000004598	UBP1	yes	0.887619	10.9384	IbrAS	48	-0.0680831	10.881	-0.18	1.00e-01
ENSCAFG00000004598	UBP1	yes	0.887619	10.9384	IbrAS	72	0.0493092	10.9357	0.37	3.27e-04
ENSCAFG00000004721	PDCD6IP	no	0.610404	1.02654	AS	24	0.0790987	10.2452	-0.04	8.16e-01
ENSCAFG00000004721	PDCD6IP	no	0.610404	1.02654	AS	48	0.0682871	10.2416	-0.01	9.45e-01
ENSCAFG00000004721	PDCD6IP	no	0.610404	1.02654	AS	72	-0.0514329	10.1867	0.05	7.32e-01
ENSCAFG00000004721	PDCD6IP	no	0.610404	1.02654	DMSO	24	0.106676	10.2709	NA	NA
ENSCAFG00000004721	PDCD6IP	no	0.610404	1.02654	DMSO	48	0.0207123	10.2506	-0.03	8.92e-01
ENSCAFG00000004721	PDCD6IP	no	0.610404	1.02654	DMSO	72	-0.349553	10.1549	-0.20	5.79e-02
ENSCAFG00000004721	PDCD6IP	no	0.610404	1.02654	Ibr	24	0.0675213	10.2046	-0.11	3.74e-01
ENSCAFG00000004721	PDCD6IP	no	0.610404	1.02654	Ibr	48	0.0309297	10.2091	-0.07	6.14e-01
ENSCAFG00000004721	PDCD6IP	no	0.610404	1.02654	Ibr	72	0.181543	10.2353	0.11	3.98e-01
ENSCAFG00000004721	PDCD6IP	no	0.610404	1.02654	IbrAS	24	-0.0744937	10.1384	-0.22	1.45e-02
ENSCAFG00000004721	PDCD6IP	no	0.610404	1.02654	IbrAS	48	-0.0680831	10.2266	-0.03	7.69e-01
ENSCAFG00000004721	PDCD6IP	no	0.610404	1.02654	IbrAS	72	0.0493092	10.2428	0.14	1.54e-01
ENSCAFG00000004727	IRGC	no	0.432197	0.351325	AS	24	0.0790987	5.01163	0.68	1.02e-01
ENSCAFG00000004727	IRGC	no	0.432197	0.351325	AS	48	0.0682871	4.82254	0.01	9.87e-01
ENSCAFG00000004727	IRGC	no	0.432197	0.351325	AS	72	-0.0514329	4.82579	0.58	1.65e-01
ENSCAFG00000004727	IRGC	no	0.432197	0.351325	DMSO	24	0.106676	4.78168	NA	NA
ENSCAFG00000004727	IRGC	no	0.432197	0.351325	DMSO	48	0.0207123	4.82067	0.12	9.14e-01
ENSCAFG00000004727	IRGC	no	0.432197	0.351325	DMSO	72	-0.349553	4.66276	-0.47	3.48e-01
ENSCAFG00000004727	IRGC	no	0.432197	0.351325	Ibr	24	0.0675213	5.04539	0.75	3.40e-02
ENSCAFG00000004727	IRGC	no	0.432197	0.351325	Ibr	48	0.0309297	4.74762	-0.25	6.14e-01
ENSCAFG00000004727	IRGC	no	0.432197	0.351325	Ibr	72	0.181543	4.97187	0.97	1.28e-02
ENSCAFG00000004727	IRGC	no	0.432197	0.351325	IbrAS	24	-0.0744937	5.06563	0.81	7.29e-03
ENSCAFG00000004727	IRGC	no	0.432197	0.351325	IbrAS	48	-0.0680831	4.8125	-0.03	9.50e-01
ENSCAFG00000004727	IRGC	no	0.432197	0.351325	IbrAS	72	0.0493092	4.90704	0.81	2.02e-02
ENSCAFG00000005026	HNRNPUL1	no	0.698394	2.21668	AS	24	0.0790987	13.225	0.11	4.60e-01
ENSCAFG00000005026	HNRNPUL1	no	0.698394	2.21668	AS	48	0.0682871	13.1692	0.13	4.07e-01
ENSCAFG00000005026	HNRNPUL1	no	0.698394	2.21668	AS	72	-0.0514329	13.1335	0.19	8.66e-02
ENSCAFG00000005026	HNRNPUL1	no	0.698394	2.21668	DMSO	24	0.106676	13.1547	NA	NA
ENSCAFG00000005026	HNRNPUL1	no	0.698394	2.21668	DMSO	48	0.0207123	13.0898	-0.10	3.87e-01
ENSCAFG00000005026	HNRNPUL1	no	0.698394	2.21668	DMSO	72	-0.349553	13.0183	-0.23	1.51e-03
ENSCAFG00000005026	HNRNPUL1	no	0.698394	2.21668	Ibr	24	0.0675213	13.1739	0.03	8.41e-01
ENSCAFG00000005026	HNRNPUL1	no	0.698394	2.21668	Ibr	48	0.0309297	13.0746	-0.03	8.73e-01
ENSCAFG00000005026	HNRNPUL1	no	0.698394	2.21668	Ibr	72	0.181543	13.1302	0.19	1.14e-01
ENSCAFG00000005026	HNRNPUL1	no	0.698394	2.21668	IbrAS	24	-0.0744937	13.0825	-0.10	3.03e-01
ENSCAFG00000005026	HNRNPUL1	no	0.698394	2.21668	IbrAS	48	-0.0680831	13.0642	-0.04	7.20e-01
ENSCAFG00000005026	HNRNPUL1	no	0.698394	2.21668	IbrAS	72	0.0493092	13.1288	0.18	6.58e-02
ENSCAFG00000005105	MYCBP2	no	0.762533	5.9398	AS	24	0.0790987	11.2045	-0.03	9.60e-01
ENSCAFG00000005105	MYCBP2	no	0.762533	5.9398	AS	48	0.0682871	11.2042	0.17	7.12e-01
ENSCAFG00000005105	MYCBP2	no	0.762533	5.9398	AS	72	-0.0514329	11.0848	0.25	4.43e-01
ENSCAFG00000005105	MYCBP2	no	0.762533	5.9398	DMSO	24	0.106676	11.2228	NA	NA
ENSCAFG00000005105	MYCBP2	no	0.762533	5.9398	DMSO	48	0.0207123	11.0912	-0.22	1.14e-01
ENSCAFG00000005105	MYCBP2	no	0.762533	5.9398	DMSO	72	-0.349553	10.9314	-0.50	4.17e-07
ENSCAFG00000005105	MYCBP2	no	0.762533	5.9398	Ibr	24	0.0675213	11.3352	0.18	6.04e-01
ENSCAFG00000005105	MYCBP2	no	0.762533	5.9398	Ibr	48	0.0309297	11.342	0.43	1.44e-01
ENSCAFG00000005105	MYCBP2	no	0.762533	5.9398	Ibr	72	0.181543	11.4329	0.78	5.19e-03
ENSCAFG00000005105	MYCBP2	no	0.762533	5.9398	IbrAS	24	-0.0744937	11.3413	0.23	3.88e-01
ENSCAFG00000005105	MYCBP2	no	0.762533	5.9398	IbrAS	48	-0.0680831	11.2925	0.32	2.23e-01
ENSCAFG00000005105	MYCBP2	no	0.762533	5.9398	IbrAS	72	0.0493092	11.2368	0.52	3.41e-02
ENSCAFG00000005131		no	0.833923	6.37425	AS	24	0.0790987	10.1934	-0.04	8.94e-01
ENSCAFG00000005131		no	0.833923	6.37425	AS	48	0.0682871	10.2239	0.02	9.46e-01
ENSCAFG00000005131		no	0.833923	6.37425	AS	72	-0.0514329	10.1582	0.38	4.65e-03
ENSCAFG00000005131		no	0.833923	6.37425	DMSO	24	0.106676	10.2164	NA	NA
ENSCAFG00000005131		no	0.833923	6.37425	DMSO	48	0.0207123	10.2113	-0.01	9.77e-01
ENSCAFG00000005131		no	0.833923	6.37425	DMSO	72	-0.349553	9.93229	-0.49	5.90e-06
ENSCAFG00000005131		no	0.833923	6.37425	Ibr	24	0.0675213	10.1741	-0.07	7.33e-01
ENSCAFG00000005131		no	0.833923	6.37425	Ibr	48	0.0309297	10.1898	-0.03	9.00e-01
ENSCAFG00000005131		no	0.833923	6.37425	Ibr	72	0.181543	10.2928	0.58	2.55e-05
ENSCAFG00000005131		no	0.833923	6.37425	IbrAS	24	-0.0744937	10.2289	0.03	8.73e-01
ENSCAFG00000005131		no	0.833923	6.37425	IbrAS	48	-0.0680831	10.235	0.04	8.24e-01
ENSCAFG00000005131		no	0.833923	6.37425	IbrAS	72	0.0493092	10.2049	0.45	2.02e-04
ENSCAFG00000005226	TASOR2	no	0.671118	3.27576	AS	24	0.0790987	10.0601	-0.17	4.85e-01
ENSCAFG00000005226	TASOR2	no	0.671118	3.27576	AS	48	0.0682871	10.1289	-0.05	9.01e-01
ENSCAFG00000005226	TASOR2	no	0.671118	3.27576	AS	72	-0.0514329	9.97956	-0.06	7.98e-01
ENSCAFG00000005226	TASOR2	no	0.671118	3.27576	DMSO	24	0.106676	10.1685	NA	NA
ENSCAFG00000005226	TASOR2	no	0.671118	3.27576	DMSO	48	0.0207123	10.156	-0.02	9.40e-01
ENSCAFG00000005226	TASOR2	no	0.671118	3.27576	DMSO	72	-0.349553	10.0154	-0.26	7.78e-03
ENSCAFG00000005226	TASOR2	no	0.671118	3.27576	Ibr	24	0.0675213	9.99875	-0.27	1.53e-01
ENSCAFG00000005226	TASOR2	no	0.671118	3.27576	Ibr	48	0.0309297	10.0587	-0.15	4.90e-01
ENSCAFG00000005226	TASOR2	no	0.671118	3.27576	Ibr	72	0.181543	10.168	0.22	2.84e-01
ENSCAFG00000005226	TASOR2	no	0.671118	3.27576	IbrAS	24	-0.0744937	9.90234	-0.43	4.01e-03
ENSCAFG00000005226	TASOR2	no	0.671118	3.27576	IbrAS	48	-0.0680831	9.94408	-0.35	2.49e-02
ENSCAFG00000005226	TASOR2	no	0.671118	3.27576	IbrAS	72	0.0493092	10.0247	0.02	9.40e-01
ENSCAFG00000005415	ARRB1	no	0.839531	6.37346	AS	24	0.0790987	8.01665	-0.09	7.96e-01
ENSCAFG00000005415	ARRB1	no	0.839531	6.37346	AS	48	0.0682871	8.05329	0.02	9.54e-01
ENSCAFG00000005415	ARRB1	no	0.839531	6.37346	AS	72	-0.0514329	8.02616	0.83	6.59e-06
ENSCAFG00000005415	ARRB1	no	0.839531	6.37346	DMSO	24	0.106676	8.07443	NA	NA
ENSCAFG00000005415	ARRB1	no	0.839531	6.37346	DMSO	48	0.0207123	8.03875	-0.06	8.56e-01
ENSCAFG00000005415	ARRB1	no	0.839531	6.37346	DMSO	72	-0.349553	7.585	-0.92	6.16e-10
ENSCAFG00000005415	ARRB1	no	0.839531	6.37346	Ibr	24	0.0675213	8.01072	-0.10	6.98e-01
ENSCAFG00000005415	ARRB1	no	0.839531	6.37346	Ibr	48	0.0309297	8.01664	-0.02	9.51e-01
ENSCAFG00000005415	ARRB1	no	0.839531	6.37346	Ibr	72	0.181543	8.25751	1.25	7.90e-11
ENSCAFG00000005415	ARRB1	no	0.839531	6.37346	IbrAS	24	-0.0744937	7.93058	-0.23	2.26e-01
ENSCAFG00000005415	ARRB1	no	0.839531	6.37346	IbrAS	48	-0.0680831	7.95353	-0.15	4.66e-01
ENSCAFG00000005415	ARRB1	no	0.839531	6.37346	IbrAS	72	0.0493092	8.09453	0.94	4.10e-08
ENSCAFG00000005669	ZMYND11	no	0.854279	6.36458	AS	24	0.0790987	9.61217	-0.05	8.14e-01
ENSCAFG00000005669	ZMYND11	no	0.854279	6.36458	AS	48	0.0682871	9.58619	-0.01	9.55e-01
ENSCAFG00000005669	ZMYND11	no	0.854279	6.36458	AS	72	-0.0514329	9.64601	0.44	2.56e-05
ENSCAFG00000005669	ZMYND11	no	0.854279	6.36458	DMSO	24	0.106676	9.64176	NA	NA
ENSCAFG00000005669	ZMYND11	no	0.854279	6.36458	DMSO	48	0.0207123	9.59436	-0.08	7.06e-01
ENSCAFG00000005669	ZMYND11	no	0.854279	6.36458	DMSO	72	-0.349553	9.38021	-0.45	8.27e-06
ENSCAFG00000005669	ZMYND11	no	0.854279	6.36458	Ibr	24	0.0675213	9.5965	-0.07	6.39e-01
ENSCAFG00000005669	ZMYND11	no	0.854279	6.36458	Ibr	48	0.0309297	9.63594	0.07	6.57e-01
ENSCAFG00000005669	ZMYND11	no	0.854279	6.36458	Ibr	72	0.181543	9.72874	0.58	2.56e-07
ENSCAFG00000005669	ZMYND11	no	0.854279	6.36458	IbrAS	24	-0.0744937	9.51251	-0.20	4.89e-02
ENSCAFG00000005669	ZMYND11	no	0.854279	6.36458	IbrAS	48	-0.0680831	9.51271	-0.13	2.39e-01
ENSCAFG00000005669	ZMYND11	no	0.854279	6.36458	IbrAS	72	0.0493092	9.65287	0.46	4.21e-06
ENSCAFG00000005692	RPTOR	no	0.855222	8.20298	AS	24	0.0790987	9.42029	-0.20	4.43e-01
ENSCAFG00000005692	RPTOR	no	0.855222	8.20298	AS	48	0.0682871	9.39894	-0.18	5.14e-01
ENSCAFG00000005692	RPTOR	no	0.855222	8.20298	AS	72	-0.0514329	9.34706	0.18	4.17e-01
ENSCAFG00000005692	RPTOR	no	0.855222	8.20298	DMSO	24	0.106676	9.54332	NA	NA
ENSCAFG00000005692	RPTOR	no	0.855222	8.20298	DMSO	48	0.0207123	9.50542	-0.07	8.35e-01
ENSCAFG00000005692	RPTOR	no	0.855222	8.20298	DMSO	72	-0.349553	9.23782	-0.53	8.88e-05
ENSCAFG00000005692	RPTOR	no	0.855222	8.20298	Ibr	24	0.0675213	9.43068	-0.18	4.27e-01
ENSCAFG00000005692	RPTOR	no	0.855222	8.20298	Ibr	48	0.0309297	9.4204	-0.14	5.46e-01
ENSCAFG00000005692	RPTOR	no	0.855222	8.20298	Ibr	72	0.181543	9.57792	0.56	3.18e-03
ENSCAFG00000005692	RPTOR	no	0.855222	8.20298	IbrAS	24	-0.0744937	9.38178	-0.25	1.35e-01
ENSCAFG00000005692	RPTOR	no	0.855222	8.20298	IbrAS	48	-0.0680831	9.41752	-0.15	4.17e-01
ENSCAFG00000005692	RPTOR	no	0.855222	8.20298	IbrAS	72	0.0493092	9.435	0.33	5.41e-02
ENSCAFG00000005776	ACTN4	no	0.712869	3.12435	AS	24	0.0790987	12.1295	0.02	8.75e-01
ENSCAFG00000005776	ACTN4	no	0.712869	3.12435	AS	48	0.0682871	12.0698	-0.08	5.42e-01
ENSCAFG00000005776	ACTN4	no	0.712869	3.12435	AS	72	-0.0514329	12.0843	0.15	8.34e-02
ENSCAFG00000005776	ACTN4	no	0.712869	3.12435	DMSO	24	0.106676	12.1143	NA	NA
ENSCAFG00000005776	ACTN4	no	0.712869	3.12435	DMSO	48	0.0207123	12.1169	0.00	9.89e-01
ENSCAFG00000005776	ACTN4	no	0.712869	3.12435	DMSO	72	-0.349553	11.9952	-0.21	8.67e-03
ENSCAFG00000005776	ACTN4	no	0.712869	3.12435	Ibr	24	0.0675213	12.0766	-0.06	5.77e-01
ENSCAFG00000005776	ACTN4	no	0.712869	3.12435	Ibr	48	0.0309297	12.054	-0.10	2.71e-01
ENSCAFG00000005776	ACTN4	no	0.712869	3.12435	Ibr	72	0.181543	12.1153	0.20	2.20e-02
ENSCAFG00000005776	ACTN4	no	0.712869	3.12435	IbrAS	24	-0.0744937	12.0584	-0.09	2.55e-01
ENSCAFG00000005776	ACTN4	no	0.712869	3.12435	IbrAS	48	-0.0680831	12.0829	-0.06	5.22e-01
ENSCAFG00000005776	ACTN4	no	0.712869	3.12435	IbrAS	72	0.0493092	12.1564	0.26	2.34e-04
ENSCAFG00000005849	TBC1D5	no	0.821879	7.03188	AS	24	0.0790987	9.94117	0.03	8.98e-01
ENSCAFG00000005849	TBC1D5	no	0.821879	7.03188	AS	48	0.0682871	9.89474	0.24	1.61e-01
ENSCAFG00000005849	TBC1D5	no	0.821879	7.03188	AS	72	-0.0514329	9.7349	0.24	8.71e-02
ENSCAFG00000005849	TBC1D5	no	0.821879	7.03188	DMSO	24	0.106676	9.9206	NA	NA
ENSCAFG00000005849	TBC1D5	no	0.821879	7.03188	DMSO	48	0.0207123	9.7508	-0.28	2.88e-02
ENSCAFG00000005849	TBC1D5	no	0.821879	7.03188	DMSO	72	-0.349553	9.59356	-0.56	1.40e-08
ENSCAFG00000005849	TBC1D5	no	0.821879	7.03188	Ibr	24	0.0675213	10.0088	0.14	3.74e-01
ENSCAFG00000005849	TBC1D5	no	0.821879	7.03188	Ibr	48	0.0309297	9.91324	0.27	4.76e-02
ENSCAFG00000005849	TBC1D5	no	0.821879	7.03188	Ibr	72	0.181543	9.98143	0.63	2.17e-06
ENSCAFG00000005849	TBC1D5	no	0.821879	7.03188	IbrAS	24	-0.0744937	9.93639	0.04	8.02e-01
ENSCAFG00000005849	TBC1D5	no	0.821879	7.03188	IbrAS	48	-0.0680831	9.87917	0.21	8.92e-02
ENSCAFG00000005849	TBC1D5	no	0.821879	7.03188	IbrAS	72	0.0493092	9.91811	0.54	1.95e-06
ENSCAFG00000006001	PROSER1	no	0.887742	10.3847	AS	24	0.0790987	10.2979	-0.01	9.87e-01
ENSCAFG00000006001	PROSER1	no	0.887742	10.3847	AS	48	0.0682871	10.2549	-0.05	8.72e-01
ENSCAFG00000006001	PROSER1	no	0.887742	10.3847	AS	72	-0.0514329	10.1554	0.34	3.27e-02
ENSCAFG00000006001	PROSER1	no	0.887742	10.3847	DMSO	24	0.106676	10.3017	NA	NA
ENSCAFG00000006001	PROSER1	no	0.887742	10.3847	DMSO	48	0.0207123	10.284	-0.03	9.20e-01
ENSCAFG00000006001	PROSER1	no	0.887742	10.3847	DMSO	72	-0.349553	9.94511	-0.61	1.67e-07
ENSCAFG00000006001	PROSER1	no	0.887742	10.3847	Ibr	24	0.0675213	10.2618	-0.06	7.89e-01
ENSCAFG00000006001	PROSER1	no	0.887742	10.3847	Ibr	48	0.0309297	10.2053	-0.13	5.13e-01
ENSCAFG00000006001	PROSER1	no	0.887742	10.3847	Ibr	72	0.181543	10.3003	0.58	3.93e-04
ENSCAFG00000006001	PROSER1	no	0.887742	10.3847	IbrAS	24	-0.0744937	10.077	-0.35	1.38e-02
ENSCAFG00000006001	PROSER1	no	0.887742	10.3847	IbrAS	48	-0.0680831	10.1251	-0.26	8.32e-02
ENSCAFG00000006001	PROSER1	no	0.887742	10.3847	IbrAS	72	0.0493092	10.2116	0.43	2.13e-03
ENSCAFG00000006119	PRKD3	no	0.606221	1.84901	AS	24	0.0790987	10.6675	0.06	8.53e-01
ENSCAFG00000006119	PRKD3	no	0.606221	1.84901	AS	48	0.0682871	10.6934	0.27	1.80e-01
ENSCAFG00000006119	PRKD3	no	0.606221	1.84901	AS	72	-0.0514329	10.6765	0.22	2.17e-01
ENSCAFG00000006119	PRKD3	no	0.606221	1.84901	DMSO	24	0.106676	10.6323	NA	NA
ENSCAFG00000006119	PRKD3	no	0.606221	1.84901	DMSO	48	0.0207123	10.5264	-0.17	1.43e-01
ENSCAFG00000006119	PRKD3	no	0.606221	1.84901	DMSO	72	-0.349553	10.5427	-0.16	7.68e-02
ENSCAFG00000006119	PRKD3	no	0.606221	1.84901	Ibr	24	0.0675213	10.8078	0.28	1.02e-01
ENSCAFG00000006119	PRKD3	no	0.606221	1.84901	Ibr	48	0.0309297	10.7032	0.30	7.79e-02
ENSCAFG00000006119	PRKD3	no	0.606221	1.84901	Ibr	72	0.181543	10.7245	0.30	9.00e-02
ENSCAFG00000006119	PRKD3	no	0.606221	1.84901	IbrAS	24	-0.0744937	10.7018	0.14	3.86e-01
ENSCAFG00000006119	PRKD3	no	0.606221	1.84901	IbrAS	48	-0.0680831	10.595	0.11	4.97e-01
ENSCAFG00000006119	PRKD3	no	0.606221	1.84901	IbrAS	72	0.0493092	10.617	0.13	4.49e-01
ENSCAFG00000006228	DHX57	no	0.660661	2.13044	AS	24	0.0790987	8.69064	-0.07	7.67e-01
ENSCAFG00000006228	DHX57	no	0.660661	2.13044	AS	48	0.0682871	8.64874	0.06	8.35e-01
ENSCAFG00000006228	DHX57	no	0.660661	2.13044	AS	72	-0.0514329	8.5251	-0.07	7.17e-01
ENSCAFG00000006228	DHX57	no	0.660661	2.13044	DMSO	24	0.106676	8.7354	NA	NA
ENSCAFG00000006228	DHX57	no	0.660661	2.13044	DMSO	48	0.0207123	8.61379	-0.20	2.58e-01
ENSCAFG00000006228	DHX57	no	0.660661	2.13044	DMSO	72	-0.349553	8.56514	-0.30	1.56e-02
ENSCAFG00000006228	DHX57	no	0.660661	2.13044	Ibr	24	0.0675213	8.74331	0.02	9.41e-01
ENSCAFG00000006228	DHX57	no	0.660661	2.13044	Ibr	48	0.0309297	8.69784	0.15	3.96e-01
ENSCAFG00000006228	DHX57	no	0.660661	2.13044	Ibr	72	0.181543	8.62188	0.08	6.84e-01
ENSCAFG00000006228	DHX57	no	0.660661	2.13044	IbrAS	24	-0.0744937	8.62137	-0.18	1.76e-01
ENSCAFG00000006228	DHX57	no	0.660661	2.13044	IbrAS	48	-0.0680831	8.61872	0.01	9.51e-01
ENSCAFG00000006228	DHX57	no	0.660661	2.13044	IbrAS	72	0.0493092	8.62753	0.11	4.54e-01
ENSCAFG00000006290	CUL4A	no	0.630928	1.29597	AS	24	0.0790987	12.5792	0.04	8.17e-01
ENSCAFG00000006290	CUL4A	no	0.630928	1.29597	AS	48	0.0682871	12.5786	0.22	1.36e-02
ENSCAFG00000006290	CUL4A	no	0.630928	1.29597	AS	72	-0.0514329	12.5142	0.16	5.52e-02
ENSCAFG00000006290	CUL4A	no	0.630928	1.29597	DMSO	24	0.106676	12.557	NA	NA
ENSCAFG00000006290	CUL4A	no	0.630928	1.29597	DMSO	48	0.0207123	12.4406	-0.19	4.11e-02
ENSCAFG00000006290	CUL4A	no	0.630928	1.29597	DMSO	72	-0.349553	12.4138	-0.25	6.04e-04
ENSCAFG00000006290	CUL4A	no	0.630928	1.29597	Ibr	24	0.0675213	12.4888	-0.11	2.49e-01
ENSCAFG00000006290	CUL4A	no	0.630928	1.29597	Ibr	48	0.0309297	12.4579	0.03	8.12e-01
ENSCAFG00000006290	CUL4A	no	0.630928	1.29597	Ibr	72	0.181543	12.4916	0.11	2.41e-01
ENSCAFG00000006290	CUL4A	no	0.630928	1.29597	IbrAS	24	-0.0744937	12.453	-0.16	2.67e-02
ENSCAFG00000006290	CUL4A	no	0.630928	1.29597	IbrAS	48	-0.0680831	12.5112	0.12	1.41e-01
ENSCAFG00000006290	CUL4A	no	0.630928	1.29597	IbrAS	72	0.0493092	12.6061	0.31	1.20e-05
ENSCAFG00000006334	GRTP1	no	0.550999	0.734599	AS	24	0.0790987	4.17356	0.32	6.90e-01
ENSCAFG00000006334	GRTP1	no	0.550999	0.734599	AS	48	0.0682871	4.18387	-0.19	8.31e-01
ENSCAFG00000006334	GRTP1	no	0.550999	0.734599	AS	72	-0.0514329	4.23773	1.88	4.67e-04
ENSCAFG00000006334	GRTP1	no	0.550999	0.734599	DMSO	24	0.106676	4.09155	NA	NA
ENSCAFG00000006334	GRTP1	no	0.550999	0.734599	DMSO	48	0.0207123	4.23899	0.48	NA
ENSCAFG00000006334	GRTP1	no	0.550999	0.734599	DMSO	72	-0.349553	3.8729	-1.45	2.81e-02
ENSCAFG00000006334	GRTP1	no	0.550999	0.734599	Ibr	24	0.0675213	4.24149	0.57	3.10e-01
ENSCAFG00000006334	GRTP1	no	0.550999	0.734599	Ibr	48	0.0309297	3.97898	-1.19	2.72e-02
ENSCAFG00000006334	GRTP1	no	0.550999	0.734599	Ibr	72	0.181543	4.32274	2.21	5.34e-05
ENSCAFG00000006334	GRTP1	no	0.550999	0.734599	IbrAS	24	-0.0744937	4.25367	0.59	1.80e-01
ENSCAFG00000006334	GRTP1	no	0.550999	0.734599	IbrAS	48	-0.0680831	4.20652	-0.12	8.33e-01
ENSCAFG00000006334	GRTP1	no	0.550999	0.734599	IbrAS	72	0.0493092	4.28437	2.04	3.81e-05
ENSCAFG00000006393	GRK1	no	0.625274	0.759944	AS	24	0.0790987	3.89431	-0.01	9.97e-01
ENSCAFG00000006393	GRK1	no	0.625274	0.759944	AS	48	0.0682871	3.82338	-0.39	6.40e-01
ENSCAFG00000006393	GRK1	no	0.625274	0.759944	AS	72	-0.0514329	3.88824	1.07	6.34e-02
ENSCAFG00000006393	GRK1	no	0.625274	0.759944	DMSO	24	0.106676	3.89392	NA	NA
ENSCAFG00000006393	GRK1	no	0.625274	0.759944	DMSO	48	0.0207123	3.9184	0.09	NA
ENSCAFG00000006393	GRK1	no	0.625274	0.759944	DMSO	72	-0.349553	3.68786	-1.07	9.11e-02
ENSCAFG00000006393	GRK1	no	0.625274	0.759944	Ibr	24	0.0675213	3.78147	-0.52	4.19e-01
ENSCAFG00000006393	GRK1	no	0.625274	0.759944	Ibr	48	0.0309297	3.89638	-0.07	9.28e-01
ENSCAFG00000006393	GRK1	no	0.625274	0.759944	Ibr	72	0.181543	3.98706	1.34	1.94e-02
ENSCAFG00000006393	GRK1	no	0.625274	0.759944	IbrAS	24	-0.0744937	3.82501	-0.27	6.03e-01
ENSCAFG00000006393	GRK1	no	0.625274	0.759944	IbrAS	48	-0.0680831	3.81069	-0.46	3.82e-01
ENSCAFG00000006393	GRK1	no	0.625274	0.759944	IbrAS	72	0.0493092	3.8775	1.02	5.28e-02
ENSCAFG00000006563	EOGT	no	0.624059	1.83263	AS	24	0.0790987	6.09733	0.05	9.07e-01
ENSCAFG00000006563	EOGT	no	0.624059	1.83263	AS	48	0.0682871	5.99676	0.06	9.06e-01
ENSCAFG00000006563	EOGT	no	0.624059	1.83263	AS	72	-0.0514329	5.92192	0.48	7.37e-02
ENSCAFG00000006563	EOGT	no	0.624059	1.83263	DMSO	24	0.106676	6.07776	NA	NA
ENSCAFG00000006563	EOGT	no	0.624059	1.83263	DMSO	48	0.0207123	5.968	-0.22	6.69e-01
ENSCAFG00000006563	EOGT	no	0.624059	1.83263	DMSO	72	-0.349553	5.72002	-0.83	2.91e-03
ENSCAFG00000006563	EOGT	no	0.624059	1.83263	Ibr	24	0.0675213	5.95557	-0.26	3.66e-01
ENSCAFG00000006563	EOGT	no	0.624059	1.83263	Ibr	48	0.0309297	5.90289	-0.15	6.51e-01
ENSCAFG00000006563	EOGT	no	0.624059	1.83263	Ibr	72	0.181543	5.89156	0.42	1.59e-01
ENSCAFG00000006563	EOGT	no	0.624059	1.83263	IbrAS	24	-0.0744937	5.84165	-0.50	1.85e-02
ENSCAFG00000006563	EOGT	no	0.624059	1.83263	IbrAS	48	-0.0680831	5.90673	-0.12	6.52e-01
ENSCAFG00000006563	EOGT	no	0.624059	1.83263	IbrAS	72	0.0493092	6.00329	0.65	4.02e-03
ENSCAFG00000006782	LNX2	no	0.549134	0.353532	AS	24	0.0790987	7.42519	-0.12	6.84e-01
ENSCAFG00000006782	LNX2	no	0.549134	0.353532	AS	48	0.0682871	7.41943	-0.03	9.40e-01
ENSCAFG00000006782	LNX2	no	0.549134	0.353532	AS	72	-0.0514329	7.4028	0.04	9.00e-01
ENSCAFG00000006782	LNX2	no	0.549134	0.353532	DMSO	24	0.106676	7.49629	NA	NA
ENSCAFG00000006782	LNX2	no	0.549134	0.353532	DMSO	48	0.0207123	7.43412	-0.12	7.62e-01
ENSCAFG00000006782	LNX2	no	0.549134	0.353532	DMSO	72	-0.349553	7.3802	-0.23	2.71e-01
ENSCAFG00000006782	LNX2	no	0.549134	0.353532	Ibr	24	0.0675213	7.48453	-0.01	9.63e-01
ENSCAFG00000006782	LNX2	no	0.549134	0.353532	Ibr	48	0.0309297	7.43386	0.00	9.98e-01
ENSCAFG00000006782	LNX2	no	0.549134	0.353532	Ibr	72	0.181543	7.50503	0.21	3.53e-01
ENSCAFG00000006782	LNX2	no	0.549134	0.353532	IbrAS	24	-0.0744937	7.36035	-0.24	1.56e-01
ENSCAFG00000006782	LNX2	no	0.549134	0.353532	IbrAS	48	-0.0680831	7.43527	0.01	9.84e-01
ENSCAFG00000006782	LNX2	no	0.549134	0.353532	IbrAS	72	0.0493092	7.49122	0.19	2.96e-01
ENSCAFG00000006848	TRIM44	no	0.797142	3.44101	AS	24	0.0790987	8.70253	-0.01	9.80e-01
ENSCAFG00000006848	TRIM44	no	0.797142	3.44101	AS	48	0.0682871	8.66759	0.02	9.48e-01
ENSCAFG00000006848	TRIM44	no	0.797142	3.44101	AS	72	-0.0514329	8.64179	0.12	5.16e-01
ENSCAFG00000006848	TRIM44	no	0.797142	3.44101	DMSO	24	0.106676	8.70823	NA	NA
ENSCAFG00000006848	TRIM44	no	0.797142	3.44101	DMSO	48	0.0207123	8.65539	-0.09	7.43e-01
ENSCAFG00000006848	TRIM44	no	0.797142	3.44101	DMSO	72	-0.349553	8.57345	-0.24	7.91e-02
ENSCAFG00000006848	TRIM44	no	0.797142	3.44101	Ibr	24	0.0675213	8.69611	-0.02	9.45e-01
ENSCAFG00000006848	TRIM44	no	0.797142	3.44101	Ibr	48	0.0309297	8.69311	0.07	7.41e-01
ENSCAFG00000006848	TRIM44	no	0.797142	3.44101	Ibr	72	0.181543	8.80317	0.37	1.23e-02
ENSCAFG00000006848	TRIM44	no	0.797142	3.44101	IbrAS	24	-0.0744937	8.68143	-0.03	8.28e-01
ENSCAFG00000006848	TRIM44	no	0.797142	3.44101	IbrAS	48	-0.0680831	8.60062	-0.10	5.32e-01
ENSCAFG00000006848	TRIM44	no	0.797142	3.44101	IbrAS	72	0.0493092	8.66225	0.16	2.72e-01
ENSCAFG00000006964	UTP20	no	0.772551	5.95971	AS	24	0.0790987	11.082	-0.30	8.30e-02
ENSCAFG00000006964	UTP20	no	0.772551	5.95971	AS	48	0.0682871	11.1422	0.09	7.15e-01
ENSCAFG00000006964	UTP20	no	0.772551	5.95971	AS	72	-0.0514329	10.9295	0.06	7.62e-01
ENSCAFG00000006964	UTP20	no	0.772551	5.95971	DMSO	24	0.106676	11.271	NA	NA
ENSCAFG00000006964	UTP20	no	0.772551	5.95971	DMSO	48	0.0207123	11.0812	-0.30	9.16e-03
ENSCAFG00000006964	UTP20	no	0.772551	5.95971	DMSO	72	-0.349553	10.8894	-0.63	1.01e-11
ENSCAFG00000006964	UTP20	no	0.772551	5.95971	Ibr	24	0.0675213	11.111	-0.25	1.06e-01
ENSCAFG00000006964	UTP20	no	0.772551	5.95971	Ibr	48	0.0309297	11.1301	0.08	6.88e-01
ENSCAFG00000006964	UTP20	no	0.772551	5.95971	Ibr	72	0.181543	11.2465	0.55	1.95e-04
ENSCAFG00000006964	UTP20	no	0.772551	5.95971	IbrAS	24	-0.0744937	10.8444	-0.68	1.94e-08
ENSCAFG00000006964	UTP20	no	0.772551	5.95971	IbrAS	48	-0.0680831	10.8888	-0.32	1.64e-02
ENSCAFG00000006964	UTP20	no	0.772551	5.95971	IbrAS	72	0.0493092	11.0378	0.25	6.80e-02
ENSCAFG00000007100	PDE4D	no	0.603059	0.52116	AS	24	0.0790987	5.03971	-0.03	9.71e-01
ENSCAFG00000007100	PDE4D	no	0.603059	0.52116	AS	48	0.0682871	5.0227	0.14	8.45e-01
ENSCAFG00000007100	PDE4D	no	0.603059	0.52116	AS	72	-0.0514329	4.92915	0.27	5.94e-01
ENSCAFG00000007100	PDE4D	no	0.603059	0.52116	DMSO	24	0.106676	5.04857	NA	NA
ENSCAFG00000007100	PDE4D	no	0.603059	0.52116	DMSO	48	0.0207123	4.97254	-0.22	8.05e-01
ENSCAFG00000007100	PDE4D	no	0.603059	0.52116	DMSO	72	-0.349553	4.8436	-0.64	1.52e-01
ENSCAFG00000007100	PDE4D	no	0.603059	0.52116	Ibr	24	0.0675213	5.15176	0.27	5.46e-01
ENSCAFG00000007100	PDE4D	no	0.603059	0.52116	Ibr	48	0.0309297	5.07	0.29	5.43e-01
ENSCAFG00000007100	PDE4D	no	0.603059	0.52116	Ibr	72	0.181543	5.05256	0.64	1.34e-01
ENSCAFG00000007100	PDE4D	no	0.603059	0.52116	IbrAS	24	-0.0744937	5.00449	-0.13	7.33e-01
ENSCAFG00000007100	PDE4D	no	0.603059	0.52116	IbrAS	48	-0.0680831	4.95881	-0.02	9.71e-01
ENSCAFG00000007100	PDE4D	no	0.603059	0.52116	IbrAS	72	0.0493092	5.06749	0.66	6.34e-02
ENSCAFG00000007145	TM9SF4	no	0.728427	2.93348	AS	24	0.0790987	8.88146	-0.04	9.08e-01
ENSCAFG00000007145	TM9SF4	no	0.728427	2.93348	AS	48	0.0682871	8.79245	-0.22	3.42e-01
ENSCAFG00000007145	TM9SF4	no	0.728427	2.93348	AS	72	-0.0514329	8.80039	0.09	6.98e-01
ENSCAFG00000007145	TM9SF4	no	0.728427	2.93348	DMSO	24	0.106676	8.90373	NA	NA
ENSCAFG00000007145	TM9SF4	no	0.728427	2.93348	DMSO	48	0.0207123	8.92248	0.03	9.37e-01
ENSCAFG00000007145	TM9SF4	no	0.728427	2.93348	DMSO	72	-0.349553	8.74446	-0.28	3.79e-02
ENSCAFG00000007145	TM9SF4	no	0.728427	2.93348	Ibr	24	0.0675213	8.79561	-0.18	3.65e-01
ENSCAFG00000007145	TM9SF4	no	0.728427	2.93348	Ibr	48	0.0309297	8.80625	-0.19	3.17e-01
ENSCAFG00000007145	TM9SF4	no	0.728427	2.93348	Ibr	72	0.181543	8.86931	0.19	3.51e-01
ENSCAFG00000007145	TM9SF4	no	0.728427	2.93348	IbrAS	24	-0.0744937	8.74416	-0.24	1.07e-01
ENSCAFG00000007145	TM9SF4	no	0.728427	2.93348	IbrAS	48	-0.0680831	8.77576	-0.25	1.10e-01
ENSCAFG00000007145	TM9SF4	no	0.728427	2.93348	IbrAS	72	0.0493092	8.91574	0.28	6.31e-02
ENSCAFG00000007417	MAN2A1	no	0.503221	0.924032	AS	24	0.0790987	10.1212	0.21	4.15e-01
ENSCAFG00000007417	MAN2A1	no	0.503221	0.924032	AS	48	0.0682871	10.1499	0.54	5.55e-03
ENSCAFG00000007417	MAN2A1	no	0.503221	0.924032	AS	72	-0.0514329	10.0824	0.52	3.33e-03
ENSCAFG00000007417	MAN2A1	no	0.503221	0.924032	DMSO	24	0.106676	9.99054	NA	NA
ENSCAFG00000007417	MAN2A1	no	0.503221	0.924032	DMSO	48	0.0207123	9.82186	-0.28	3.95e-02
ENSCAFG00000007417	MAN2A1	no	0.503221	0.924032	DMSO	72	-0.349553	9.76606	-0.39	3.02e-04
ENSCAFG00000007417	MAN2A1	no	0.503221	0.924032	Ibr	24	0.0675213	10.0392	0.08	7.59e-01
ENSCAFG00000007417	MAN2A1	no	0.503221	0.924032	Ibr	48	0.0309297	10.0011	0.30	1.32e-01
ENSCAFG00000007417	MAN2A1	no	0.503221	0.924032	Ibr	72	0.181543	9.96298	0.31	1.39e-01
ENSCAFG00000007417	MAN2A1	no	0.503221	0.924032	IbrAS	24	-0.0744937	10.0964	0.21	2.33e-01
ENSCAFG00000007417	MAN2A1	no	0.503221	0.924032	IbrAS	48	-0.0680831	10.1366	0.52	1.18e-03
ENSCAFG00000007417	MAN2A1	no	0.503221	0.924032	IbrAS	72	0.0493092	10.2679	0.81	1.62e-07
ENSCAFG00000007590	ZNF507	no	0.834913	7.25311	AS	24	0.0790987	8.64714	-0.11	7.73e-01
ENSCAFG00000007590	ZNF507	no	0.834913	7.25311	AS	48	0.0682871	8.73971	0.13	7.20e-01
ENSCAFG00000007590	ZNF507	no	0.834913	7.25311	AS	72	-0.0514329	8.56645	0.20	4.17e-01
ENSCAFG00000007590	ZNF507	no	0.834913	7.25311	DMSO	24	0.106676	8.70982	NA	NA
ENSCAFG00000007590	ZNF507	no	0.834913	7.25311	DMSO	48	0.0207123	8.66084	-0.08	7.63e-01
ENSCAFG00000007590	ZNF507	no	0.834913	7.25311	DMSO	72	-0.349553	8.45359	-0.46	5.03e-04
ENSCAFG00000007590	ZNF507	no	0.834913	7.25311	Ibr	24	0.0675213	8.599	-0.19	4.62e-01
ENSCAFG00000007590	ZNF507	no	0.834913	7.25311	Ibr	48	0.0309297	8.63127	-0.03	9.25e-01
ENSCAFG00000007590	ZNF507	no	0.834913	7.25311	Ibr	72	0.181543	8.7189	0.45	4.38e-02
ENSCAFG00000007590	ZNF507	no	0.834913	7.25311	IbrAS	24	-0.0744937	8.47013	-0.38	3.78e-02
ENSCAFG00000007590	ZNF507	no	0.834913	7.25311	IbrAS	48	-0.0680831	8.52057	-0.23	2.48e-01
ENSCAFG00000007590	ZNF507	no	0.834913	7.25311	IbrAS	72	0.0493092	8.59804	0.26	1.97e-01
ENSCAFG00000007616	PITPNM2	no	0.597932	1.03735	AS	24	0.0790987	8.39701	0.33	1.08e-01
ENSCAFG00000007616	PITPNM2	no	0.597932	1.03735	AS	48	0.0682871	8.41704	0.11	7.27e-01
ENSCAFG00000007616	PITPNM2	no	0.597932	1.03735	AS	72	-0.0514329	8.4787	0.58	3.47e-04
ENSCAFG00000007616	PITPNM2	no	0.597932	1.03735	DMSO	24	0.106676	8.20383	NA	NA
ENSCAFG00000007616	PITPNM2	no	0.597932	1.03735	DMSO	48	0.0207123	8.35124	0.26	3.31e-01
ENSCAFG00000007616	PITPNM2	no	0.597932	1.03735	DMSO	72	-0.349553	8.13835	-0.13	5.40e-01
ENSCAFG00000007616	PITPNM2	no	0.597932	1.03735	Ibr	24	0.0675213	8.25991	0.11	6.39e-01
ENSCAFG00000007616	PITPNM2	no	0.597932	1.03735	Ibr	48	0.0309297	8.39238	0.06	7.97e-01
ENSCAFG00000007616	PITPNM2	no	0.597932	1.03735	Ibr	72	0.181543	8.53943	0.67	1.29e-04
ENSCAFG00000007616	PITPNM2	no	0.597932	1.03735	IbrAS	24	-0.0744937	8.19681	-0.01	9.66e-01
ENSCAFG00000007616	PITPNM2	no	0.597932	1.03735	IbrAS	48	-0.0680831	8.27948	-0.13	4.91e-01
ENSCAFG00000007616	PITPNM2	no	0.597932	1.03735	IbrAS	72	0.0493092	8.42492	0.49	1.62e-03
ENSCAFG00000007626	PIK3R1	no	0.739697	3.95822	AS	24	0.0790987	9.53905	-0.03	8.94e-01
ENSCAFG00000007626	PIK3R1	no	0.739697	3.95822	AS	48	0.0682871	9.5137	0.06	7.56e-01
ENSCAFG00000007626	PIK3R1	no	0.739697	3.95822	AS	72	-0.0514329	9.44089	0.23	2.49e-02
ENSCAFG00000007626	PIK3R1	no	0.739697	3.95822	DMSO	24	0.106676	9.55567	NA	NA
ENSCAFG00000007626	PIK3R1	no	0.739697	3.95822	DMSO	48	0.0207123	9.47954	-0.13	4.68e-01
ENSCAFG00000007626	PIK3R1	no	0.739697	3.95822	DMSO	72	-0.349553	9.30794	-0.43	1.41e-05
ENSCAFG00000007626	PIK3R1	no	0.739697	3.95822	Ibr	24	0.0675213	9.53076	-0.04	8.01e-01
ENSCAFG00000007626	PIK3R1	no	0.739697	3.95822	Ibr	48	0.0309297	9.50747	0.05	7.28e-01
ENSCAFG00000007626	PIK3R1	no	0.739697	3.95822	Ibr	72	0.181543	9.61334	0.50	3.35e-07
ENSCAFG00000007626	PIK3R1	no	0.739697	3.95822	IbrAS	24	-0.0744937	9.5867	0.06	5.75e-01
ENSCAFG00000007626	PIK3R1	no	0.739697	3.95822	IbrAS	48	-0.0680831	9.56192	0.14	1.51e-01
ENSCAFG00000007626	PIK3R1	no	0.739697	3.95822	IbrAS	72	0.0493092	9.59189	0.48	2.03e-08
ENSCAFG00000007629	OTUD4	no	0.821665	6.29295	AS	24	0.0790987	9.49492	-0.12	6.83e-01
ENSCAFG00000007629	OTUD4	no	0.821665	6.29295	AS	48	0.0682871	9.58875	0.12	6.94e-01
ENSCAFG00000007629	OTUD4	no	0.821665	6.29295	AS	72	-0.0514329	9.53274	0.27	1.64e-01
ENSCAFG00000007629	OTUD4	no	0.821665	6.29295	DMSO	24	0.106676	9.56989	NA	NA
ENSCAFG00000007629	OTUD4	no	0.821665	6.29295	DMSO	48	0.0207123	9.51372	-0.09	6.79e-01
ENSCAFG00000007629	OTUD4	no	0.821665	6.29295	DMSO	72	-0.349553	9.37295	-0.35	3.00e-03
ENSCAFG00000007629	OTUD4	no	0.821665	6.29295	Ibr	24	0.0675213	9.51897	-0.08	7.37e-01
ENSCAFG00000007629	OTUD4	no	0.821665	6.29295	Ibr	48	0.0309297	9.63776	0.20	3.21e-01
ENSCAFG00000007629	OTUD4	no	0.821665	6.29295	Ibr	72	0.181543	9.72026	0.54	2.89e-03
ENSCAFG00000007629	OTUD4	no	0.821665	6.29295	IbrAS	24	-0.0744937	9.43953	-0.19	2.57e-01
ENSCAFG00000007629	OTUD4	no	0.821665	6.29295	IbrAS	48	-0.0680831	9.40612	-0.18	2.95e-01
ENSCAFG00000007629	OTUD4	no	0.821665	6.29295	IbrAS	72	0.0493092	9.52631	0.26	1.21e-01
ENSCAFG00000007666	EIF4G2	no	0.74772	6.00199	AS	24	0.0790987	14.2751	-0.12	2.24e-01
ENSCAFG00000007666	EIF4G2	no	0.74772	6.00199	AS	48	0.0682871	14.2936	0.12	2.41e-01
ENSCAFG00000007666	EIF4G2	no	0.74772	6.00199	AS	72	-0.0514329	14.1913	0.66	2.14e-23
ENSCAFG00000007666	EIF4G2	no	0.74772	6.00199	DMSO	24	0.106676	14.355	NA	NA
ENSCAFG00000007666	EIF4G2	no	0.74772	6.00199	DMSO	48	0.0207123	14.2144	-0.22	4.27e-03
ENSCAFG00000007666	EIF4G2	no	0.74772	6.00199	DMSO	72	-0.349553	13.7872	-0.94	4.69e-54
ENSCAFG00000007666	EIF4G2	no	0.74772	6.00199	Ibr	24	0.0675213	14.1963	-0.25	1.18e-03
ENSCAFG00000007666	EIF4G2	no	0.74772	6.00199	Ibr	48	0.0309297	14.1744	-0.06	5.43e-01
ENSCAFG00000007666	EIF4G2	no	0.74772	6.00199	Ibr	72	0.181543	14.1966	0.66	1.31e-18
ENSCAFG00000007666	EIF4G2	no	0.74772	6.00199	IbrAS	24	-0.0744937	14.005	-0.55	2.94e-17
ENSCAFG00000007666	EIF4G2	no	0.74772	6.00199	IbrAS	48	-0.0680831	13.9995	-0.34	3.57e-07
ENSCAFG00000007666	EIF4G2	no	0.74772	6.00199	IbrAS	72	0.0493092	14.1185	0.55	8.31e-17
ENSCAFG00000008088	GATB	no	0.629407	0.879577	AS	24	0.0790987	6.56139	-0.15	7.31e-01
ENSCAFG00000008088	GATB	no	0.629407	0.879577	AS	48	0.0682871	6.50423	-0.28	4.62e-01
ENSCAFG00000008088	GATB	no	0.629407	0.879577	AS	72	-0.0514329	6.50236	0.22	5.12e-01
ENSCAFG00000008088	GATB	no	0.629407	0.879577	DMSO	24	0.106676	6.63371	NA	NA
ENSCAFG00000008088	GATB	no	0.629407	0.879577	DMSO	48	0.0207123	6.64887	0.02	9.76e-01
ENSCAFG00000008088	GATB	no	0.629407	0.879577	DMSO	72	-0.349553	6.39392	-0.50	5.47e-02
ENSCAFG00000008088	GATB	no	0.629407	0.879577	Ibr	24	0.0675213	6.56585	-0.14	6.87e-01
ENSCAFG00000008088	GATB	no	0.629407	0.879577	Ibr	48	0.0309297	6.58509	-0.12	7.37e-01
ENSCAFG00000008088	GATB	no	0.629407	0.879577	Ibr	72	0.181543	6.5937	0.39	2.03e-01
ENSCAFG00000008088	GATB	no	0.629407	0.879577	IbrAS	24	-0.0744937	6.50418	-0.24	3.30e-01
ENSCAFG00000008088	GATB	no	0.629407	0.879577	IbrAS	48	-0.0680831	6.42745	-0.44	6.95e-02
ENSCAFG00000008088	GATB	no	0.629407	0.879577	IbrAS	72	0.0493092	6.56936	0.38	1.26e-01
ENSCAFG00000008167	SETD1B	no	0.827508	8.28394	AS	24	0.0790987	8.93802	0.07	8.81e-01
ENSCAFG00000008167	SETD1B	no	0.827508	8.28394	AS	48	0.0682871	8.90082	0.15	7.35e-01
ENSCAFG00000008167	SETD1B	no	0.827508	8.28394	AS	72	-0.0514329	8.69152	0.49	6.14e-02
ENSCAFG00000008167	SETD1B	no	0.827508	8.28394	DMSO	24	0.106676	8.896	NA	NA
ENSCAFG00000008167	SETD1B	no	0.827508	8.28394	DMSO	48	0.0207123	8.80051	-0.16	5.67e-01
ENSCAFG00000008167	SETD1B	no	0.827508	8.28394	DMSO	72	-0.349553	8.41361	-0.87	1.10e-08
ENSCAFG00000008167	SETD1B	no	0.827508	8.28394	Ibr	24	0.0675213	8.94068	0.08	8.20e-01
ENSCAFG00000008167	SETD1B	no	0.827508	8.28394	Ibr	48	0.0309297	8.8681	0.11	7.56e-01
ENSCAFG00000008167	SETD1B	no	0.827508	8.28394	Ibr	72	0.181543	8.90955	0.87	8.68e-04
ENSCAFG00000008167	SETD1B	no	0.827508	8.28394	IbrAS	24	-0.0744937	8.88821	0.04	8.94e-01
ENSCAFG00000008167	SETD1B	no	0.827508	8.28394	IbrAS	48	-0.0680831	8.97288	0.27	2.84e-01
ENSCAFG00000008167	SETD1B	no	0.827508	8.28394	IbrAS	72	0.0493092	9.02718	1.06	1.06e-06
ENSCAFG00000008279	PTPRJ	no	0.816719	6.45068	AS	24	0.0790987	11.1756	0.15	6.65e-01
ENSCAFG00000008279	PTPRJ	no	0.816719	6.45068	AS	48	0.0682871	11.1875	0.26	3.71e-01
ENSCAFG00000008279	PTPRJ	no	0.816719	6.45068	AS	72	-0.0514329	11.0037	0.52	8.94e-03
ENSCAFG00000008279	PTPRJ	no	0.816719	6.45068	DMSO	24	0.106676	11.0834	NA	NA
ENSCAFG00000008279	PTPRJ	no	0.816719	6.45068	DMSO	48	0.0207123	11.0208	-0.10	5.26e-01
ENSCAFG00000008279	PTPRJ	no	0.816719	6.45068	DMSO	72	-0.349553	10.6956	-0.67	9.59e-15
ENSCAFG00000008279	PTPRJ	no	0.816719	6.45068	Ibr	24	0.0675213	11.3302	0.39	7.22e-02
ENSCAFG00000008279	PTPRJ	no	0.816719	6.45068	Ibr	48	0.0309297	11.2934	0.44	3.58e-02
ENSCAFG00000008279	PTPRJ	no	0.816719	6.45068	Ibr	72	0.181543	11.2333	0.88	1.91e-05
ENSCAFG00000008279	PTPRJ	no	0.816719	6.45068	IbrAS	24	-0.0744937	11.0286	-0.05	8.18e-01
ENSCAFG00000008279	PTPRJ	no	0.816719	6.45068	IbrAS	48	-0.0680831	10.9561	-0.11	6.41e-01
ENSCAFG00000008279	PTPRJ	no	0.816719	6.45068	IbrAS	72	0.0493092	10.9689	0.48	9.26e-03
ENSCAFG00000008603	MBNL1	no	0.862259	8.02989	AS	24	0.0790987	11.4226	0.12	7.64e-01
ENSCAFG00000008603	MBNL1	no	0.862259	8.02989	AS	48	0.0682871	11.433	0.36	2.21e-01
ENSCAFG00000008603	MBNL1	no	0.862259	8.02989	AS	72	-0.0514329	11.3581	0.56	1.07e-02
ENSCAFG00000008603	MBNL1	no	0.862259	8.02989	DMSO	24	0.106676	11.3469	NA	NA
ENSCAFG00000008603	MBNL1	no	0.862259	8.02989	DMSO	48	0.0207123	11.208	-0.23	4.75e-02
ENSCAFG00000008603	MBNL1	no	0.862259	8.02989	DMSO	72	-0.349553	11.0228	-0.55	9.65e-11
ENSCAFG00000008603	MBNL1	no	0.862259	8.02989	Ibr	24	0.0675213	11.4939	0.23	3.91e-01
ENSCAFG00000008603	MBNL1	no	0.862259	8.02989	Ibr	48	0.0309297	11.3638	0.28	2.81e-01
ENSCAFG00000008603	MBNL1	no	0.862259	8.02989	Ibr	72	0.181543	11.4982	0.77	7.79e-04
ENSCAFG00000008603	MBNL1	no	0.862259	8.02989	IbrAS	24	-0.0744937	11.3868	0.12	6.16e-01
ENSCAFG00000008603	MBNL1	no	0.862259	8.02989	IbrAS	48	-0.0680831	11.2538	0.08	7.69e-01
ENSCAFG00000008603	MBNL1	no	0.862259	8.02989	IbrAS	72	0.0493092	11.3834	0.61	2.12e-03
ENSCAFG00000008670	PTK2B	no	0.756227	2.86076	AS	24	0.0790987	11.778	0.01	9.84e-01
ENSCAFG00000008670	PTK2B	no	0.756227	2.86076	AS	48	0.0682871	11.6892	-0.11	5.07e-01
ENSCAFG00000008670	PTK2B	no	0.756227	2.86076	AS	72	-0.0514329	11.6418	-0.01	9.75e-01
ENSCAFG00000008670	PTK2B	no	0.756227	2.86076	DMSO	24	0.106676	11.7748	NA	NA
ENSCAFG00000008670	PTK2B	no	0.756227	2.86076	DMSO	48	0.0207123	11.7573	-0.03	9.01e-01
ENSCAFG00000008670	PTK2B	no	0.756227	2.86076	DMSO	72	-0.349553	11.6454	-0.22	1.60e-02
ENSCAFG00000008670	PTK2B	no	0.756227	2.86076	Ibr	24	0.0675213	11.7943	0.03	8.48e-01
ENSCAFG00000008670	PTK2B	no	0.756227	2.86076	Ibr	48	0.0309297	11.7752	0.03	8.74e-01
ENSCAFG00000008670	PTK2B	no	0.756227	2.86076	Ibr	72	0.181543	11.8198	0.28	1.90e-02
ENSCAFG00000008670	PTK2B	no	0.756227	2.86076	IbrAS	24	-0.0744937	11.6539	-0.18	6.77e-02
ENSCAFG00000008670	PTK2B	no	0.756227	2.86076	IbrAS	48	-0.0680831	11.7421	-0.03	8.42e-01
ENSCAFG00000008670	PTK2B	no	0.756227	2.86076	IbrAS	72	0.0493092	11.728	0.13	2.23e-01
ENSCAFG00000008863	SCAF4	no	0.661906	1.47647	AS	24	0.0790987	10.3458	-0.06	7.26e-01
ENSCAFG00000008863	SCAF4	no	0.661906	1.47647	AS	48	0.0682871	10.337	-0.06	7.26e-01
ENSCAFG00000008863	SCAF4	no	0.661906	1.47647	AS	72	-0.0514329	10.2623	0.11	3.80e-01
ENSCAFG00000008863	SCAF4	no	0.661906	1.47647	DMSO	24	0.106676	10.3841	NA	NA
ENSCAFG00000008863	SCAF4	no	0.661906	1.47647	DMSO	48	0.0207123	10.377	-0.01	9.74e-01
ENSCAFG00000008863	SCAF4	no	0.661906	1.47647	DMSO	72	-0.349553	10.193	-0.33	9.63e-04
ENSCAFG00000008863	SCAF4	no	0.661906	1.47647	Ibr	24	0.0675213	10.39	0.01	9.46e-01
ENSCAFG00000008863	SCAF4	no	0.661906	1.47647	Ibr	48	0.0309297	10.419	0.07	6.13e-01
ENSCAFG00000008863	SCAF4	no	0.661906	1.47647	Ibr	72	0.181543	10.4375	0.36	6.90e-04
ENSCAFG00000008863	SCAF4	no	0.661906	1.47647	IbrAS	24	-0.0744937	10.2939	-0.15	1.28e-01
ENSCAFG00000008863	SCAF4	no	0.661906	1.47647	IbrAS	48	-0.0680831	10.3473	-0.05	6.82e-01
ENSCAFG00000008863	SCAF4	no	0.661906	1.47647	IbrAS	72	0.0493092	10.2986	0.17	8.99e-02
ENSCAFG00000009021	SEC31A	no	0.802689	4.87603	AS	24	0.0790987	9.77203	-0.13	5.21e-01
ENSCAFG00000009021	SEC31A	no	0.802689	4.87603	AS	48	0.0682871	9.75244	0.02	9.38e-01
ENSCAFG00000009021	SEC31A	no	0.802689	4.87603	AS	72	-0.0514329	9.68011	0.18	2.63e-01
ENSCAFG00000009021	SEC31A	no	0.802689	4.87603	DMSO	24	0.106676	9.85505	NA	NA
ENSCAFG00000009021	SEC31A	no	0.802689	4.87603	DMSO	48	0.0207123	9.73872	-0.19	2.04e-01
ENSCAFG00000009021	SEC31A	no	0.802689	4.87603	DMSO	72	-0.349553	9.57381	-0.48	2.73e-06
ENSCAFG00000009021	SEC31A	no	0.802689	4.87603	Ibr	24	0.0675213	9.77891	-0.12	4.76e-01
ENSCAFG00000009021	SEC31A	no	0.802689	4.87603	Ibr	48	0.0309297	9.71903	-0.03	8.89e-01
ENSCAFG00000009021	SEC31A	no	0.802689	4.87603	Ibr	72	0.181543	9.79118	0.37	1.12e-02
ENSCAFG00000009021	SEC31A	no	0.802689	4.87603	IbrAS	24	-0.0744937	9.62685	-0.36	2.76e-03
ENSCAFG00000009021	SEC31A	no	0.802689	4.87603	IbrAS	48	-0.0680831	9.72339	-0.02	8.97e-01
ENSCAFG00000009021	SEC31A	no	0.802689	4.87603	IbrAS	72	0.0493092	9.83363	0.42	5.22e-04
ENSCAFG00000009094	HPSE	no	0.646914	1.82558	AS	24	0.0790987	8.90308	0.18	2.76e-01
ENSCAFG00000009094	HPSE	no	0.646914	1.82558	AS	48	0.0682871	8.85844	0.05	8.38e-01
ENSCAFG00000009094	HPSE	no	0.646914	1.82558	AS	72	-0.0514329	8.85715	0.20	1.28e-01
ENSCAFG00000009094	HPSE	no	0.646914	1.82558	DMSO	24	0.106676	8.79838	NA	NA
ENSCAFG00000009094	HPSE	no	0.646914	1.82558	DMSO	48	0.0207123	8.82801	0.05	8.63e-01
ENSCAFG00000009094	HPSE	no	0.646914	1.82558	DMSO	72	-0.349553	8.73701	-0.12	3.83e-01
ENSCAFG00000009094	HPSE	no	0.646914	1.82558	Ibr	24	0.0675213	8.93621	0.23	7.85e-02
ENSCAFG00000009094	HPSE	no	0.646914	1.82558	Ibr	48	0.0309297	8.9432	0.19	1.60e-01
ENSCAFG00000009094	HPSE	no	0.646914	1.82558	Ibr	72	0.181543	9.0108	0.43	5.63e-04
ENSCAFG00000009094	HPSE	no	0.646914	1.82558	IbrAS	24	-0.0744937	8.82819	0.07	6.03e-01
ENSCAFG00000009094	HPSE	no	0.646914	1.82558	IbrAS	48	-0.0680831	8.81606	-0.02	8.94e-01
ENSCAFG00000009094	HPSE	no	0.646914	1.82558	IbrAS	72	0.0493092	8.75506	0.03	8.23e-01
ENSCAFG00000009168	ARSB	no	0.848253	7.78164	AS	24	0.0790987	9.00434	-0.16	4.51e-01
ENSCAFG00000009168	ARSB	no	0.848253	7.78164	AS	48	0.0682871	9.06121	-0.03	9.19e-01
ENSCAFG00000009168	ARSB	no	0.848253	7.78164	AS	72	-0.0514329	8.89566	0.41	5.15e-03
ENSCAFG00000009168	ARSB	no	0.848253	7.78164	DMSO	24	0.106676	9.10376	NA	NA
ENSCAFG00000009168	ARSB	no	0.848253	7.78164	DMSO	48	0.0207123	9.08113	-0.04	9.10e-01
ENSCAFG00000009168	ARSB	no	0.848253	7.78164	DMSO	72	-0.349553	8.6632	-0.76	2.28e-10
ENSCAFG00000009168	ARSB	no	0.848253	7.78164	Ibr	24	0.0675213	8.97461	-0.21	2.09e-01
ENSCAFG00000009168	ARSB	no	0.848253	7.78164	Ibr	48	0.0309297	8.94554	-0.22	1.88e-01
ENSCAFG00000009168	ARSB	no	0.848253	7.78164	Ibr	72	0.181543	9.05612	0.66	1.43e-05
ENSCAFG00000009168	ARSB	no	0.848253	7.78164	IbrAS	24	-0.0744937	8.90212	-0.32	1.50e-02
ENSCAFG00000009168	ARSB	no	0.848253	7.78164	IbrAS	48	-0.0680831	8.97241	-0.18	2.32e-01
ENSCAFG00000009168	ARSB	no	0.848253	7.78164	IbrAS	72	0.0493092	9.08964	0.72	2.06e-08
ENSCAFG00000009289	SRSF6	no	0.637564	1.0688	AS	24	0.0790987	6.22089	0.04	9.58e-01
ENSCAFG00000009289	SRSF6	no	0.637564	1.0688	AS	48	0.0682871	6.05652	0.06	9.38e-01
ENSCAFG00000009289	SRSF6	no	0.637564	1.0688	AS	72	-0.0514329	6.31574	1.36	1.86e-04
ENSCAFG00000009289	SRSF6	no	0.637564	1.0688	DMSO	24	0.106676	6.20271	NA	NA
ENSCAFG00000009289	SRSF6	no	0.637564	1.0688	DMSO	48	0.0207123	6.00499	-0.52	5.88e-01
ENSCAFG00000009289	SRSF6	no	0.637564	1.0688	DMSO	72	-0.349553	5.74428	-1.20	2.63e-02
ENSCAFG00000009289	SRSF6	no	0.637564	1.0688	Ibr	24	0.0675213	6.18597	-0.04	9.44e-01
ENSCAFG00000009289	SRSF6	no	0.637564	1.0688	Ibr	48	0.0309297	6.02936	-0.01	9.92e-01
ENSCAFG00000009289	SRSF6	no	0.637564	1.0688	Ibr	72	0.181543	6.3844	1.34	8.05e-04
ENSCAFG00000009289	SRSF6	no	0.637564	1.0688	IbrAS	24	-0.0744937	5.98755	-0.42	2.45e-01
ENSCAFG00000009289	SRSF6	no	0.637564	1.0688	IbrAS	48	-0.0680831	6.01082	-0.06	9.06e-01
ENSCAFG00000009289	SRSF6	no	0.637564	1.0688	IbrAS	72	0.0493092	6.20497	1.12	1.39e-03
ENSCAFG00000009305	ESRP1	no	0.607804	1.33022	AS	24	0.0790987	7.85455	0.17	4.28e-01
ENSCAFG00000009305	ESRP1	no	0.607804	1.33022	AS	48	0.0682871	7.83867	0.09	7.31e-01
ENSCAFG00000009305	ESRP1	no	0.607804	1.33022	AS	72	-0.0514329	7.7918	0.33	3.82e-02
ENSCAFG00000009305	ESRP1	no	0.607804	1.33022	DMSO	24	0.106676	7.75907	NA	NA
ENSCAFG00000009305	ESRP1	no	0.607804	1.33022	DMSO	48	0.0207123	7.78726	0.05	8.96e-01
ENSCAFG00000009305	ESRP1	no	0.607804	1.33022	DMSO	72	-0.349553	7.60872	-0.29	9.35e-02
ENSCAFG00000009305	ESRP1	no	0.607804	1.33022	Ibr	24	0.0675213	7.81478	0.11	6.03e-01
ENSCAFG00000009305	ESRP1	no	0.607804	1.33022	Ibr	48	0.0309297	7.80851	0.04	8.65e-01
ENSCAFG00000009305	ESRP1	no	0.607804	1.33022	Ibr	72	0.181543	7.7506	0.27	1.33e-01
ENSCAFG00000009305	ESRP1	no	0.607804	1.33022	IbrAS	24	-0.0744937	7.8155	0.12	4.51e-01
ENSCAFG00000009305	ESRP1	no	0.607804	1.33022	IbrAS	48	-0.0680831	7.86681	0.14	3.54e-01
ENSCAFG00000009305	ESRP1	no	0.607804	1.33022	IbrAS	72	0.0493092	7.92122	0.56	3.16e-05
ENSCAFG00000009397	PRDM11	no	0.829417	4.3202	AS	24	0.0790987	6.23069	0.41	3.06e-01
ENSCAFG00000009397	PRDM11	no	0.829417	4.3202	AS	48	0.0682871	6.15509	0.26	5.86e-01
ENSCAFG00000009397	PRDM11	no	0.829417	4.3202	AS	72	-0.0514329	5.99382	0.33	3.80e-01
ENSCAFG00000009397	PRDM11	no	0.829417	4.3202	DMSO	24	0.106676	6.03718	NA	NA
ENSCAFG00000009397	PRDM11	no	0.829417	4.3202	DMSO	48	0.0207123	6.02311	-0.03	9.75e-01
ENSCAFG00000009397	PRDM11	no	0.829417	4.3202	DMSO	72	-0.349553	5.86724	-0.42	1.72e-01
ENSCAFG00000009397	PRDM11	no	0.829417	4.3202	Ibr	24	0.0675213	6.18286	0.33	3.70e-01
ENSCAFG00000009397	PRDM11	no	0.829417	4.3202	Ibr	48	0.0309297	6.06686	0.09	8.39e-01
ENSCAFG00000009397	PRDM11	no	0.829417	4.3202	Ibr	72	0.181543	6.1882	0.68	4.29e-02
ENSCAFG00000009397	PRDM11	no	0.829417	4.3202	IbrAS	24	-0.0744937	5.95996	-0.13	6.84e-01
ENSCAFG00000009397	PRDM11	no	0.829417	4.3202	IbrAS	48	-0.0680831	6.01476	-0.03	9.48e-01
ENSCAFG00000009397	PRDM11	no	0.829417	4.3202	IbrAS	72	0.0493092	6.11445	0.57	5.31e-02
ENSCAFG00000009492	INO80	no	0.892978	9.02071	AS	24	0.0790987	9.58397	-0.06	8.38e-01
ENSCAFG00000009492	INO80	no	0.892978	9.02071	AS	48	0.0682871	9.63883	0.03	9.18e-01
ENSCAFG00000009492	INO80	no	0.892978	9.02071	AS	72	-0.0514329	9.53108	0.14	4.65e-01
ENSCAFG00000009492	INO80	no	0.892978	9.02071	DMSO	24	0.106676	9.62268	NA	NA
ENSCAFG00000009492	INO80	no	0.892978	9.02071	DMSO	48	0.0207123	9.61538	-0.01	9.70e-01
ENSCAFG00000009492	INO80	no	0.892978	9.02071	DMSO	72	-0.349553	9.44321	-0.31	8.13e-03
ENSCAFG00000009492	INO80	no	0.892978	9.02071	Ibr	24	0.0675213	9.56751	-0.08	7.04e-01
ENSCAFG00000009492	INO80	no	0.892978	9.02071	Ibr	48	0.0309297	9.60838	-0.01	9.79e-01
ENSCAFG00000009492	INO80	no	0.892978	9.02071	Ibr	72	0.181543	9.71276	0.41	1.43e-02
ENSCAFG00000009492	INO80	no	0.892978	9.02071	IbrAS	24	-0.0744937	9.57294	-0.07	6.63e-01
ENSCAFG00000009492	INO80	no	0.892978	9.02071	IbrAS	48	-0.0680831	9.54245	-0.12	4.75e-01
ENSCAFG00000009492	INO80	no	0.892978	9.02071	IbrAS	72	0.0493092	9.59602	0.25	1.00e-01
ENSCAFG00000009576	ERLIN1	no	0.668097	1.4122	AS	24	0.0790987	8.39785	0.10	5.92e-01
ENSCAFG00000009576	ERLIN1	no	0.668097	1.4122	AS	48	0.0682871	8.40586	0.18	3.03e-01
ENSCAFG00000009576	ERLIN1	no	0.668097	1.4122	AS	72	-0.0514329	8.27703	0.12	4.32e-01
ENSCAFG00000009576	ERLIN1	no	0.668097	1.4122	DMSO	24	0.106676	8.33951	NA	NA
ENSCAFG00000009576	ERLIN1	no	0.668097	1.4122	DMSO	48	0.0207123	8.30326	-0.06	8.46e-01
ENSCAFG00000009576	ERLIN1	no	0.668097	1.4122	DMSO	72	-0.349553	8.20328	-0.25	8.79e-02
ENSCAFG00000009576	ERLIN1	no	0.668097	1.4122	Ibr	24	0.0675213	8.36985	0.05	7.66e-01
ENSCAFG00000009576	ERLIN1	no	0.668097	1.4122	Ibr	48	0.0309297	8.33018	0.05	7.99e-01
ENSCAFG00000009576	ERLIN1	no	0.668097	1.4122	Ibr	72	0.181543	8.38916	0.34	1.03e-02
ENSCAFG00000009576	ERLIN1	no	0.668097	1.4122	IbrAS	24	-0.0744937	8.21459	-0.20	9.17e-02
ENSCAFG00000009576	ERLIN1	no	0.668097	1.4122	IbrAS	48	-0.0680831	8.30086	-0.00	9.78e-01
ENSCAFG00000009576	ERLIN1	no	0.668097	1.4122	IbrAS	72	0.0493092	8.37086	0.29	1.33e-02
ENSCAFG00000009707	HIF1AN	no	0.853665	7.25014	AS	24	0.0790987	8.07245	-0.10	7.21e-01
ENSCAFG00000009707	HIF1AN	no	0.853665	7.25014	AS	48	0.0682871	8.09868	-0.03	9.27e-01
ENSCAFG00000009707	HIF1AN	no	0.853665	7.25014	AS	72	-0.0514329	7.97908	0.43	1.15e-02
ENSCAFG00000009707	HIF1AN	no	0.853665	7.25014	DMSO	24	0.106676	8.1323	NA	NA
ENSCAFG00000009707	HIF1AN	no	0.853665	7.25014	DMSO	48	0.0207123	8.11428	-0.03	9.42e-01
ENSCAFG00000009707	HIF1AN	no	0.853665	7.25014	DMSO	72	-0.349553	7.74817	-0.71	2.43e-06
ENSCAFG00000009707	HIF1AN	no	0.853665	7.25014	Ibr	24	0.0675213	8.10667	-0.04	8.65e-01
ENSCAFG00000009707	HIF1AN	no	0.853665	7.25014	Ibr	48	0.0309297	8.13173	0.03	9.09e-01
ENSCAFG00000009707	HIF1AN	no	0.853665	7.25014	Ibr	72	0.181543	8.2345	0.88	1.28e-07
ENSCAFG00000009707	HIF1AN	no	0.853665	7.25014	IbrAS	24	-0.0744937	7.99989	-0.21	1.93e-01
ENSCAFG00000009707	HIF1AN	no	0.853665	7.25014	IbrAS	48	-0.0680831	8.13632	0.03	8.68e-01
ENSCAFG00000009707	HIF1AN	no	0.853665	7.25014	IbrAS	72	0.0493092	8.16036	0.74	3.70e-07
ENSCAFG00000009913	ADCY7	no	0.582513	4.09985	AS	24	0.0790987	11.1206	-0.00	9.97e-01
ENSCAFG00000009913	ADCY7	no	0.582513	4.09985	AS	48	0.0682871	11.054	0.05	8.87e-01
ENSCAFG00000009913	ADCY7	no	0.582513	4.09985	AS	72	-0.0514329	10.962	0.59	2.04e-04
ENSCAFG00000009913	ADCY7	no	0.582513	4.09985	DMSO	24	0.106676	11.1229	NA	NA
ENSCAFG00000009913	ADCY7	no	0.582513	4.09985	DMSO	48	0.0207123	11.0222	-0.17	2.79e-01
ENSCAFG00000009913	ADCY7	no	0.582513	4.09985	DMSO	72	-0.349553	10.6221	-0.86	2.05e-19
ENSCAFG00000009913	ADCY7	no	0.582513	4.09985	Ibr	24	0.0675213	11.1953	0.12	5.92e-01
ENSCAFG00000009913	ADCY7	no	0.582513	4.09985	Ibr	48	0.0309297	11.0965	0.14	5.34e-01
ENSCAFG00000009913	ADCY7	no	0.582513	4.09985	Ibr	72	0.181543	11.2047	1.02	8.26e-10
ENSCAFG00000009913	ADCY7	no	0.582513	4.09985	IbrAS	24	-0.0744937	11.3618	0.40	8.09e-03
ENSCAFG00000009913	ADCY7	no	0.582513	4.09985	IbrAS	48	-0.0680831	11.3931	0.59	5.41e-05
ENSCAFG00000009913	ADCY7	no	0.582513	4.09985	IbrAS	72	0.0493092	11.4086	1.30	2.27e-20
ENSCAFG00000010037	BRWD1	no	0.781992	4.72465	AS	24	0.0790987	9.28273	0.06	8.80e-01
ENSCAFG00000010037	BRWD1	no	0.781992	4.72465	AS	48	0.0682871	9.37087	0.23	4.87e-01
ENSCAFG00000010037	BRWD1	no	0.781992	4.72465	AS	72	-0.0514329	9.23917	0.20	4.33e-01
ENSCAFG00000010037	BRWD1	no	0.781992	4.72465	DMSO	24	0.106676	9.24843	NA	NA
ENSCAFG00000010037	BRWD1	no	0.781992	4.72465	DMSO	48	0.0207123	9.22445	-0.04	8.93e-01
ENSCAFG00000010037	BRWD1	no	0.781992	4.72465	DMSO	72	-0.349553	9.11849	-0.24	6.65e-02
ENSCAFG00000010037	BRWD1	no	0.781992	4.72465	Ibr	24	0.0675213	9.22332	-0.04	9.07e-01
ENSCAFG00000010037	BRWD1	no	0.781992	4.72465	Ibr	48	0.0309297	9.35089	0.22	3.93e-01
ENSCAFG00000010037	BRWD1	no	0.781992	4.72465	Ibr	72	0.181543	9.39865	0.43	7.54e-02
ENSCAFG00000010037	BRWD1	no	0.781992	4.72465	IbrAS	24	-0.0744937	9.17966	-0.10	6.74e-01
ENSCAFG00000010037	BRWD1	no	0.781992	4.72465	IbrAS	48	-0.0680831	9.19472	-0.06	8.15e-01
ENSCAFG00000010037	BRWD1	no	0.781992	4.72465	IbrAS	72	0.0493092	9.25677	0.25	2.53e-01
ENSCAFG00000010525	CDC73	no	0.675578	2.94541	AS	24	0.0790987	9.0672	-0.14	4.88e-01
ENSCAFG00000010525	CDC73	no	0.675578	2.94541	AS	48	0.0682871	9.09392	-0.00	9.99e-01
ENSCAFG00000010525	CDC73	no	0.675578	2.94541	AS	72	-0.0514329	8.9625	0.10	5.89e-01
ENSCAFG00000010525	CDC73	no	0.675578	2.94541	DMSO	24	0.106676	9.15281	NA	NA
ENSCAFG00000010525	CDC73	no	0.675578	2.94541	DMSO	48	0.0207123	9.09308	-0.10	6.66e-01
ENSCAFG00000010525	CDC73	no	0.675578	2.94541	DMSO	72	-0.349553	8.90514	-0.43	1.47e-04
ENSCAFG00000010525	CDC73	no	0.675578	2.94541	Ibr	24	0.0675213	9.09829	-0.09	6.27e-01
ENSCAFG00000010525	CDC73	no	0.675578	2.94541	Ibr	48	0.0309297	9.09035	-0.01	9.80e-01
ENSCAFG00000010525	CDC73	no	0.675578	2.94541	Ibr	72	0.181543	9.1191	0.32	3.39e-02
ENSCAFG00000010525	CDC73	no	0.675578	2.94541	IbrAS	24	-0.0744937	8.95444	-0.32	6.86e-03
ENSCAFG00000010525	CDC73	no	0.675578	2.94541	IbrAS	48	-0.0680831	8.94641	-0.24	5.62e-02
ENSCAFG00000010525	CDC73	no	0.675578	2.94541	IbrAS	72	0.0493092	8.90891	0.01	9.57e-01
ENSCAFG00000010544	PPFIA1	no	0.746058	3.14545	AS	24	0.0790987	8.24445	-0.06	8.57e-01
ENSCAFG00000010544	PPFIA1	no	0.746058	3.14545	AS	48	0.0682871	8.29951	0.07	8.25e-01
ENSCAFG00000010544	PPFIA1	no	0.746058	3.14545	AS	72	-0.0514329	8.19843	0.37	4.04e-02
ENSCAFG00000010544	PPFIA1	no	0.746058	3.14545	DMSO	24	0.106676	8.27919	NA	NA
ENSCAFG00000010544	PPFIA1	no	0.746058	3.14545	DMSO	48	0.0207123	8.25587	-0.04	9.15e-01
ENSCAFG00000010544	PPFIA1	no	0.746058	3.14545	DMSO	72	-0.349553	7.99083	-0.52	9.94e-04
ENSCAFG00000010544	PPFIA1	no	0.746058	3.14545	Ibr	24	0.0675213	8.19061	-0.14	5.19e-01
ENSCAFG00000010544	PPFIA1	no	0.746058	3.14545	Ibr	48	0.0309297	8.21211	-0.07	7.84e-01
ENSCAFG00000010544	PPFIA1	no	0.746058	3.14545	Ibr	72	0.181543	8.27346	0.49	8.60e-03
ENSCAFG00000010544	PPFIA1	no	0.746058	3.14545	IbrAS	24	-0.0744937	8.30194	0.04	8.35e-01
ENSCAFG00000010544	PPFIA1	no	0.746058	3.14545	IbrAS	48	-0.0680831	8.2204	-0.06	7.78e-01
ENSCAFG00000010544	PPFIA1	no	0.746058	3.14545	IbrAS	72	0.0493092	8.39101	0.68	5.02e-06
ENSCAFG00000010594	LRRK1	no	0.782813	6.81794	AS	24	0.0790987	10.1735	0.10	7.08e-01
ENSCAFG00000010594	LRRK1	no	0.782813	6.81794	AS	48	0.0682871	10.1021	0.08	7.95e-01
ENSCAFG00000010594	LRRK1	no	0.782813	6.81794	AS	72	-0.0514329	10.0527	0.22	2.29e-01
ENSCAFG00000010594	LRRK1	no	0.782813	6.81794	DMSO	24	0.106676	10.1097	NA	NA
ENSCAFG00000010594	LRRK1	no	0.782813	6.81794	DMSO	48	0.0207123	10.0513	-0.10	6.19e-01
ENSCAFG00000010594	LRRK1	no	0.782813	6.81794	DMSO	72	-0.349553	9.92496	-0.32	1.78e-03
ENSCAFG00000010594	LRRK1	no	0.782813	6.81794	Ibr	24	0.0675213	10.1452	0.06	7.93e-01
ENSCAFG00000010594	LRRK1	no	0.782813	6.81794	Ibr	48	0.0309297	10.1086	0.11	6.32e-01
ENSCAFG00000010594	LRRK1	no	0.782813	6.81794	Ibr	72	0.181543	10.2394	0.52	2.22e-03
ENSCAFG00000010594	LRRK1	no	0.782813	6.81794	IbrAS	24	-0.0744937	10.1553	0.08	6.25e-01
ENSCAFG00000010594	LRRK1	no	0.782813	6.81794	IbrAS	48	-0.0680831	10.1874	0.22	1.66e-01
ENSCAFG00000010594	LRRK1	no	0.782813	6.81794	IbrAS	72	0.0493092	10.2425	0.52	2.92e-04
ENSCAFG00000010669	TRAPPC10	no	0.683916	1.9946	AS	24	0.0790987	10.1031	0.06	7.88e-01
ENSCAFG00000010669	TRAPPC10	no	0.683916	1.9946	AS	48	0.0682871	10.1431	0.01	9.85e-01
ENSCAFG00000010669	TRAPPC10	no	0.683916	1.9946	AS	72	-0.0514329	10.0884	0.24	8.35e-02
ENSCAFG00000010669	TRAPPC10	no	0.683916	1.9946	DMSO	24	0.106676	10.0639	NA	NA
ENSCAFG00000010669	TRAPPC10	no	0.683916	1.9946	DMSO	48	0.0207123	10.1397	0.12	4.88e-01
ENSCAFG00000010669	TRAPPC10	no	0.683916	1.9946	DMSO	72	-0.349553	9.94804	-0.21	5.64e-02
ENSCAFG00000010669	TRAPPC10	no	0.683916	1.9946	Ibr	24	0.0675213	10.0663	0.01	9.72e-01
ENSCAFG00000010669	TRAPPC10	no	0.683916	1.9946	Ibr	48	0.0309297	10.1577	0.03	8.62e-01
ENSCAFG00000010669	TRAPPC10	no	0.683916	1.9946	Ibr	72	0.181543	10.2463	0.47	3.82e-04
ENSCAFG00000010669	TRAPPC10	no	0.683916	1.9946	IbrAS	24	-0.0744937	10.0431	-0.03	8.34e-01
ENSCAFG00000010669	TRAPPC10	no	0.683916	1.9946	IbrAS	48	-0.0680831	10.1192	-0.03	8.69e-01
ENSCAFG00000010669	TRAPPC10	no	0.683916	1.9946	IbrAS	72	0.0493092	10.2794	0.54	1.31e-06
ENSCAFG00000010679	ASB7	no	0.661951	1.06797	AS	24	0.0790987	6.09925	-0.03	9.54e-01
ENSCAFG00000010679	ASB7	no	0.661951	1.06797	AS	48	0.0682871	6.18235	0.04	9.43e-01
ENSCAFG00000010679	ASB7	no	0.661951	1.06797	AS	72	-0.0514329	6.16627	0.33	2.79e-01
ENSCAFG00000010679	ASB7	no	0.661951	1.06797	DMSO	24	0.106676	6.11211	NA	NA
ENSCAFG00000010679	ASB7	no	0.661951	1.06797	DMSO	48	0.0207123	6.16459	0.11	8.55e-01
ENSCAFG00000010679	ASB7	no	0.661951	1.06797	DMSO	72	-0.349553	6.02218	-0.22	4.87e-01
ENSCAFG00000010679	ASB7	no	0.661951	1.06797	Ibr	24	0.0675213	6.20995	0.20	5.56e-01
ENSCAFG00000010679	ASB7	no	0.661951	1.06797	Ibr	48	0.0309297	6.08677	-0.15	6.77e-01
ENSCAFG00000010679	ASB7	no	0.661951	1.06797	Ibr	72	0.181543	6.2355	0.46	1.28e-01
ENSCAFG00000010679	ASB7	no	0.661951	1.06797	IbrAS	24	-0.0744937	6.1505	0.13	6.48e-01
ENSCAFG00000010679	ASB7	no	0.661951	1.06797	IbrAS	48	-0.0680831	6.07065	-0.20	4.82e-01
ENSCAFG00000010679	ASB7	no	0.661951	1.06797	IbrAS	72	0.0493092	6.146	0.28	3.05e-01
ENSCAFG00000010680	DENND5B	no	0.784939	5.28096	AS	24	0.0790987	10.3432	0.04	9.22e-01
ENSCAFG00000010680	DENND5B	no	0.784939	5.28096	AS	48	0.0682871	10.461	0.26	3.14e-01
ENSCAFG00000010680	DENND5B	no	0.784939	5.28096	AS	72	-0.0514329	10.3516	0.54	2.60e-03
ENSCAFG00000010680	DENND5B	no	0.784939	5.28096	DMSO	24	0.106676	10.3212	NA	NA
ENSCAFG00000010680	DENND5B	no	0.784939	5.28096	DMSO	48	0.0207123	10.2957	-0.04	8.50e-01
ENSCAFG00000010680	DENND5B	no	0.784939	5.28096	DMSO	72	-0.349553	10.0244	-0.51	7.81e-08
ENSCAFG00000010680	DENND5B	no	0.784939	5.28096	Ibr	24	0.0675213	10.3841	0.11	6.87e-01
ENSCAFG00000010680	DENND5B	no	0.784939	5.28096	Ibr	48	0.0309297	10.4215	0.22	3.30e-01
ENSCAFG00000010680	DENND5B	no	0.784939	5.28096	Ibr	72	0.181543	10.5166	0.77	5.28e-05
ENSCAFG00000010680	DENND5B	no	0.784939	5.28096	IbrAS	24	-0.0744937	10.1661	-0.23	2.05e-01
ENSCAFG00000010680	DENND5B	no	0.784939	5.28096	IbrAS	48	-0.0680831	9.99212	-0.50	2.64e-03
ENSCAFG00000010680	DENND5B	no	0.784939	5.28096	IbrAS	72	0.0493092	10.1615	0.24	1.99e-01
ENSCAFG00000010715	TXLNA	no	0.824809	6.8929	AS	24	0.0790987	9.6431	-0.03	9.27e-01
ENSCAFG00000010715	TXLNA	no	0.824809	6.8929	AS	48	0.0682871	9.61317	-0.06	8.85e-01
ENSCAFG00000010715	TXLNA	no	0.824809	6.8929	AS	72	-0.0514329	9.60385	0.31	1.10e-01
ENSCAFG00000010715	TXLNA	no	0.824809	6.8929	DMSO	24	0.106676	9.66404	NA	NA
ENSCAFG00000010715	TXLNA	no	0.824809	6.8929	DMSO	48	0.0207123	9.64462	-0.03	9.00e-01
ENSCAFG00000010715	TXLNA	no	0.824809	6.8929	DMSO	72	-0.349553	9.41774	-0.42	2.99e-05
ENSCAFG00000010715	TXLNA	no	0.824809	6.8929	Ibr	24	0.0675213	9.5605	-0.16	4.84e-01
ENSCAFG00000010715	TXLNA	no	0.824809	6.8929	Ibr	48	0.0309297	9.46208	-0.29	1.51e-01
ENSCAFG00000010715	TXLNA	no	0.824809	6.8929	Ibr	72	0.181543	9.71593	0.50	9.95e-03
ENSCAFG00000010715	TXLNA	no	0.824809	6.8929	IbrAS	24	-0.0744937	9.46882	-0.29	7.94e-02
ENSCAFG00000010715	TXLNA	no	0.824809	6.8929	IbrAS	48	-0.0680831	9.43479	-0.35	3.64e-02
ENSCAFG00000010715	TXLNA	no	0.824809	6.8929	IbrAS	72	0.0493092	9.61815	0.33	5.19e-02
ENSCAFG00000010859	PRKAB2	no	0.74955	3.85068	AS	24	0.0790987	10.659	0.03	9.20e-01
ENSCAFG00000010859	PRKAB2	no	0.74955	3.85068	AS	48	0.0682871	10.6221	0.22	2.87e-01
ENSCAFG00000010859	PRKAB2	no	0.74955	3.85068	AS	72	-0.0514329	10.5057	0.13	4.80e-01
ENSCAFG00000010859	PRKAB2	no	0.74955	3.85068	DMSO	24	0.106676	10.6397	NA	NA
ENSCAFG00000010859	PRKAB2	no	0.74955	3.85068	DMSO	48	0.0207123	10.4869	-0.25	2.52e-02
ENSCAFG00000010859	PRKAB2	no	0.74955	3.85068	DMSO	72	-0.349553	10.4228	-0.37	2.41e-05
ENSCAFG00000010859	PRKAB2	no	0.74955	3.85068	Ibr	24	0.0675213	10.6572	0.03	9.10e-01
ENSCAFG00000010859	PRKAB2	no	0.74955	3.85068	Ibr	48	0.0309297	10.615	0.21	2.12e-01
ENSCAFG00000010859	PRKAB2	no	0.74955	3.85068	Ibr	72	0.181543	10.6213	0.32	5.34e-02
ENSCAFG00000010859	PRKAB2	no	0.74955	3.85068	IbrAS	24	-0.0744937	10.5199	-0.17	2.27e-01
ENSCAFG00000010859	PRKAB2	no	0.74955	3.85068	IbrAS	48	-0.0680831	10.5253	0.06	7.09e-01
ENSCAFG00000010859	PRKAB2	no	0.74955	3.85068	IbrAS	72	0.0493092	10.5584	0.23	1.18e-01
ENSCAFG00000010943	POGLUT1	no	0.594055	0.77651	AS	24	0.0790987	7.94123	-0.03	9.26e-01
ENSCAFG00000010943	POGLUT1	no	0.594055	0.77651	AS	48	0.0682871	8.02898	0.15	5.73e-01
ENSCAFG00000010943	POGLUT1	no	0.594055	0.77651	AS	72	-0.0514329	7.92833	0.20	2.95e-01
ENSCAFG00000010943	POGLUT1	no	0.594055	0.77651	DMSO	24	0.106676	7.9595	NA	NA
ENSCAFG00000010943	POGLUT1	no	0.594055	0.77651	DMSO	48	0.0207123	7.94428	-0.03	9.53e-01
ENSCAFG00000010943	POGLUT1	no	0.594055	0.77651	DMSO	72	-0.349553	7.82206	-0.26	1.17e-01
ENSCAFG00000010943	POGLUT1	no	0.594055	0.77651	Ibr	24	0.0675213	7.91538	-0.07	7.60e-01
ENSCAFG00000010943	POGLUT1	no	0.594055	0.77651	Ibr	48	0.0309297	7.84745	-0.16	4.35e-01
ENSCAFG00000010943	POGLUT1	no	0.594055	0.77651	Ibr	72	0.181543	7.89539	0.11	6.15e-01
ENSCAFG00000010943	POGLUT1	no	0.594055	0.77651	IbrAS	24	-0.0744937	7.84967	-0.18	2.61e-01
ENSCAFG00000010943	POGLUT1	no	0.594055	0.77651	IbrAS	48	-0.0680831	7.86308	-0.14	4.14e-01
ENSCAFG00000010943	POGLUT1	no	0.594055	0.77651	IbrAS	72	0.0493092	7.99458	0.31	4.84e-02
ENSCAFG00000011082	CAMSAP2	no	0.878851	8.07526	AS	24	0.0790987	8.32125	0.04	9.31e-01
ENSCAFG00000011082	CAMSAP2	no	0.878851	8.07526	AS	48	0.0682871	8.31297	0.28	4.63e-01
ENSCAFG00000011082	CAMSAP2	no	0.878851	8.07526	AS	72	-0.0514329	8.14465	0.36	2.08e-01
ENSCAFG00000011082	CAMSAP2	no	0.878851	8.07526	DMSO	24	0.106676	8.29682	NA	NA
ENSCAFG00000011082	CAMSAP2	no	0.878851	8.07526	DMSO	48	0.0207123	8.14764	-0.25	2.13e-01
ENSCAFG00000011082	CAMSAP2	no	0.878851	8.07526	DMSO	72	-0.349553	7.95255	-0.63	7.77e-06
ENSCAFG00000011082	CAMSAP2	no	0.878851	8.07526	Ibr	24	0.0675213	8.23337	-0.10	7.87e-01
ENSCAFG00000011082	CAMSAP2	no	0.878851	8.07526	Ibr	48	0.0309297	8.21153	0.13	7.21e-01
ENSCAFG00000011082	CAMSAP2	no	0.878851	8.07526	Ibr	72	0.181543	8.25744	0.51	7.28e-02
ENSCAFG00000011082	CAMSAP2	no	0.878851	8.07526	IbrAS	24	-0.0744937	8.06637	-0.35	1.33e-01
ENSCAFG00000011082	CAMSAP2	no	0.878851	8.07526	IbrAS	48	-0.0680831	8.19596	0.09	7.66e-01
ENSCAFG00000011082	CAMSAP2	no	0.878851	8.07526	IbrAS	72	0.0493092	8.24933	0.55	1.78e-02
ENSCAFG00000011165	USP30	no	0.573741	0.557762	AS	24	0.0790987	8.00786	-0.08	7.84e-01
ENSCAFG00000011165	USP30	no	0.573741	0.557762	AS	48	0.0682871	8.05112	-0.01	9.71e-01
ENSCAFG00000011165	USP30	no	0.573741	0.557762	AS	72	-0.0514329	7.99943	0.01	9.70e-01
ENSCAFG00000011165	USP30	no	0.573741	0.557762	DMSO	24	0.106676	8.05653	NA	NA
ENSCAFG00000011165	USP30	no	0.573741	0.557762	DMSO	48	0.0207123	8.05835	0.01	9.91e-01
ENSCAFG00000011165	USP30	no	0.573741	0.557762	DMSO	72	-0.349553	7.99513	-0.12	4.92e-01
ENSCAFG00000011165	USP30	no	0.573741	0.557762	Ibr	24	0.0675213	8.06173	0.01	9.57e-01
ENSCAFG00000011165	USP30	no	0.573741	0.557762	Ibr	48	0.0309297	8.08916	0.05	8.22e-01
ENSCAFG00000011165	USP30	no	0.573741	0.557762	Ibr	72	0.181543	8.05801	0.09	6.76e-01
ENSCAFG00000011165	USP30	no	0.573741	0.557762	IbrAS	24	-0.0744937	7.99386	-0.09	5.87e-01
ENSCAFG00000011165	USP30	no	0.573741	0.557762	IbrAS	48	-0.0680831	8.0563	0.01	9.68e-01
ENSCAFG00000011165	USP30	no	0.573741	0.557762	IbrAS	72	0.0493092	8.00288	0.01	9.67e-01
ENSCAFG00000011181	ARFGEF2	no	0.710249	4.42174	AS	24	0.0790987	9.7395	-0.29	1.44e-01
ENSCAFG00000011181	ARFGEF2	no	0.710249	4.42174	AS	48	0.0682871	9.8017	-0.19	4.30e-01
ENSCAFG00000011181	ARFGEF2	no	0.710249	4.42174	AS	72	-0.0514329	9.71498	0.04	8.69e-01
ENSCAFG00000011181	ARFGEF2	no	0.710249	4.42174	DMSO	24	0.106676	9.91751	NA	NA
ENSCAFG00000011181	ARFGEF2	no	0.710249	4.42174	DMSO	48	0.0207123	9.91671	-0.00	9.97e-01
ENSCAFG00000011181	ARFGEF2	no	0.710249	4.42174	DMSO	72	-0.349553	9.69208	-0.38	1.27e-04
ENSCAFG00000011181	ARFGEF2	no	0.710249	4.42174	Ibr	24	0.0675213	9.715	-0.32	5.62e-02
ENSCAFG00000011181	ARFGEF2	no	0.710249	4.42174	Ibr	48	0.0309297	9.74962	-0.26	1.47e-01
ENSCAFG00000011181	ARFGEF2	no	0.710249	4.42174	Ibr	72	0.181543	9.89743	0.33	6.65e-02
ENSCAFG00000011181	ARFGEF2	no	0.710249	4.42174	IbrAS	24	-0.0744937	9.65936	-0.41	3.40e-03
ENSCAFG00000011181	ARFGEF2	no	0.710249	4.42174	IbrAS	48	-0.0680831	9.62921	-0.47	8.08e-04
ENSCAFG00000011181	ARFGEF2	no	0.710249	4.42174	IbrAS	72	0.0493092	9.74072	0.08	6.58e-01
ENSCAFG00000011205	PUM1	no	0.813036	5.2838	AS	24	0.0790987	9.86077	-0.02	9.46e-01
ENSCAFG00000011205	PUM1	no	0.813036	5.2838	AS	48	0.0682871	9.95412	0.12	6.43e-01
ENSCAFG00000011205	PUM1	no	0.813036	5.2838	AS	72	-0.0514329	9.81642	0.06	7.84e-01
ENSCAFG00000011205	PUM1	no	0.813036	5.2838	DMSO	24	0.106676	9.8748	NA	NA
ENSCAFG00000011205	PUM1	no	0.813036	5.2838	DMSO	48	0.0207123	9.88188	0.01	9.76e-01
ENSCAFG00000011205	PUM1	no	0.813036	5.2838	DMSO	72	-0.349553	9.78014	-0.17	1.26e-01
ENSCAFG00000011205	PUM1	no	0.813036	5.2838	Ibr	24	0.0675213	9.89517	0.03	8.84e-01
ENSCAFG00000011205	PUM1	no	0.813036	5.2838	Ibr	48	0.0309297	9.9513	0.12	5.28e-01
ENSCAFG00000011205	PUM1	no	0.813036	5.2838	Ibr	72	0.181543	9.94291	0.24	1.63e-01
ENSCAFG00000011205	PUM1	no	0.813036	5.2838	IbrAS	24	-0.0744937	9.83481	-0.05	7.58e-01
ENSCAFG00000011205	PUM1	no	0.813036	5.2838	IbrAS	48	-0.0680831	9.89693	0.03	8.70e-01
ENSCAFG00000011205	PUM1	no	0.813036	5.2838	IbrAS	72	0.0493092	9.92264	0.23	1.06e-01
ENSCAFG00000011226	IP6K1	no	0.562171	0.804368	AS	24	0.0790987	8.48329	-0.06	8.42e-01
ENSCAFG00000011226	IP6K1	no	0.562171	0.804368	AS	48	0.0682871	8.52243	-0.16	5.23e-01
ENSCAFG00000011226	IP6K1	no	0.562171	0.804368	AS	72	-0.0514329	8.56854	0.31	7.35e-02
ENSCAFG00000011226	IP6K1	no	0.562171	0.804368	DMSO	24	0.106676	8.52066	NA	NA
ENSCAFG00000011226	IP6K1	no	0.562171	0.804368	DMSO	48	0.0207123	8.61914	0.16	5.06e-01
ENSCAFG00000011226	IP6K1	no	0.562171	0.804368	DMSO	72	-0.349553	8.38714	-0.24	1.14e-01
ENSCAFG00000011226	IP6K1	no	0.562171	0.804368	Ibr	24	0.0675213	8.49466	-0.04	8.85e-01
ENSCAFG00000011226	IP6K1	no	0.562171	0.804368	Ibr	48	0.0309297	8.44793	-0.28	1.18e-01
ENSCAFG00000011226	IP6K1	no	0.562171	0.804368	Ibr	72	0.181543	8.56039	0.30	1.11e-01
ENSCAFG00000011226	IP6K1	no	0.562171	0.804368	IbrAS	24	-0.0744937	8.56747	0.09	5.94e-01
ENSCAFG00000011226	IP6K1	no	0.562171	0.804368	IbrAS	48	-0.0680831	8.50965	-0.18	2.59e-01
ENSCAFG00000011226	IP6K1	no	0.562171	0.804368	IbrAS	72	0.0493092	8.46225	0.12	4.96e-01
ENSCAFG00000011376	AKAP13	no	0.864929	7.62984	AS	24	0.0790987	10.5595	-0.12	8.50e-01
ENSCAFG00000011376	AKAP13	no	0.864929	7.62984	AS	48	0.0682871	10.5481	-0.16	8.06e-01
ENSCAFG00000011376	AKAP13	no	0.864929	7.62984	AS	72	-0.0514329	10.4996	0.23	6.03e-01
ENSCAFG00000011376	AKAP13	no	0.864929	7.62984	DMSO	24	0.106676	10.6363	NA	NA
ENSCAFG00000011376	AKAP13	no	0.864929	7.62984	DMSO	48	0.0207123	10.642	-0.00	1.00e+00
ENSCAFG00000011376	AKAP13	no	0.864929	7.62984	DMSO	72	-0.349553	10.3528	-0.49	2.12e-02
ENSCAFG00000011376	AKAP13	no	0.864929	7.62984	Ibr	24	0.0675213	10.647	0.03	9.57e-01
ENSCAFG00000011376	AKAP13	no	0.864929	7.62984	Ibr	48	0.0309297	10.5876	-0.05	9.28e-01
ENSCAFG00000011376	AKAP13	no	0.864929	7.62984	Ibr	72	0.181543	10.8622	0.81	2.58e-02
ENSCAFG00000011376	AKAP13	no	0.864929	7.62984	IbrAS	24	-0.0744937	10.5416	-0.07	8.46e-01
ENSCAFG00000011376	AKAP13	no	0.864929	7.62984	IbrAS	48	-0.0680831	10.4971	-0.25	4.92e-01
ENSCAFG00000011376	AKAP13	no	0.864929	7.62984	IbrAS	72	0.0493092	10.5726	0.36	2.84e-01
ENSCAFG00000011422	HELZ	no	0.624497	1.67995	AS	24	0.0790987	9.78266	0.13	5.67e-01
ENSCAFG00000011422	HELZ	no	0.624497	1.67995	AS	48	0.0682871	9.75242	0.19	3.79e-01
ENSCAFG00000011422	HELZ	no	0.624497	1.67995	AS	72	-0.0514329	9.72881	0.12	5.13e-01
ENSCAFG00000011422	HELZ	no	0.624497	1.67995	DMSO	24	0.106676	9.70245	NA	NA
ENSCAFG00000011422	HELZ	no	0.624497	1.67995	DMSO	48	0.0207123	9.6346	-0.11	5.83e-01
ENSCAFG00000011422	HELZ	no	0.624497	1.67995	DMSO	72	-0.349553	9.65493	-0.10	4.67e-01
ENSCAFG00000011422	HELZ	no	0.624497	1.67995	Ibr	24	0.0675213	9.81334	0.18	2.94e-01
ENSCAFG00000011422	HELZ	no	0.624497	1.67995	Ibr	48	0.0309297	9.71888	0.13	4.73e-01
ENSCAFG00000011422	HELZ	no	0.624497	1.67995	Ibr	72	0.181543	9.7651	0.18	3.25e-01
ENSCAFG00000011422	HELZ	no	0.624497	1.67995	IbrAS	24	-0.0744937	9.77499	0.14	3.25e-01
ENSCAFG00000011422	HELZ	no	0.624497	1.67995	IbrAS	48	-0.0680831	9.72458	0.15	3.35e-01
ENSCAFG00000011422	HELZ	no	0.624497	1.67995	IbrAS	72	0.0493092	9.73154	0.13	4.14e-01
ENSCAFG00000011427	ACIN1	no	0.763206	4.63179	AS	24	0.0790987	12.0921	0.04	8.12e-01
ENSCAFG00000011427	ACIN1	no	0.763206	4.63179	AS	48	0.0682871	12.028	0.02	9.28e-01
ENSCAFG00000011427	ACIN1	no	0.763206	4.63179	AS	72	-0.0514329	12.0309	0.27	3.88e-03
ENSCAFG00000011427	ACIN1	no	0.763206	4.63179	DMSO	24	0.106676	12.0646	NA	NA
ENSCAFG00000011427	ACIN1	no	0.763206	4.63179	DMSO	48	0.0207123	12.0145	-0.08	6.41e-01
ENSCAFG00000011427	ACIN1	no	0.763206	4.63179	DMSO	72	-0.349553	11.8601	-0.35	7.71e-05
ENSCAFG00000011427	ACIN1	no	0.763206	4.63179	Ibr	24	0.0675213	12.1	0.06	6.70e-01
ENSCAFG00000011427	ACIN1	no	0.763206	4.63179	Ibr	48	0.0309297	12.0713	0.09	4.68e-01
ENSCAFG00000011427	ACIN1	no	0.763206	4.63179	Ibr	72	0.181543	12.1168	0.41	3.83e-05
ENSCAFG00000011427	ACIN1	no	0.763206	4.63179	IbrAS	24	-0.0744937	12.1247	0.10	2.98e-01
ENSCAFG00000011427	ACIN1	no	0.763206	4.63179	IbrAS	48	-0.0680831	12.0257	0.02	8.99e-01
ENSCAFG00000011427	ACIN1	no	0.763206	4.63179	IbrAS	72	0.0493092	12.081	0.36	3.30e-05
ENSCAFG00000011476	PITPNC1	no	0.579756	1.07114	AS	24	0.0790987	7.20434	0.12	7.96e-01
ENSCAFG00000011476	PITPNC1	no	0.579756	1.07114	AS	48	0.0682871	7.12743	0.46	1.50e-01
ENSCAFG00000011476	PITPNC1	no	0.579756	1.07114	AS	72	-0.0514329	7.03571	0.59	2.23e-02
ENSCAFG00000011476	PITPNC1	no	0.579756	1.07114	DMSO	24	0.106676	7.13855	NA	NA
ENSCAFG00000011476	PITPNC1	no	0.579756	1.07114	DMSO	48	0.0207123	6.88698	-0.48	7.70e-02
ENSCAFG00000011476	PITPNC1	no	0.579756	1.07114	DMSO	72	-0.349553	6.7483	-0.79	1.40e-04
ENSCAFG00000011476	PITPNC1	no	0.579756	1.07114	Ibr	24	0.0675213	7.2852	0.25	4.00e-01
ENSCAFG00000011476	PITPNC1	no	0.579756	1.07114	Ibr	48	0.0309297	7.14057	0.48	7.62e-02
ENSCAFG00000011476	PITPNC1	no	0.579756	1.07114	Ibr	72	0.181543	7.03776	0.57	4.29e-02
ENSCAFG00000011476	PITPNC1	no	0.579756	1.07114	IbrAS	24	-0.0744937	7.11772	-0.01	9.59e-01
ENSCAFG00000011476	PITPNC1	no	0.579756	1.07114	IbrAS	48	-0.0680831	6.81523	-0.16	5.71e-01
ENSCAFG00000011476	PITPNC1	no	0.579756	1.07114	IbrAS	72	0.0493092	6.82038	0.14	6.42e-01
ENSCAFG00000011509	ZNF202	no	0.849541	7.2135	AS	24	0.0790987	8.27775	0.06	8.44e-01
ENSCAFG00000011509	ZNF202	no	0.849541	7.2135	AS	48	0.0682871	8.28922	0.19	4.11e-01
ENSCAFG00000011509	ZNF202	no	0.849541	7.2135	AS	72	-0.0514329	8.16004	0.16	3.90e-01
ENSCAFG00000011509	ZNF202	no	0.849541	7.2135	DMSO	24	0.106676	8.24411	NA	NA
ENSCAFG00000011509	ZNF202	no	0.849541	7.2135	DMSO	48	0.0207123	8.18294	-0.11	6.99e-01
ENSCAFG00000011509	ZNF202	no	0.849541	7.2135	DMSO	72	-0.349553	8.06697	-0.33	2.42e-02
ENSCAFG00000011509	ZNF202	no	0.849541	7.2135	Ibr	24	0.0675213	8.31428	0.13	5.17e-01
ENSCAFG00000011509	ZNF202	no	0.849541	7.2135	Ibr	48	0.0309297	8.30844	0.23	1.92e-01
ENSCAFG00000011509	ZNF202	no	0.849541	7.2135	Ibr	72	0.181543	8.32304	0.44	8.25e-03
ENSCAFG00000011509	ZNF202	no	0.849541	7.2135	IbrAS	24	-0.0744937	8.21852	-0.03	8.75e-01
ENSCAFG00000011509	ZNF202	no	0.849541	7.2135	IbrAS	48	-0.0680831	8.27887	0.17	2.84e-01
ENSCAFG00000011509	ZNF202	no	0.849541	7.2135	IbrAS	72	0.0493092	8.26446	0.35	1.62e-02
ENSCAFG00000011531	PTPN1	no	0.683995	2.45834	AS	24	0.0790987	11.0368	0.29	9.20e-02
ENSCAFG00000011531	PTPN1	no	0.683995	2.45834	AS	48	0.0682871	10.9727	0.11	6.62e-01
ENSCAFG00000011531	PTPN1	no	0.683995	2.45834	AS	72	-0.0514329	10.9877	0.35	1.08e-02
ENSCAFG00000011531	PTPN1	no	0.683995	2.45834	DMSO	24	0.106676	10.8607	NA	NA
ENSCAFG00000011531	PTPN1	no	0.683995	2.45834	DMSO	48	0.0207123	10.9072	0.07	6.97e-01
ENSCAFG00000011531	PTPN1	no	0.683995	2.45834	DMSO	72	-0.349553	10.7781	-0.15	1.37e-01
ENSCAFG00000011531	PTPN1	no	0.683995	2.45834	Ibr	24	0.0675213	11.1069	0.40	4.00e-03
ENSCAFG00000011531	PTPN1	no	0.683995	2.45834	Ibr	48	0.0309297	10.9984	0.15	3.64e-01
ENSCAFG00000011531	PTPN1	no	0.683995	2.45834	Ibr	72	0.181543	11.0877	0.48	9.61e-04
ENSCAFG00000011531	PTPN1	no	0.683995	2.45834	IbrAS	24	-0.0744937	11.089	0.38	1.90e-03
ENSCAFG00000011531	PTPN1	no	0.683995	2.45834	IbrAS	48	-0.0680831	10.9802	0.12	4.17e-01
ENSCAFG00000011531	PTPN1	no	0.683995	2.45834	IbrAS	72	0.0493092	11.0004	0.36	3.98e-03
ENSCAFG00000011550	PFKFB2	no	0.633096	1.89378	AS	24	0.0790987	6.01776	0.09	8.69e-01
ENSCAFG00000011550	PFKFB2	no	0.633096	1.89378	AS	48	0.0682871	6.07716	0.19	6.67e-01
ENSCAFG00000011550	PFKFB2	no	0.633096	1.89378	AS	72	-0.0514329	5.88799	0.37	2.64e-01
ENSCAFG00000011550	PFKFB2	no	0.633096	1.89378	DMSO	24	0.106676	5.98071	NA	NA
ENSCAFG00000011550	PFKFB2	no	0.633096	1.89378	DMSO	48	0.0207123	5.99079	0.02	9.80e-01
ENSCAFG00000011550	PFKFB2	no	0.633096	1.89378	DMSO	72	-0.349553	5.75175	-0.61	4.75e-02
ENSCAFG00000011550	PFKFB2	no	0.633096	1.89378	Ibr	24	0.0675213	6.23326	0.57	3.41e-02
ENSCAFG00000011550	PFKFB2	no	0.633096	1.89378	Ibr	48	0.0309297	6.36654	0.80	1.12e-03
ENSCAFG00000011550	PFKFB2	no	0.633096	1.89378	Ibr	72	0.181543	6.56474	1.73	9.06e-12
ENSCAFG00000011550	PFKFB2	no	0.633096	1.89378	IbrAS	24	-0.0744937	6.09439	0.28	2.74e-01
ENSCAFG00000011550	PFKFB2	no	0.633096	1.89378	IbrAS	48	-0.0680831	6.2421	0.56	1.88e-02
ENSCAFG00000011550	PFKFB2	no	0.633096	1.89378	IbrAS	72	0.0493092	6.30816	1.29	3.59e-08
ENSCAFG00000011552	BPTF	no	0.849142	6.9159	AS	24	0.0790987	10.7685	0.02	9.71e-01
ENSCAFG00000011552	BPTF	no	0.849142	6.9159	AS	48	0.0682871	10.7478	0.12	7.23e-01
ENSCAFG00000011552	BPTF	no	0.849142	6.9159	AS	72	-0.0514329	10.6983	0.27	1.98e-01
ENSCAFG00000011552	BPTF	no	0.849142	6.9159	DMSO	24	0.106676	10.7592	NA	NA
ENSCAFG00000011552	BPTF	no	0.849142	6.9159	DMSO	48	0.0207123	10.6699	-0.15	3.75e-01
ENSCAFG00000011552	BPTF	no	0.849142	6.9159	DMSO	72	-0.349553	10.5265	-0.40	9.62e-05
ENSCAFG00000011552	BPTF	no	0.849142	6.9159	Ibr	24	0.0675213	10.7731	0.03	9.32e-01
ENSCAFG00000011552	BPTF	no	0.849142	6.9159	Ibr	48	0.0309297	10.7643	0.16	5.22e-01
ENSCAFG00000011552	BPTF	no	0.849142	6.9159	Ibr	72	0.181543	10.8454	0.49	1.71e-02
ENSCAFG00000011552	BPTF	no	0.849142	6.9159	IbrAS	24	-0.0744937	10.7161	-0.04	8.52e-01
ENSCAFG00000011552	BPTF	no	0.849142	6.9159	IbrAS	48	-0.0680831	10.7531	0.13	5.16e-01
ENSCAFG00000011552	BPTF	no	0.849142	6.9159	IbrAS	72	0.0493092	10.6997	0.28	1.21e-01
ENSCAFG00000011576	ADNP	no	0.76329	4.44835	AS	24	0.0790987	10.4721	0.02	9.38e-01
ENSCAFG00000011576	ADNP	no	0.76329	4.44835	AS	48	0.0682871	10.422	0.16	4.12e-01
ENSCAFG00000011576	ADNP	no	0.76329	4.44835	AS	72	-0.0514329	10.2493	0.17	2.49e-01
ENSCAFG00000011576	ADNP	no	0.76329	4.44835	DMSO	24	0.106676	10.4589	NA	NA
ENSCAFG00000011576	ADNP	no	0.76329	4.44835	DMSO	48	0.0207123	10.3247	-0.22	8.50e-02
ENSCAFG00000011576	ADNP	no	0.76329	4.44835	DMSO	72	-0.349553	10.143	-0.53	4.30e-09
ENSCAFG00000011576	ADNP	no	0.76329	4.44835	Ibr	24	0.0675213	10.5432	0.14	3.97e-01
ENSCAFG00000011576	ADNP	no	0.76329	4.44835	Ibr	48	0.0309297	10.4755	0.24	8.14e-02
ENSCAFG00000011576	ADNP	no	0.76329	4.44835	Ibr	72	0.181543	10.3907	0.39	4.40e-03
ENSCAFG00000011576	ADNP	no	0.76329	4.44835	IbrAS	24	-0.0744937	10.2854	-0.26	2.48e-02
ENSCAFG00000011576	ADNP	no	0.76329	4.44835	IbrAS	48	-0.0680831	10.3071	-0.03	8.56e-01
ENSCAFG00000011576	ADNP	no	0.76329	4.44835	IbrAS	72	0.0493092	10.3181	0.29	1.60e-02
ENSCAFG00000011650	INPP5D	no	0.821004	5.82413	AS	24	0.0790987	13.2503	-0.15	4.27e-01
ENSCAFG00000011650	INPP5D	no	0.821004	5.82413	AS	48	0.0682871	13.2192	-0.19	2.67e-01
ENSCAFG00000011650	INPP5D	no	0.821004	5.82413	AS	72	-0.0514329	13.2575	0.26	4.94e-02
ENSCAFG00000011650	INPP5D	no	0.821004	5.82413	DMSO	24	0.106676	13.3433	NA	NA
ENSCAFG00000011650	INPP5D	no	0.821004	5.82413	DMSO	48	0.0207123	13.3406	-0.01	9.82e-01
ENSCAFG00000011650	INPP5D	no	0.821004	5.82413	DMSO	72	-0.349553	13.096	-0.41	1.00e-05
ENSCAFG00000011650	INPP5D	no	0.821004	5.82413	Ibr	24	0.0675213	13.2861	-0.09	6.06e-01
ENSCAFG00000011650	INPP5D	no	0.821004	5.82413	Ibr	48	0.0309297	13.2223	-0.19	1.91e-01
ENSCAFG00000011650	INPP5D	no	0.821004	5.82413	Ibr	72	0.181543	13.4279	0.53	4.77e-05
ENSCAFG00000011650	INPP5D	no	0.821004	5.82413	IbrAS	24	-0.0744937	13.2022	-0.21	7.18e-02
ENSCAFG00000011650	INPP5D	no	0.821004	5.82413	IbrAS	48	-0.0680831	13.2131	-0.20	9.50e-02
ENSCAFG00000011650	INPP5D	no	0.821004	5.82413	IbrAS	72	0.0493092	13.2665	0.27	2.19e-02
ENSCAFG00000011711	GMEB1	no	0.571393	0.459078	AS	24	0.0790987	8.88114	0.12	4.73e-01
ENSCAFG00000011711	GMEB1	no	0.571393	0.459078	AS	48	0.0682871	8.82357	0.08	7.04e-01
ENSCAFG00000011711	GMEB1	no	0.571393	0.459078	AS	72	-0.0514329	8.81769	0.14	3.22e-01
ENSCAFG00000011711	GMEB1	no	0.571393	0.459078	DMSO	24	0.106676	8.80732	NA	NA
ENSCAFG00000011711	GMEB1	no	0.571393	0.459078	DMSO	48	0.0207123	8.77634	-0.05	8.55e-01
ENSCAFG00000011711	GMEB1	no	0.571393	0.459078	DMSO	72	-0.349553	8.74065	-0.13	3.56e-01
ENSCAFG00000011711	GMEB1	no	0.571393	0.459078	Ibr	24	0.0675213	8.77528	-0.05	7.63e-01
ENSCAFG00000011711	GMEB1	no	0.571393	0.459078	Ibr	48	0.0309297	8.8006	0.05	7.97e-01
ENSCAFG00000011711	GMEB1	no	0.571393	0.459078	Ibr	72	0.181543	8.79812	0.09	5.70e-01
ENSCAFG00000011711	GMEB1	no	0.571393	0.459078	IbrAS	24	-0.0744937	8.81926	0.03	8.47e-01
ENSCAFG00000011711	GMEB1	no	0.571393	0.459078	IbrAS	48	-0.0680831	8.70932	-0.12	3.52e-01
ENSCAFG00000011711	GMEB1	no	0.571393	0.459078	IbrAS	72	0.0493092	8.78972	0.08	5.19e-01
ENSCAFG00000011792	KDM2A	no	0.734751	3.58496	AS	24	0.0790987	10.2909	0.07	7.80e-01
ENSCAFG00000011792	KDM2A	no	0.734751	3.58496	AS	48	0.0682871	10.2635	0.02	9.51e-01
ENSCAFG00000011792	KDM2A	no	0.734751	3.58496	AS	72	-0.0514329	10.2579	0.25	9.62e-02
ENSCAFG00000011792	KDM2A	no	0.734751	3.58496	DMSO	24	0.106676	10.2459	NA	NA
ENSCAFG00000011792	KDM2A	no	0.734751	3.58496	DMSO	48	0.0207123	10.2507	0.01	9.84e-01
ENSCAFG00000011792	KDM2A	no	0.734751	3.58496	DMSO	72	-0.349553	10.1045	-0.25	1.01e-02
ENSCAFG00000011792	KDM2A	no	0.734751	3.58496	Ibr	24	0.0675213	10.28	0.06	7.59e-01
ENSCAFG00000011792	KDM2A	no	0.734751	3.58496	Ibr	48	0.0309297	10.3704	0.20	2.17e-01
ENSCAFG00000011792	KDM2A	no	0.734751	3.58496	Ibr	72	0.181543	10.4294	0.50	6.90e-04
ENSCAFG00000011792	KDM2A	no	0.734751	3.58496	IbrAS	24	-0.0744937	10.3435	0.17	2.18e-01
ENSCAFG00000011792	KDM2A	no	0.734751	3.58496	IbrAS	48	-0.0680831	10.3267	0.12	4.12e-01
ENSCAFG00000011792	KDM2A	no	0.734751	3.58496	IbrAS	72	0.0493092	10.3096	0.34	8.67e-03
ENSCAFG00000012045	PCNT	no	0.682571	2.29128	AS	24	0.0790987	10.9539	0.01	9.74e-01
ENSCAFG00000012045	PCNT	no	0.682571	2.29128	AS	48	0.0682871	10.935	0.02	9.57e-01
ENSCAFG00000012045	PCNT	no	0.682571	2.29128	AS	72	-0.0514329	11.0135	0.57	5.05e-05
ENSCAFG00000012045	PCNT	no	0.682571	2.29128	DMSO	24	0.106676	10.9457	NA	NA
ENSCAFG00000012045	PCNT	no	0.682571	2.29128	DMSO	48	0.0207123	10.9235	-0.04	8.88e-01
ENSCAFG00000012045	PCNT	no	0.682571	2.29128	DMSO	72	-0.349553	10.6619	-0.49	1.37e-05
ENSCAFG00000012045	PCNT	no	0.682571	2.29128	Ibr	24	0.0675213	10.8878	-0.09	6.74e-01
ENSCAFG00000012045	PCNT	no	0.682571	2.29128	Ibr	48	0.0309297	10.8418	-0.13	4.84e-01
ENSCAFG00000012045	PCNT	no	0.682571	2.29128	Ibr	72	0.181543	11.062	0.62	6.02e-05
ENSCAFG00000012045	PCNT	no	0.682571	2.29128	IbrAS	24	-0.0744937	11.0432	0.16	2.83e-01
ENSCAFG00000012045	PCNT	no	0.682571	2.29128	IbrAS	48	-0.0680831	10.9051	-0.04	8.51e-01
ENSCAFG00000012045	PCNT	no	0.682571	2.29128	IbrAS	72	0.0493092	10.9813	0.52	8.40e-05
ENSCAFG00000012155	LPGAT1	no	0.748038	3.0335	AS	24	0.0790987	10.0632	0.01	9.85e-01
ENSCAFG00000012155	LPGAT1	no	0.748038	3.0335	AS	48	0.0682871	10.208	0.28	1.32e-01
ENSCAFG00000012155	LPGAT1	no	0.748038	3.0335	AS	72	-0.0514329	10.1508	0.41	3.89e-03
ENSCAFG00000012155	LPGAT1	no	0.748038	3.0335	DMSO	24	0.106676	10.0586	NA	NA
ENSCAFG00000012155	LPGAT1	no	0.748038	3.0335	DMSO	48	0.0207123	10.0347	-0.04	8.53e-01
ENSCAFG00000012155	LPGAT1	no	0.748038	3.0335	DMSO	72	-0.349553	9.89997	-0.28	2.70e-03
ENSCAFG00000012155	LPGAT1	no	0.748038	3.0335	Ibr	24	0.0675213	10.0572	-0.00	9.99e-01
ENSCAFG00000012155	LPGAT1	no	0.748038	3.0335	Ibr	48	0.0309297	10.1745	0.23	1.66e-01
ENSCAFG00000012155	LPGAT1	no	0.748038	3.0335	Ibr	72	0.181543	10.2736	0.59	8.25e-05
ENSCAFG00000012155	LPGAT1	no	0.748038	3.0335	IbrAS	24	-0.0744937	9.99247	-0.09	5.45e-01
ENSCAFG00000012155	LPGAT1	no	0.748038	3.0335	IbrAS	48	-0.0680831	10.0072	-0.04	8.13e-01
ENSCAFG00000012155	LPGAT1	no	0.748038	3.0335	IbrAS	72	0.0493092	10.1598	0.44	9.56e-04
ENSCAFG00000012303	LRRFIP1	no	0.622429	0.929983	AS	24	0.0790987	12.2146	0.03	7.96e-01
ENSCAFG00000012303	LRRFIP1	no	0.622429	0.929983	AS	48	0.0682871	12.1857	0.03	8.26e-01
ENSCAFG00000012303	LRRFIP1	no	0.622429	0.929983	AS	72	-0.0514329	12.2659	0.24	1.32e-04
ENSCAFG00000012303	LRRFIP1	no	0.622429	0.929983	DMSO	24	0.106676	12.1943	NA	NA
ENSCAFG00000012303	LRRFIP1	no	0.622429	0.929983	DMSO	48	0.0207123	12.1673	-0.04	7.78e-01
ENSCAFG00000012303	LRRFIP1	no	0.622429	0.929983	DMSO	72	-0.349553	12.1155	-0.14	6.22e-02
ENSCAFG00000012303	LRRFIP1	no	0.622429	0.929983	Ibr	24	0.0675213	12.2166	0.04	6.95e-01
ENSCAFG00000012303	LRRFIP1	no	0.622429	0.929983	Ibr	48	0.0309297	12.1874	0.03	7.38e-01
ENSCAFG00000012303	LRRFIP1	no	0.622429	0.929983	Ibr	72	0.181543	12.2228	0.17	1.80e-02
ENSCAFG00000012303	LRRFIP1	no	0.622429	0.929983	IbrAS	24	-0.0744937	12.1316	-0.10	1.21e-01
ENSCAFG00000012303	LRRFIP1	no	0.622429	0.929983	IbrAS	48	-0.0680831	12.121	-0.07	2.72e-01
ENSCAFG00000012303	LRRFIP1	no	0.622429	0.929983	IbrAS	72	0.0493092	12.1717	0.09	1.72e-01
ENSCAFG00000012424	SYNPO2	no	0.635293	1.09985	AS	24	0.0790987	6.56572	-0.15	7.03e-01
ENSCAFG00000012424	SYNPO2	no	0.635293	1.09985	AS	48	0.0682871	6.58598	-0.08	8.68e-01
ENSCAFG00000012424	SYNPO2	no	0.635293	1.09985	AS	72	-0.0514329	6.58093	0.37	1.38e-01
ENSCAFG00000012424	SYNPO2	no	0.635293	1.09985	DMSO	24	0.106676	6.64616	NA	NA
ENSCAFG00000012424	SYNPO2	no	0.635293	1.09985	DMSO	48	0.0207123	6.61987	-0.05	9.39e-01
ENSCAFG00000012424	SYNPO2	no	0.635293	1.09985	DMSO	72	-0.349553	6.40847	-0.51	2.82e-02
ENSCAFG00000012424	SYNPO2	no	0.635293	1.09985	Ibr	24	0.0675213	6.66709	0.05	8.96e-01
ENSCAFG00000012424	SYNPO2	no	0.635293	1.09985	Ibr	48	0.0309297	6.59042	-0.07	8.47e-01
ENSCAFG00000012424	SYNPO2	no	0.635293	1.09985	Ibr	72	0.181543	6.72868	0.59	1.56e-02
ENSCAFG00000012424	SYNPO2	no	0.635293	1.09985	IbrAS	24	-0.0744937	6.56099	-0.15	5.23e-01
ENSCAFG00000012424	SYNPO2	no	0.635293	1.09985	IbrAS	48	-0.0680831	6.40672	-0.46	3.35e-02
ENSCAFG00000012424	SYNPO2	no	0.635293	1.09985	IbrAS	72	0.0493092	6.40764	-0.01	9.87e-01
ENSCAFG00000012509	TAF4	no	0.747162	2.45409	AS	24	0.0790987	9.56798	-0.03	9.05e-01
ENSCAFG00000012509	TAF4	no	0.747162	2.45409	AS	48	0.0682871	9.60244	0.11	5.37e-01
ENSCAFG00000012509	TAF4	no	0.747162	2.45409	AS	72	-0.0514329	9.58747	0.27	2.49e-02
ENSCAFG00000012509	TAF4	no	0.747162	2.45409	DMSO	24	0.106676	9.5858	NA	NA
ENSCAFG00000012509	TAF4	no	0.747162	2.45409	DMSO	48	0.0207123	9.53323	-0.09	7.14e-01
ENSCAFG00000012509	TAF4	no	0.747162	2.45409	DMSO	72	-0.349553	9.42365	-0.28	1.62e-02
ENSCAFG00000012509	TAF4	no	0.747162	2.45409	Ibr	24	0.0675213	9.54869	-0.06	7.28e-01
ENSCAFG00000012509	TAF4	no	0.747162	2.45409	Ibr	48	0.0309297	9.5523	0.03	8.65e-01
ENSCAFG00000012509	TAF4	no	0.747162	2.45409	Ibr	72	0.181543	9.60392	0.27	3.66e-02
ENSCAFG00000012509	TAF4	no	0.747162	2.45409	IbrAS	24	-0.0744937	9.50591	-0.13	2.71e-01
ENSCAFG00000012509	TAF4	no	0.747162	2.45409	IbrAS	48	-0.0680831	9.54548	0.03	8.62e-01
ENSCAFG00000012509	TAF4	no	0.747162	2.45409	IbrAS	72	0.0493092	9.6348	0.34	1.08e-03
ENSCAFG00000012544	COPA	yes	0.890529	11.5879	AS	24	0.0790987	11.7929	-0.10	5.84e-01
ENSCAFG00000012544	COPA	yes	0.890529	11.5879	AS	48	0.0682871	11.7601	-0.08	7.15e-01
ENSCAFG00000012544	COPA	yes	0.890529	11.5879	AS	72	-0.0514329	11.6577	0.26	2.34e-02
ENSCAFG00000012544	COPA	yes	0.890529	11.5879	DMSO	24	0.106676	11.856	NA	NA
ENSCAFG00000012544	COPA	yes	0.890529	11.5879	DMSO	48	0.0207123	11.8066	-0.08	6.52e-01
ENSCAFG00000012544	COPA	yes	0.890529	11.5879	DMSO	72	-0.349553	11.4961	-0.60	3.02e-12
ENSCAFG00000012544	COPA	yes	0.890529	11.5879	Ibr	24	0.0675213	11.7735	-0.13	3.58e-01
ENSCAFG00000012544	COPA	yes	0.890529	11.5879	Ibr	48	0.0309297	11.7022	-0.17	2.05e-01
ENSCAFG00000012544	COPA	yes	0.890529	11.5879	Ibr	72	0.181543	11.7774	0.45	1.38e-04
ENSCAFG00000012544	COPA	yes	0.890529	11.5879	IbrAS	24	-0.0744937	11.6566	-0.31	2.26e-03
ENSCAFG00000012544	COPA	yes	0.890529	11.5879	IbrAS	48	-0.0680831	11.6727	-0.22	4.36e-02
ENSCAFG00000012544	COPA	yes	0.890529	11.5879	IbrAS	72	0.0493092	11.753	0.42	3.39e-05
ENSCAFG00000012574	ZNF148	no	0.832286	6.02365	AS	24	0.0790987	9.19729	0.05	8.75e-01
ENSCAFG00000012574	ZNF148	no	0.832286	6.02365	AS	48	0.0682871	9.15304	0.13	6.07e-01
ENSCAFG00000012574	ZNF148	no	0.832286	6.02365	AS	72	-0.0514329	9.03921	0.14	4.73e-01
ENSCAFG00000012574	ZNF148	no	0.832286	6.02365	DMSO	24	0.106676	9.16885	NA	NA
ENSCAFG00000012574	ZNF148	no	0.832286	6.02365	DMSO	48	0.0207123	9.07365	-0.16	3.64e-01
ENSCAFG00000012574	ZNF148	no	0.832286	6.02365	DMSO	72	-0.349553	8.9588	-0.37	7.52e-04
ENSCAFG00000012574	ZNF148	no	0.832286	6.02365	Ibr	24	0.0675213	9.15479	-0.02	9.33e-01
ENSCAFG00000012574	ZNF148	no	0.832286	6.02365	Ibr	48	0.0309297	9.13743	0.12	5.72e-01
ENSCAFG00000012574	ZNF148	no	0.832286	6.02365	Ibr	72	0.181543	9.12501	0.26	1.48e-01
ENSCAFG00000012574	ZNF148	no	0.832286	6.02365	IbrAS	24	-0.0744937	9.01224	-0.25	7.92e-02
ENSCAFG00000012574	ZNF148	no	0.832286	6.02365	IbrAS	48	-0.0680831	9.1	0.05	7.83e-01
ENSCAFG00000012574	ZNF148	no	0.832286	6.02365	IbrAS	72	0.0493092	9.10335	0.26	8.41e-02
ENSCAFG00000012639	IQGAP1	no	0.836145	5.77529	AS	24	0.0790987	12.8349	0.08	7.24e-01
ENSCAFG00000012639	IQGAP1	no	0.836145	5.77529	AS	48	0.0682871	12.8315	0.14	4.90e-01
ENSCAFG00000012639	IQGAP1	no	0.836145	5.77529	AS	72	-0.0514329	12.8126	0.47	8.51e-05
ENSCAFG00000012639	IQGAP1	no	0.836145	5.77529	DMSO	24	0.106676	12.7857	NA	NA
ENSCAFG00000012639	IQGAP1	no	0.836145	5.77529	DMSO	48	0.0207123	12.7462	-0.07	7.14e-01
ENSCAFG00000012639	IQGAP1	no	0.836145	5.77529	DMSO	72	-0.349553	12.5242	-0.44	1.54e-07
ENSCAFG00000012639	IQGAP1	no	0.836145	5.77529	Ibr	24	0.0675213	12.751	-0.05	7.69e-01
ENSCAFG00000012639	IQGAP1	no	0.836145	5.77529	Ibr	48	0.0309297	12.7375	-0.01	9.65e-01
ENSCAFG00000012639	IQGAP1	no	0.836145	5.77529	Ibr	72	0.181543	12.8298	0.49	1.75e-04
ENSCAFG00000012639	IQGAP1	no	0.836145	5.77529	IbrAS	24	-0.0744937	12.7337	-0.07	5.82e-01
ENSCAFG00000012639	IQGAP1	no	0.836145	5.77529	IbrAS	48	-0.0680831	12.7995	0.09	5.27e-01
ENSCAFG00000012639	IQGAP1	no	0.836145	5.77529	IbrAS	72	0.0493092	12.9099	0.62	1.02e-08
ENSCAFG00000012701	OSBPL11	no	0.717069	2.24076	AS	24	0.0790987	9.73751	-0.03	9.13e-01
ENSCAFG00000012701	OSBPL11	no	0.717069	2.24076	AS	48	0.0682871	9.78004	0.13	5.91e-01
ENSCAFG00000012701	OSBPL11	no	0.717069	2.24076	AS	72	-0.0514329	9.76795	0.29	4.94e-02
ENSCAFG00000012701	OSBPL11	no	0.717069	2.24076	DMSO	24	0.106676	9.75497	NA	NA
ENSCAFG00000012701	OSBPL11	no	0.717069	2.24076	DMSO	48	0.0207123	9.70361	-0.09	6.74e-01
ENSCAFG00000012701	OSBPL11	no	0.717069	2.24076	DMSO	72	-0.349553	9.59719	-0.28	8.88e-03
ENSCAFG00000012701	OSBPL11	no	0.717069	2.24076	Ibr	24	0.0675213	9.69383	-0.10	5.91e-01
ENSCAFG00000012701	OSBPL11	no	0.717069	2.24076	Ibr	48	0.0309297	9.71816	0.03	9.11e-01
ENSCAFG00000012701	OSBPL11	no	0.717069	2.24076	Ibr	72	0.181543	9.75015	0.24	1.48e-01
ENSCAFG00000012701	OSBPL11	no	0.717069	2.24076	IbrAS	24	-0.0744937	9.67222	-0.12	3.95e-01
ENSCAFG00000012701	OSBPL11	no	0.717069	2.24076	IbrAS	48	-0.0680831	9.64667	-0.09	5.68e-01
ENSCAFG00000012701	OSBPL11	no	0.717069	2.24076	IbrAS	72	0.0493092	9.67579	0.13	3.77e-01
ENSCAFG00000012740	DIDO1	no	0.857186	7.30545	AS	24	0.0790987	10.0842	-0.12	6.90e-01
ENSCAFG00000012740	DIDO1	no	0.857186	7.30545	AS	48	0.0682871	10.1668	-0.05	9.02e-01
ENSCAFG00000012740	DIDO1	no	0.857186	7.30545	AS	72	-0.0514329	10.0973	0.21	3.25e-01
ENSCAFG00000012740	DIDO1	no	0.857186	7.30545	DMSO	24	0.106676	10.1601	NA	NA
ENSCAFG00000012740	DIDO1	no	0.857186	7.30545	DMSO	48	0.0207123	10.1967	0.05	8.41e-01
ENSCAFG00000012740	DIDO1	no	0.857186	7.30545	DMSO	72	-0.349553	9.97238	-0.33	4.96e-03
ENSCAFG00000012740	DIDO1	no	0.857186	7.30545	Ibr	24	0.0675213	10.1221	-0.06	8.35e-01
ENSCAFG00000012740	DIDO1	no	0.857186	7.30545	Ibr	48	0.0309297	10.0881	-0.17	4.51e-01
ENSCAFG00000012740	DIDO1	no	0.857186	7.30545	Ibr	72	0.181543	10.2556	0.43	3.16e-02
ENSCAFG00000012740	DIDO1	no	0.857186	7.30545	IbrAS	24	-0.0744937	10.0742	-0.12	5.07e-01
ENSCAFG00000012740	DIDO1	no	0.857186	7.30545	IbrAS	48	-0.0680831	10.0911	-0.17	3.64e-01
ENSCAFG00000012740	DIDO1	no	0.857186	7.30545	IbrAS	72	0.0493092	10.1227	0.24	1.78e-01
ENSCAFG00000012933		no	0.8116	6.86667	AS	24	0.0790987	10.2638	-0.08	7.29e-01
ENSCAFG00000012933		no	0.8116	6.86667	AS	48	0.0682871	10.2295	0.06	8.00e-01
ENSCAFG00000012933		no	0.8116	6.86667	AS	72	-0.0514329	10.0718	0.01	9.78e-01
ENSCAFG00000012933		no	0.8116	6.86667	DMSO	24	0.106676	10.3115	NA	NA
ENSCAFG00000012933		no	0.8116	6.86667	DMSO	48	0.0207123	10.1909	-0.20	1.16e-01
ENSCAFG00000012933		no	0.8116	6.86667	DMSO	72	-0.349553	10.0686	-0.41	4.15e-06
ENSCAFG00000012933		no	0.8116	6.86667	Ibr	24	0.0675213	10.2185	-0.15	3.32e-01
ENSCAFG00000012933		no	0.8116	6.86667	Ibr	48	0.0309297	10.1934	0.00	9.82e-01
ENSCAFG00000012933		no	0.8116	6.86667	Ibr	72	0.181543	10.2407	0.25	7.22e-02
ENSCAFG00000012933		no	0.8116	6.86667	IbrAS	24	-0.0744937	10.0393	-0.44	5.39e-05
ENSCAFG00000012933		no	0.8116	6.86667	IbrAS	48	-0.0680831	10.0971	-0.15	2.36e-01
ENSCAFG00000012933		no	0.8116	6.86667	IbrAS	72	0.0493092	10.2011	0.22	7.01e-02
ENSCAFG00000012990	FARP2	no	0.715707	2.16172	AS	24	0.0790987	7.76491	-0.00	9.98e-01
ENSCAFG00000012990	FARP2	no	0.715707	2.16172	AS	48	0.0682871	7.80102	0.01	9.79e-01
ENSCAFG00000012990	FARP2	no	0.715707	2.16172	AS	72	-0.0514329	7.88054	0.64	1.26e-04
ENSCAFG00000012990	FARP2	no	0.715707	2.16172	DMSO	24	0.106676	7.76513	NA	NA
ENSCAFG00000012990	FARP2	no	0.715707	2.16172	DMSO	48	0.0207123	7.79187	0.05	9.15e-01
ENSCAFG00000012990	FARP2	no	0.715707	2.16172	DMSO	72	-0.349553	7.5274	-0.46	8.65e-03
ENSCAFG00000012990	FARP2	no	0.715707	2.16172	Ibr	24	0.0675213	7.74646	-0.03	9.30e-01
ENSCAFG00000012990	FARP2	no	0.715707	2.16172	Ibr	48	0.0309297	7.73322	-0.10	6.74e-01
ENSCAFG00000012990	FARP2	no	0.715707	2.16172	Ibr	72	0.181543	7.86114	0.61	1.00e-03
ENSCAFG00000012990	FARP2	no	0.715707	2.16172	IbrAS	24	-0.0744937	7.77242	0.02	9.21e-01
ENSCAFG00000012990	FARP2	no	0.715707	2.16172	IbrAS	48	-0.0680831	7.77523	-0.04	8.70e-01
ENSCAFG00000012990	FARP2	no	0.715707	2.16172	IbrAS	72	0.0493092	7.79045	0.50	2.39e-03
ENSCAFG00000012999	PPIP5K1	no	0.829512	4.83762	AS	24	0.0790987	7.98976	-0.00	9.97e-01
ENSCAFG00000012999	PPIP5K1	no	0.829512	4.83762	AS	48	0.0682871	7.97302	0.01	9.72e-01
ENSCAFG00000012999	PPIP5K1	no	0.829512	4.83762	AS	72	-0.0514329	8.02705	0.45	1.12e-02
ENSCAFG00000012999	PPIP5K1	no	0.829512	4.83762	DMSO	24	0.106676	7.9908	NA	NA
ENSCAFG00000012999	PPIP5K1	no	0.829512	4.83762	DMSO	48	0.0207123	7.96424	-0.05	8.98e-01
ENSCAFG00000012999	PPIP5K1	no	0.829512	4.83762	DMSO	72	-0.349553	7.7774	-0.40	8.11e-03
ENSCAFG00000012999	PPIP5K1	no	0.829512	4.83762	Ibr	24	0.0675213	7.92639	-0.11	6.48e-01
ENSCAFG00000012999	PPIP5K1	no	0.829512	4.83762	Ibr	48	0.0309297	7.96145	-0.00	9.91e-01
ENSCAFG00000012999	PPIP5K1	no	0.829512	4.83762	Ibr	72	0.181543	7.98682	0.38	5.90e-02
ENSCAFG00000012999	PPIP5K1	no	0.829512	4.83762	IbrAS	24	-0.0744937	7.87619	-0.16	3.49e-01
ENSCAFG00000012999	PPIP5K1	no	0.829512	4.83762	IbrAS	48	-0.0680831	7.91466	-0.09	6.69e-01
ENSCAFG00000012999	PPIP5K1	no	0.829512	4.83762	IbrAS	72	0.0493092	8.00886	0.41	1.18e-02
ENSCAFG00000013137	TLK2	no	0.624094	2.09074	AS	24	0.0790987	9.5618	0.08	7.99e-01
ENSCAFG00000013137	TLK2	no	0.624094	2.09074	AS	48	0.0682871	9.59311	0.17	4.84e-01
ENSCAFG00000013137	TLK2	no	0.624094	2.09074	AS	72	-0.0514329	9.57729	0.29	9.02e-02
ENSCAFG00000013137	TLK2	no	0.624094	2.09074	DMSO	24	0.106676	9.51697	NA	NA
ENSCAFG00000013137	TLK2	no	0.624094	2.09074	DMSO	48	0.0207123	9.49168	-0.04	8.76e-01
ENSCAFG00000013137	TLK2	no	0.624094	2.09074	DMSO	72	-0.349553	9.4065	-0.20	8.29e-02
ENSCAFG00000013137	TLK2	no	0.624094	2.09074	Ibr	24	0.0675213	9.52407	0.01	9.63e-01
ENSCAFG00000013137	TLK2	no	0.624094	2.09074	Ibr	48	0.0309297	9.58504	0.16	4.08e-01
ENSCAFG00000013137	TLK2	no	0.624094	2.09074	Ibr	72	0.181543	9.57398	0.24	2.16e-01
ENSCAFG00000013137	TLK2	no	0.624094	2.09074	IbrAS	24	-0.0744937	9.44833	-0.10	5.38e-01
ENSCAFG00000013137	TLK2	no	0.624094	2.09074	IbrAS	48	-0.0680831	9.43531	-0.09	6.20e-01
ENSCAFG00000013137	TLK2	no	0.624094	2.09074	IbrAS	72	0.0493092	9.46367	0.10	5.75e-01
ENSCAFG00000013271	WIPF1	no	0.804278	6.25144	AS	24	0.0790987	11.1843	-0.06	8.19e-01
ENSCAFG00000013271	WIPF1	no	0.804278	6.25144	AS	48	0.0682871	11.1446	-0.07	7.83e-01
ENSCAFG00000013271	WIPF1	no	0.804278	6.25144	AS	72	-0.0514329	11.1045	0.13	4.37e-01
ENSCAFG00000013271	WIPF1	no	0.804278	6.25144	DMSO	24	0.106676	11.2215	NA	NA
ENSCAFG00000013271	WIPF1	no	0.804278	6.25144	DMSO	48	0.0207123	11.1886	-0.05	7.85e-01
ENSCAFG00000013271	WIPF1	no	0.804278	6.25144	DMSO	72	-0.349553	11.0212	-0.34	1.58e-04
ENSCAFG00000013271	WIPF1	no	0.804278	6.25144	Ibr	24	0.0675213	11.2546	0.06	7.75e-01
ENSCAFG00000013271	WIPF1	no	0.804278	6.25144	Ibr	48	0.0309297	11.2182	0.05	8.28e-01
ENSCAFG00000013271	WIPF1	no	0.804278	6.25144	Ibr	72	0.181543	11.274	0.41	5.42e-03
ENSCAFG00000013271	WIPF1	no	0.804278	6.25144	IbrAS	24	-0.0744937	11.2312	0.03	8.23e-01
ENSCAFG00000013271	WIPF1	no	0.804278	6.25144	IbrAS	48	-0.0680831	11.2231	0.05	7.41e-01
ENSCAFG00000013271	WIPF1	no	0.804278	6.25144	IbrAS	72	0.0493092	11.2158	0.31	1.44e-02
ENSCAFG00000013358	KIF9	no	0.546315	0.388059	AS	24	0.0790987	5.10738	-0.21	6.97e-01
ENSCAFG00000013358	KIF9	no	0.546315	0.388059	AS	48	0.0682871	5.14685	0.18	7.54e-01
ENSCAFG00000013358	KIF9	no	0.546315	0.388059	AS	72	-0.0514329	5.04391	0.36	3.78e-01
ENSCAFG00000013358	KIF9	no	0.546315	0.388059	DMSO	24	0.106676	5.1893	NA	NA
ENSCAFG00000013358	KIF9	no	0.546315	0.388059	DMSO	48	0.0207123	5.07488	-0.32	6.49e-01
ENSCAFG00000013358	KIF9	no	0.546315	0.388059	DMSO	72	-0.349553	4.92499	-0.80	4.16e-02
ENSCAFG00000013358	KIF9	no	0.546315	0.388059	Ibr	24	0.0675213	5.20358	0.05	9.13e-01
ENSCAFG00000013358	KIF9	no	0.546315	0.388059	Ibr	48	0.0309297	5.05654	-0.06	9.04e-01
ENSCAFG00000013358	KIF9	no	0.546315	0.388059	Ibr	72	0.181543	5.03425	0.33	4.59e-01
ENSCAFG00000013358	KIF9	no	0.546315	0.388059	IbrAS	24	-0.0744937	5.2368	0.13	6.82e-01
ENSCAFG00000013358	KIF9	no	0.546315	0.388059	IbrAS	48	-0.0680831	5.0499	-0.08	8.42e-01
ENSCAFG00000013358	KIF9	no	0.546315	0.388059	IbrAS	72	0.0493092	5.06513	0.40	2.47e-01
ENSCAFG00000013392	SETD2	yes	0.916597	11.4521	AS	24	0.0790987	10.9108	0.01	9.81e-01
ENSCAFG00000013392	SETD2	yes	0.916597	11.4521	AS	48	0.0682871	10.9044	0.12	6.84e-01
ENSCAFG00000013392	SETD2	yes	0.916597	11.4521	AS	72	-0.0514329	10.7363	0.09	7.03e-01
ENSCAFG00000013392	SETD2	yes	0.916597	11.4521	DMSO	24	0.106676	10.9053	NA	NA
ENSCAFG00000013392	SETD2	yes	0.916597	11.4521	DMSO	48	0.0207123	10.8279	-0.13	3.80e-01
ENSCAFG00000013392	SETD2	yes	0.916597	11.4521	DMSO	72	-0.349553	10.6833	-0.38	1.44e-05
ENSCAFG00000013392	SETD2	yes	0.916597	11.4521	Ibr	24	0.0675213	10.9385	0.06	8.20e-01
ENSCAFG00000013392	SETD2	yes	0.916597	11.4521	Ibr	48	0.0309297	10.872	0.09	7.17e-01
ENSCAFG00000013392	SETD2	yes	0.916597	11.4521	Ibr	72	0.181543	10.9327	0.39	3.44e-02
ENSCAFG00000013392	SETD2	yes	0.916597	11.4521	IbrAS	24	-0.0744937	10.7597	-0.22	1.79e-01
ENSCAFG00000013392	SETD2	yes	0.916597	11.4521	IbrAS	48	-0.0680831	10.8089	-0.03	8.95e-01
ENSCAFG00000013392	SETD2	yes	0.916597	11.4521	IbrAS	72	0.0493092	10.8682	0.30	5.87e-02
ENSCAFG00000013419		no	0.656984	2.06784	AS	24	0.0790987	8.22227	0.07	8.16e-01
ENSCAFG00000013419		no	0.656984	2.06784	AS	48	0.0682871	8.18844	-0.01	9.74e-01
ENSCAFG00000013419		no	0.656984	2.06784	AS	72	-0.0514329	8.16987	0.33	3.61e-02
ENSCAFG00000013419		no	0.656984	2.06784	DMSO	24	0.106676	8.18285	NA	NA
ENSCAFG00000013419		no	0.656984	2.06784	DMSO	48	0.0207123	8.19672	0.02	9.52e-01
ENSCAFG00000013419		no	0.656984	2.06784	DMSO	72	-0.349553	7.98328	-0.37	1.00e-02
ENSCAFG00000013419		no	0.656984	2.06784	Ibr	24	0.0675213	8.16617	-0.03	9.11e-01
ENSCAFG00000013419		no	0.656984	2.06784	Ibr	48	0.0309297	8.15373	-0.07	7.55e-01
ENSCAFG00000013419		no	0.656984	2.06784	Ibr	72	0.181543	8.26244	0.51	1.43e-03
ENSCAFG00000013419		no	0.656984	2.06784	IbrAS	24	-0.0744937	8.25958	0.14	3.32e-01
ENSCAFG00000013419		no	0.656984	2.06784	IbrAS	48	-0.0680831	8.21159	0.03	8.95e-01
ENSCAFG00000013419		no	0.656984	2.06784	IbrAS	72	0.0493092	8.24962	0.46	6.66e-04
ENSCAFG00000013773	BCR	no	0.794556	3.75702	AS	24	0.0790987	6.23419	0.10	8.44e-01
ENSCAFG00000013773	BCR	no	0.794556	3.75702	AS	48	0.0682871	6.39343	0.11	8.41e-01
ENSCAFG00000013773	BCR	no	0.794556	3.75702	AS	72	-0.0514329	6.32177	0.98	2.84e-04
ENSCAFG00000013773	BCR	no	0.794556	3.75702	DMSO	24	0.106676	6.18558	NA	NA
ENSCAFG00000013773	BCR	no	0.794556	3.75702	DMSO	48	0.0207123	6.33793	0.31	4.88e-01
ENSCAFG00000013773	BCR	no	0.794556	3.75702	DMSO	72	-0.349553	5.89834	-0.73	1.02e-02
ENSCAFG00000013773	BCR	no	0.794556	3.75702	Ibr	24	0.0675213	6.28964	0.25	4.81e-01
ENSCAFG00000013773	BCR	no	0.794556	3.75702	Ibr	48	0.0309297	6.35106	0.03	9.48e-01
ENSCAFG00000013773	BCR	no	0.794556	3.75702	Ibr	72	0.181543	6.51002	1.32	2.08e-06
ENSCAFG00000013773	BCR	no	0.794556	3.75702	IbrAS	24	-0.0744937	6.18756	0.04	8.97e-01
ENSCAFG00000013773	BCR	no	0.794556	3.75702	IbrAS	48	-0.0680831	6.28138	-0.12	7.10e-01
ENSCAFG00000013773	BCR	no	0.794556	3.75702	IbrAS	72	0.0493092	6.35886	1.06	2.26e-05
ENSCAFG00000013913	TRIM56	no	0.748529	3.73807	AS	24	0.0790987	8.1482	-0.07	8.59e-01
ENSCAFG00000013913	TRIM56	no	0.748529	3.73807	AS	48	0.0682871	8.10438	0.03	9.57e-01
ENSCAFG00000013913	TRIM56	no	0.748529	3.73807	AS	72	-0.0514329	8.18356	0.50	2.44e-02
ENSCAFG00000013913	TRIM56	no	0.748529	3.73807	DMSO	24	0.106676	8.19138	NA	NA
ENSCAFG00000013913	TRIM56	no	0.748529	3.73807	DMSO	48	0.0207123	8.09188	-0.18	5.67e-01
ENSCAFG00000013913	TRIM56	no	0.748529	3.73807	DMSO	72	-0.349553	7.89252	-0.54	1.47e-03
ENSCAFG00000013913	TRIM56	no	0.748529	3.73807	Ibr	24	0.0675213	8.16348	-0.04	8.97e-01
ENSCAFG00000013913	TRIM56	no	0.748529	3.73807	Ibr	48	0.0309297	8.0646	-0.04	9.21e-01
ENSCAFG00000013913	TRIM56	no	0.748529	3.73807	Ibr	72	0.181543	8.27694	0.68	3.23e-03
ENSCAFG00000013913	TRIM56	no	0.748529	3.73807	IbrAS	24	-0.0744937	8.18958	0.03	8.95e-01
ENSCAFG00000013913	TRIM56	no	0.748529	3.73807	IbrAS	48	-0.0680831	8.11933	0.05	8.55e-01
ENSCAFG00000013913	TRIM56	no	0.748529	3.73807	IbrAS	72	0.0493092	8.2211	0.57	4.35e-03
ENSCAFG00000014046	RASAL2	yes	0.927665	11.2021	AS	24	0.0790987	10.6223	0.06	8.78e-01
ENSCAFG00000014046	RASAL2	yes	0.927665	11.2021	AS	48	0.0682871	10.5962	0.03	9.40e-01
ENSCAFG00000014046	RASAL2	yes	0.927665	11.2021	AS	72	-0.0514329	10.5716	0.36	1.01e-01
ENSCAFG00000014046	RASAL2	yes	0.927665	11.2021	DMSO	24	0.106676	10.5851	NA	NA
ENSCAFG00000014046	RASAL2	yes	0.927665	11.2021	DMSO	48	0.0207123	10.5708	-0.03	9.26e-01
ENSCAFG00000014046	RASAL2	yes	0.927665	11.2021	DMSO	72	-0.349553	10.3529	-0.40	2.29e-04
ENSCAFG00000014046	RASAL2	yes	0.927665	11.2021	Ibr	24	0.0675213	10.6452	0.10	7.17e-01
ENSCAFG00000014046	RASAL2	yes	0.927665	11.2021	Ibr	48	0.0309297	10.5945	0.05	8.84e-01
ENSCAFG00000014046	RASAL2	yes	0.927665	11.2021	Ibr	72	0.181543	10.695	0.53	1.67e-02
ENSCAFG00000014046	RASAL2	yes	0.927665	11.2021	IbrAS	24	-0.0744937	10.5277	-0.05	8.33e-01
ENSCAFG00000014046	RASAL2	yes	0.927665	11.2021	IbrAS	48	-0.0680831	10.4484	-0.20	3.35e-01
ENSCAFG00000014046	RASAL2	yes	0.927665	11.2021	IbrAS	72	0.0493092	10.5634	0.35	7.74e-02
ENSCAFG00000014086	HIGD1B	no	0.622118	0.79008	AS	24	0.0790987	3.92744	-0.34	6.90e-01
ENSCAFG00000014086	HIGD1B	no	0.622118	0.79008	AS	48	0.0682871	3.93678	-0.10	9.23e-01
ENSCAFG00000014086	HIGD1B	no	0.622118	0.79008	AS	72	-0.0514329	3.93473	0.91	1.36e-01
ENSCAFG00000014086	HIGD1B	no	0.622118	0.79008	DMSO	24	0.106676	4.01845	NA	NA
ENSCAFG00000014086	HIGD1B	no	0.622118	0.79008	DMSO	48	0.0207123	3.96418	-0.24	NA
ENSCAFG00000014086	HIGD1B	no	0.622118	0.79008	DMSO	72	-0.349553	3.75666	-1.28	3.48e-02
ENSCAFG00000014086	HIGD1B	no	0.622118	0.79008	Ibr	24	0.0675213	3.89812	-0.43	5.14e-01
ENSCAFG00000014086	HIGD1B	no	0.622118	0.79008	Ibr	48	0.0309297	3.87736	-0.38	5.93e-01
ENSCAFG00000014086	HIGD1B	no	0.622118	0.79008	Ibr	72	0.181543	4.19926	1.72	1.58e-03
ENSCAFG00000014086	HIGD1B	no	0.622118	0.79008	IbrAS	24	-0.0744937	3.93399	-0.27	6.08e-01
ENSCAFG00000014086	HIGD1B	no	0.622118	0.79008	IbrAS	48	-0.0680831	3.86686	-0.42	4.48e-01
ENSCAFG00000014086	HIGD1B	no	0.622118	0.79008	IbrAS	72	0.0493092	3.90631	0.76	1.79e-01
ENSCAFG00000014141	MED14	no	0.542897	0.845135	AS	24	0.0790987	10.0104	0.16	5.03e-01
ENSCAFG00000014141	MED14	no	0.542897	0.845135	AS	48	0.0682871	9.90443	0.04	9.03e-01
ENSCAFG00000014141	MED14	no	0.542897	0.845135	AS	72	-0.0514329	9.84305	0.02	9.36e-01
ENSCAFG00000014141	MED14	no	0.542897	0.845135	DMSO	24	0.106676	9.91081	NA	NA
ENSCAFG00000014141	MED14	no	0.542897	0.845135	DMSO	48	0.0207123	9.87564	-0.06	8.30e-01
ENSCAFG00000014141	MED14	no	0.542897	0.845135	DMSO	72	-0.349553	9.81803	-0.17	2.37e-01
ENSCAFG00000014141	MED14	no	0.542897	0.845135	Ibr	24	0.0675213	9.95446	0.08	7.41e-01
ENSCAFG00000014141	MED14	no	0.542897	0.845135	Ibr	48	0.0309297	9.86824	-0.02	9.55e-01
ENSCAFG00000014141	MED14	no	0.542897	0.845135	Ibr	72	0.181543	9.90988	0.13	5.34e-01
ENSCAFG00000014141	MED14	no	0.542897	0.845135	IbrAS	24	-0.0744937	9.91152	0.02	9.05e-01
ENSCAFG00000014141	MED14	no	0.542897	0.845135	IbrAS	48	-0.0680831	10.0639	0.30	4.30e-02
ENSCAFG00000014141	MED14	no	0.542897	0.845135	IbrAS	72	0.0493092	10.0273	0.32	3.16e-02
ENSCAFG00000014175	ITGA4	no	0.805962	6.43678	AS	24	0.0790987	11.6166	0.03	9.39e-01
ENSCAFG00000014175	ITGA4	no	0.805962	6.43678	AS	48	0.0682871	11.658	0.40	5.54e-02
ENSCAFG00000014175	ITGA4	no	0.805962	6.43678	AS	72	-0.0514329	11.5189	0.57	6.24e-04
ENSCAFG00000014175	ITGA4	no	0.805962	6.43678	DMSO	24	0.106676	11.5996	NA	NA
ENSCAFG00000014175	ITGA4	no	0.805962	6.43678	DMSO	48	0.0207123	11.4099	-0.31	1.56e-03
ENSCAFG00000014175	ITGA4	no	0.805962	6.43678	DMSO	72	-0.349553	11.1752	-0.72	4.02e-19
ENSCAFG00000014175	ITGA4	no	0.805962	6.43678	Ibr	24	0.0675213	11.6263	0.04	8.73e-01
ENSCAFG00000014175	ITGA4	no	0.805962	6.43678	Ibr	48	0.0309297	11.6354	0.38	4.09e-02
ENSCAFG00000014175	ITGA4	no	0.805962	6.43678	Ibr	72	0.181543	11.6664	0.80	6.82e-06
ENSCAFG00000014175	ITGA4	no	0.805962	6.43678	IbrAS	24	-0.0744937	11.6176	0.05	7.85e-01
ENSCAFG00000014175	ITGA4	no	0.805962	6.43678	IbrAS	48	-0.0680831	11.6202	0.34	3.62e-02
ENSCAFG00000014175	ITGA4	no	0.805962	6.43678	IbrAS	72	0.0493092	11.6571	0.81	8.64e-08
ENSCAFG00000014183	PPP2R1B	no	0.824483	9.33409	AS	24	0.0790987	10.9161	-0.14	4.82e-01
ENSCAFG00000014183	PPP2R1B	no	0.824483	9.33409	AS	48	0.0682871	10.954	0.02	9.38e-01
ENSCAFG00000014183	PPP2R1B	no	0.824483	9.33409	AS	72	-0.0514329	10.8285	0.29	3.49e-02
ENSCAFG00000014183	PPP2R1B	no	0.824483	9.33409	DMSO	24	0.106676	11.0048	NA	NA
ENSCAFG00000014183	PPP2R1B	no	0.824483	9.33409	DMSO	48	0.0207123	10.9398	-0.10	4.56e-01
ENSCAFG00000014183	PPP2R1B	no	0.824483	9.33409	DMSO	72	-0.349553	10.6575	-0.58	6.17e-14
ENSCAFG00000014183	PPP2R1B	no	0.824483	9.33409	Ibr	24	0.0675213	10.8907	-0.18	2.44e-01
ENSCAFG00000014183	PPP2R1B	no	0.824483	9.33409	Ibr	48	0.0309297	10.8899	-0.07	6.93e-01
ENSCAFG00000014183	PPP2R1B	no	0.824483	9.33409	Ibr	72	0.181543	10.9117	0.42	3.01e-03
ENSCAFG00000014183	PPP2R1B	no	0.824483	9.33409	IbrAS	24	-0.0744937	10.7131	-0.46	7.07e-05
ENSCAFG00000014183	PPP2R1B	no	0.824483	9.33409	IbrAS	48	-0.0680831	10.6888	-0.40	6.21e-04
ENSCAFG00000014183	PPP2R1B	no	0.824483	9.33409	IbrAS	72	0.0493092	10.8669	0.35	4.00e-03
ENSCAFG00000014267	GATAD2A	no	0.654203	2.38276	AS	24	0.0790987	9.90742	-0.16	4.62e-01
ENSCAFG00000014267	GATAD2A	no	0.654203	2.38276	AS	48	0.0682871	9.88891	-0.23	2.43e-01
ENSCAFG00000014267	GATAD2A	no	0.654203	2.38276	AS	72	-0.0514329	9.90435	0.19	2.80e-01
ENSCAFG00000014267	GATAD2A	no	0.654203	2.38276	DMSO	24	0.106676	10.0055	NA	NA
ENSCAFG00000014267	GATAD2A	no	0.654203	2.38276	DMSO	48	0.0207123	10.0319	0.04	8.73e-01
ENSCAFG00000014267	GATAD2A	no	0.654203	2.38276	DMSO	72	-0.349553	9.79833	-0.36	8.64e-04
ENSCAFG00000014267	GATAD2A	no	0.654203	2.38276	Ibr	24	0.0675213	9.84286	-0.26	1.10e-01
ENSCAFG00000014267	GATAD2A	no	0.654203	2.38276	Ibr	48	0.0309297	9.84538	-0.30	5.83e-02
ENSCAFG00000014267	GATAD2A	no	0.654203	2.38276	Ibr	72	0.181543	10.0161	0.36	2.64e-02
ENSCAFG00000014267	GATAD2A	no	0.654203	2.38276	IbrAS	24	-0.0744937	9.76117	-0.40	2.34e-03
ENSCAFG00000014267	GATAD2A	no	0.654203	2.38276	IbrAS	48	-0.0680831	9.88629	-0.23	9.80e-02
ENSCAFG00000014267	GATAD2A	no	0.654203	2.38276	IbrAS	72	0.0493092	10.0061	0.34	1.24e-02
ENSCAFG00000014269	ATXN7L3	no	0.481164	0.407545	AS	24	0.0790987	9.34486	-0.03	9.01e-01
ENSCAFG00000014269	ATXN7L3	no	0.481164	0.407545	AS	48	0.0682871	9.40457	-0.05	8.18e-01
ENSCAFG00000014269	ATXN7L3	no	0.481164	0.407545	AS	72	-0.0514329	9.42566	0.24	4.89e-02
ENSCAFG00000014269	ATXN7L3	no	0.481164	0.407545	DMSO	24	0.106676	9.36358	NA	NA
ENSCAFG00000014269	ATXN7L3	no	0.481164	0.407545	DMSO	48	0.0207123	9.43838	0.12	5.11e-01
ENSCAFG00000014269	ATXN7L3	no	0.481164	0.407545	DMSO	72	-0.349553	9.27995	-0.15	2.12e-01
ENSCAFG00000014269	ATXN7L3	no	0.481164	0.407545	Ibr	24	0.0675213	9.31135	-0.08	6.13e-01
ENSCAFG00000014269	ATXN7L3	no	0.481164	0.407545	Ibr	48	0.0309297	9.38959	-0.08	6.33e-01
ENSCAFG00000014269	ATXN7L3	no	0.481164	0.407545	Ibr	72	0.181543	9.42194	0.26	5.42e-02
ENSCAFG00000014269	ATXN7L3	no	0.481164	0.407545	IbrAS	24	-0.0744937	9.40268	0.07	5.97e-01
ENSCAFG00000014269	ATXN7L3	no	0.481164	0.407545	IbrAS	48	-0.0680831	9.36099	-0.13	2.87e-01
ENSCAFG00000014269	ATXN7L3	no	0.481164	0.407545	IbrAS	72	0.0493092	9.39151	0.19	1.11e-01
ENSCAFG00000014339	SLC29A3	no	0.480742	0.321143	AS	24	0.0790987	6.22109	0.14	7.61e-01
ENSCAFG00000014339	SLC29A3	no	0.480742	0.321143	AS	48	0.0682871	6.17146	0.11	8.32e-01
ENSCAFG00000014339	SLC29A3	no	0.480742	0.321143	AS	72	-0.0514329	6.1048	0.29	3.76e-01
ENSCAFG00000014339	SLC29A3	no	0.480742	0.321143	DMSO	24	0.106676	6.14759	NA	NA
ENSCAFG00000014339	SLC29A3	no	0.480742	0.321143	DMSO	48	0.0207123	6.11819	-0.06	9.42e-01
ENSCAFG00000014339	SLC29A3	no	0.480742	0.321143	DMSO	72	-0.349553	5.97498	-0.41	1.85e-01
ENSCAFG00000014339	SLC29A3	no	0.480742	0.321143	Ibr	24	0.0675213	5.9859	-0.37	2.51e-01
ENSCAFG00000014339	SLC29A3	no	0.480742	0.321143	Ibr	48	0.0309297	6.18587	0.14	7.06e-01
ENSCAFG00000014339	SLC29A3	no	0.480742	0.321143	Ibr	72	0.181543	6.14645	0.43	1.82e-01
ENSCAFG00000014339	SLC29A3	no	0.480742	0.321143	IbrAS	24	-0.0744937	6.16889	0.09	7.68e-01
ENSCAFG00000014339	SLC29A3	no	0.480742	0.321143	IbrAS	48	-0.0680831	6.22013	0.21	4.44e-01
ENSCAFG00000014339	SLC29A3	no	0.480742	0.321143	IbrAS	72	0.0493092	6.27102	0.65	8.51e-03
ENSCAFG00000014578	UPF1	no	0.710102	2.78129	AS	24	0.0790987	10.519	0.03	9.21e-01
ENSCAFG00000014578	UPF1	no	0.710102	2.78129	AS	48	0.0682871	10.5049	-0.04	9.02e-01
ENSCAFG00000014578	UPF1	no	0.710102	2.78129	AS	72	-0.0514329	10.4551	0.24	1.36e-01
ENSCAFG00000014578	UPF1	no	0.710102	2.78129	DMSO	24	0.106676	10.501	NA	NA
ENSCAFG00000014578	UPF1	no	0.710102	2.78129	DMSO	48	0.0207123	10.5296	0.04	8.36e-01
ENSCAFG00000014578	UPF1	no	0.710102	2.78129	DMSO	72	-0.349553	10.316	-0.32	5.84e-04
ENSCAFG00000014578	UPF1	no	0.710102	2.78129	Ibr	24	0.0675213	10.4217	-0.12	5.20e-01
ENSCAFG00000014578	UPF1	no	0.710102	2.78129	Ibr	48	0.0309297	10.3934	-0.22	1.94e-01
ENSCAFG00000014578	UPF1	no	0.710102	2.78129	Ibr	72	0.181543	10.5129	0.33	4.53e-02
ENSCAFG00000014578	UPF1	no	0.710102	2.78129	IbrAS	24	-0.0744937	10.5105	0.02	9.08e-01
ENSCAFG00000014578	UPF1	no	0.710102	2.78129	IbrAS	48	-0.0680831	10.4849	-0.07	6.74e-01
ENSCAFG00000014578	UPF1	no	0.710102	2.78129	IbrAS	72	0.0493092	10.5077	0.32	2.01e-02
ENSCAFG00000014682	HTT	no	0.802816	6.84143	AS	24	0.0790987	11.8209	-0.09	8.01e-01
ENSCAFG00000014682	HTT	no	0.802816	6.84143	AS	48	0.0682871	11.7769	-0.12	7.27e-01
ENSCAFG00000014682	HTT	no	0.802816	6.84143	AS	72	-0.0514329	11.6855	-0.04	9.07e-01
ENSCAFG00000014682	HTT	no	0.802816	6.84143	DMSO	24	0.106676	11.8803	NA	NA
ENSCAFG00000014682	HTT	no	0.802816	6.84143	DMSO	48	0.0207123	11.85	-0.05	8.37e-01
ENSCAFG00000014682	HTT	no	0.802816	6.84143	DMSO	72	-0.349553	11.7098	-0.29	1.07e-02
ENSCAFG00000014682	HTT	no	0.802816	6.84143	Ibr	24	0.0675213	11.7661	-0.17	4.93e-01
ENSCAFG00000014682	HTT	no	0.802816	6.84143	Ibr	48	0.0309297	11.7442	-0.16	5.17e-01
ENSCAFG00000014682	HTT	no	0.802816	6.84143	Ibr	72	0.181543	11.9519	0.38	8.49e-02
ENSCAFG00000014682	HTT	no	0.802816	6.84143	IbrAS	24	-0.0744937	11.6962	-0.28	1.28e-01
ENSCAFG00000014682	HTT	no	0.802816	6.84143	IbrAS	48	-0.0680831	11.7229	-0.21	2.89e-01
ENSCAFG00000014682	HTT	no	0.802816	6.84143	IbrAS	72	0.0493092	11.7947	0.13	5.47e-01
ENSCAFG00000014835	USP54	no	0.488723	0.238809	AS	24	0.0790987	5.98384	0.28	4.77e-01
ENSCAFG00000014835	USP54	no	0.488723	0.238809	AS	48	0.0682871	5.96365	0.12	8.21e-01
ENSCAFG00000014835	USP54	no	0.488723	0.238809	AS	72	-0.0514329	5.75563	0.21	5.73e-01
ENSCAFG00000014835	USP54	no	0.488723	0.238809	DMSO	24	0.106676	5.84351	NA	NA
ENSCAFG00000014835	USP54	no	0.488723	0.238809	DMSO	48	0.0207123	5.9079	0.14	8.36e-01
ENSCAFG00000014835	USP54	no	0.488723	0.238809	DMSO	72	-0.349553	5.68164	-0.41	2.10e-01
ENSCAFG00000014835	USP54	no	0.488723	0.238809	Ibr	24	0.0675213	5.89437	0.09	8.27e-01
ENSCAFG00000014835	USP54	no	0.488723	0.238809	Ibr	48	0.0309297	5.85116	-0.12	7.60e-01
ENSCAFG00000014835	USP54	no	0.488723	0.238809	Ibr	72	0.181543	5.79299	0.27	4.66e-01
ENSCAFG00000014835	USP54	no	0.488723	0.238809	IbrAS	24	-0.0744937	5.82189	-0.05	8.85e-01
ENSCAFG00000014835	USP54	no	0.488723	0.238809	IbrAS	48	-0.0680831	5.74258	-0.38	1.66e-01
ENSCAFG00000014835	USP54	no	0.488723	0.238809	IbrAS	72	0.0493092	5.8115	0.32	2.79e-01
ENSCAFG00000014856	RNF4	no	0.785632	5.40116	AS	24	0.0790987	9.68934	-0.06	7.97e-01
ENSCAFG00000014856	RNF4	no	0.785632	5.40116	AS	48	0.0682871	9.70463	0.02	9.40e-01
ENSCAFG00000014856	RNF4	no	0.785632	5.40116	AS	72	-0.0514329	9.61058	0.22	8.81e-02
ENSCAFG00000014856	RNF4	no	0.785632	5.40116	DMSO	24	0.106676	9.72493	NA	NA
ENSCAFG00000014856	RNF4	no	0.785632	5.40116	DMSO	48	0.0207123	9.69284	-0.05	8.22e-01
ENSCAFG00000014856	RNF4	no	0.785632	5.40116	DMSO	72	-0.349553	9.48389	-0.41	1.92e-05
ENSCAFG00000014856	RNF4	no	0.785632	5.40116	Ibr	24	0.0675213	9.66001	-0.11	4.86e-01
ENSCAFG00000014856	RNF4	no	0.785632	5.40116	Ibr	48	0.0309297	9.65021	-0.07	6.88e-01
ENSCAFG00000014856	RNF4	no	0.785632	5.40116	Ibr	72	0.181543	9.68581	0.32	1.30e-02
ENSCAFG00000014856	RNF4	no	0.785632	5.40116	IbrAS	24	-0.0744937	9.53999	-0.30	4.97e-03
ENSCAFG00000014856	RNF4	no	0.785632	5.40116	IbrAS	48	-0.0680831	9.58315	-0.18	1.26e-01
ENSCAFG00000014856	RNF4	no	0.785632	5.40116	IbrAS	72	0.0493092	9.58536	0.17	1.51e-01
ENSCAFG00000014861	ZNF142	no	0.806096	5.65566	AS	24	0.0790987	9.96468	-0.07	7.93e-01
ENSCAFG00000014861	ZNF142	no	0.806096	5.65566	AS	48	0.0682871	9.95668	-0.03	9.10e-01
ENSCAFG00000014861	ZNF142	no	0.806096	5.65566	AS	72	-0.0514329	9.86335	0.30	3.45e-02
ENSCAFG00000014861	ZNF142	no	0.806096	5.65566	DMSO	24	0.106676	10.0058	NA	NA
ENSCAFG00000014861	ZNF142	no	0.806096	5.65566	DMSO	48	0.0207123	9.97895	-0.05	8.76e-01
ENSCAFG00000014861	ZNF142	no	0.806096	5.65566	DMSO	72	-0.349553	9.6764	-0.56	7.72e-06
ENSCAFG00000014861	ZNF142	no	0.806096	5.65566	Ibr	24	0.0675213	9.9006	-0.17	3.18e-01
ENSCAFG00000014861	ZNF142	no	0.806096	5.65566	Ibr	48	0.0309297	9.90577	-0.12	4.96e-01
ENSCAFG00000014861	ZNF142	no	0.806096	5.65566	Ibr	72	0.181543	10.009	0.52	2.88e-04
ENSCAFG00000014861	ZNF142	no	0.806096	5.65566	IbrAS	24	-0.0744937	9.88219	-0.20	1.28e-01
ENSCAFG00000014861	ZNF142	no	0.806096	5.65566	IbrAS	48	-0.0680831	9.92966	-0.08	5.92e-01
ENSCAFG00000014861	ZNF142	no	0.806096	5.65566	IbrAS	72	0.0493092	10.0438	0.60	9.13e-07
ENSCAFG00000014949	PRRC2C	no	0.785033	4.99001	AS	24	0.0790987	12.7817	-0.22	3.14e-01
ENSCAFG00000014949	PRRC2C	no	0.785033	4.99001	AS	48	0.0682871	12.7745	-0.11	7.05e-01
ENSCAFG00000014949	PRRC2C	no	0.785033	4.99001	AS	72	-0.0514329	12.7259	0.09	6.87e-01
ENSCAFG00000014949	PRRC2C	no	0.785033	4.99001	DMSO	24	0.106676	12.9233	NA	NA
ENSCAFG00000014949	PRRC2C	no	0.785033	4.99001	DMSO	48	0.0207123	12.8398	-0.14	4.66e-01
ENSCAFG00000014949	PRRC2C	no	0.785033	4.99001	DMSO	72	-0.349553	12.6639	-0.43	6.98e-05
ENSCAFG00000014949	PRRC2C	no	0.785033	4.99001	Ibr	24	0.0675213	12.7721	-0.23	2.14e-01
ENSCAFG00000014949	PRRC2C	no	0.785033	4.99001	Ibr	48	0.0309297	12.7031	-0.22	2.53e-01
ENSCAFG00000014949	PRRC2C	no	0.785033	4.99001	Ibr	72	0.181543	12.9254	0.39	2.85e-02
ENSCAFG00000014949	PRRC2C	no	0.785033	4.99001	IbrAS	24	-0.0744937	12.7493	-0.27	6.90e-02
ENSCAFG00000014949	PRRC2C	no	0.785033	4.99001	IbrAS	48	-0.0680831	12.7149	-0.20	2.00e-01
ENSCAFG00000014949	PRRC2C	no	0.785033	4.99001	IbrAS	72	0.0493092	12.7872	0.19	2.45e-01
ENSCAFG00000015201	SNAP29	no	0.875076	8.99697	AS	24	0.0790987	8.63906	-0.18	4.89e-01
ENSCAFG00000015201	SNAP29	no	0.875076	8.99697	AS	48	0.0682871	8.67301	0.07	8.50e-01
ENSCAFG00000015201	SNAP29	no	0.875076	8.99697	AS	72	-0.0514329	8.59549	0.38	3.10e-02
ENSCAFG00000015201	SNAP29	no	0.875076	8.99697	DMSO	24	0.106676	8.74996	NA	NA
ENSCAFG00000015201	SNAP29	no	0.875076	8.99697	DMSO	48	0.0207123	8.63329	-0.20	3.04e-01
ENSCAFG00000015201	SNAP29	no	0.875076	8.99697	DMSO	72	-0.349553	8.37769	-0.65	8.59e-08
ENSCAFG00000015201	SNAP29	no	0.875076	8.99697	Ibr	24	0.0675213	8.61216	-0.22	2.70e-01
ENSCAFG00000015201	SNAP29	no	0.875076	8.99697	Ibr	48	0.0309297	8.59754	-0.06	8.24e-01
ENSCAFG00000015201	SNAP29	no	0.875076	8.99697	Ibr	72	0.181543	8.70569	0.57	1.77e-03
ENSCAFG00000015201	SNAP29	no	0.875076	8.99697	IbrAS	24	-0.0744937	8.49209	-0.41	7.83e-03
ENSCAFG00000015201	SNAP29	no	0.875076	8.99697	IbrAS	48	-0.0680831	8.56494	-0.12	5.26e-01
ENSCAFG00000015201	SNAP29	no	0.875076	8.99697	IbrAS	72	0.0493092	8.69459	0.55	3.91e-04
ENSCAFG00000015231	ANKFY1	no	0.735033	4.58065	AS	24	0.0790987	10.4968	0.01	9.81e-01
ENSCAFG00000015231	ANKFY1	no	0.735033	4.58065	AS	48	0.0682871	10.4739	-0.11	7.57e-01
ENSCAFG00000015231	ANKFY1	no	0.735033	4.58065	AS	72	-0.0514329	10.4429	0.07	7.96e-01
ENSCAFG00000015231	ANKFY1	no	0.735033	4.58065	DMSO	24	0.106676	10.4921	NA	NA
ENSCAFG00000015231	ANKFY1	no	0.735033	4.58065	DMSO	48	0.0207123	10.5388	0.07	7.60e-01
ENSCAFG00000015231	ANKFY1	no	0.735033	4.58065	DMSO	72	-0.349553	10.4001	-0.17	1.75e-01
ENSCAFG00000015231	ANKFY1	no	0.735033	4.58065	Ibr	24	0.0675213	10.4058	-0.13	6.10e-01
ENSCAFG00000015231	ANKFY1	no	0.735033	4.58065	Ibr	48	0.0309297	10.388	-0.24	2.85e-01
ENSCAFG00000015231	ANKFY1	no	0.735033	4.58065	Ibr	72	0.181543	10.5391	0.22	3.48e-01
ENSCAFG00000015231	ANKFY1	no	0.735033	4.58065	IbrAS	24	-0.0744937	10.3636	-0.19	3.11e-01
ENSCAFG00000015231	ANKFY1	no	0.735033	4.58065	IbrAS	48	-0.0680831	10.3348	-0.34	6.28e-02
ENSCAFG00000015231	ANKFY1	no	0.735033	4.58065	IbrAS	72	0.0493092	10.4482	0.07	7.55e-01
ENSCAFG00000015248	PI4KA	no	0.848622	8.0965	AS	24	0.0790987	10.9969	-0.03	9.24e-01
ENSCAFG00000015248	PI4KA	no	0.848622	8.0965	AS	48	0.0682871	10.9701	-0.02	9.48e-01
ENSCAFG00000015248	PI4KA	no	0.848622	8.0965	AS	72	-0.0514329	10.9369	0.19	2.67e-01
ENSCAFG00000015248	PI4KA	no	0.848622	8.0965	DMSO	24	0.106676	11.0134	NA	NA
ENSCAFG00000015248	PI4KA	no	0.848622	8.0965	DMSO	48	0.0207123	10.9818	-0.06	8.23e-01
ENSCAFG00000015248	PI4KA	no	0.848622	8.0965	DMSO	72	-0.349553	10.8204	-0.33	2.78e-03
ENSCAFG00000015248	PI4KA	no	0.848622	8.0965	Ibr	24	0.0675213	10.916	-0.16	4.07e-01
ENSCAFG00000015248	PI4KA	no	0.848622	8.0965	Ibr	48	0.0309297	10.9076	-0.12	5.63e-01
ENSCAFG00000015248	PI4KA	no	0.848622	8.0965	Ibr	72	0.181543	11.0441	0.36	2.84e-02
ENSCAFG00000015248	PI4KA	no	0.848622	8.0965	IbrAS	24	-0.0744937	10.8701	-0.22	1.16e-01
ENSCAFG00000015248	PI4KA	no	0.848622	8.0965	IbrAS	48	-0.0680831	10.8991	-0.13	3.91e-01
ENSCAFG00000015248	PI4KA	no	0.848622	8.0965	IbrAS	72	0.0493092	11.0108	0.31	2.92e-02
ENSCAFG00000015432	LMTK2	no	0.859802	7.48917	AS	24	0.0790987	11.1232	-0.09	7.76e-01
ENSCAFG00000015432	LMTK2	no	0.859802	7.48917	AS	48	0.0682871	11.1819	0.16	5.63e-01
ENSCAFG00000015432	LMTK2	no	0.859802	7.48917	AS	72	-0.0514329	11.021	0.55	1.31e-03
ENSCAFG00000015432	LMTK2	no	0.859802	7.48917	DMSO	24	0.106676	11.1818	NA	NA
ENSCAFG00000015432	LMTK2	no	0.859802	7.48917	DMSO	48	0.0207123	11.078	-0.16	2.37e-01
ENSCAFG00000015432	LMTK2	no	0.859802	7.48917	DMSO	72	-0.349553	10.702	-0.81	7.41e-20
ENSCAFG00000015432	LMTK2	no	0.859802	7.48917	Ibr	24	0.0675213	11.1568	-0.04	8.92e-01
ENSCAFG00000015432	LMTK2	no	0.859802	7.48917	Ibr	48	0.0309297	11.1967	0.21	3.17e-01
ENSCAFG00000015432	LMTK2	no	0.859802	7.48917	Ibr	72	0.181543	11.1523	0.73	5.95e-05
ENSCAFG00000015432	LMTK2	no	0.859802	7.48917	IbrAS	24	-0.0744937	10.8744	-0.48	1.95e-03
ENSCAFG00000015432	LMTK2	no	0.859802	7.48917	IbrAS	48	-0.0680831	11.0096	-0.10	5.98e-01
ENSCAFG00000015432	LMTK2	no	0.859802	7.48917	IbrAS	72	0.0493092	11.0764	0.62	6.24e-05
ENSCAFG00000015532	MYO9B	no	0.638762	5.26827	AS	24	0.0790987	12.2209	0.01	9.73e-01
ENSCAFG00000015532	MYO9B	no	0.638762	5.26827	AS	48	0.0682871	12.1762	-0.06	8.37e-01
ENSCAFG00000015532	MYO9B	no	0.638762	5.26827	AS	72	-0.0514329	12.1681	0.37	8.02e-03
ENSCAFG00000015532	MYO9B	no	0.638762	5.26827	DMSO	24	0.106676	12.2154	NA	NA
ENSCAFG00000015532	MYO9B	no	0.638762	5.26827	DMSO	48	0.0207123	12.2116	-0.01	9.75e-01
ENSCAFG00000015532	MYO9B	no	0.638762	5.26827	DMSO	72	-0.349553	11.947	-0.46	2.37e-07
ENSCAFG00000015532	MYO9B	no	0.638762	5.26827	Ibr	24	0.0675213	12.3404	0.20	2.17e-01
ENSCAFG00000015532	MYO9B	no	0.638762	5.26827	Ibr	48	0.0309297	12.2827	0.12	5.09e-01
ENSCAFG00000015532	MYO9B	no	0.638762	5.26827	Ibr	72	0.181543	12.4393	0.81	6.68e-09
ENSCAFG00000015532	MYO9B	no	0.638762	5.26827	IbrAS	24	-0.0744937	12.4326	0.35	4.76e-03
ENSCAFG00000015532	MYO9B	no	0.638762	5.26827	IbrAS	48	-0.0680831	12.4103	0.31	1.52e-02
ENSCAFG00000015532	MYO9B	no	0.638762	5.26827	IbrAS	72	0.0493092	12.3755	0.70	7.91e-09
ENSCAFG00000015816	ZNF316	no	0.711358	2.16908	AS	24	0.0790987	9.56057	-0.13	4.67e-01
ENSCAFG00000015816	ZNF316	no	0.711358	2.16908	AS	48	0.0682871	9.61238	-0.08	7.09e-01
ENSCAFG00000015816	ZNF316	no	0.711358	2.16908	AS	72	-0.0514329	9.6538	0.45	1.01e-04
ENSCAFG00000015816	ZNF316	no	0.711358	2.16908	DMSO	24	0.106676	9.64038	NA	NA
ENSCAFG00000015816	ZNF316	no	0.711358	2.16908	DMSO	48	0.0207123	9.6615	0.04	9.01e-01
ENSCAFG00000015816	ZNF316	no	0.711358	2.16908	DMSO	72	-0.349553	9.38598	-0.44	5.66e-05
ENSCAFG00000015816	ZNF316	no	0.711358	2.16908	Ibr	24	0.0675213	9.59843	-0.07	6.99e-01
ENSCAFG00000015816	ZNF316	no	0.711358	2.16908	Ibr	48	0.0309297	9.58332	-0.13	4.01e-01
ENSCAFG00000015816	ZNF316	no	0.711358	2.16908	Ibr	72	0.181543	9.67654	0.46	3.34e-04
ENSCAFG00000015816	ZNF316	no	0.711358	2.16908	IbrAS	24	-0.0744937	9.61839	-0.03	8.20e-01
ENSCAFG00000015816	ZNF316	no	0.711358	2.16908	IbrAS	48	-0.0680831	9.56085	-0.17	1.60e-01
ENSCAFG00000015816	ZNF316	no	0.711358	2.16908	IbrAS	72	0.0493092	9.60158	0.37	9.44e-04
ENSCAFG00000015937	AHCTF1	no	0.738958	4.72182	AS	24	0.0790987	12.3312	0.19	3.06e-01
ENSCAFG00000015937	AHCTF1	no	0.738958	4.72182	AS	48	0.0682871	12.2843	0.15	4.75e-01
ENSCAFG00000015937	AHCTF1	no	0.738958	4.72182	AS	72	-0.0514329	12.2311	0.28	4.60e-02
ENSCAFG00000015937	AHCTF1	no	0.738958	4.72182	DMSO	24	0.106676	12.2114	NA	NA
ENSCAFG00000015937	AHCTF1	no	0.738958	4.72182	DMSO	48	0.0207123	12.1893	-0.04	8.64e-01
ENSCAFG00000015937	AHCTF1	no	0.738958	4.72182	DMSO	72	-0.349553	12.0542	-0.27	2.76e-03
ENSCAFG00000015937	AHCTF1	no	0.738958	4.72182	Ibr	24	0.0675213	12.3744	0.26	7.59e-02
ENSCAFG00000015937	AHCTF1	no	0.738958	4.72182	Ibr	48	0.0309297	12.3306	0.23	1.38e-01
ENSCAFG00000015937	AHCTF1	no	0.738958	4.72182	Ibr	72	0.181543	12.3321	0.43	3.28e-03
ENSCAFG00000015937	AHCTF1	no	0.738958	4.72182	IbrAS	24	-0.0744937	12.3523	0.24	6.38e-02
ENSCAFG00000015937	AHCTF1	no	0.738958	4.72182	IbrAS	48	-0.0680831	12.2715	0.13	3.48e-01
ENSCAFG00000015937	AHCTF1	no	0.738958	4.72182	IbrAS	72	0.0493092	12.2601	0.34	6.79e-03
ENSCAFG00000016024	FBXL18	no	0.840698	7.11187	AS	24	0.0790987	8.40014	-0.28	3.39e-01
ENSCAFG00000016024	FBXL18	no	0.840698	7.11187	AS	48	0.0682871	8.44215	-0.09	8.24e-01
ENSCAFG00000016024	FBXL18	no	0.840698	7.11187	AS	72	-0.0514329	8.32365	0.20	4.65e-01
ENSCAFG00000016024	FBXL18	no	0.840698	7.11187	DMSO	24	0.106676	8.57045	NA	NA
ENSCAFG00000016024	FBXL18	no	0.840698	7.11187	DMSO	48	0.0207123	8.49648	-0.13	6.28e-01
ENSCAFG00000016024	FBXL18	no	0.840698	7.11187	DMSO	72	-0.349553	8.21109	-0.63	2.77e-06
ENSCAFG00000016024	FBXL18	no	0.840698	7.11187	Ibr	24	0.0675213	8.40605	-0.27	2.99e-01
ENSCAFG00000016024	FBXL18	no	0.840698	7.11187	Ibr	48	0.0309297	8.45896	-0.05	8.82e-01
ENSCAFG00000016024	FBXL18	no	0.840698	7.11187	Ibr	72	0.181543	8.55523	0.61	7.61e-03
ENSCAFG00000016024	FBXL18	no	0.840698	7.11187	IbrAS	24	-0.0744937	8.37815	-0.28	1.67e-01
ENSCAFG00000016024	FBXL18	no	0.840698	7.11187	IbrAS	48	-0.0680831	8.30335	-0.33	1.06e-01
ENSCAFG00000016024	FBXL18	no	0.840698	7.11187	IbrAS	72	0.0493092	8.37433	0.28	1.88e-01
ENSCAFG00000016112	ZNF280D	no	0.46503	0.904727	AS	24	0.0790987	8.14971	0.22	5.11e-01
ENSCAFG00000016112	ZNF280D	no	0.46503	0.904727	AS	48	0.0682871	8.1752	0.43	1.22e-01
ENSCAFG00000016112	ZNF280D	no	0.46503	0.904727	AS	72	-0.0514329	8.02219	0.01	9.87e-01
ENSCAFG00000016112	ZNF280D	no	0.46503	0.904727	DMSO	24	0.106676	8.02447	NA	NA
ENSCAFG00000016112	ZNF280D	no	0.46503	0.904727	DMSO	48	0.0207123	7.93826	-0.16	5.64e-01
ENSCAFG00000016112	ZNF280D	no	0.46503	0.904727	DMSO	72	-0.349553	8.01792	-0.03	8.89e-01
ENSCAFG00000016112	ZNF280D	no	0.46503	0.904727	Ibr	24	0.0675213	8.25115	0.39	1.06e-01
ENSCAFG00000016112	ZNF280D	no	0.46503	0.904727	Ibr	48	0.0309297	8.24179	0.54	1.83e-02
ENSCAFG00000016112	ZNF280D	no	0.46503	0.904727	Ibr	72	0.181543	8.08505	0.07	8.29e-01
ENSCAFG00000016112	ZNF280D	no	0.46503	0.904727	IbrAS	24	-0.0744937	8.04304	0.06	8.08e-01
ENSCAFG00000016112	ZNF280D	no	0.46503	0.904727	IbrAS	48	-0.0680831	8.11009	0.33	1.23e-01
ENSCAFG00000016112	ZNF280D	no	0.46503	0.904727	IbrAS	72	0.0493092	8.05982	0.10	7.12e-01
ENSCAFG00000016141	CASC3	no	0.750008	6.568	AS	24	0.0790987	10.4861	0.03	9.03e-01
ENSCAFG00000016141	CASC3	no	0.750008	6.568	AS	48	0.0682871	10.454	0.03	9.06e-01
ENSCAFG00000016141	CASC3	no	0.750008	6.568	AS	72	-0.0514329	10.4153	0.24	8.50e-02
ENSCAFG00000016141	CASC3	no	0.750008	6.568	DMSO	24	0.106676	10.4663	NA	NA
ENSCAFG00000016141	CASC3	no	0.750008	6.568	DMSO	48	0.0207123	10.4343	-0.05	8.05e-01
ENSCAFG00000016141	CASC3	no	0.750008	6.568	DMSO	72	-0.349553	10.2671	-0.34	3.86e-04
ENSCAFG00000016141	CASC3	no	0.750008	6.568	Ibr	24	0.0675213	10.5405	0.12	4.69e-01
[truncated: 821 more rows]

## Sheet: 2 - lightgreen
Ensembl Gene Id	Gene Symbol	Hub	kme	kWithin	Treatment	Incubation Time [h]	Eigengene	Expression Value	log2 Fold-Change	Adjusted P-value
ENSCAFG00000000008	TXNL4A	no	0.37626	4.85955	AS	24	0.0570067	9.79131	-0.17	3.73e-01
ENSCAFG00000000008	TXNL4A	no	0.37626	4.85955	AS	48	0.108778	9.86529	0.01	9.74e-01
ENSCAFG00000000008	TXNL4A	no	0.37626	4.85955	AS	72	0.0927178	9.77425	0.12	4.83e-01
ENSCAFG00000000008	TXNL4A	no	0.37626	4.85955	DMSO	24	0.174893	9.89545	NA	NA
ENSCAFG00000000008	TXNL4A	no	0.37626	4.85955	DMSO	48	0.151772	9.85721	-0.06	7.75e-01
ENSCAFG00000000008	TXNL4A	no	0.37626	4.85955	DMSO	72	0.171886	9.70215	-0.33	8.31e-04
ENSCAFG00000000008	TXNL4A	no	0.37626	4.85955	Ibr	24	-0.00229876	9.7824	-0.18	2.46e-01
ENSCAFG00000000008	TXNL4A	no	0.37626	4.85955	Ibr	48	0.0122929	9.84075	-0.03	8.89e-01
ENSCAFG00000000008	TXNL4A	no	0.37626	4.85955	Ibr	72	0.0268146	9.81085	0.20	2.19e-01
ENSCAFG00000000008	TXNL4A	no	0.37626	4.85955	IbrAS	24	-0.304421	9.72182	-0.26	3.29e-02
ENSCAFG00000000008	TXNL4A	no	0.37626	4.85955	IbrAS	48	-0.300124	9.72292	-0.22	8.17e-02
ENSCAFG00000000008	TXNL4A	no	0.37626	4.85955	IbrAS	72	-0.180379	9.74372	0.07	6.49e-01
ENSCAFG00000000026	CYB5A	no	0.723547	35.7379	AS	24	0.0570067	9.46272	-0.08	7.49e-01
ENSCAFG00000000026	CYB5A	no	0.723547	35.7379	AS	48	0.108778	9.5259	-0.27	1.03e-01
ENSCAFG00000000026	CYB5A	no	0.723547	35.7379	AS	72	0.0927178	9.75522	0.12	4.53e-01
ENSCAFG00000000026	CYB5A	no	0.723547	35.7379	DMSO	24	0.174893	9.50968	NA	NA
ENSCAFG00000000026	CYB5A	no	0.723547	35.7379	DMSO	48	0.151772	9.69155	0.30	3.86e-02
ENSCAFG00000000026	CYB5A	no	0.723547	35.7379	DMSO	72	0.171886	9.67615	0.26	3.02e-02
ENSCAFG00000000026	CYB5A	no	0.723547	35.7379	Ibr	24	-0.00229876	9.42534	-0.14	4.16e-01
ENSCAFG00000000026	CYB5A	no	0.723547	35.7379	Ibr	48	0.0122929	9.48245	-0.33	1.61e-02
ENSCAFG00000000026	CYB5A	no	0.723547	35.7379	Ibr	72	0.0268146	9.54877	-0.18	2.70e-01
ENSCAFG00000000026	CYB5A	no	0.723547	35.7379	IbrAS	24	-0.304421	9.31714	-0.32	8.98e-03
ENSCAFG00000000026	CYB5A	no	0.723547	35.7379	IbrAS	48	-0.300124	9.34944	-0.57	1.50e-06
ENSCAFG00000000026	CYB5A	no	0.723547	35.7379	IbrAS	72	-0.180379	9.37239	-0.50	2.86e-05
ENSCAFG00000000036	SOCS6	no	0.415725	5.01515	AS	24	0.0570067	7.23919	0.09	7.58e-01
ENSCAFG00000000036	SOCS6	no	0.415725	5.01515	AS	48	0.108778	7.24691	0.09	7.86e-01
ENSCAFG00000000036	SOCS6	no	0.415725	5.01515	AS	72	0.0927178	7.24002	-0.32	5.74e-02
ENSCAFG00000000036	SOCS6	no	0.415725	5.01515	DMSO	24	0.174893	7.19093	NA	NA
ENSCAFG00000000036	SOCS6	no	0.415725	5.01515	DMSO	48	0.151772	7.19786	0.01	9.80e-01
ENSCAFG00000000036	SOCS6	no	0.415725	5.01515	DMSO	72	0.171886	7.41891	0.40	2.84e-02
ENSCAFG00000000036	SOCS6	no	0.415725	5.01515	Ibr	24	-0.00229876	7.17922	-0.01	9.62e-01
ENSCAFG00000000036	SOCS6	no	0.415725	5.01515	Ibr	48	0.0122929	7.20956	0.02	9.38e-01
ENSCAFG00000000036	SOCS6	no	0.415725	5.01515	Ibr	72	0.0268146	7.23907	-0.32	8.84e-02
ENSCAFG00000000036	SOCS6	no	0.415725	5.01515	IbrAS	24	-0.304421	7.21105	0.05	7.82e-01
ENSCAFG00000000036	SOCS6	no	0.415725	5.01515	IbrAS	48	-0.300124	7.15083	-0.09	6.38e-01
ENSCAFG00000000036	SOCS6	no	0.415725	5.01515	IbrAS	72	-0.180379	7.17284	-0.45	2.83e-03
ENSCAFG00000000042		no	0.76535	26.0558	AS	24	0.0570067	5.30756	-0.26	5.80e-01
ENSCAFG00000000042		no	0.76535	26.0558	AS	48	0.108778	5.32874	-0.36	3.99e-01
ENSCAFG00000000042		no	0.76535	26.0558	AS	72	0.0927178	5.43451	0.20	6.03e-01
ENSCAFG00000000042		no	0.76535	26.0558	DMSO	24	0.174893	5.41914	NA	NA
ENSCAFG00000000042		no	0.76535	26.0558	DMSO	48	0.151772	5.48717	0.16	8.13e-01
ENSCAFG00000000042		no	0.76535	26.0558	DMSO	72	0.171886	5.34665	-0.18	6.31e-01
ENSCAFG00000000042		no	0.76535	26.0558	Ibr	24	-0.00229876	5.33046	-0.22	5.92e-01
ENSCAFG00000000042		no	0.76535	26.0558	Ibr	48	0.0122929	5.37423	-0.25	5.21e-01
ENSCAFG00000000042		no	0.76535	26.0558	Ibr	72	0.0268146	5.49028	0.38	2.88e-01
ENSCAFG00000000042		no	0.76535	26.0558	IbrAS	24	-0.304421	5.07601	-0.96	8.01e-04
ENSCAFG00000000042		no	0.76535	26.0558	IbrAS	48	-0.300124	5.11516	-0.99	5.36e-04
ENSCAFG00000000042		no	0.76535	26.0558	IbrAS	72	-0.180379	5.15867	-0.54	8.28e-02
ENSCAFG00000000059	SERPINB2	no	0.826186	53.0745	AS	24	0.0570067	4.44087	-0.54	2.33e-01
ENSCAFG00000000059	SERPINB2	no	0.826186	53.0745	AS	48	0.108778	4.26934	-0.89	4.30e-02
ENSCAFG00000000059	SERPINB2	no	0.826186	53.0745	AS	72	0.0927178	4.13144	-1.56	6.79e-05
ENSCAFG00000000059	SERPINB2	no	0.826186	53.0745	DMSO	24	0.174893	4.6494	NA	NA
ENSCAFG00000000059	SERPINB2	no	0.826186	53.0745	DMSO	48	0.151772	4.55978	-0.22	7.64e-01
ENSCAFG00000000059	SERPINB2	no	0.826186	53.0745	DMSO	72	0.171886	4.5784	-0.18	6.84e-01
ENSCAFG00000000059	SERPINB2	no	0.826186	53.0745	Ibr	24	-0.00229876	4.48838	-0.40	3.40e-01
ENSCAFG00000000059	SERPINB2	no	0.826186	53.0745	Ibr	48	0.0122929	4.45695	-0.23	6.30e-01
ENSCAFG00000000059	SERPINB2	no	0.826186	53.0745	Ibr	72	0.0268146	4.34515	-0.67	1.19e-01
ENSCAFG00000000059	SERPINB2	no	0.826186	53.0745	IbrAS	24	-0.304421	3.96466	-2.94	1.59e-10
ENSCAFG00000000059	SERPINB2	no	0.826186	53.0745	IbrAS	48	-0.300124	3.95681	-2.91	9.89e-09
ENSCAFG00000000059	SERPINB2	no	0.826186	53.0745	IbrAS	72	-0.180379	3.98089	-2.66	1.38e-08
ENSCAFG00000000065	GDF11	no	0.510852	4.40787	AS	24	0.0570067	3.8036	-0.17	8.52e-01
ENSCAFG00000000065	GDF11	no	0.510852	4.40787	AS	48	0.108778	3.70819	-1.08	6.60e-02
ENSCAFG00000000065	GDF11	no	0.510852	4.40787	AS	72	0.0927178	3.90359	-0.03	9.66e-01
ENSCAFG00000000065	GDF11	no	0.510852	4.40787	DMSO	24	0.174893	3.84835	NA	NA
ENSCAFG00000000065	GDF11	no	0.510852	4.40787	DMSO	48	0.151772	3.97388	0.44	6.17e-01
ENSCAFG00000000065	GDF11	no	0.510852	4.40787	DMSO	72	0.171886	3.90938	0.22	7.20e-01
ENSCAFG00000000065	GDF11	no	0.510852	4.40787	Ibr	24	-0.00229876	3.7395	-0.46	4.66e-01
ENSCAFG00000000065	GDF11	no	0.510852	4.40787	Ibr	48	0.0122929	3.76797	-0.79	1.46e-01
ENSCAFG00000000065	GDF11	no	0.510852	4.40787	Ibr	72	0.0268146	3.71825	-0.66	2.85e-01
ENSCAFG00000000065	GDF11	no	0.510852	4.40787	IbrAS	24	-0.304421	3.71261	-0.62	2.04e-01
ENSCAFG00000000065	GDF11	no	0.510852	4.40787	IbrAS	48	-0.300124	3.72819	-0.99	3.11e-02
ENSCAFG00000000065	GDF11	no	0.510852	4.40787	IbrAS	72	-0.180379	3.69618	-0.98	4.29e-02
ENSCAFG00000000068	BCL2	no	0.701295	27.1028	AS	24	0.0570067	7.98097	0.07	8.11e-01
ENSCAFG00000000068	BCL2	no	0.701295	27.1028	AS	48	0.108778	8.10712	-0.05	8.72e-01
ENSCAFG00000000068	BCL2	no	0.701295	27.1028	AS	72	0.0927178	8.22085	-0.10	5.86e-01
ENSCAFG00000000068	BCL2	no	0.701295	27.1028	DMSO	24	0.174893	7.94139	NA	NA
ENSCAFG00000000068	BCL2	no	0.701295	27.1028	DMSO	48	0.151772	8.13324	0.33	7.65e-02
ENSCAFG00000000068	BCL2	no	0.701295	27.1028	DMSO	72	0.171886	8.28565	0.57	3.78e-05
ENSCAFG00000000068	BCL2	no	0.701295	27.1028	Ibr	24	-0.00229876	8.07782	0.24	1.58e-01
ENSCAFG00000000068	BCL2	no	0.701295	27.1028	Ibr	48	0.0122929	8.07667	-0.09	6.45e-01
ENSCAFG00000000068	BCL2	no	0.701295	27.1028	Ibr	72	0.0268146	8.24749	-0.06	7.98e-01
ENSCAFG00000000068	BCL2	no	0.701295	27.1028	IbrAS	24	-0.304421	7.86748	-0.12	4.32e-01
ENSCAFG00000000068	BCL2	no	0.701295	27.1028	IbrAS	48	-0.300124	7.70592	-0.78	6.11e-09
ENSCAFG00000000068	BCL2	no	0.701295	27.1028	IbrAS	72	-0.180379	7.65425	-1.11	2.83e-17
ENSCAFG00000000073	ZCCHC2	no	0.833725	91.1616	AS	24	0.0570067	9.39105	-0.11	6.29e-01
ENSCAFG00000000073	ZCCHC2	no	0.833725	91.1616	AS	48	0.108778	9.37255	-0.25	1.48e-01
ENSCAFG00000000073	ZCCHC2	no	0.833725	91.1616	AS	72	0.0927178	9.50232	-0.17	2.66e-01
ENSCAFG00000000073	ZCCHC2	no	0.833725	91.1616	DMSO	24	0.174893	9.45525	NA	NA
ENSCAFG00000000073	ZCCHC2	no	0.833725	91.1616	DMSO	48	0.151772	9.52408	0.11	5.73e-01
ENSCAFG00000000073	ZCCHC2	no	0.833725	91.1616	DMSO	72	0.171886	9.60927	0.23	3.15e-02
ENSCAFG00000000073	ZCCHC2	no	0.833725	91.1616	Ibr	24	-0.00229876	9.31022	-0.24	1.13e-01
ENSCAFG00000000073	ZCCHC2	no	0.833725	91.1616	Ibr	48	0.0122929	9.26784	-0.42	1.51e-03
ENSCAFG00000000073	ZCCHC2	no	0.833725	91.1616	Ibr	72	0.0268146	9.52566	-0.14	4.10e-01
ENSCAFG00000000073	ZCCHC2	no	0.833725	91.1616	IbrAS	24	-0.304421	9.06472	-0.65	2.78e-08
ENSCAFG00000000073	ZCCHC2	no	0.833725	91.1616	IbrAS	48	-0.300124	9.11092	-0.69	3.27e-09
ENSCAFG00000000073	ZCCHC2	no	0.833725	91.1616	IbrAS	72	-0.180379	9.28557	-0.53	6.97e-06
ENSCAFG00000000082	CDK2	yes	0.943807	135.366	AS	24	0.0570067	9.289	-0.16	3.75e-01
ENSCAFG00000000082	CDK2	yes	0.943807	135.366	AS	48	0.108778	9.29964	-0.23	1.55e-01
ENSCAFG00000000082	CDK2	yes	0.943807	135.366	AS	72	0.0927178	9.36017	-0.17	2.36e-01
ENSCAFG00000000082	CDK2	yes	0.943807	135.366	DMSO	24	0.174893	9.38484	NA	NA
ENSCAFG00000000082	CDK2	yes	0.943807	135.366	DMSO	48	0.151772	9.44064	0.09	6.52e-01
ENSCAFG00000000082	CDK2	yes	0.943807	135.366	DMSO	72	0.171886	9.4626	0.11	3.44e-01
ENSCAFG00000000082	CDK2	yes	0.943807	135.366	Ibr	24	-0.00229876	9.23126	-0.25	6.32e-02
ENSCAFG00000000082	CDK2	yes	0.943807	135.366	Ibr	48	0.0122929	9.23856	-0.32	1.23e-02
ENSCAFG00000000082	CDK2	yes	0.943807	135.366	Ibr	72	0.0268146	9.31182	-0.26	5.91e-02
ENSCAFG00000000082	CDK2	yes	0.943807	135.366	IbrAS	24	-0.304421	8.89233	-0.84	7.01e-15
ENSCAFG00000000082	CDK2	yes	0.943807	135.366	IbrAS	48	-0.300124	8.90647	-0.90	9.10e-17
ENSCAFG00000000082	CDK2	yes	0.943807	135.366	IbrAS	72	-0.180379	9.0642	-0.65	1.70e-09
ENSCAFG00000000087	RAB5B	no	0.332549	3.11604	AS	24	0.0570067	8.74784	0.09	7.94e-01
ENSCAFG00000000087	RAB5B	no	0.332549	3.11604	AS	48	0.108778	8.71746	-0.10	7.63e-01
ENSCAFG00000000087	RAB5B	no	0.332549	3.11604	AS	72	0.0927178	8.79688	-0.19	3.76e-01
ENSCAFG00000000087	RAB5B	no	0.332549	3.11604	DMSO	24	0.174893	8.69674	NA	NA
ENSCAFG00000000087	RAB5B	no	0.332549	3.11604	DMSO	48	0.151772	8.77707	0.14	5.34e-01
ENSCAFG00000000087	RAB5B	no	0.332549	3.11604	DMSO	72	0.171886	8.91426	0.35	4.52e-03
ENSCAFG00000000087	RAB5B	no	0.332549	3.11604	Ibr	24	-0.00229876	8.70363	0.01	9.73e-01
ENSCAFG00000000087	RAB5B	no	0.332549	3.11604	Ibr	48	0.0122929	8.61684	-0.25	2.23e-01
ENSCAFG00000000087	RAB5B	no	0.332549	3.11604	Ibr	72	0.0268146	8.72017	-0.29	1.60e-01
ENSCAFG00000000087	RAB5B	no	0.332549	3.11604	IbrAS	24	-0.304421	8.64772	-0.07	7.09e-01
ENSCAFG00000000087	RAB5B	no	0.332549	3.11604	IbrAS	48	-0.300124	8.69702	-0.14	4.69e-01
ENSCAFG00000000087	RAB5B	no	0.332549	3.11604	IbrAS	72	-0.180379	8.71093	-0.34	4.56e-02
ENSCAFG00000000094	LMAN1	no	0.82245	56.9942	AS	24	0.0570067	10.0274	-0.19	3.69e-01
ENSCAFG00000000094	LMAN1	no	0.82245	56.9942	AS	48	0.108778	10.0766	0.07	8.14e-01
ENSCAFG00000000094	LMAN1	no	0.82245	56.9942	AS	72	0.0927178	10.0951	-0.14	4.52e-01
ENSCAFG00000000094	LMAN1	no	0.82245	56.9942	DMSO	24	0.174893	10.1447	NA	NA
ENSCAFG00000000094	LMAN1	no	0.82245	56.9942	DMSO	48	0.151772	10.0311	-0.18	1.98e-01
ENSCAFG00000000094	LMAN1	no	0.82245	56.9942	DMSO	72	0.171886	10.1771	0.04	7.64e-01
ENSCAFG00000000094	LMAN1	no	0.82245	56.9942	Ibr	24	-0.00229876	9.96867	-0.28	7.59e-02
ENSCAFG00000000094	LMAN1	no	0.82245	56.9942	Ibr	48	0.0122929	9.80165	-0.38	1.11e-02
ENSCAFG00000000094	LMAN1	no	0.82245	56.9942	Ibr	72	0.0268146	9.83797	-0.53	5.22e-04
ENSCAFG00000000094	LMAN1	no	0.82245	56.9942	IbrAS	24	-0.304421	9.74023	-0.64	3.73e-07
ENSCAFG00000000094	LMAN1	no	0.82245	56.9942	IbrAS	48	-0.300124	9.68086	-0.58	6.24e-06
ENSCAFG00000000094	LMAN1	no	0.82245	56.9942	IbrAS	72	-0.180379	9.77375	-0.66	2.30e-07
ENSCAFG00000000102	PA2G4	no	0.854407	78.2592	AS	24	0.0570067	12.4653	-0.16	2.10e-01
ENSCAFG00000000102	PA2G4	no	0.854407	78.2592	AS	48	0.108778	12.4615	-0.07	6.88e-01
ENSCAFG00000000102	PA2G4	no	0.854407	78.2592	AS	72	0.0927178	12.46	-0.03	8.51e-01
ENSCAFG00000000102	PA2G4	no	0.854407	78.2592	DMSO	24	0.174893	12.569	NA	NA
ENSCAFG00000000102	PA2G4	no	0.854407	78.2592	DMSO	48	0.151772	12.5068	-0.10	4.39e-01
ENSCAFG00000000102	PA2G4	no	0.854407	78.2592	DMSO	72	0.171886	12.4785	-0.16	4.84e-02
ENSCAFG00000000102	PA2G4	no	0.854407	78.2592	Ibr	24	-0.00229876	12.3973	-0.27	7.31e-03
ENSCAFG00000000102	PA2G4	no	0.854407	78.2592	Ibr	48	0.0122929	12.4807	-0.04	8.03e-01
ENSCAFG00000000102	PA2G4	no	0.854407	78.2592	Ibr	72	0.0268146	12.4819	0.02	9.06e-01
ENSCAFG00000000102	PA2G4	no	0.854407	78.2592	IbrAS	24	-0.304421	12.1609	-0.66	5.21e-15
ENSCAFG00000000102	PA2G4	no	0.854407	78.2592	IbrAS	48	-0.300124	12.2561	-0.40	3.47e-06
ENSCAFG00000000102	PA2G4	no	0.854407	78.2592	IbrAS	72	-0.180379	12.3641	-0.18	6.14e-02
ENSCAFG00000000115	CS	no	0.589324	17.3403	AS	24	0.0570067	11.4964	-0.22	8.69e-03
ENSCAFG00000000115	CS	no	0.589324	17.3403	AS	48	0.108778	11.5219	-0.23	3.39e-03
ENSCAFG00000000115	CS	no	0.589324	17.3403	AS	72	0.0927178	11.539	-0.16	3.79e-02
ENSCAFG00000000115	CS	no	0.589324	17.3403	DMSO	24	0.174893	11.6346	NA	NA
ENSCAFG00000000115	CS	no	0.589324	17.3403	DMSO	48	0.151772	11.6683	0.05	7.56e-01
ENSCAFG00000000115	CS	no	0.589324	17.3403	DMSO	72	0.171886	11.6394	-0.01	9.56e-01
ENSCAFG00000000115	CS	no	0.589324	17.3403	Ibr	24	-0.00229876	11.5088	-0.20	8.14e-03
ENSCAFG00000000115	CS	no	0.589324	17.3403	Ibr	48	0.0122929	11.5019	-0.27	2.31e-04
ENSCAFG00000000115	CS	no	0.589324	17.3403	Ibr	72	0.0268146	11.611	-0.05	6.57e-01
ENSCAFG00000000115	CS	no	0.589324	17.3403	IbrAS	24	-0.304421	11.4223	-0.34	1.17e-07
ENSCAFG00000000115	CS	no	0.589324	17.3403	IbrAS	48	-0.300124	11.4734	-0.31	1.78e-06
ENSCAFG00000000115	CS	no	0.589324	17.3403	IbrAS	72	-0.180379	11.6065	-0.05	5.30e-01
ENSCAFG00000000116	NEDD4L	no	0.864016	111.101	AS	24	0.0570067	10.1046	-0.24	2.07e-02
ENSCAFG00000000116	NEDD4L	no	0.864016	111.101	AS	48	0.108778	10.1788	-0.32	3.67e-04
ENSCAFG00000000116	NEDD4L	no	0.864016	111.101	AS	72	0.0927178	10.255	-0.50	1.73e-10
ENSCAFG00000000116	NEDD4L	no	0.864016	111.101	DMSO	24	0.174893	10.2525	NA	NA
ENSCAFG00000000116	NEDD4L	no	0.864016	111.101	DMSO	48	0.151772	10.3809	0.20	7.87e-02
ENSCAFG00000000116	NEDD4L	no	0.864016	111.101	DMSO	72	0.171886	10.5756	0.49	2.62e-09
ENSCAFG00000000116	NEDD4L	no	0.864016	111.101	Ibr	24	-0.00229876	9.99316	-0.42	4.65e-07
ENSCAFG00000000116	NEDD4L	no	0.864016	111.101	Ibr	48	0.0122929	10.0238	-0.57	3.44e-13
ENSCAFG00000000116	NEDD4L	no	0.864016	111.101	Ibr	72	0.0268146	10.0939	-0.76	9.50e-19
ENSCAFG00000000116	NEDD4L	no	0.864016	111.101	IbrAS	24	-0.304421	9.75204	-0.83	1.91e-27
ENSCAFG00000000116	NEDD4L	no	0.864016	111.101	IbrAS	48	-0.300124	9.81286	-0.93	4.63e-34
ENSCAFG00000000116	NEDD4L	no	0.864016	111.101	IbrAS	72	-0.180379	9.92276	-1.04	1.81e-44
ENSCAFG00000000123	ATP8B1	no	0.871888	86.074	AS	24	0.0570067	7.82038	-0.33	2.91e-01
ENSCAFG00000000123	ATP8B1	no	0.871888	86.074	AS	48	0.108778	7.81733	-0.42	1.57e-01
ENSCAFG00000000123	ATP8B1	no	0.871888	86.074	AS	72	0.0927178	7.62069	-1.21	3.30e-09
ENSCAFG00000000123	ATP8B1	no	0.871888	86.074	DMSO	24	0.174893	8.01846	NA	NA
ENSCAFG00000000123	ATP8B1	no	0.871888	86.074	DMSO	48	0.151772	8.07542	0.09	7.35e-01
ENSCAFG00000000123	ATP8B1	no	0.871888	86.074	DMSO	72	0.171886	8.35786	0.52	2.24e-05
ENSCAFG00000000123	ATP8B1	no	0.871888	86.074	Ibr	24	-0.00229876	7.67206	-0.58	1.54e-02
ENSCAFG00000000123	ATP8B1	no	0.871888	86.074	Ibr	48	0.0122929	7.55625	-0.88	6.26e-05
ENSCAFG00000000123	ATP8B1	no	0.871888	86.074	Ibr	72	0.0268146	7.39967	-1.60	4.50e-12
ENSCAFG00000000123	ATP8B1	no	0.871888	86.074	IbrAS	24	-0.304421	7.08715	-1.67	2.97e-16
ENSCAFG00000000123	ATP8B1	no	0.871888	86.074	IbrAS	48	-0.300124	7.15715	-1.68	2.88e-16
ENSCAFG00000000123	ATP8B1	no	0.871888	86.074	IbrAS	72	-0.180379	6.93607	-2.65	3.90e-37
ENSCAFG00000000124	TIMELESS	no	0.686326	20.7003	AS	24	0.0570067	10.0097	0.07	6.20e-01
ENSCAFG00000000124	TIMELESS	no	0.686326	20.7003	AS	48	0.108778	9.96245	-0.05	7.73e-01
ENSCAFG00000000124	TIMELESS	no	0.686326	20.7003	AS	72	0.0927178	9.99107	-0.21	2.35e-02
ENSCAFG00000000124	TIMELESS	no	0.686326	20.7003	DMSO	24	0.174893	9.96451	NA	NA
ENSCAFG00000000124	TIMELESS	no	0.686326	20.7003	DMSO	48	0.151772	9.99371	0.05	8.23e-01
ENSCAFG00000000124	TIMELESS	no	0.686326	20.7003	DMSO	72	0.171886	10.1202	0.24	1.17e-02
ENSCAFG00000000124	TIMELESS	no	0.686326	20.7003	Ibr	24	-0.00229876	9.92411	-0.06	6.35e-01
ENSCAFG00000000124	TIMELESS	no	0.686326	20.7003	Ibr	48	0.0122929	9.99984	0.01	9.51e-01
ENSCAFG00000000124	TIMELESS	no	0.686326	20.7003	Ibr	72	0.0268146	10.0063	-0.19	6.90e-02
ENSCAFG00000000124	TIMELESS	no	0.686326	20.7003	IbrAS	24	-0.304421	9.79156	-0.28	4.83e-04
ENSCAFG00000000124	TIMELESS	no	0.686326	20.7003	IbrAS	48	-0.300124	9.84404	-0.25	3.14e-03
ENSCAFG00000000124	TIMELESS	no	0.686326	20.7003	IbrAS	72	-0.180379	9.98856	-0.21	1.20e-02
ENSCAFG00000000125	NARS1	no	0.908639	106.059	AS	24	0.0570067	10.9841	-0.42	6.63e-05
ENSCAFG00000000125	NARS1	no	0.908639	106.059	AS	48	0.108778	11.1291	-0.10	5.37e-01
ENSCAFG00000000125	NARS1	no	0.908639	106.059	AS	72	0.0927178	11.0408	-0.36	1.98e-04
ENSCAFG00000000125	NARS1	no	0.908639	106.059	DMSO	24	0.174893	11.2507	NA	NA
ENSCAFG00000000125	NARS1	no	0.908639	106.059	DMSO	48	0.151772	11.1951	-0.09	6.08e-01
ENSCAFG00000000125	NARS1	no	0.908639	106.059	DMSO	72	0.171886	11.2706	0.02	8.93e-01
ENSCAFG00000000125	NARS1	no	0.908639	106.059	Ibr	24	-0.00229876	10.9475	-0.48	4.78e-07
ENSCAFG00000000125	NARS1	no	0.908639	106.059	Ibr	48	0.0122929	11.0538	-0.22	4.40e-02
ENSCAFG00000000125	NARS1	no	0.908639	106.059	Ibr	72	0.0268146	11.1302	-0.25	3.20e-02
ENSCAFG00000000125	NARS1	no	0.908639	106.059	IbrAS	24	-0.304421	10.6937	-0.91	3.03e-25
ENSCAFG00000000125	NARS1	no	0.908639	106.059	IbrAS	48	-0.300124	10.7087	-0.80	2.74e-19
ENSCAFG00000000125	NARS1	no	0.908639	106.059	IbrAS	72	-0.180379	10.908	-0.58	6.48e-11
ENSCAFG00000000126	FECH	no	0.794323	48.7249	AS	24	0.0570067	8.55162	-0.07	7.71e-01
ENSCAFG00000000126	FECH	no	0.794323	48.7249	AS	48	0.108778	8.64953	-0.03	9.11e-01
ENSCAFG00000000126	FECH	no	0.794323	48.7249	AS	72	0.0927178	8.689	-0.12	4.12e-01
ENSCAFG00000000126	FECH	no	0.794323	48.7249	DMSO	24	0.174893	8.59342	NA	NA
ENSCAFG00000000126	FECH	no	0.794323	48.7249	DMSO	48	0.151772	8.66888	0.13	5.67e-01
ENSCAFG00000000126	FECH	no	0.794323	48.7249	DMSO	72	0.171886	8.76836	0.27	2.45e-02
ENSCAFG00000000126	FECH	no	0.794323	48.7249	Ibr	24	-0.00229876	8.50572	-0.15	3.47e-01
ENSCAFG00000000126	FECH	no	0.794323	48.7249	Ibr	48	0.0122929	8.50447	-0.28	3.92e-02
ENSCAFG00000000126	FECH	no	0.794323	48.7249	Ibr	72	0.0268146	8.55082	-0.32	2.21e-02
ENSCAFG00000000126	FECH	no	0.794323	48.7249	IbrAS	24	-0.304421	8.35491	-0.42	2.24e-04
ENSCAFG00000000126	FECH	no	0.794323	48.7249	IbrAS	48	-0.300124	8.35999	-0.53	3.16e-06
ENSCAFG00000000126	FECH	no	0.794323	48.7249	IbrAS	72	-0.180379	8.50571	-0.43	1.30e-04
ENSCAFG00000000137	TXNL1	no	0.838879	66.507	AS	24	0.0570067	10.8897	-0.27	5.08e-02
ENSCAFG00000000137	TXNL1	no	0.838879	66.507	AS	48	0.108778	11.0419	0.11	5.74e-01
ENSCAFG00000000137	TXNL1	no	0.838879	66.507	AS	72	0.0927178	10.9776	-0.03	8.91e-01
ENSCAFG00000000137	TXNL1	no	0.838879	66.507	DMSO	24	0.174893	11.0601	NA	NA
ENSCAFG00000000137	TXNL1	no	0.838879	66.507	DMSO	48	0.151772	10.9736	-0.14	3.38e-01
ENSCAFG00000000137	TXNL1	no	0.838879	66.507	DMSO	72	0.171886	10.9933	-0.12	2.37e-01
ENSCAFG00000000137	TXNL1	no	0.838879	66.507	Ibr	24	-0.00229876	10.9138	-0.23	6.72e-02
ENSCAFG00000000137	TXNL1	no	0.838879	66.507	Ibr	48	0.0122929	10.9273	-0.07	6.62e-01
ENSCAFG00000000137	TXNL1	no	0.838879	66.507	Ibr	72	0.0268146	10.9223	-0.12	4.39e-01
ENSCAFG00000000137	TXNL1	no	0.838879	66.507	IbrAS	24	-0.304421	10.682	-0.61	1.09e-09
ENSCAFG00000000137	TXNL1	no	0.838879	66.507	IbrAS	48	-0.300124	10.7529	-0.36	5.79e-04
ENSCAFG00000000137	TXNL1	no	0.838879	66.507	IbrAS	72	-0.180379	10.8492	-0.23	3.45e-02
ENSCAFG00000000142		yes	0.917208	123.873	AS	24	0.0570067	8.41724	0.01	9.73e-01
ENSCAFG00000000142		yes	0.917208	123.873	AS	48	0.108778	8.37766	-0.06	8.52e-01
ENSCAFG00000000142		yes	0.917208	123.873	AS	72	0.0927178	8.34865	-0.15	4.70e-01
ENSCAFG00000000142		yes	0.917208	123.873	DMSO	24	0.174893	8.40971	NA	NA
ENSCAFG00000000142		yes	0.917208	123.873	DMSO	48	0.151772	8.41443	0.01	9.84e-01
ENSCAFG00000000142		yes	0.917208	123.873	DMSO	72	0.171886	8.43568	0.03	8.75e-01
ENSCAFG00000000142		yes	0.917208	123.873	Ibr	24	-0.00229876	8.36452	-0.08	7.49e-01
ENSCAFG00000000142		yes	0.917208	123.873	Ibr	48	0.0122929	8.31716	-0.16	4.23e-01
ENSCAFG00000000142		yes	0.917208	123.873	Ibr	72	0.0268146	8.3958	-0.06	8.12e-01
ENSCAFG00000000142		yes	0.917208	123.873	IbrAS	24	-0.304421	7.96113	-0.77	1.25e-07
ENSCAFG00000000142		yes	0.917208	123.873	IbrAS	48	-0.300124	7.91106	-0.90	9.09e-10
ENSCAFG00000000142		yes	0.917208	123.873	IbrAS	72	-0.180379	8.14025	-0.50	9.48e-04
ENSCAFG00000000147	C1H18orf54	no	0.771155	45.2923	AS	24	0.0570067	8.23312	0.14	6.89e-01
ENSCAFG00000000147	C1H18orf54	no	0.771155	45.2923	AS	48	0.108778	8.18489	0.19	5.35e-01
ENSCAFG00000000147	C1H18orf54	no	0.771155	45.2923	AS	72	0.0927178	8.12544	-0.34	1.08e-01
ENSCAFG00000000147	C1H18orf54	no	0.771155	45.2923	DMSO	24	0.174893	8.15382	NA	NA
ENSCAFG00000000147	C1H18orf54	no	0.771155	45.2923	DMSO	48	0.151772	8.0704	-0.14	5.66e-01
ENSCAFG00000000147	C1H18orf54	no	0.771155	45.2923	DMSO	72	0.171886	8.32929	0.28	4.46e-02
ENSCAFG00000000147	C1H18orf54	no	0.771155	45.2923	Ibr	24	-0.00229876	8.14713	-0.01	9.69e-01
ENSCAFG00000000147	C1H18orf54	no	0.771155	45.2923	Ibr	48	0.0122929	8.11253	0.07	8.13e-01
ENSCAFG00000000147	C1H18orf54	no	0.771155	45.2923	Ibr	72	0.0268146	8.06699	-0.48	2.68e-02
ENSCAFG00000000147	C1H18orf54	no	0.771155	45.2923	IbrAS	24	-0.304421	7.86627	-0.51	4.25e-03
ENSCAFG00000000147	C1H18orf54	no	0.771155	45.2923	IbrAS	48	-0.300124	7.82653	-0.44	1.87e-02
ENSCAFG00000000147	C1H18orf54	no	0.771155	45.2923	IbrAS	72	-0.180379	7.92429	-0.66	1.87e-04
ENSCAFG00000000149	STARD6	no	0.503886	5.87379	AS	24	0.0570067	5.85602	0.36	3.04e-01
ENSCAFG00000000149	STARD6	no	0.503886	5.87379	AS	48	0.108778	5.74047	-0.10	8.45e-01
ENSCAFG00000000149	STARD6	no	0.503886	5.87379	AS	72	0.0927178	5.68051	-0.86	4.26e-04
ENSCAFG00000000149	STARD6	no	0.503886	5.87379	DMSO	24	0.174893	5.69628	NA	NA
ENSCAFG00000000149	STARD6	no	0.503886	5.87379	DMSO	48	0.151772	5.78468	0.20	7.19e-01
ENSCAFG00000000149	STARD6	no	0.503886	5.87379	DMSO	72	0.171886	6.07469	0.79	2.47e-03
ENSCAFG00000000149	STARD6	no	0.503886	5.87379	Ibr	24	-0.00229876	5.8408	0.33	2.96e-01
ENSCAFG00000000149	STARD6	no	0.503886	5.87379	Ibr	48	0.0122929	5.80056	0.07	8.68e-01
ENSCAFG00000000149	STARD6	no	0.503886	5.87379	Ibr	72	0.0268146	5.68903	-0.89	1.14e-03
ENSCAFG00000000149	STARD6	no	0.503886	5.87379	IbrAS	24	-0.304421	5.66406	-0.08	7.99e-01
ENSCAFG00000000149	STARD6	no	0.503886	5.87379	IbrAS	48	-0.300124	5.59471	-0.47	7.80e-02
ENSCAFG00000000149	STARD6	no	0.503886	5.87379	IbrAS	72	-0.180379	5.66794	-0.88	1.40e-04
ENSCAFG00000000162	MEX3C	no	0.881393	83.8522	AS	24	0.0570067	9.18446	-0.09	6.75e-01
ENSCAFG00000000162	MEX3C	no	0.881393	83.8522	AS	48	0.108778	9.23189	-0.11	5.82e-01
ENSCAFG00000000162	MEX3C	no	0.881393	83.8522	AS	72	0.0927178	9.2482	0.03	8.67e-01
ENSCAFG00000000162	MEX3C	no	0.881393	83.8522	DMSO	24	0.174893	9.23751	NA	NA
ENSCAFG00000000162	MEX3C	no	0.881393	83.8522	DMSO	48	0.151772	9.29923	0.10	6.37e-01
ENSCAFG00000000162	MEX3C	no	0.881393	83.8522	DMSO	72	0.171886	9.22297	-0.03	8.18e-01
ENSCAFG00000000162	MEX3C	no	0.881393	83.8522	Ibr	24	-0.00229876	9.09001	-0.24	6.72e-02
ENSCAFG00000000162	MEX3C	no	0.881393	83.8522	Ibr	48	0.0122929	9.15006	-0.24	6.76e-02
ENSCAFG00000000162	MEX3C	no	0.881393	83.8522	Ibr	72	0.0268146	9.19311	-0.06	7.15e-01
ENSCAFG00000000162	MEX3C	no	0.881393	83.8522	IbrAS	24	-0.304421	8.93541	-0.50	2.22e-06
ENSCAFG00000000162	MEX3C	no	0.881393	83.8522	IbrAS	48	-0.300124	8.98487	-0.52	1.26e-06
ENSCAFG00000000162	MEX3C	no	0.881393	83.8522	IbrAS	72	-0.180379	9.01899	-0.35	1.90e-03
ENSCAFG00000000165	TNFAIP8	no	0.21114	1.16655	AS	24	0.0570067	10.0937	0.06	7.34e-01
ENSCAFG00000000165	TNFAIP8	no	0.21114	1.16655	AS	48	0.108778	10.1067	0.12	3.65e-01
ENSCAFG00000000165	TNFAIP8	no	0.21114	1.16655	AS	72	0.0927178	10.1464	0.06	6.07e-01
ENSCAFG00000000165	TNFAIP8	no	0.21114	1.16655	DMSO	24	0.174893	10.0596	NA	NA
ENSCAFG00000000165	TNFAIP8	no	0.21114	1.16655	DMSO	48	0.151772	10.0316	-0.04	8.47e-01
ENSCAFG00000000165	TNFAIP8	no	0.21114	1.16655	DMSO	72	0.171886	10.1079	0.06	6.02e-01
ENSCAFG00000000165	TNFAIP8	no	0.21114	1.16655	Ibr	24	-0.00229876	10.1481	0.14	1.71e-01
ENSCAFG00000000165	TNFAIP8	no	0.21114	1.16655	Ibr	48	0.0122929	10.0549	0.04	7.77e-01
ENSCAFG00000000165	TNFAIP8	no	0.21114	1.16655	Ibr	72	0.0268146	10.0078	-0.14	2.10e-01
ENSCAFG00000000165	TNFAIP8	no	0.21114	1.16655	IbrAS	24	-0.304421	10.0897	0.05	6.13e-01
ENSCAFG00000000165	TNFAIP8	no	0.21114	1.16655	IbrAS	48	-0.300124	10.0551	0.04	7.29e-01
ENSCAFG00000000165	TNFAIP8	no	0.21114	1.16655	IbrAS	72	-0.180379	10.0118	-0.16	7.37e-02
ENSCAFG00000000172	MC5R	no	0.464563	4.94889	AS	24	0.0570067	7.8261	0.01	9.86e-01
ENSCAFG00000000172	MC5R	no	0.464563	4.94889	AS	48	0.108778	7.92239	0.29	3.08e-01
ENSCAFG00000000172	MC5R	no	0.464563	4.94889	AS	72	0.0927178	7.90004	0.21	3.81e-01
ENSCAFG00000000172	MC5R	no	0.464563	4.94889	DMSO	24	0.174893	7.82747	NA	NA
ENSCAFG00000000172	MC5R	no	0.464563	4.94889	DMSO	48	0.151772	7.7592	-0.12	6.91e-01
ENSCAFG00000000172	MC5R	no	0.464563	4.94889	DMSO	72	0.171886	7.77859	-0.11	5.81e-01
ENSCAFG00000000172	MC5R	no	0.464563	4.94889	Ibr	24	-0.00229876	7.87918	0.09	7.57e-01
ENSCAFG00000000172	MC5R	no	0.464563	4.94889	Ibr	48	0.0122929	7.89724	0.26	2.66e-01
ENSCAFG00000000172	MC5R	no	0.464563	4.94889	Ibr	72	0.0268146	7.89594	0.17	5.24e-01
ENSCAFG00000000172	MC5R	no	0.464563	4.94889	IbrAS	24	-0.304421	7.72469	-0.17	4.24e-01
ENSCAFG00000000172	MC5R	no	0.464563	4.94889	IbrAS	48	-0.300124	7.62956	-0.24	2.52e-01
ENSCAFG00000000172	MC5R	no	0.464563	4.94889	IbrAS	72	-0.180379	7.67854	-0.18	4.17e-01
ENSCAFG00000000173	FAM210A	no	0.461504	3.49407	AS	24	0.0570067	7.42598	-0.09	7.65e-01
ENSCAFG00000000173	FAM210A	no	0.461504	3.49407	AS	48	0.108778	7.49942	0.12	6.97e-01
ENSCAFG00000000173	FAM210A	no	0.461504	3.49407	AS	72	0.0927178	7.56655	0.16	4.32e-01
ENSCAFG00000000173	FAM210A	no	0.461504	3.49407	DMSO	24	0.174893	7.47814	NA	NA
ENSCAFG00000000173	FAM210A	no	0.461504	3.49407	DMSO	48	0.151772	7.43294	-0.08	8.42e-01
ENSCAFG00000000173	FAM210A	no	0.461504	3.49407	DMSO	72	0.171886	7.47721	-0.02	9.31e-01
ENSCAFG00000000173	FAM210A	no	0.461504	3.49407	Ibr	24	-0.00229876	7.56126	0.14	5.10e-01
ENSCAFG00000000173	FAM210A	no	0.461504	3.49407	Ibr	48	0.0122929	7.56577	0.24	2.19e-01
ENSCAFG00000000173	FAM210A	no	0.461504	3.49407	Ibr	72	0.0268146	7.489	0.03	9.28e-01
ENSCAFG00000000173	FAM210A	no	0.461504	3.49407	IbrAS	24	-0.304421	7.42018	-0.11	5.56e-01
ENSCAFG00000000173	FAM210A	no	0.461504	3.49407	IbrAS	48	-0.300124	7.37953	-0.10	5.98e-01
ENSCAFG00000000173	FAM210A	no	0.461504	3.49407	IbrAS	72	-0.180379	7.31096	-0.31	6.47e-02
ENSCAFG00000000185	STX7	no	0.868301	88.667	AS	24	0.0570067	12.1287	-0.09	6.82e-01
ENSCAFG00000000185	STX7	no	0.868301	88.667	AS	48	0.108778	12.1325	-0.07	7.44e-01
ENSCAFG00000000185	STX7	no	0.868301	88.667	AS	72	0.0927178	12.1822	-0.36	2.02e-03
ENSCAFG00000000185	STX7	no	0.868301	88.667	DMSO	24	0.174893	12.1827	NA	NA
ENSCAFG00000000185	STX7	no	0.868301	88.667	DMSO	48	0.151772	12.1811	-0.00	9.92e-01
ENSCAFG00000000185	STX7	no	0.868301	88.667	DMSO	72	0.171886	12.4136	0.35	7.19e-06
ENSCAFG00000000185	STX7	no	0.868301	88.667	Ibr	24	-0.00229876	12.187	0.01	9.71e-01
ENSCAFG00000000185	STX7	no	0.868301	88.667	Ibr	48	0.0122929	12.1106	-0.11	4.75e-01
ENSCAFG00000000185	STX7	no	0.868301	88.667	Ibr	72	0.0268146	12.1244	-0.46	2.38e-04
ENSCAFG00000000185	STX7	no	0.868301	88.667	IbrAS	24	-0.304421	11.863	-0.51	8.02e-07
ENSCAFG00000000185	STX7	no	0.868301	88.667	IbrAS	48	-0.300124	11.8569	-0.52	6.21e-07
ENSCAFG00000000185	STX7	no	0.868301	88.667	IbrAS	72	-0.180379	11.9202	-0.78	1.64e-14
ENSCAFG00000000203	AP3S1	no	0.717364	39.9715	AS	24	0.0570067	10.0209	-0.03	9.18e-01
ENSCAFG00000000203	AP3S1	no	0.717364	39.9715	AS	48	0.108778	10.1236	0.16	4.51e-01
ENSCAFG00000000203	AP3S1	no	0.717364	39.9715	AS	72	0.0927178	10.2225	-0.19	2.42e-01
ENSCAFG00000000203	AP3S1	no	0.717364	39.9715	DMSO	24	0.174893	10.037	NA	NA
ENSCAFG00000000203	AP3S1	no	0.717364	39.9715	DMSO	48	0.151772	10.0202	-0.03	9.20e-01
ENSCAFG00000000203	AP3S1	no	0.717364	39.9715	DMSO	72	0.171886	10.3454	0.47	2.56e-05
ENSCAFG00000000203	AP3S1	no	0.717364	39.9715	Ibr	24	-0.00229876	9.99577	-0.07	7.35e-01
ENSCAFG00000000203	AP3S1	no	0.717364	39.9715	Ibr	48	0.0122929	9.9913	-0.04	8.47e-01
ENSCAFG00000000203	AP3S1	no	0.717364	39.9715	Ibr	72	0.0268146	9.89027	-0.73	4.46e-07
ENSCAFG00000000203	AP3S1	no	0.717364	39.9715	IbrAS	24	-0.304421	9.84861	-0.31	1.83e-02
ENSCAFG00000000203	AP3S1	no	0.717364	39.9715	IbrAS	48	-0.300124	9.80583	-0.36	6.34e-03
ENSCAFG00000000203	AP3S1	no	0.717364	39.9715	IbrAS	72	-0.180379	9.83338	-0.83	1.26e-11
ENSCAFG00000000204	ATG12	no	0.278837	1.17691	AS	24	0.0570067	9.07698	0.06	7.60e-01
ENSCAFG00000000204	ATG12	no	0.278837	1.17691	AS	48	0.108778	9.10949	0.16	3.33e-01
ENSCAFG00000000204	ATG12	no	0.278837	1.17691	AS	72	0.0927178	9.13332	0.09	5.53e-01
ENSCAFG00000000204	ATG12	no	0.278837	1.17691	DMSO	24	0.174893	9.03801	NA	NA
ENSCAFG00000000204	ATG12	no	0.278837	1.17691	DMSO	48	0.151772	9.01658	-0.04	9.02e-01
ENSCAFG00000000204	ATG12	no	0.278837	1.17691	DMSO	72	0.171886	9.082	0.06	7.34e-01
ENSCAFG00000000204	ATG12	no	0.278837	1.17691	Ibr	24	-0.00229876	9.03897	-0.00	9.92e-01
ENSCAFG00000000204	ATG12	no	0.278837	1.17691	Ibr	48	0.0122929	9.10623	0.15	2.52e-01
ENSCAFG00000000204	ATG12	no	0.278837	1.17691	Ibr	72	0.0268146	8.99734	-0.16	2.35e-01
ENSCAFG00000000204	ATG12	no	0.278837	1.17691	IbrAS	24	-0.304421	8.99963	-0.07	5.73e-01
ENSCAFG00000000204	ATG12	no	0.278837	1.17691	IbrAS	48	-0.300124	9.04256	0.04	7.40e-01
ENSCAFG00000000204	ATG12	no	0.278837	1.17691	IbrAS	72	-0.180379	9.01025	-0.12	3.12e-01
ENSCAFG00000000217	SGK1	no	0.45627	3.64343	AS	24	0.0570067	9.37386	-0.11	8.52e-01
ENSCAFG00000000217	SGK1	no	0.45627	3.64343	AS	48	0.108778	9.27674	-0.43	3.12e-01
ENSCAFG00000000217	SGK1	no	0.45627	3.64343	AS	72	0.0927178	9.22577	-0.70	2.32e-02
ENSCAFG00000000217	SGK1	no	0.45627	3.64343	DMSO	24	0.174893	9.44175	NA	NA
ENSCAFG00000000217	SGK1	no	0.45627	3.64343	DMSO	48	0.151772	9.54931	0.17	4.06e-01
ENSCAFG00000000217	SGK1	no	0.45627	3.64343	DMSO	72	0.171886	9.66912	0.34	6.49e-03
ENSCAFG00000000217	SGK1	no	0.45627	3.64343	Ibr	24	-0.00229876	9.23004	-0.35	3.49e-01
ENSCAFG00000000217	SGK1	no	0.45627	3.64343	Ibr	48	0.0122929	8.93995	-0.98	1.03e-03
ENSCAFG00000000217	SGK1	no	0.45627	3.64343	Ibr	72	0.0268146	8.86406	-1.39	7.84e-06
ENSCAFG00000000217	SGK1	no	0.45627	3.64343	IbrAS	24	-0.304421	9.21918	-0.32	2.90e-01
ENSCAFG00000000217	SGK1	no	0.45627	3.64343	IbrAS	48	-0.300124	9.15058	-0.65	2.04e-02
ENSCAFG00000000217	SGK1	no	0.45627	3.64343	IbrAS	72	-0.180379	8.81726	-1.40	1.18e-07
ENSCAFG00000000226	HBS1L	no	0.805759	60.3037	AS	24	0.0570067	10.0179	-0.16	1.81e-01
ENSCAFG00000000226	HBS1L	no	0.805759	60.3037	AS	48	0.108778	10.0575	0.03	8.64e-01
ENSCAFG00000000226	HBS1L	no	0.805759	60.3037	AS	72	0.0927178	10.0391	0.09	4.46e-01
ENSCAFG00000000226	HBS1L	no	0.805759	60.3037	DMSO	24	0.174893	10.1192	NA	NA
ENSCAFG00000000226	HBS1L	no	0.805759	60.3037	DMSO	48	0.151772	10.0368	-0.13	4.18e-01
ENSCAFG00000000226	HBS1L	no	0.805759	60.3037	DMSO	72	0.171886	9.98303	-0.23	2.23e-02
ENSCAFG00000000226	HBS1L	no	0.805759	60.3037	Ibr	24	-0.00229876	10.0372	-0.13	2.29e-01
ENSCAFG00000000226	HBS1L	no	0.805759	60.3037	Ibr	48	0.0122929	10.0063	-0.05	7.17e-01
ENSCAFG00000000226	HBS1L	no	0.805759	60.3037	Ibr	72	0.0268146	10.0272	0.08	5.06e-01
ENSCAFG00000000226	HBS1L	no	0.805759	60.3037	IbrAS	24	-0.304421	9.88066	-0.39	1.84e-06
ENSCAFG00000000226	HBS1L	no	0.805759	60.3037	IbrAS	48	-0.300124	9.87531	-0.27	1.93e-03
ENSCAFG00000000226	HBS1L	no	0.805759	60.3037	IbrAS	72	-0.180379	9.88666	-0.16	7.87e-02
ENSCAFG00000000230	MYB	no	0.756165	59.4567	AS	24	0.0570067	8.66601	0.25	1.89e-01
ENSCAFG00000000230	MYB	no	0.756165	59.4567	AS	48	0.108778	8.56822	-0.22	2.66e-01
ENSCAFG00000000230	MYB	no	0.756165	59.4567	AS	72	0.0927178	8.83893	-0.43	1.75e-03
ENSCAFG00000000230	MYB	no	0.756165	59.4567	DMSO	24	0.174893	8.51977	NA	NA
ENSCAFG00000000230	MYB	no	0.756165	59.4567	DMSO	48	0.151772	8.70278	0.31	3.14e-02
ENSCAFG00000000230	MYB	no	0.756165	59.4567	DMSO	72	0.171886	9.11033	0.94	9.18e-20
ENSCAFG00000000230	MYB	no	0.756165	59.4567	Ibr	24	-0.00229876	8.59393	0.13	4.90e-01
ENSCAFG00000000230	MYB	no	0.756165	59.4567	Ibr	48	0.0122929	8.57453	-0.21	2.08e-01
ENSCAFG00000000230	MYB	no	0.756165	59.4567	Ibr	72	0.0268146	8.69127	-0.70	1.57e-06
ENSCAFG00000000230	MYB	no	0.756165	59.4567	IbrAS	24	-0.304421	8.32838	-0.31	2.29e-02
ENSCAFG00000000230	MYB	no	0.756165	59.4567	IbrAS	48	-0.300124	8.26687	-0.76	4.84e-09
ENSCAFG00000000230	MYB	no	0.756165	59.4567	IbrAS	72	-0.180379	8.22665	-1.48	1.39e-32
ENSCAFG00000000244	MTFR2	no	0.800884	50.6176	AS	24	0.0570067	10.9871	0.02	9.35e-01
ENSCAFG00000000244	MTFR2	no	0.800884	50.6176	AS	48	0.108778	10.9498	0.04	8.72e-01
ENSCAFG00000000244	MTFR2	no	0.800884	50.6176	AS	72	0.0927178	10.9431	0.06	7.05e-01
ENSCAFG00000000244	MTFR2	no	0.800884	50.6176	DMSO	24	0.174893	10.9742	NA	NA
ENSCAFG00000000244	MTFR2	no	0.800884	50.6176	DMSO	48	0.151772	10.9232	-0.08	6.47e-01
ENSCAFG00000000244	MTFR2	no	0.800884	50.6176	DMSO	72	0.171886	10.902	-0.13	2.05e-01
ENSCAFG00000000244	MTFR2	no	0.800884	50.6176	Ibr	24	-0.00229876	10.8866	-0.14	3.58e-01
ENSCAFG00000000244	MTFR2	no	0.800884	50.6176	Ibr	48	0.0122929	10.8079	-0.18	1.95e-01
ENSCAFG00000000244	MTFR2	no	0.800884	50.6176	Ibr	72	0.0268146	10.7534	-0.26	6.46e-02
ENSCAFG00000000244	MTFR2	no	0.800884	50.6176	IbrAS	24	-0.304421	10.7215	-0.40	1.83e-04
ENSCAFG00000000244	MTFR2	no	0.800884	50.6176	IbrAS	48	-0.300124	10.5794	-0.57	1.07e-07
ENSCAFG00000000244	MTFR2	no	0.800884	50.6176	IbrAS	72	-0.180379	10.7273	-0.28	1.27e-02
ENSCAFG00000000260	IFNGR1	no	0.433582	6.13365	AS	24	0.0570067	10.9765	-0.15	3.26e-01
ENSCAFG00000000260	IFNGR1	no	0.433582	6.13365	AS	48	0.108778	10.7944	0.03	8.80e-01
ENSCAFG00000000260	IFNGR1	no	0.433582	6.13365	AS	72	0.0927178	10.5919	-0.14	2.70e-01
ENSCAFG00000000260	IFNGR1	no	0.433582	6.13365	DMSO	24	0.174893	11.0717	NA	NA
ENSCAFG00000000260	IFNGR1	no	0.433582	6.13365	DMSO	48	0.151772	10.7728	-0.47	1.15e-08
ENSCAFG00000000260	IFNGR1	no	0.433582	6.13365	DMSO	72	0.171886	10.6769	-0.64	7.00e-17
ENSCAFG00000000260	IFNGR1	no	0.433582	6.13365	Ibr	24	-0.00229876	10.9422	-0.20	9.22e-02
ENSCAFG00000000260	IFNGR1	no	0.433582	6.13365	Ibr	48	0.0122929	10.6842	-0.14	2.81e-01
ENSCAFG00000000260	IFNGR1	no	0.433582	6.13365	Ibr	72	0.0268146	10.5123	-0.29	2.00e-02
ENSCAFG00000000260	IFNGR1	no	0.433582	6.13365	IbrAS	24	-0.304421	10.6083	-0.74	1.86e-15
ENSCAFG00000000260	IFNGR1	no	0.433582	6.13365	IbrAS	48	-0.300124	10.6455	-0.20	5.32e-02
ENSCAFG00000000260	IFNGR1	no	0.433582	6.13365	IbrAS	72	-0.180379	10.6349	-0.07	5.80e-01
ENSCAFG00000000267	TNFAIP3	no	0.680587	21.4654	AS	24	0.0570067	8.83787	0.08	7.72e-01
ENSCAFG00000000267	TNFAIP3	no	0.680587	21.4654	AS	48	0.108778	8.78199	-0.10	7.04e-01
ENSCAFG00000000267	TNFAIP3	no	0.680587	21.4654	AS	72	0.0927178	8.79126	-0.41	4.11e-03
ENSCAFG00000000267	TNFAIP3	no	0.680587	21.4654	DMSO	24	0.174893	8.79232	NA	NA
ENSCAFG00000000267	TNFAIP3	no	0.680587	21.4654	DMSO	48	0.151772	8.84178	0.08	7.35e-01
ENSCAFG00000000267	TNFAIP3	no	0.680587	21.4654	DMSO	72	0.171886	9.03875	0.39	4.79e-04
ENSCAFG00000000267	TNFAIP3	no	0.680587	21.4654	Ibr	24	-0.00229876	8.84056	0.08	6.83e-01
ENSCAFG00000000267	TNFAIP3	no	0.680587	21.4654	Ibr	48	0.0122929	8.64717	-0.33	3.33e-02
ENSCAFG00000000267	TNFAIP3	no	0.680587	21.4654	Ibr	72	0.0268146	8.8578	-0.30	6.62e-02
ENSCAFG00000000267	TNFAIP3	no	0.680587	21.4654	IbrAS	24	-0.304421	8.5655	-0.38	4.13e-03
ENSCAFG00000000267	TNFAIP3	no	0.680587	21.4654	IbrAS	48	-0.300124	8.59403	-0.41	2.35e-03
ENSCAFG00000000267	TNFAIP3	no	0.680587	21.4654	IbrAS	72	-0.180379	8.78165	-0.42	1.47e-03
ENSCAFG00000000280	CDK4	no	0.899247	101.881	AS	24	0.0570067	12.0212	-0.12	5.12e-01
ENSCAFG00000000280	CDK4	no	0.899247	101.881	AS	48	0.108778	12.0488	-0.10	6.21e-01
ENSCAFG00000000280	CDK4	no	0.899247	101.881	AS	72	0.0927178	12.069	-0.00	9.82e-01
ENSCAFG00000000280	CDK4	no	0.899247	101.881	DMSO	24	0.174893	12.0943	NA	NA
ENSCAFG00000000280	CDK4	no	0.899247	101.881	DMSO	48	0.151772	12.1094	0.02	8.98e-01
ENSCAFG00000000280	CDK4	no	0.899247	101.881	DMSO	72	0.171886	12.0722	-0.05	5.86e-01
ENSCAFG00000000280	CDK4	no	0.899247	101.881	Ibr	24	-0.00229876	11.9412	-0.24	4.90e-02
ENSCAFG00000000280	CDK4	no	0.899247	101.881	Ibr	48	0.0122929	11.9926	-0.18	1.73e-01
ENSCAFG00000000280	CDK4	no	0.899247	101.881	Ibr	72	0.0268146	11.9902	-0.13	3.86e-01
ENSCAFG00000000280	CDK4	no	0.899247	101.881	IbrAS	24	-0.304421	11.716	-0.61	5.23e-10
ENSCAFG00000000280	CDK4	no	0.899247	101.881	IbrAS	48	-0.300124	11.7497	-0.58	4.53e-09
ENSCAFG00000000280	CDK4	no	0.899247	101.881	IbrAS	72	-0.180379	11.8607	-0.33	1.42e-03
ENSCAFG00000000287	CYP27B1	no	0.345295	0.918552	AS	24	0.0570067	6.71238	-0.22	4.23e-01
ENSCAFG00000000287	CYP27B1	no	0.345295	0.918552	AS	48	0.108778	6.70278	-0.26	3.39e-01
ENSCAFG00000000287	CYP27B1	no	0.345295	0.918552	AS	72	0.0927178	6.53046	-0.59	2.05e-03
ENSCAFG00000000287	CYP27B1	no	0.345295	0.918552	DMSO	24	0.174893	6.82895	NA	NA
ENSCAFG00000000287	CYP27B1	no	0.345295	0.918552	DMSO	48	0.151772	6.83655	0.02	9.77e-01
ENSCAFG00000000287	CYP27B1	no	0.345295	0.918552	DMSO	72	0.171886	6.81448	-0.03	9.03e-01
ENSCAFG00000000287	CYP27B1	no	0.345295	0.918552	Ibr	24	-0.00229876	6.72532	-0.20	4.01e-01
ENSCAFG00000000287	CYP27B1	no	0.345295	0.918552	Ibr	48	0.0122929	6.76091	-0.14	5.67e-01
ENSCAFG00000000287	CYP27B1	no	0.345295	0.918552	Ibr	72	0.0268146	6.76894	-0.08	7.81e-01
ENSCAFG00000000287	CYP27B1	no	0.345295	0.918552	IbrAS	24	-0.304421	6.73392	-0.17	3.54e-01
ENSCAFG00000000287	CYP27B1	no	0.345295	0.918552	IbrAS	48	-0.300124	6.61625	-0.44	1.49e-02
ENSCAFG00000000287	CYP27B1	no	0.345295	0.918552	IbrAS	72	-0.180379	6.62266	-0.40	3.01e-02
ENSCAFG00000000295	VTA1	no	0.610332	15.4396	AS	24	0.0570067	8.61164	-0.14	4.69e-01
ENSCAFG00000000295	VTA1	no	0.610332	15.4396	AS	48	0.108778	8.6459	-0.10	6.61e-01
ENSCAFG00000000295	VTA1	no	0.610332	15.4396	AS	72	0.0927178	8.69559	-0.29	2.11e-02
ENSCAFG00000000295	VTA1	no	0.610332	15.4396	DMSO	24	0.174893	8.68761	NA	NA
ENSCAFG00000000295	VTA1	no	0.610332	15.4396	DMSO	48	0.151772	8.69951	0.02	9.65e-01
ENSCAFG00000000295	VTA1	no	0.610332	15.4396	DMSO	72	0.171886	8.87179	0.28	4.98e-02
ENSCAFG00000000295	VTA1	no	0.610332	15.4396	Ibr	24	-0.00229876	8.77685	0.14	3.68e-01
ENSCAFG00000000295	VTA1	no	0.610332	15.4396	Ibr	48	0.0122929	8.71709	0.02	9.16e-01
ENSCAFG00000000295	VTA1	no	0.610332	15.4396	Ibr	72	0.0268146	8.58348	-0.48	2.64e-04
ENSCAFG00000000295	VTA1	no	0.610332	15.4396	IbrAS	24	-0.304421	8.62918	-0.11	4.12e-01
ENSCAFG00000000295	VTA1	no	0.610332	15.4396	IbrAS	48	-0.300124	8.49986	-0.35	2.67e-03
ENSCAFG00000000295	VTA1	no	0.610332	15.4396	IbrAS	72	-0.180379	8.51573	-0.60	4.99e-08
ENSCAFG00000000312	PHACTR2	no	0.715465	48.7916	AS	24	0.0570067	7.5173	-0.06	8.70e-01
ENSCAFG00000000312	PHACTR2	no	0.715465	48.7916	AS	48	0.108778	7.62129	-0.22	4.57e-01
ENSCAFG00000000312	PHACTR2	no	0.715465	48.7916	AS	72	0.0927178	7.81256	-0.24	2.72e-01
ENSCAFG00000000312	PHACTR2	no	0.715465	48.7916	DMSO	24	0.174893	7.54695	NA	NA
ENSCAFG00000000312	PHACTR2	no	0.715465	48.7916	DMSO	48	0.151772	7.75062	0.35	1.14e-01
ENSCAFG00000000312	PHACTR2	no	0.715465	48.7916	DMSO	72	0.171886	7.9554	0.68	1.21e-05
ENSCAFG00000000312	PHACTR2	no	0.715465	48.7916	Ibr	24	-0.00229876	7.53141	-0.04	9.12e-01
ENSCAFG00000000312	PHACTR2	no	0.715465	48.7916	Ibr	48	0.0122929	7.56361	-0.33	1.37e-01
ENSCAFG00000000312	PHACTR2	no	0.715465	48.7916	Ibr	72	0.0268146	7.68721	-0.44	3.97e-02
ENSCAFG00000000312	PHACTR2	no	0.715465	48.7916	IbrAS	24	-0.304421	7.33223	-0.38	3.97e-02
ENSCAFG00000000312	PHACTR2	no	0.715465	48.7916	IbrAS	48	-0.300124	7.37054	-0.69	8.98e-05
ENSCAFG00000000312	PHACTR2	no	0.715465	48.7916	IbrAS	72	-0.180379	7.4558	-0.85	5.23e-07
ENSCAFG00000000314		no	0.608461	25.8952	AS	24	0.0570067	9.91142	-0.27	4.27e-02
ENSCAFG00000000314		no	0.608461	25.8952	AS	48	0.108778	10.0031	-0.02	9.43e-01
ENSCAFG00000000314		no	0.608461	25.8952	AS	72	0.0927178	9.88565	0.12	3.85e-01
ENSCAFG00000000314		no	0.608461	25.8952	DMSO	24	0.174893	10.0804	NA	NA
ENSCAFG00000000314		no	0.608461	25.8952	DMSO	48	0.151772	10.0134	-0.11	5.95e-01
ENSCAFG00000000314		no	0.608461	25.8952	DMSO	72	0.171886	9.81044	-0.46	2.53e-05
ENSCAFG00000000314		no	0.608461	25.8952	Ibr	24	-0.00229876	9.94921	-0.21	9.20e-02
ENSCAFG00000000314		no	0.608461	25.8952	Ibr	48	0.0122929	10.0466	0.05	7.57e-01
ENSCAFG00000000314		no	0.608461	25.8952	Ibr	72	0.0268146	9.99617	0.28	2.61e-02
ENSCAFG00000000314		no	0.608461	25.8952	IbrAS	24	-0.304421	9.77337	-0.50	4.19e-07
ENSCAFG00000000314		no	0.608461	25.8952	IbrAS	48	-0.300124	9.77861	-0.39	1.57e-04
ENSCAFG00000000314		no	0.608461	25.8952	IbrAS	72	-0.180379	9.80065	-0.02	8.89e-01
ENSCAFG00000000326	UTRN	no	0.461537	5.77152	AS	24	0.0570067	10.8566	-0.18	5.77e-01
ENSCAFG00000000326	UTRN	no	0.461537	5.77152	AS	48	0.108778	10.8025	-0.35	2.14e-01
ENSCAFG00000000326	UTRN	no	0.461537	5.77152	AS	72	0.0927178	10.7252	-0.65	1.21e-03
ENSCAFG00000000326	UTRN	no	0.461537	5.77152	DMSO	24	0.174893	10.9706	NA	NA
ENSCAFG00000000326	UTRN	no	0.461537	5.77152	DMSO	48	0.151772	11.0148	0.07	7.12e-01
ENSCAFG00000000326	UTRN	no	0.461537	5.77152	DMSO	72	0.171886	11.1234	0.23	1.42e-02
ENSCAFG00000000326	UTRN	no	0.461537	5.77152	Ibr	24	-0.00229876	11.0537	0.14	6.37e-01
ENSCAFG00000000326	UTRN	no	0.461537	5.77152	Ibr	48	0.0122929	10.8243	-0.29	2.21e-01
ENSCAFG00000000326	UTRN	no	0.461537	5.77152	Ibr	72	0.0268146	10.7169	-0.65	3.62e-03
ENSCAFG00000000326	UTRN	no	0.461537	5.77152	IbrAS	24	-0.304421	10.8618	-0.13	5.50e-01
ENSCAFG00000000326	UTRN	no	0.461537	5.77152	IbrAS	48	-0.300124	10.6929	-0.53	5.30e-03
ENSCAFG00000000326	UTRN	no	0.461537	5.77152	IbrAS	72	-0.180379	10.5477	-0.93	2.14e-07
ENSCAFG00000000333	MON2	no	0.766952	59.6328	AS	24	0.0570067	10.1883	-0.03	9.15e-01
ENSCAFG00000000333	MON2	no	0.766952	59.6328	AS	48	0.108778	10.2647	-0.01	9.85e-01
ENSCAFG00000000333	MON2	no	0.766952	59.6328	AS	72	0.0927178	10.2954	-0.24	1.21e-01
ENSCAFG00000000333	MON2	no	0.766952	59.6328	DMSO	24	0.174893	10.2074	NA	NA
ENSCAFG00000000333	MON2	no	0.766952	59.6328	DMSO	48	0.151772	10.2683	0.10	5.56e-01
ENSCAFG00000000333	MON2	no	0.766952	59.6328	DMSO	72	0.171886	10.445	0.36	3.70e-05
ENSCAFG00000000333	MON2	no	0.766952	59.6328	Ibr	24	-0.00229876	10.1321	-0.12	5.14e-01
ENSCAFG00000000333	MON2	no	0.766952	59.6328	Ibr	48	0.0122929	10.1295	-0.22	1.67e-01
ENSCAFG00000000333	MON2	no	0.766952	59.6328	Ibr	72	0.0268146	10.2103	-0.40	7.90e-03
ENSCAFG00000000333	MON2	no	0.766952	59.6328	IbrAS	24	-0.304421	10.0323	-0.27	4.23e-02
ENSCAFG00000000333	MON2	no	0.766952	59.6328	IbrAS	48	-0.300124	10.0073	-0.43	7.62e-04
ENSCAFG00000000333	MON2	no	0.766952	59.6328	IbrAS	72	-0.180379	10.0861	-0.58	2.93e-06
ENSCAFG00000000334	ADAMTS2	no	0.272747	1.71019	AS	24	0.0570067	8.03639	0.30	1.86e-01
ENSCAFG00000000334	ADAMTS2	no	0.272747	1.71019	AS	48	0.108778	8.16056	0.11	7.27e-01
ENSCAFG00000000334	ADAMTS2	no	0.272747	1.71019	AS	72	0.0927178	8.46253	0.86	1.78e-08
ENSCAFG00000000334	ADAMTS2	no	0.272747	1.71019	DMSO	24	0.174893	7.86786	NA	NA
ENSCAFG00000000334	ADAMTS2	no	0.272747	1.71019	DMSO	48	0.151772	8.09369	0.40	6.03e-02
ENSCAFG00000000334	ADAMTS2	no	0.272747	1.71019	DMSO	72	0.171886	7.95523	0.14	4.92e-01
ENSCAFG00000000334	ADAMTS2	no	0.272747	1.71019	Ibr	24	-0.00229876	7.90218	0.07	7.95e-01
ENSCAFG00000000334	ADAMTS2	no	0.272747	1.71019	Ibr	48	0.0122929	7.92309	-0.31	1.14e-01
ENSCAFG00000000334	ADAMTS2	no	0.272747	1.71019	Ibr	72	0.0268146	8.38019	0.73	2.78e-05
ENSCAFG00000000334	ADAMTS2	no	0.272747	1.71019	IbrAS	24	-0.304421	7.92906	0.12	5.26e-01
ENSCAFG00000000334	ADAMTS2	no	0.272747	1.71019	IbrAS	48	-0.300124	7.85739	-0.43	7.54e-03
ENSCAFG00000000334	ADAMTS2	no	0.272747	1.71019	IbrAS	72	-0.180379	8.07296	0.22	2.14e-01
ENSCAFG00000000348	CANX	no	0.787776	78.5271	AS	24	0.0570067	13.1006	-0.23	5.28e-02
ENSCAFG00000000348	CANX	no	0.787776	78.5271	AS	48	0.108778	13.1576	-0.02	9.39e-01
ENSCAFG00000000348	CANX	no	0.787776	78.5271	AS	72	0.0927178	13.146	0.25	1.34e-02
ENSCAFG00000000348	CANX	no	0.787776	78.5271	DMSO	24	0.174893	13.2498	NA	NA
ENSCAFG00000000348	CANX	no	0.787776	78.5271	DMSO	48	0.151772	13.1683	-0.13	1.98e-01
ENSCAFG00000000348	CANX	no	0.787776	78.5271	DMSO	72	0.171886	12.9904	-0.43	6.71e-11
ENSCAFG00000000348	CANX	no	0.787776	78.5271	Ibr	24	-0.00229876	13.0681	-0.29	4.81e-03
ENSCAFG00000000348	CANX	no	0.787776	78.5271	Ibr	48	0.0122929	13.1223	-0.07	5.92e-01
ENSCAFG00000000348	CANX	no	0.787776	78.5271	Ibr	72	0.0268146	13.1902	0.30	5.87e-03
ENSCAFG00000000348	CANX	no	0.787776	78.5271	IbrAS	24	-0.304421	12.7999	-0.72	3.88e-17
ENSCAFG00000000348	CANX	no	0.787776	78.5271	IbrAS	48	-0.300124	12.8759	-0.47	7.57e-08
ENSCAFG00000000348	CANX	no	0.787776	78.5271	IbrAS	72	-0.180379	13.0545	0.10	3.26e-01
ENSCAFG00000000352	XPOT	no	0.923646	117.607	AS	24	0.0570067	11.7959	-0.33	1.57e-03
ENSCAFG00000000352	XPOT	no	0.923646	117.607	AS	48	0.108778	11.9403	0.07	6.79e-01
ENSCAFG00000000352	XPOT	no	0.923646	117.607	AS	72	0.0927178	11.8616	-0.29	1.68e-03
ENSCAFG00000000352	XPOT	no	0.923646	117.607	DMSO	24	0.174893	12.0013	NA	NA
ENSCAFG00000000352	XPOT	no	0.923646	117.607	DMSO	48	0.151772	11.896	-0.17	1.14e-01
ENSCAFG00000000352	XPOT	no	0.923646	117.607	DMSO	72	0.171886	12.047	0.06	5.52e-01
ENSCAFG00000000352	XPOT	no	0.923646	117.607	Ibr	24	-0.00229876	11.791	-0.33	3.44e-04
ENSCAFG00000000352	XPOT	no	0.923646	117.607	Ibr	48	0.0122929	11.8433	-0.08	5.19e-01
ENSCAFG00000000352	XPOT	no	0.923646	117.607	Ibr	72	0.0268146	11.8953	-0.24	2.64e-02
ENSCAFG00000000352	XPOT	no	0.923646	117.607	IbrAS	24	-0.304421	11.4655	-0.87	2.33e-27
ENSCAFG00000000352	XPOT	no	0.923646	117.607	IbrAS	48	-0.300124	11.563	-0.54	5.85e-11
ENSCAFG00000000352	XPOT	no	0.923646	117.607	IbrAS	72	-0.180379	11.7395	-0.48	4.53e-09
ENSCAFG00000000353	STXBP5	no	0.794269	70.3174	AS	24	0.0570067	11.0369	-0.10	6.75e-01
ENSCAFG00000000353	STXBP5	no	0.794269	70.3174	AS	48	0.108778	11.0289	0.04	8.98e-01
ENSCAFG00000000353	STXBP5	no	0.794269	70.3174	AS	72	0.0927178	10.8747	-0.05	8.28e-01
ENSCAFG00000000353	STXBP5	no	0.794269	70.3174	DMSO	24	0.174893	11.1004	NA	NA
ENSCAFG00000000353	STXBP5	no	0.794269	70.3174	DMSO	48	0.151772	11.0038	-0.15	2.09e-01
ENSCAFG00000000353	STXBP5	no	0.794269	70.3174	DMSO	72	0.171886	10.9002	-0.33	5.79e-05
ENSCAFG00000000353	STXBP5	no	0.794269	70.3174	Ibr	24	-0.00229876	11.0562	-0.07	7.26e-01
ENSCAFG00000000353	STXBP5	no	0.794269	70.3174	Ibr	48	0.0122929	10.9542	-0.08	7.00e-01
ENSCAFG00000000353	STXBP5	no	0.794269	70.3174	Ibr	72	0.0268146	10.9588	0.07	7.23e-01
ENSCAFG00000000353	STXBP5	no	0.794269	70.3174	IbrAS	24	-0.304421	10.727	-0.59	8.82e-07
ENSCAFG00000000353	STXBP5	no	0.794269	70.3174	IbrAS	48	-0.300124	10.5439	-0.76	2.60e-10
ENSCAFG00000000353	STXBP5	no	0.794269	70.3174	IbrAS	72	-0.180379	10.5614	-0.55	6.78e-06
ENSCAFG00000000390	NUP43	no	0.877778	86.6804	AS	24	0.0570067	9.09656	-0.11	5.42e-01
ENSCAFG00000000390	NUP43	no	0.877778	86.6804	AS	48	0.108778	9.09442	-0.01	9.63e-01
ENSCAFG00000000390	NUP43	no	0.877778	86.6804	AS	72	0.0927178	9.00126	-0.08	6.18e-01
ENSCAFG00000000390	NUP43	no	0.877778	86.6804	DMSO	24	0.174893	9.16458	NA	NA
ENSCAFG00000000390	NUP43	no	0.877778	86.6804	DMSO	48	0.151772	9.10057	-0.10	6.73e-01
ENSCAFG00000000390	NUP43	no	0.877778	86.6804	DMSO	72	0.171886	9.05422	-0.20	1.46e-01
ENSCAFG00000000390	NUP43	no	0.877778	86.6804	Ibr	24	-0.00229876	9.01081	-0.26	4.75e-02
ENSCAFG00000000390	NUP43	no	0.877778	86.6804	Ibr	48	0.0122929	9.04498	-0.10	5.59e-01
ENSCAFG00000000390	NUP43	no	0.877778	86.6804	Ibr	72	0.0268146	9.0214	-0.04	8.24e-01
ENSCAFG00000000390	NUP43	no	0.877778	86.6804	IbrAS	24	-0.304421	8.7609	-0.68	9.91e-11
ENSCAFG00000000390	NUP43	no	0.877778	86.6804	IbrAS	48	-0.300124	8.80525	-0.50	4.91e-06
ENSCAFG00000000390	NUP43	no	0.877778	86.6804	IbrAS	72	-0.180379	8.87129	-0.31	7.16e-03
ENSCAFG00000000400		no	0.586576	12.4363	AS	24	0.0570067	6.50033	-0.13	7.55e-01
ENSCAFG00000000400		no	0.586576	12.4363	AS	48	0.108778	6.39162	-0.39	1.99e-01
ENSCAFG00000000400		no	0.586576	12.4363	AS	72	0.0927178	6.30991	-0.05	8.90e-01
ENSCAFG00000000400		no	0.586576	12.4363	DMSO	24	0.174893	6.56853	NA	NA
ENSCAFG00000000400		no	0.586576	12.4363	DMSO	48	0.151772	6.59118	0.04	9.44e-01
ENSCAFG00000000400		no	0.586576	12.4363	DMSO	72	0.171886	6.33063	-0.48	4.60e-02
ENSCAFG00000000400		no	0.586576	12.4363	Ibr	24	-0.00229876	6.34038	-0.46	7.01e-02
ENSCAFG00000000400		no	0.586576	12.4363	Ibr	48	0.0122929	6.40534	-0.35	1.83e-01
ENSCAFG00000000400		no	0.586576	12.4363	Ibr	72	0.0268146	6.5234	0.36	1.93e-01
ENSCAFG00000000400		no	0.586576	12.4363	IbrAS	24	-0.304421	6.24421	-0.65	1.99e-03
ENSCAFG00000000400		no	0.586576	12.4363	IbrAS	48	-0.300124	6.23488	-0.73	6.10e-04
ENSCAFG00000000400		no	0.586576	12.4363	IbrAS	72	-0.180379	6.32213	-0.01	9.63e-01
ENSCAFG00000000412	MDM1	yes	0.933779	132.373	AS	24	0.0570067	8.2244	-0.18	4.08e-01
ENSCAFG00000000412	MDM1	yes	0.933779	132.373	AS	48	0.108778	8.30752	-0.06	8.47e-01
ENSCAFG00000000412	MDM1	yes	0.933779	132.373	AS	72	0.0927178	8.37271	-0.29	6.03e-02
ENSCAFG00000000412	MDM1	yes	0.933779	132.373	DMSO	24	0.174893	8.33308	NA	NA
ENSCAFG00000000412	MDM1	yes	0.933779	132.373	DMSO	48	0.151772	8.34234	0.02	9.59e-01
ENSCAFG00000000412	MDM1	yes	0.933779	132.373	DMSO	72	0.171886	8.55302	0.35	8.08e-03
ENSCAFG00000000412	MDM1	yes	0.933779	132.373	Ibr	24	-0.00229876	8.22969	-0.17	3.57e-01
ENSCAFG00000000412	MDM1	yes	0.933779	132.373	Ibr	48	0.0122929	8.15917	-0.31	6.42e-02
ENSCAFG00000000412	MDM1	yes	0.933779	132.373	Ibr	72	0.0268146	8.17499	-0.63	4.81e-05
ENSCAFG00000000412	MDM1	yes	0.933779	132.373	IbrAS	24	-0.304421	7.83128	-0.89	4.39e-11
ENSCAFG00000000412	MDM1	yes	0.933779	132.373	IbrAS	48	-0.300124	7.77826	-1.01	1.66e-13
ENSCAFG00000000412	MDM1	yes	0.933779	132.373	IbrAS	72	-0.180379	7.85061	-1.21	6.36e-20
ENSCAFG00000000413	MTHFD1L	no	0.690177	20.557	AS	24	0.0570067	11.7567	-0.00	9.89e-01
ENSCAFG00000000413	MTHFD1L	no	0.690177	20.557	AS	48	0.108778	11.716	-0.00	9.91e-01
ENSCAFG00000000413	MTHFD1L	no	0.690177	20.557	AS	72	0.0927178	11.6827	-0.45	6.28e-08
ENSCAFG00000000413	MTHFD1L	no	0.690177	20.557	DMSO	24	0.174893	11.7586	NA	NA
ENSCAFG00000000413	MTHFD1L	no	0.690177	20.557	DMSO	48	0.151772	11.7179	-0.06	6.79e-01
ENSCAFG00000000413	MTHFD1L	no	0.690177	20.557	DMSO	72	0.171886	11.9677	0.31	3.51e-05
ENSCAFG00000000413	MTHFD1L	no	0.690177	20.557	Ibr	24	-0.00229876	11.6668	-0.15	1.68e-01
ENSCAFG00000000413	MTHFD1L	no	0.690177	20.557	Ibr	48	0.0122929	11.7205	0.01	9.66e-01
ENSCAFG00000000413	MTHFD1L	no	0.690177	20.557	Ibr	72	0.0268146	11.6929	-0.48	3.45e-07
ENSCAFG00000000413	MTHFD1L	no	0.690177	20.557	IbrAS	24	-0.304421	11.571	-0.30	2.11e-04
ENSCAFG00000000413	MTHFD1L	no	0.690177	20.557	IbrAS	48	-0.300124	11.549	-0.27	1.11e-03
ENSCAFG00000000413	MTHFD1L	no	0.690177	20.557	IbrAS	72	-0.180379	11.652	-0.50	3.23e-10
ENSCAFG00000000415	RAP1B	no	0.886407	87.9448	AS	24	0.0570067	10.7415	-0.28	2.59e-02
ENSCAFG00000000415	RAP1B	no	0.886407	87.9448	AS	48	0.108778	10.8261	-0.05	8.10e-01
ENSCAFG00000000415	RAP1B	no	0.886407	87.9448	AS	72	0.0927178	10.9076	-0.09	5.23e-01
ENSCAFG00000000415	RAP1B	no	0.886407	87.9448	DMSO	24	0.174893	10.9137	NA	NA
ENSCAFG00000000415	RAP1B	no	0.886407	87.9448	DMSO	48	0.151772	10.8577	-0.09	6.22e-01
ENSCAFG00000000415	RAP1B	no	0.886407	87.9448	DMSO	72	0.171886	10.9656	0.06	5.97e-01
ENSCAFG00000000415	RAP1B	no	0.886407	87.9448	Ibr	24	-0.00229876	10.7609	-0.25	2.97e-02
ENSCAFG00000000415	RAP1B	no	0.886407	87.9448	Ibr	48	0.0122929	10.7395	-0.19	1.11e-01
ENSCAFG00000000415	RAP1B	no	0.886407	87.9448	Ibr	72	0.0268146	10.6139	-0.56	2.06e-07
ENSCAFG00000000415	RAP1B	no	0.886407	87.9448	IbrAS	24	-0.304421	10.5213	-0.64	3.38e-12
ENSCAFG00000000415	RAP1B	no	0.886407	87.9448	IbrAS	48	-0.300124	10.5376	-0.52	2.12e-08
ENSCAFG00000000415	RAP1B	no	0.886407	87.9448	IbrAS	72	-0.180379	10.5685	-0.64	3.08e-12
ENSCAFG00000000419	AKAP12	no	0.857084	97.1738	AS	24	0.0570067	5.81496	-0.35	3.32e-01
ENSCAFG00000000419	AKAP12	no	0.857084	97.1738	AS	48	0.108778	5.93417	-0.64	2.34e-02
ENSCAFG00000000419	AKAP12	no	0.857084	97.1738	AS	72	0.0927178	6.10217	-0.12	7.19e-01
ENSCAFG00000000419	AKAP12	no	0.857084	97.1738	DMSO	24	0.174893	5.98732	NA	NA
ENSCAFG00000000419	AKAP12	no	0.857084	97.1738	DMSO	48	0.151772	6.27197	0.54	6.52e-02
ENSCAFG00000000419	AKAP12	no	0.857084	97.1738	DMSO	72	0.171886	6.16553	0.34	1.79e-01
ENSCAFG00000000419	AKAP12	no	0.857084	97.1738	Ibr	24	-0.00229876	5.54532	-1.00	2.68e-04
ENSCAFG00000000419	AKAP12	no	0.857084	97.1738	Ibr	48	0.0122929	5.54122	-1.59	2.02e-10
ENSCAFG00000000419	AKAP12	no	0.857084	97.1738	Ibr	72	0.0268146	6.06481	-0.13	7.23e-01
ENSCAFG00000000419	AKAP12	no	0.857084	97.1738	IbrAS	24	-0.304421	5.33743	-1.67	2.65e-10
ENSCAFG00000000419	AKAP12	no	0.857084	97.1738	IbrAS	48	-0.300124	5.22701	-2.75	2.20e-21
ENSCAFG00000000419	AKAP12	no	0.857084	97.1738	IbrAS	72	-0.180379	5.49867	-1.52	7.03e-10
ENSCAFG00000000425	ARMT1	no	0.390728	2.91498	AS	24	0.0570067	8.1494	-0.17	4.55e-01
ENSCAFG00000000425	ARMT1	no	0.390728	2.91498	AS	48	0.108778	8.20888	0.10	7.19e-01
ENSCAFG00000000425	ARMT1	no	0.390728	2.91498	AS	72	0.0927178	8.21991	-0.00	9.95e-01
ENSCAFG00000000425	ARMT1	no	0.390728	2.91498	DMSO	24	0.174893	8.25103	NA	NA
ENSCAFG00000000425	ARMT1	no	0.390728	2.91498	DMSO	48	0.151772	8.14537	-0.18	4.73e-01
ENSCAFG00000000425	ARMT1	no	0.390728	2.91498	DMSO	72	0.171886	8.22741	-0.05	7.72e-01
ENSCAFG00000000425	ARMT1	no	0.390728	2.91498	Ibr	24	-0.00229876	8.14942	-0.18	3.71e-01
ENSCAFG00000000425	ARMT1	no	0.390728	2.91498	Ibr	48	0.0122929	8.25349	0.18	3.45e-01
ENSCAFG00000000425	ARMT1	no	0.390728	2.91498	Ibr	72	0.0268146	8.08387	-0.24	2.10e-01
ENSCAFG00000000425	ARMT1	no	0.390728	2.91498	IbrAS	24	-0.304421	8.16766	-0.14	3.70e-01
ENSCAFG00000000425	ARMT1	no	0.390728	2.91498	IbrAS	48	-0.300124	8.09124	-0.10	5.62e-01
ENSCAFG00000000425	ARMT1	no	0.390728	2.91498	IbrAS	72	-0.180379	8.07662	-0.26	9.91e-02
ENSCAFG00000000428	YEATS4	no	0.425053	8.59002	AS	24	0.0570067	8.62022	0.05	9.00e-01
ENSCAFG00000000428	YEATS4	no	0.425053	8.59002	AS	48	0.108778	8.66292	0.21	4.48e-01
ENSCAFG00000000428	YEATS4	no	0.425053	8.59002	AS	72	0.0927178	8.70454	-0.02	9.41e-01
ENSCAFG00000000428	YEATS4	no	0.425053	8.59002	DMSO	24	0.174893	8.5937	NA	NA
ENSCAFG00000000428	YEATS4	no	0.425053	8.59002	DMSO	48	0.151772	8.53756	-0.10	7.34e-01
ENSCAFG00000000428	YEATS4	no	0.425053	8.59002	DMSO	72	0.171886	8.73216	0.21	1.42e-01
ENSCAFG00000000428	YEATS4	no	0.425053	8.59002	Ibr	24	-0.00229876	8.65205	0.10	7.00e-01
ENSCAFG00000000428	YEATS4	no	0.425053	8.59002	Ibr	48	0.0122929	8.71173	0.29	1.55e-01
ENSCAFG00000000428	YEATS4	no	0.425053	8.59002	Ibr	72	0.0268146	8.46008	-0.51	9.54e-03
ENSCAFG00000000428	YEATS4	no	0.425053	8.59002	IbrAS	24	-0.304421	8.55527	-0.06	7.75e-01
ENSCAFG00000000428	YEATS4	no	0.425053	8.59002	IbrAS	48	-0.300124	8.48829	-0.09	6.72e-01
ENSCAFG00000000428	YEATS4	no	0.425053	8.59002	IbrAS	72	-0.180379	8.50547	-0.39	2.31e-02
ENSCAFG00000000432	CCT2	no	0.702649	25.1422	AS	24	0.0570067	11.8173	-0.25	3.65e-02
ENSCAFG00000000432	CCT2	no	0.702649	25.1422	AS	48	0.108778	11.9786	0.04	8.64e-01
ENSCAFG00000000432	CCT2	no	0.702649	25.1422	AS	72	0.0927178	11.9648	0.03	8.65e-01
ENSCAFG00000000432	CCT2	no	0.702649	25.1422	DMSO	24	0.174893	11.9738	NA	NA
ENSCAFG00000000432	CCT2	no	0.702649	25.1422	DMSO	48	0.151772	11.9554	-0.03	8.92e-01
ENSCAFG00000000432	CCT2	no	0.702649	25.1422	DMSO	72	0.171886	11.9458	-0.06	6.04e-01
ENSCAFG00000000432	CCT2	no	0.702649	25.1422	Ibr	24	-0.00229876	11.8019	-0.28	7.75e-03
ENSCAFG00000000432	CCT2	no	0.702649	25.1422	Ibr	48	0.0122929	11.9615	0.01	9.64e-01
ENSCAFG00000000432	CCT2	no	0.702649	25.1422	Ibr	72	0.0268146	11.946	0.00	9.96e-01
ENSCAFG00000000432	CCT2	no	0.702649	25.1422	IbrAS	24	-0.304421	11.6504	-0.53	1.67e-09
ENSCAFG00000000432	CCT2	no	0.702649	25.1422	IbrAS	48	-0.300124	11.8126	-0.23	1.43e-02
ENSCAFG00000000432	CCT2	no	0.702649	25.1422	IbrAS	72	-0.180379	11.8907	-0.09	3.99e-01
ENSCAFG00000000436	RAB3IP	no	0.545536	9.34241	AS	24	0.0570067	7.59577	-0.09	7.10e-01
ENSCAFG00000000436	RAB3IP	no	0.545536	9.34241	AS	48	0.108778	7.6336	0.06	8.43e-01
ENSCAFG00000000436	RAB3IP	no	0.545536	9.34241	AS	72	0.0927178	7.74398	-0.04	8.40e-01
ENSCAFG00000000436	RAB3IP	no	0.545536	9.34241	DMSO	24	0.174893	7.64817	NA	NA
ENSCAFG00000000436	RAB3IP	no	0.545536	9.34241	DMSO	48	0.151772	7.59951	-0.09	8.17e-01
ENSCAFG00000000436	RAB3IP	no	0.545536	9.34241	DMSO	72	0.171886	7.7717	0.20	2.57e-01
ENSCAFG00000000436	RAB3IP	no	0.545536	9.34241	Ibr	24	-0.00229876	7.64066	-0.01	9.60e-01
ENSCAFG00000000436	RAB3IP	no	0.545536	9.34241	Ibr	48	0.0122929	7.70371	0.19	2.69e-01
ENSCAFG00000000436	RAB3IP	no	0.545536	9.34241	Ibr	72	0.0268146	7.60497	-0.30	6.20e-02
ENSCAFG00000000436	RAB3IP	no	0.545536	9.34241	IbrAS	24	-0.304421	7.5268	-0.22	1.08e-01
ENSCAFG00000000436	RAB3IP	no	0.545536	9.34241	IbrAS	48	-0.300124	7.58795	-0.02	9.03e-01
ENSCAFG00000000436	RAB3IP	no	0.545536	9.34241	IbrAS	72	-0.180379	7.58631	-0.33	1.43e-02
ENSCAFG00000000443		no	0.618806	17.0192	AS	24	0.0570067	13.9943	0.04	8.83e-01
ENSCAFG00000000443		no	0.618806	17.0192	AS	48	0.108778	13.9339	0.06	8.13e-01
ENSCAFG00000000443		no	0.618806	17.0192	AS	72	0.0927178	13.8482	0.07	6.77e-01
ENSCAFG00000000443		no	0.618806	17.0192	DMSO	24	0.174893	13.9714	NA	NA
ENSCAFG00000000443		no	0.618806	17.0192	DMSO	48	0.151772	13.8976	-0.12	4.19e-01
ENSCAFG00000000443		no	0.618806	17.0192	DMSO	72	0.171886	13.8045	-0.28	1.34e-03
ENSCAFG00000000443		no	0.618806	17.0192	Ibr	24	-0.00229876	13.8369	-0.21	1.08e-01
ENSCAFG00000000443		no	0.618806	17.0192	Ibr	48	0.0122929	13.7686	-0.20	1.36e-01
ENSCAFG00000000443		no	0.618806	17.0192	Ibr	72	0.0268146	13.8109	0.03	8.81e-01
ENSCAFG00000000443		no	0.618806	17.0192	IbrAS	24	-0.304421	13.6464	-0.52	3.61e-07
ENSCAFG00000000443		no	0.618806	17.0192	IbrAS	48	-0.300124	13.7017	-0.31	3.85e-03
ENSCAFG00000000443		no	0.618806	17.0192	IbrAS	72	-0.180379	13.8659	0.10	4.24e-01
ENSCAFG00000000459	TBC1D15	no	0.588914	17.2175	AS	24	0.0570067	8.56211	0.08	7.80e-01
ENSCAFG00000000459	TBC1D15	no	0.588914	17.2175	AS	48	0.108778	8.62432	0.33	5.54e-02
ENSCAFG00000000459	TBC1D15	no	0.588914	17.2175	AS	72	0.0927178	8.5522	0.00	9.97e-01
ENSCAFG00000000459	TBC1D15	no	0.588914	17.2175	DMSO	24	0.174893	8.51529	NA	NA
ENSCAFG00000000459	TBC1D15	no	0.588914	17.2175	DMSO	48	0.151772	8.42752	-0.15	5.26e-01
ENSCAFG00000000459	TBC1D15	no	0.588914	17.2175	DMSO	72	0.171886	8.55686	0.05	7.64e-01
ENSCAFG00000000459	TBC1D15	no	0.588914	17.2175	Ibr	24	-0.00229876	8.49524	-0.04	8.65e-01
ENSCAFG00000000459	TBC1D15	no	0.588914	17.2175	Ibr	48	0.0122929	8.52094	0.16	3.68e-01
ENSCAFG00000000459	TBC1D15	no	0.588914	17.2175	Ibr	72	0.0268146	8.35928	-0.35	3.33e-02
ENSCAFG00000000459	TBC1D15	no	0.588914	17.2175	IbrAS	24	-0.304421	8.45672	-0.10	5.28e-01
ENSCAFG00000000459	TBC1D15	no	0.588914	17.2175	IbrAS	48	-0.300124	8.29528	-0.23	1.17e-01
ENSCAFG00000000459	TBC1D15	no	0.588914	17.2175	IbrAS	72	-0.180379	8.33221	-0.39	4.54e-03
ENSCAFG00000000480	NIPAL2	no	0.411449	7.05132	AS	24	0.0570067	9.69069	0.01	9.79e-01
ENSCAFG00000000480	NIPAL2	no	0.411449	7.05132	AS	48	0.108778	9.67663	0.16	4.12e-01
ENSCAFG00000000480	NIPAL2	no	0.411449	7.05132	AS	72	0.0927178	9.59594	0.23	1.04e-01
ENSCAFG00000000480	NIPAL2	no	0.411449	7.05132	DMSO	24	0.174893	9.68567	NA	NA
ENSCAFG00000000480	NIPAL2	no	0.411449	7.05132	DMSO	48	0.151772	9.58083	-0.17	2.74e-01
ENSCAFG00000000480	NIPAL2	no	0.411449	7.05132	DMSO	72	0.171886	9.45638	-0.39	1.28e-04
ENSCAFG00000000480	NIPAL2	no	0.411449	7.05132	Ibr	24	-0.00229876	9.65129	-0.06	7.64e-01
ENSCAFG00000000480	NIPAL2	no	0.411449	7.05132	Ibr	48	0.0122929	9.5776	-0.00	9.88e-01
ENSCAFG00000000480	NIPAL2	no	0.411449	7.05132	Ibr	72	0.0268146	9.55217	0.15	3.73e-01
ENSCAFG00000000480	NIPAL2	no	0.411449	7.05132	IbrAS	24	-0.304421	9.5465	-0.21	7.36e-02
ENSCAFG00000000480	NIPAL2	no	0.411449	7.05132	IbrAS	48	-0.300124	9.47217	-0.18	1.58e-01
ENSCAFG00000000480	NIPAL2	no	0.411449	7.05132	IbrAS	72	-0.180379	9.52749	0.12	3.80e-01
ENSCAFG00000000484	STK3	no	0.646407	13.2747	AS	24	0.0570067	7.9254	-0.08	7.72e-01
ENSCAFG00000000484	STK3	no	0.646407	13.2747	AS	48	0.108778	8.05603	0.10	7.23e-01
ENSCAFG00000000484	STK3	no	0.646407	13.2747	AS	72	0.0927178	8.12059	0.07	7.28e-01
ENSCAFG00000000484	STK3	no	0.646407	13.2747	DMSO	24	0.174893	7.97034	NA	NA
ENSCAFG00000000484	STK3	no	0.646407	13.2747	DMSO	48	0.151772	7.99985	0.05	8.94e-01
ENSCAFG00000000484	STK3	no	0.646407	13.2747	DMSO	72	0.171886	8.07913	0.17	3.17e-01
ENSCAFG00000000484	STK3	no	0.646407	13.2747	Ibr	24	-0.00229876	7.97365	0.00	9.94e-01
ENSCAFG00000000484	STK3	no	0.646407	13.2747	Ibr	48	0.0122929	7.9729	-0.04	8.71e-01
ENSCAFG00000000484	STK3	no	0.646407	13.2747	Ibr	72	0.0268146	7.84763	-0.43	1.06e-02
ENSCAFG00000000484	STK3	no	0.646407	13.2747	IbrAS	24	-0.304421	7.85662	-0.20	1.70e-01
ENSCAFG00000000484	STK3	no	0.646407	13.2747	IbrAS	48	-0.300124	7.77482	-0.40	5.61e-03
ENSCAFG00000000484	STK3	no	0.646407	13.2747	IbrAS	72	-0.180379	7.86809	-0.37	9.61e-03
ENSCAFG00000000512	SRFBP1	no	0.638982	19.2624	AS	24	0.0570067	7.96801	-0.33	7.80e-02
ENSCAFG00000000512	SRFBP1	no	0.638982	19.2624	AS	48	0.108778	8.13276	0.17	4.61e-01
ENSCAFG00000000512	SRFBP1	no	0.638982	19.2624	AS	72	0.0927178	7.9408	-0.25	1.40e-01
ENSCAFG00000000512	SRFBP1	no	0.638982	19.2624	DMSO	24	0.174893	8.16006	NA	NA
ENSCAFG00000000512	SRFBP1	no	0.638982	19.2624	DMSO	48	0.151772	8.03222	-0.22	3.46e-01
ENSCAFG00000000512	SRFBP1	no	0.638982	19.2624	DMSO	72	0.171886	8.08923	-0.14	4.31e-01
ENSCAFG00000000512	SRFBP1	no	0.638982	19.2624	Ibr	24	-0.00229876	8.00732	-0.27	1.23e-01
ENSCAFG00000000512	SRFBP1	no	0.638982	19.2624	Ibr	48	0.0122929	8.18358	0.26	1.35e-01
ENSCAFG00000000512	SRFBP1	no	0.638982	19.2624	Ibr	72	0.0268146	8.03333	-0.11	6.11e-01
ENSCAFG00000000512	SRFBP1	no	0.638982	19.2624	IbrAS	24	-0.304421	7.86971	-0.51	2.02e-04
ENSCAFG00000000512	SRFBP1	no	0.638982	19.2624	IbrAS	48	-0.300124	7.88064	-0.27	7.71e-02
ENSCAFG00000000512	SRFBP1	no	0.638982	19.2624	IbrAS	72	-0.180379	7.87371	-0.38	1.01e-02
ENSCAFG00000000525	GLIPR1	no	0.513848	4.24881	AS	24	0.0570067	4.73973	0.05	9.52e-01
ENSCAFG00000000525	GLIPR1	no	0.513848	4.24881	AS	48	0.108778	4.78033	0.53	3.38e-01
ENSCAFG00000000525	GLIPR1	no	0.513848	4.24881	AS	72	0.0927178	4.63372	-0.52	2.44e-01
ENSCAFG00000000525	GLIPR1	no	0.513848	4.24881	DMSO	24	0.174893	4.72974	NA	NA
ENSCAFG00000000525	GLIPR1	no	0.513848	4.24881	DMSO	48	0.151772	4.6055	-0.38	6.20e-01
ENSCAFG00000000525	GLIPR1	no	0.513848	4.24881	DMSO	72	0.171886	4.81197	0.23	6.41e-01
ENSCAFG00000000525	GLIPR1	no	0.513848	4.24881	Ibr	24	-0.00229876	4.65819	-0.19	7.31e-01
ENSCAFG00000000525	GLIPR1	no	0.513848	4.24881	Ibr	48	0.0122929	4.60966	0.01	9.91e-01
ENSCAFG00000000525	GLIPR1	no	0.513848	4.24881	Ibr	72	0.0268146	4.59485	-0.62	1.93e-01
ENSCAFG00000000525	GLIPR1	no	0.513848	4.24881	IbrAS	24	-0.304421	4.60127	-0.40	3.13e-01
ENSCAFG00000000525	GLIPR1	no	0.513848	4.24881	IbrAS	48	-0.300124	4.53621	-0.26	5.83e-01
ENSCAFG00000000525	GLIPR1	no	0.513848	4.24881	IbrAS	72	-0.180379	4.55652	-0.79	3.88e-02
ENSCAFG00000000529	RGS22	no	0.803133	48.4179	AS	24	0.0570067	5.44824	-0.08	8.91e-01
ENSCAFG00000000529	RGS22	no	0.803133	48.4179	AS	48	0.108778	5.43758	-0.04	9.49e-01
ENSCAFG00000000529	RGS22	no	0.803133	48.4179	AS	72	0.0927178	5.32925	-0.88	2.19e-03
ENSCAFG00000000529	RGS22	no	0.803133	48.4179	DMSO	24	0.174893	5.47639	NA	NA
ENSCAFG00000000529	RGS22	no	0.803133	48.4179	DMSO	48	0.151772	5.46067	-0.04	9.63e-01
ENSCAFG00000000529	RGS22	no	0.803133	48.4179	DMSO	72	0.171886	5.72102	0.50	9.73e-02
ENSCAFG00000000529	RGS22	no	0.803133	48.4179	Ibr	24	-0.00229876	5.52145	0.09	8.45e-01
ENSCAFG00000000529	RGS22	no	0.803133	48.4179	Ibr	48	0.0122929	5.4125	-0.11	8.17e-01
ENSCAFG00000000529	RGS22	no	0.803133	48.4179	Ibr	72	0.0268146	5.15243	-1.34	5.24e-05
ENSCAFG00000000529	RGS22	no	0.803133	48.4179	IbrAS	24	-0.304421	5.09349	-1.05	2.73e-04
ENSCAFG00000000529	RGS22	no	0.803133	48.4179	IbrAS	48	-0.300124	5.01455	-1.34	1.68e-05
ENSCAFG00000000529	RGS22	no	0.803133	48.4179	IbrAS	72	-0.180379	5.05673	-1.73	2.01e-09
ENSCAFG00000000547	FBXO5	no	0.688179	31.276	AS	24	0.0570067	9.89637	-0.02	9.49e-01
ENSCAFG00000000547	FBXO5	no	0.688179	31.276	AS	48	0.108778	9.9084	0.24	2.94e-01
ENSCAFG00000000547	FBXO5	no	0.688179	31.276	AS	72	0.0927178	9.6716	-0.01	9.78e-01
ENSCAFG00000000547	FBXO5	no	0.688179	31.276	DMSO	24	0.174893	9.91176	NA	NA
ENSCAFG00000000547	FBXO5	no	0.688179	31.276	DMSO	48	0.151772	9.76275	-0.23	1.62e-01
ENSCAFG00000000547	FBXO5	no	0.688179	31.276	DMSO	72	0.171886	9.67108	-0.40	7.45e-04
ENSCAFG00000000547	FBXO5	no	0.688179	31.276	Ibr	24	-0.00229876	9.81072	-0.16	4.31e-01
ENSCAFG00000000547	FBXO5	no	0.688179	31.276	Ibr	48	0.0122929	9.81227	0.09	7.09e-01
ENSCAFG00000000547	FBXO5	no	0.688179	31.276	Ibr	72	0.0268146	9.66627	-0.12	6.04e-01
ENSCAFG00000000547	FBXO5	no	0.688179	31.276	IbrAS	24	-0.304421	9.48008	-0.71	3.22e-07
ENSCAFG00000000547	FBXO5	no	0.688179	31.276	IbrAS	48	-0.300124	9.30319	-0.77	6.01e-08
ENSCAFG00000000547	FBXO5	no	0.688179	31.276	IbrAS	72	-0.180379	9.44349	-0.39	9.91e-03
ENSCAFG00000000549	MTRF1L	no	0.406117	3.61778	AS	24	0.0570067	7.81945	-0.04	8.84e-01
ENSCAFG00000000549	MTRF1L	no	0.406117	3.61778	AS	48	0.108778	7.82996	0.11	6.87e-01
ENSCAFG00000000549	MTRF1L	no	0.406117	3.61778	AS	72	0.0927178	7.79615	-0.31	5.23e-02
ENSCAFG00000000549	MTRF1L	no	0.406117	3.61778	DMSO	24	0.174893	7.84322	NA	NA
ENSCAFG00000000549	MTRF1L	no	0.406117	3.61778	DMSO	48	0.151772	7.7658	-0.13	6.73e-01
ENSCAFG00000000549	MTRF1L	no	0.406117	3.61778	DMSO	72	0.171886	7.96979	0.21	2.38e-01
ENSCAFG00000000549	MTRF1L	no	0.406117	3.61778	Ibr	24	-0.00229876	7.9068	0.11	6.02e-01
ENSCAFG00000000549	MTRF1L	no	0.406117	3.61778	Ibr	48	0.0122929	7.85882	0.16	3.97e-01
ENSCAFG00000000549	MTRF1L	no	0.406117	3.61778	Ibr	72	0.0268146	7.79781	-0.31	7.68e-02
ENSCAFG00000000549	MTRF1L	no	0.406117	3.61778	IbrAS	24	-0.304421	7.77682	-0.12	4.48e-01
ENSCAFG00000000549	MTRF1L	no	0.406117	3.61778	IbrAS	48	-0.300124	7.74194	-0.05	8.03e-01
ENSCAFG00000000549	MTRF1L	no	0.406117	3.61778	IbrAS	72	-0.180379	7.77536	-0.35	1.48e-02
ENSCAFG00000000563	SNX31	no	0.460569	2.40009	AS	24	0.0570067	9.26627	-0.09	5.38e-01
ENSCAFG00000000563	SNX31	no	0.460569	2.40009	AS	48	0.108778	9.31012	0.04	8.14e-01
ENSCAFG00000000563	SNX31	no	0.460569	2.40009	AS	72	0.0927178	9.33044	-0.09	4.34e-01
ENSCAFG00000000563	SNX31	no	0.460569	2.40009	DMSO	24	0.174893	9.32176	NA	NA
ENSCAFG00000000563	SNX31	no	0.460569	2.40009	DMSO	48	0.151772	9.28317	-0.06	7.75e-01
ENSCAFG00000000563	SNX31	no	0.460569	2.40009	DMSO	72	0.171886	9.38761	0.09	4.46e-01
ENSCAFG00000000563	SNX31	no	0.460569	2.40009	Ibr	24	-0.00229876	9.3356	0.02	8.73e-01
ENSCAFG00000000563	SNX31	no	0.460569	2.40009	Ibr	48	0.0122929	9.39823	0.19	6.36e-02
ENSCAFG00000000563	SNX31	no	0.460569	2.40009	Ibr	72	0.0268146	9.35353	-0.07	5.66e-01
ENSCAFG00000000563	SNX31	no	0.460569	2.40009	IbrAS	24	-0.304421	9.27027	-0.08	3.79e-01
ENSCAFG00000000563	SNX31	no	0.460569	2.40009	IbrAS	48	-0.300124	9.25255	-0.05	6.69e-01
ENSCAFG00000000563	SNX31	no	0.460569	2.40009	IbrAS	72	-0.180379	9.25547	-0.21	1.57e-02
ENSCAFG00000000577	TIAM2	no	0.496484	2.01592	AS	24	0.0570067	5.17068	-0.18	7.38e-01
ENSCAFG00000000577	TIAM2	no	0.496484	2.01592	AS	48	0.108778	5.13639	-0.28	5.60e-01
ENSCAFG00000000577	TIAM2	no	0.496484	2.01592	AS	72	0.0927178	5.1559	-0.14	7.58e-01
ENSCAFG00000000577	TIAM2	no	0.496484	2.01592	DMSO	24	0.174893	5.24056	NA	NA
ENSCAFG00000000577	TIAM2	no	0.496484	2.01592	DMSO	48	0.151772	5.24751	0.01	9.89e-01
ENSCAFG00000000577	TIAM2	no	0.496484	2.01592	DMSO	72	0.171886	5.20878	-0.09	8.29e-01
ENSCAFG00000000577	TIAM2	no	0.496484	2.01592	Ibr	24	-0.00229876	5.20725	-0.10	8.32e-01
ENSCAFG00000000577	TIAM2	no	0.496484	2.01592	Ibr	48	0.0122929	5.09448	-0.39	2.98e-01
ENSCAFG00000000577	TIAM2	no	0.496484	2.01592	Ibr	72	0.0268146	5.22846	0.01	9.88e-01
ENSCAFG00000000577	TIAM2	no	0.496484	2.01592	IbrAS	24	-0.304421	5.15981	-0.22	4.89e-01
ENSCAFG00000000577	TIAM2	no	0.496484	2.01592	IbrAS	48	-0.300124	5.01579	-0.65	3.19e-02
ENSCAFG00000000577	TIAM2	no	0.496484	2.01592	IbrAS	72	-0.180379	4.99404	-0.62	4.72e-02
ENSCAFG00000000581	TFB1M	no	0.666507	13.4523	AS	24	0.0570067	6.18226	-0.36	2.51e-01
ENSCAFG00000000581	TFB1M	no	0.666507	13.4523	AS	48	0.108778	6.21673	-0.32	3.31e-01
ENSCAFG00000000581	TFB1M	no	0.666507	13.4523	AS	72	0.0927178	6.10695	-0.66	4.96e-03
ENSCAFG00000000581	TFB1M	no	0.666507	13.4523	DMSO	24	0.174893	6.35845	NA	NA
ENSCAFG00000000581	TFB1M	no	0.666507	13.4523	DMSO	48	0.151772	6.37683	0.03	9.65e-01
ENSCAFG00000000581	TFB1M	no	0.666507	13.4523	DMSO	72	0.171886	6.42611	0.12	6.94e-01
ENSCAFG00000000581	TFB1M	no	0.666507	13.4523	Ibr	24	-0.00229876	6.25375	-0.21	4.81e-01
ENSCAFG00000000581	TFB1M	no	0.666507	13.4523	Ibr	48	0.0122929	6.29695	-0.15	6.49e-01
ENSCAFG00000000581	TFB1M	no	0.666507	13.4523	Ibr	72	0.0268146	6.28087	-0.36	1.93e-01
ENSCAFG00000000581	TFB1M	no	0.666507	13.4523	IbrAS	24	-0.304421	6.06737	-0.62	4.39e-03
ENSCAFG00000000581	TFB1M	no	0.666507	13.4523	IbrAS	48	-0.300124	6.02532	-0.74	7.52e-04
ENSCAFG00000000581	TFB1M	no	0.666507	13.4523	IbrAS	72	-0.180379	6.10918	-0.67	2.23e-03
ENSCAFG00000000582	GRAMD2B	no	0.744752	41.9543	AS	24	0.0570067	8.74021	-0.34	5.77e-03
ENSCAFG00000000582	GRAMD2B	no	0.744752	41.9543	AS	48	0.108778	8.75295	-0.45	2.61e-05
ENSCAFG00000000582	GRAMD2B	no	0.744752	41.9543	AS	72	0.0927178	8.79598	-0.46	6.42e-06
ENSCAFG00000000582	GRAMD2B	no	0.744752	41.9543	DMSO	24	0.174893	8.94416	NA	NA
ENSCAFG00000000582	GRAMD2B	no	0.744752	41.9543	DMSO	48	0.151772	9.02685	0.13	4.75e-01
ENSCAFG00000000582	GRAMD2B	no	0.744752	41.9543	DMSO	72	0.171886	9.07656	0.20	8.86e-02
ENSCAFG00000000582	GRAMD2B	no	0.744752	41.9543	Ibr	24	-0.00229876	8.77582	-0.28	1.48e-02
ENSCAFG00000000582	GRAMD2B	no	0.744752	41.9543	Ibr	48	0.0122929	8.76321	-0.43	4.31e-05
ENSCAFG00000000582	GRAMD2B	no	0.744752	41.9543	Ibr	72	0.0268146	9.10116	0.03	8.34e-01
ENSCAFG00000000582	GRAMD2B	no	0.744752	41.9543	IbrAS	24	-0.304421	8.49168	-0.78	1.55e-15
ENSCAFG00000000582	GRAMD2B	no	0.744752	41.9543	IbrAS	48	-0.300124	8.64437	-0.64	4.14e-11
ENSCAFG00000000582	GRAMD2B	no	0.744752	41.9543	IbrAS	72	-0.180379	8.73823	-0.56	6.47e-09
ENSCAFG00000000588	ALDH7A1	no	0.851963	57.9281	AS	24	0.0570067	9.18482	-0.06	7.41e-01
ENSCAFG00000000588	ALDH7A1	no	0.851963	57.9281	AS	48	0.108778	9.12393	-0.25	5.54e-02
ENSCAFG00000000588	ALDH7A1	no	0.851963	57.9281	AS	72	0.0927178	9.08165	-0.36	5.71e-04
ENSCAFG00000000588	ALDH7A1	no	0.851963	57.9281	DMSO	24	0.174893	9.22125	NA	NA
ENSCAFG00000000588	ALDH7A1	no	0.851963	57.9281	DMSO	48	0.151772	9.27547	0.09	6.81e-01
ENSCAFG00000000588	ALDH7A1	no	0.851963	57.9281	DMSO	72	0.171886	9.29928	0.11	3.83e-01
ENSCAFG00000000588	ALDH7A1	no	0.851963	57.9281	Ibr	24	-0.00229876	9.10946	-0.19	1.20e-01
ENSCAFG00000000588	ALDH7A1	no	0.851963	57.9281	Ibr	48	0.0122929	9.08306	-0.31	4.33e-03
ENSCAFG00000000588	ALDH7A1	no	0.851963	57.9281	Ibr	72	0.0268146	9.13977	-0.26	2.90e-02
ENSCAFG00000000588	ALDH7A1	no	0.851963	57.9281	IbrAS	24	-0.304421	8.86584	-0.60	2.89e-10
ENSCAFG00000000588	ALDH7A1	no	0.851963	57.9281	IbrAS	48	-0.300124	8.99402	-0.47	1.19e-06
ENSCAFG00000000588	ALDH7A1	no	0.851963	57.9281	IbrAS	72	-0.180379	8.91973	-0.63	4.42e-11
ENSCAFG00000000590	PHAX	no	0.592671	12.9837	AS	24	0.0570067	7.86381	-0.11	7.05e-01
ENSCAFG00000000590	PHAX	no	0.592671	12.9837	AS	48	0.108778	7.88368	0.07	8.38e-01
ENSCAFG00000000590	PHAX	no	0.592671	12.9837	AS	72	0.0927178	7.82436	0.22	2.72e-01
ENSCAFG00000000590	PHAX	no	0.592671	12.9837	DMSO	24	0.174893	7.9283	NA	NA
ENSCAFG00000000590	PHAX	no	0.592671	12.9837	DMSO	48	0.151772	7.8402	-0.15	6.28e-01
ENSCAFG00000000590	PHAX	no	0.592671	12.9837	DMSO	72	0.171886	7.70694	-0.41	1.48e-02
ENSCAFG00000000590	PHAX	no	0.592671	12.9837	Ibr	24	-0.00229876	7.80703	-0.20	3.13e-01
ENSCAFG00000000590	PHAX	no	0.592671	12.9837	Ibr	48	0.0122929	7.81146	-0.06	8.22e-01
ENSCAFG00000000590	PHAX	no	0.592671	12.9837	Ibr	72	0.0268146	7.71684	-0.01	9.84e-01
ENSCAFG00000000590	PHAX	no	0.592671	12.9837	IbrAS	24	-0.304421	7.57616	-0.63	1.88e-05
ENSCAFG00000000590	PHAX	no	0.592671	12.9837	IbrAS	48	-0.300124	7.73697	-0.18	2.84e-01
ENSCAFG00000000590	PHAX	no	0.592671	12.9837	IbrAS	72	-0.180379	7.69468	-0.02	9.29e-01
ENSCAFG00000000593	LMNB1	no	0.798691	73.3655	AS	24	0.0570067	13.0906	0.08	5.19e-01
ENSCAFG00000000593	LMNB1	no	0.798691	73.3655	AS	48	0.108778	13.0073	0.16	9.92e-02
ENSCAFG00000000593	LMNB1	no	0.798691	73.3655	AS	72	0.0927178	12.923	0.23	1.91e-03
ENSCAFG00000000593	LMNB1	no	0.798691	73.3655	DMSO	24	0.174893	13.0413	NA	NA
ENSCAFG00000000593	LMNB1	no	0.798691	73.3655	DMSO	48	0.151772	12.906	-0.21	8.93e-03
ENSCAFG00000000593	LMNB1	no	0.798691	73.3655	DMSO	72	0.171886	12.7768	-0.43	1.51e-11
ENSCAFG00000000593	LMNB1	no	0.798691	73.3655	Ibr	24	-0.00229876	12.8876	-0.24	2.04e-03
ENSCAFG00000000593	LMNB1	no	0.798691	73.3655	Ibr	48	0.0122929	12.7996	-0.17	4.00e-02
ENSCAFG00000000593	LMNB1	no	0.798691	73.3655	Ibr	72	0.0268146	12.7734	-0.03	8.24e-01
ENSCAFG00000000593	LMNB1	no	0.798691	73.3655	IbrAS	24	-0.304421	12.5618	-0.77	1.64e-32
ENSCAFG00000000593	LMNB1	no	0.798691	73.3655	IbrAS	48	-0.300124	12.5553	-0.57	6.39e-18
ENSCAFG00000000593	LMNB1	no	0.798691	73.3655	IbrAS	72	-0.180379	12.7353	-0.06	4.47e-01
ENSCAFG00000000627	SNX9	no	0.535115	7.02935	AS	24	0.0570067	8.29291	-0.24	1.01e-01
ENSCAFG00000000627	SNX9	no	0.535115	7.02935	AS	48	0.108778	8.34492	-0.23	1.16e-01
ENSCAFG00000000627	SNX9	no	0.535115	7.02935	AS	72	0.0927178	8.28998	-0.38	1.00e-03
ENSCAFG00000000627	SNX9	no	0.535115	7.02935	DMSO	24	0.174893	8.43609	NA	NA
ENSCAFG00000000627	SNX9	no	0.535115	7.02935	DMSO	48	0.151772	8.48337	0.08	7.57e-01
ENSCAFG00000000627	SNX9	no	0.535115	7.02935	DMSO	72	0.171886	8.51322	0.12	4.17e-01
ENSCAFG00000000627	SNX9	no	0.535115	7.02935	Ibr	24	-0.00229876	8.2044	-0.40	8.40e-04
ENSCAFG00000000627	SNX9	no	0.535115	7.02935	Ibr	48	0.0122929	8.20257	-0.48	4.05e-05
ENSCAFG00000000627	SNX9	no	0.535115	7.02935	Ibr	72	0.0268146	8.14719	-0.60	1.51e-06
ENSCAFG00000000627	SNX9	no	0.535115	7.02935	IbrAS	24	-0.304421	8.20594	-0.39	2.36e-04
ENSCAFG00000000627	SNX9	no	0.535115	7.02935	IbrAS	48	-0.300124	8.28261	-0.34	1.85e-03
ENSCAFG00000000627	SNX9	no	0.535115	7.02935	IbrAS	72	-0.180379	8.27728	-0.40	1.79e-04
ENSCAFG00000000663	DCAF13	no	0.632546	24.373	AS	24	0.0570067	9.93924	-0.12	4.67e-01
ENSCAFG00000000663	DCAF13	no	0.632546	24.373	AS	48	0.108778	9.95982	0.03	9.10e-01
ENSCAFG00000000663	DCAF13	no	0.632546	24.373	AS	72	0.0927178	9.88033	-0.06	6.96e-01
ENSCAFG00000000663	DCAF13	no	0.632546	24.373	DMSO	24	0.174893	10.0125	NA	NA
ENSCAFG00000000663	DCAF13	no	0.632546	24.373	DMSO	48	0.151772	9.94055	-0.12	5.23e-01
ENSCAFG00000000663	DCAF13	no	0.632546	24.373	DMSO	72	0.171886	9.9184	-0.17	1.29e-01
ENSCAFG00000000663	DCAF13	no	0.632546	24.373	Ibr	24	-0.00229876	9.95231	-0.10	4.85e-01
ENSCAFG00000000663	DCAF13	no	0.632546	24.373	Ibr	48	0.0122929	9.99651	0.09	5.44e-01
ENSCAFG00000000663	DCAF13	no	0.632546	24.373	Ibr	72	0.0268146	9.91259	-0.01	9.71e-01
ENSCAFG00000000663	DCAF13	no	0.632546	24.373	IbrAS	24	-0.304421	9.82005	-0.31	1.20e-03
ENSCAFG00000000663	DCAF13	no	0.632546	24.373	IbrAS	48	-0.300124	9.81839	-0.21	4.73e-02
ENSCAFG00000000663	DCAF13	no	0.632546	24.373	IbrAS	72	-0.180379	9.87464	-0.07	5.67e-01
ENSCAFG00000000664	RSPH3	no	0.42759	3.30684	AS	24	0.0570067	4.59662	0.18	7.97e-01
ENSCAFG00000000664	RSPH3	no	0.42759	3.30684	AS	48	0.108778	4.45216	-0.36	5.73e-01
ENSCAFG00000000664	RSPH3	no	0.42759	3.30684	AS	72	0.0927178	4.5552	-0.96	5.29e-03
ENSCAFG00000000664	RSPH3	no	0.42759	3.30684	DMSO	24	0.174893	4.54042	NA	NA
ENSCAFG00000000664	RSPH3	no	0.42759	3.30684	DMSO	48	0.151772	4.5482	0.02	9.87e-01
ENSCAFG00000000664	RSPH3	no	0.42759	3.30684	DMSO	72	0.171886	4.91382	1.00	1.04e-02
ENSCAFG00000000664	RSPH3	no	0.42759	3.30684	Ibr	24	-0.00229876	4.53014	-0.03	9.62e-01
ENSCAFG00000000664	RSPH3	no	0.42759	3.30684	Ibr	48	0.0122929	4.66203	0.34	4.68e-01
ENSCAFG00000000664	RSPH3	no	0.42759	3.30684	Ibr	72	0.0268146	4.65263	-0.76	4.97e-02
ENSCAFG00000000664	RSPH3	no	0.42759	3.30684	IbrAS	24	-0.304421	4.55229	0.07	8.71e-01
ENSCAFG00000000664	RSPH3	no	0.42759	3.30684	IbrAS	48	-0.300124	4.32803	-0.96	1.89e-02
ENSCAFG00000000664	RSPH3	no	0.42759	3.30684	IbrAS	72	-0.180379	4.47541	-1.25	1.37e-04
ENSCAFG00000000671	SOD2	no	0.862001	78.4168	AS	24	0.0570067	10.0993	-0.31	1.61e-02
ENSCAFG00000000671	SOD2	no	0.862001	78.4168	AS	48	0.108778	10.1818	-0.28	3.05e-02
ENSCAFG00000000671	SOD2	no	0.862001	78.4168	AS	72	0.0927178	10.2434	0.10	4.78e-01
ENSCAFG00000000671	SOD2	no	0.862001	78.4168	DMSO	24	0.174893	10.2928	NA	NA
ENSCAFG00000000671	SOD2	no	0.862001	78.4168	DMSO	48	0.151772	10.3604	0.10	5.99e-01
ENSCAFG00000000671	SOD2	no	0.862001	78.4168	DMSO	72	0.171886	10.1793	-0.20	7.71e-02
ENSCAFG00000000671	SOD2	no	0.862001	78.4168	Ibr	24	-0.00229876	10.0728	-0.36	1.65e-03
ENSCAFG00000000671	SOD2	no	0.862001	78.4168	Ibr	48	0.0122929	10.0996	-0.42	1.40e-04
ENSCAFG00000000671	SOD2	no	0.862001	78.4168	Ibr	72	0.0268146	10.1528	-0.03	8.52e-01
ENSCAFG00000000671	SOD2	no	0.862001	78.4168	IbrAS	24	-0.304421	9.82485	-0.78	1.52e-15
ENSCAFG00000000671	SOD2	no	0.862001	78.4168	IbrAS	48	-0.300124	9.8922	-0.76	4.95e-15
ENSCAFG00000000671	SOD2	no	0.862001	78.4168	IbrAS	72	-0.180379	10.0462	-0.22	4.74e-02
ENSCAFG00000000674	ZBTB12	no	0.767429	32.3911	AS	24	0.0570067	7.01899	0.04	9.07e-01
ENSCAFG00000000674	ZBTB12	no	0.767429	32.3911	AS	48	0.108778	7.03651	-0.11	7.51e-01
ENSCAFG00000000674	ZBTB12	no	0.767429	32.3911	AS	72	0.0927178	7.05093	-0.07	8.17e-01
ENSCAFG00000000674	ZBTB12	no	0.767429	32.3911	DMSO	24	0.174893	6.99638	NA	NA
ENSCAFG00000000674	ZBTB12	no	0.767429	32.3911	DMSO	48	0.151772	7.09769	0.18	5.97e-01
ENSCAFG00000000674	ZBTB12	no	0.767429	32.3911	DMSO	72	0.171886	7.0833	0.15	5.18e-01
ENSCAFG00000000674	ZBTB12	no	0.767429	32.3911	Ibr	24	-0.00229876	6.81061	-0.36	1.01e-01
ENSCAFG00000000674	ZBTB12	no	0.767429	32.3911	Ibr	48	0.0122929	6.90052	-0.36	8.28e-02
ENSCAFG00000000674	ZBTB12	no	0.767429	32.3911	Ibr	72	0.0268146	6.89502	-0.34	1.29e-01
ENSCAFG00000000674	ZBTB12	no	0.767429	32.3911	IbrAS	24	-0.304421	6.81528	-0.33	6.99e-02
ENSCAFG00000000674	ZBTB12	no	0.767429	32.3911	IbrAS	48	-0.300124	6.73077	-0.71	5.15e-05
ENSCAFG00000000674	ZBTB12	no	0.767429	32.3911	IbrAS	72	-0.180379	6.7059	-0.72	4.89e-05
ENSCAFG00000000683		no	0.330123	1.4102	AS	24	0.0570067	4.65644	0.14	8.28e-01
ENSCAFG00000000683		no	0.330123	1.4102	AS	48	0.108778	4.49048	-0.28	6.60e-01
ENSCAFG00000000683		no	0.330123	1.4102	AS	72	0.0927178	4.41648	-0.02	9.80e-01
ENSCAFG00000000683		no	0.330123	1.4102	DMSO	24	0.174893	4.60479	NA	NA
ENSCAFG00000000683		no	0.330123	1.4102	DMSO	48	0.151772	4.57402	-0.08	9.45e-01
ENSCAFG00000000683		no	0.330123	1.4102	DMSO	72	0.171886	4.42233	-0.61	2.17e-01
ENSCAFG00000000683		no	0.330123	1.4102	Ibr	24	-0.00229876	4.59611	-0.02	9.73e-01
ENSCAFG00000000683		no	0.330123	1.4102	Ibr	48	0.0122929	4.60265	0.08	8.89e-01
ENSCAFG00000000683		no	0.330123	1.4102	Ibr	72	0.0268146	4.56512	0.41	3.94e-01
ENSCAFG00000000683		no	0.330123	1.4102	IbrAS	24	-0.304421	4.43273	-0.56	1.18e-01
ENSCAFG00000000683		no	0.330123	1.4102	IbrAS	48	-0.300124	4.38696	-0.69	7.07e-02
ENSCAFG00000000683		no	0.330123	1.4102	IbrAS	72	-0.180379	4.46405	0.16	7.47e-01
ENSCAFG00000000712	CYP21A2	no	0.281907	0.530612	AS	24	0.0570067	4.11159	-0.61	3.49e-01
ENSCAFG00000000712	CYP21A2	no	0.281907	0.530612	AS	48	0.108778	4.13528	-0.54	4.28e-01
ENSCAFG00000000712	CYP21A2	no	0.281907	0.530612	AS	72	0.0927178	4.19763	0.58	3.11e-01
ENSCAFG00000000712	CYP21A2	no	0.281907	0.530612	DMSO	24	0.174893	4.28375	NA	NA
ENSCAFG00000000712	CYP21A2	no	0.281907	0.530612	DMSO	48	0.151772	4.29814	0.03	9.82e-01
ENSCAFG00000000712	CYP21A2	no	0.281907	0.530612	DMSO	72	0.171886	4.06524	-0.81	1.16e-01
ENSCAFG00000000712	CYP21A2	no	0.281907	0.530612	Ibr	24	-0.00229876	4.08143	-0.75	1.66e-01
ENSCAFG00000000712	CYP21A2	no	0.281907	0.530612	Ibr	48	0.0122929	4.08472	-0.74	1.69e-01
ENSCAFG00000000712	CYP21A2	no	0.281907	0.530612	Ibr	72	0.0268146	4.2453	0.60	3.10e-01
ENSCAFG00000000712	CYP21A2	no	0.281907	0.530612	IbrAS	24	-0.304421	4.12207	-0.57	2.07e-01
ENSCAFG00000000712	CYP21A2	no	0.281907	0.530612	IbrAS	48	-0.300124	4.02247	-1.06	2.11e-02
ENSCAFG00000000712	CYP21A2	no	0.281907	0.530612	IbrAS	72	-0.180379	4.08823	0.10	8.78e-01
ENSCAFG00000000713		no	0.662168	18.2343	AS	24	0.0570067	8.18873	-0.32	5.96e-02
ENSCAFG00000000713		no	0.662168	18.2343	AS	48	0.108778	8.32239	-0.04	9.07e-01
ENSCAFG00000000713		no	0.662168	18.2343	AS	72	0.0927178	8.28794	-0.49	1.52e-04
ENSCAFG00000000713		no	0.662168	18.2343	DMSO	24	0.174893	8.37055	NA	NA
ENSCAFG00000000713		no	0.662168	18.2343	DMSO	48	0.151772	8.34093	-0.05	8.91e-01
ENSCAFG00000000713		no	0.662168	18.2343	DMSO	72	0.171886	8.5848	0.33	2.20e-02
ENSCAFG00000000713		no	0.662168	18.2343	Ibr	24	-0.00229876	8.35101	-0.04	8.66e-01
ENSCAFG00000000713		no	0.662168	18.2343	Ibr	48	0.0122929	8.39931	0.09	6.48e-01
ENSCAFG00000000713		no	0.662168	18.2343	Ibr	72	0.0268146	8.32431	-0.44	2.33e-03
ENSCAFG00000000713		no	0.662168	18.2343	IbrAS	24	-0.304421	8.11931	-0.44	3.76e-04
ENSCAFG00000000713		no	0.662168	18.2343	IbrAS	48	-0.300124	8.21965	-0.22	1.08e-01
ENSCAFG00000000713		no	0.662168	18.2343	IbrAS	72	-0.180379	8.06631	-0.89	1.54e-13
ENSCAFG00000000719	NUDCD1	no	0.832833	55.1617	AS	24	0.0570067	9.29884	-0.37	1.32e-02
ENSCAFG00000000719	NUDCD1	no	0.832833	55.1617	AS	48	0.108778	9.39007	0.02	9.38e-01
ENSCAFG00000000719	NUDCD1	no	0.832833	55.1617	AS	72	0.0927178	9.38513	-0.15	3.26e-01
ENSCAFG00000000719	NUDCD1	no	0.832833	55.1617	DMSO	24	0.174893	9.52886	NA	NA
ENSCAFG00000000719	NUDCD1	no	0.832833	55.1617	DMSO	48	0.151772	9.37566	-0.25	1.37e-01
ENSCAFG00000000719	NUDCD1	no	0.832833	55.1617	DMSO	72	0.171886	9.48039	-0.10	5.17e-01
ENSCAFG00000000719	NUDCD1	no	0.832833	55.1617	Ibr	24	-0.00229876	9.22997	-0.50	1.04e-04
ENSCAFG00000000719	NUDCD1	no	0.832833	55.1617	Ibr	48	0.0122929	9.42242	0.08	6.89e-01
ENSCAFG00000000719	NUDCD1	no	0.832833	55.1617	Ibr	72	0.0268146	9.36038	-0.21	1.80e-01
ENSCAFG00000000719	NUDCD1	no	0.832833	55.1617	IbrAS	24	-0.304421	9.08436	-0.74	7.01e-11
ENSCAFG00000000719	NUDCD1	no	0.832833	55.1617	IbrAS	48	-0.300124	9.14556	-0.39	1.43e-03
ENSCAFG00000000719	NUDCD1	no	0.832833	55.1617	IbrAS	72	-0.180379	9.22563	-0.42	4.73e-04
ENSCAFG00000000720	ACAT2	no	0.732146	73.6858	AS	24	0.0570067	11.2281	-0.33	1.54e-02
ENSCAFG00000000720	ACAT2	no	0.732146	73.6858	AS	48	0.108778	11.4513	-1.15	1.12e-30
ENSCAFG00000000720	ACAT2	no	0.732146	73.6858	AS	72	0.0927178	11.9167	-0.42	1.18e-04
ENSCAFG00000000720	ACAT2	no	0.732146	73.6858	DMSO	24	0.174893	11.4277	NA	NA
ENSCAFG00000000720	ACAT2	no	0.732146	73.6858	DMSO	48	0.151772	12.2004	1.18	9.67e-37
ENSCAFG00000000720	ACAT2	no	0.732146	73.6858	DMSO	72	0.171886	12.2002	1.17	1.01e-36
ENSCAFG00000000720	ACAT2	no	0.732146	73.6858	Ibr	24	-0.00229876	11.1243	-0.51	6.25e-06
ENSCAFG00000000720	ACAT2	no	0.732146	73.6858	Ibr	48	0.0122929	11.2623	-1.46	2.78e-49
ENSCAFG00000000720	ACAT2	no	0.732146	73.6858	Ibr	72	0.0268146	11.7904	-0.62	1.19e-07
ENSCAFG00000000720	ACAT2	no	0.732146	73.6858	IbrAS	24	-0.304421	10.8671	-0.96	1.17e-21
ENSCAFG00000000720	ACAT2	no	0.732146	73.6858	IbrAS	48	-0.300124	11.0223	-1.87	1.03e-81
ENSCAFG00000000720	ACAT2	no	0.732146	73.6858	IbrAS	72	-0.180379	11.1188	-1.70	8.65e-68
ENSCAFG00000000721	ISOC1	no	0.875817	75.9058	AS	24	0.0570067	7.40324	0.05	8.52e-01
ENSCAFG00000000721	ISOC1	no	0.875817	75.9058	AS	48	0.108778	7.3878	0.05	8.72e-01
ENSCAFG00000000721	ISOC1	no	0.875817	75.9058	AS	72	0.0927178	7.36573	-0.23	1.66e-01
ENSCAFG00000000721	ISOC1	no	0.875817	75.9058	DMSO	24	0.174893	7.37411	NA	NA
ENSCAFG00000000721	ISOC1	no	0.875817	75.9058	DMSO	48	0.151772	7.3571	-0.03	9.51e-01
ENSCAFG00000000721	ISOC1	no	0.875817	75.9058	DMSO	72	0.171886	7.49749	0.20	2.77e-01
ENSCAFG00000000721	ISOC1	no	0.875817	75.9058	Ibr	24	-0.00229876	7.19164	-0.34	4.22e-02
ENSCAFG00000000721	ISOC1	no	0.875817	75.9058	Ibr	48	0.0122929	7.29372	-0.11	6.06e-01
ENSCAFG00000000721	ISOC1	no	0.875817	75.9058	Ibr	72	0.0268146	7.07813	-0.77	2.36e-06
ENSCAFG00000000721	ISOC1	no	0.875817	75.9058	IbrAS	24	-0.304421	6.97414	-0.77	4.62e-08
ENSCAFG00000000721	ISOC1	no	0.875817	75.9058	IbrAS	48	-0.300124	7.01087	-0.66	4.11e-06
ENSCAFG00000000721	ISOC1	no	0.875817	75.9058	IbrAS	72	-0.180379	7.14025	-0.65	2.51e-06
ENSCAFG00000000760	MAP3K4	no	0.609297	25.7282	AS	24	0.0570067	9.72031	-0.06	6.58e-01
ENSCAFG00000000760	MAP3K4	no	0.609297	25.7282	AS	48	0.108778	9.73131	0.01	9.40e-01
ENSCAFG00000000760	MAP3K4	no	0.609297	25.7282	AS	72	0.0927178	9.65574	0.06	5.72e-01
ENSCAFG00000000760	MAP3K4	no	0.609297	25.7282	DMSO	24	0.174893	9.76051	NA	NA
ENSCAFG00000000760	MAP3K4	no	0.609297	25.7282	DMSO	48	0.151772	9.72293	-0.06	7.62e-01
ENSCAFG00000000760	MAP3K4	no	0.609297	25.7282	DMSO	72	0.171886	9.61647	-0.25	9.25e-03
ENSCAFG00000000760	MAP3K4	no	0.609297	25.7282	Ibr	24	-0.00229876	9.65371	-0.17	6.56e-02
ENSCAFG00000000760	MAP3K4	no	0.609297	25.7282	Ibr	48	0.0122929	9.68434	-0.06	6.04e-01
ENSCAFG00000000760	MAP3K4	no	0.609297	25.7282	Ibr	72	0.0268146	9.74306	0.19	6.02e-02
ENSCAFG00000000760	MAP3K4	no	0.609297	25.7282	IbrAS	24	-0.304421	9.58305	-0.29	1.62e-04
ENSCAFG00000000760	MAP3K4	no	0.609297	25.7282	IbrAS	48	-0.300124	9.60654	-0.19	1.92e-02
ENSCAFG00000000760	MAP3K4	no	0.609297	25.7282	IbrAS	72	-0.180379	9.64601	0.05	6.17e-01
ENSCAFG00000000782	GTSE1	no	0.571413	12.9409	AS	24	0.0570067	10.7841	-0.05	7.96e-01
ENSCAFG00000000782	GTSE1	no	0.571413	12.9409	AS	48	0.108778	10.7467	-0.11	5.32e-01
ENSCAFG00000000782	GTSE1	no	0.571413	12.9409	AS	72	0.0927178	10.7189	0.21	7.02e-02
ENSCAFG00000000782	GTSE1	no	0.571413	12.9409	DMSO	24	0.174893	10.816	NA	NA
ENSCAFG00000000782	GTSE1	no	0.571413	12.9409	DMSO	48	0.151772	10.8161	-0.00	9.97e-01
ENSCAFG00000000782	GTSE1	no	0.571413	12.9409	DMSO	72	0.171886	10.5905	-0.38	2.03e-05
ENSCAFG00000000782	GTSE1	no	0.571413	12.9409	Ibr	24	-0.00229876	10.7127	-0.17	1.85e-01
ENSCAFG00000000782	GTSE1	no	0.571413	12.9409	Ibr	48	0.0122929	10.6809	-0.21	6.85e-02
ENSCAFG00000000782	GTSE1	no	0.571413	12.9409	Ibr	72	0.0268146	10.6851	0.14	2.87e-01
ENSCAFG00000000782	GTSE1	no	0.571413	12.9409	IbrAS	24	-0.304421	10.6489	-0.27	5.80e-03
ENSCAFG00000000782	GTSE1	no	0.571413	12.9409	IbrAS	48	-0.300124	10.4965	-0.52	4.37e-08
ENSCAFG00000000782	GTSE1	no	0.571413	12.9409	IbrAS	72	-0.180379	10.6327	0.07	5.63e-01
ENSCAFG00000000822	RAD21	no	0.634265	22.8216	AS	24	0.0570067	12.2622	0.10	3.76e-01
ENSCAFG00000000822	RAD21	no	0.634265	22.8216	AS	48	0.108778	12.2553	0.17	5.85e-02
ENSCAFG00000000822	RAD21	no	0.634265	22.8216	AS	72	0.0927178	12.2356	0.01	9.48e-01
ENSCAFG00000000822	RAD21	no	0.634265	22.8216	DMSO	24	0.174893	12.2012	NA	NA
ENSCAFG00000000822	RAD21	no	0.634265	22.8216	DMSO	48	0.151772	12.146	-0.09	4.64e-01
ENSCAFG00000000822	RAD21	no	0.634265	22.8216	DMSO	72	0.171886	12.2299	0.03	7.35e-01
ENSCAFG00000000822	RAD21	no	0.634265	22.8216	Ibr	24	-0.00229876	12.2506	0.08	4.14e-01
ENSCAFG00000000822	RAD21	no	0.634265	22.8216	Ibr	48	0.0122929	12.2053	0.10	3.03e-01
ENSCAFG00000000822	RAD21	no	0.634265	22.8216	Ibr	72	0.0268146	12.1228	-0.19	2.32e-02
ENSCAFG00000000822	RAD21	no	0.634265	22.8216	IbrAS	24	-0.304421	12.1627	-0.06	4.60e-01
ENSCAFG00000000822	RAD21	no	0.634265	22.8216	IbrAS	48	-0.300124	12.0017	-0.23	8.32e-04
ENSCAFG00000000822	RAD21	no	0.634265	22.8216	IbrAS	72	-0.180379	12.0847	-0.23	8.59e-04
ENSCAFG00000000827	SMC1B	no	0.515942	6.45215	AS	24	0.0570067	4.85578	0.38	4.85e-01
ENSCAFG00000000827	SMC1B	no	0.515942	6.45215	AS	48	0.108778	4.66505	-0.20	7.88e-01
ENSCAFG00000000827	SMC1B	no	0.515942	6.45215	AS	72	0.0927178	4.99188	-0.07	8.93e-01
ENSCAFG00000000827	SMC1B	no	0.515942	6.45215	DMSO	24	0.174893	4.72503	NA	NA
ENSCAFG00000000827	SMC1B	no	0.515942	6.45215	DMSO	48	0.151772	4.7218	-0.02	9.89e-01
ENSCAFG00000000827	SMC1B	no	0.515942	6.45215	DMSO	72	0.171886	5.0273	0.80	4.35e-02
ENSCAFG00000000827	SMC1B	no	0.515942	6.45215	Ibr	24	-0.00229876	4.88162	0.46	2.77e-01
ENSCAFG00000000827	SMC1B	no	0.515942	6.45215	Ibr	48	0.0122929	4.72856	0.01	9.81e-01
ENSCAFG00000000827	SMC1B	no	0.515942	6.45215	Ibr	72	0.0268146	5.10321	0.13	7.91e-01
ENSCAFG00000000827	SMC1B	no	0.515942	6.45215	IbrAS	24	-0.304421	4.60741	-0.41	2.87e-01
ENSCAFG00000000827	SMC1B	no	0.515942	6.45215	IbrAS	48	-0.300124	4.58264	-0.52	1.94e-01
ENSCAFG00000000827	SMC1B	no	0.515942	6.45215	IbrAS	72	-0.180379	4.58854	-1.33	8.85e-05
ENSCAFG00000000831	EXT1	no	0.600574	13.6964	AS	24	0.0570067	5.40236	0.04	9.52e-01
ENSCAFG00000000831	EXT1	no	0.600574	13.6964	AS	48	0.108778	5.39955	-0.22	6.41e-01
ENSCAFG00000000831	EXT1	no	0.600574	13.6964	AS	72	0.0927178	5.36386	-0.89	6.91e-04
ENSCAFG00000000831	EXT1	no	0.600574	13.6964	DMSO	24	0.174893	5.38652	NA	NA
ENSCAFG00000000831	EXT1	no	0.600574	13.6964	DMSO	48	0.151772	5.49235	0.26	6.39e-01
ENSCAFG00000000831	EXT1	no	0.600574	13.6964	DMSO	72	0.171886	5.76504	0.82	3.11e-03
ENSCAFG00000000831	EXT1	no	0.600574	13.6964	Ibr	24	-0.00229876	5.34233	-0.10	8.12e-01
ENSCAFG00000000831	EXT1	no	0.600574	13.6964	Ibr	48	0.0122929	5.3824	-0.27	4.72e-01
ENSCAFG00000000831	EXT1	no	0.600574	13.6964	Ibr	72	0.0268146	5.21437	-1.33	1.03e-05
ENSCAFG00000000831	EXT1	no	0.600574	13.6964	IbrAS	24	-0.304421	5.30899	-0.19	5.43e-01
ENSCAFG00000000831	EXT1	no	0.600574	13.6964	IbrAS	48	-0.300124	5.18756	-0.80	4.20e-03
ENSCAFG00000000831	EXT1	no	0.600574	13.6964	IbrAS	72	-0.180379	5.24674	-1.22	1.55e-06
ENSCAFG00000000847	CEP43	no	0.54912	12.2664	AS	24	0.0570067	8.73111	-0.03	9.00e-01
ENSCAFG00000000847	CEP43	no	0.54912	12.2664	AS	48	0.108778	8.7308	0.09	7.03e-01
ENSCAFG00000000847	CEP43	no	0.54912	12.2664	AS	72	0.0927178	8.75561	-0.32	1.98e-02
ENSCAFG00000000847	CEP43	no	0.54912	12.2664	DMSO	24	0.174893	8.75008	NA	NA
ENSCAFG00000000847	CEP43	no	0.54912	12.2664	DMSO	48	0.151772	8.67515	-0.13	5.66e-01
ENSCAFG00000000847	CEP43	no	0.54912	12.2664	DMSO	72	0.171886	8.95133	0.31	9.02e-03
ENSCAFG00000000847	CEP43	no	0.54912	12.2664	Ibr	24	-0.00229876	8.75043	-0.00	9.94e-01
ENSCAFG00000000847	CEP43	no	0.54912	12.2664	Ibr	48	0.0122929	8.68605	0.03	9.01e-01
ENSCAFG00000000847	CEP43	no	0.54912	12.2664	Ibr	72	0.0268146	8.59726	-0.58	3.85e-05
ENSCAFG00000000847	CEP43	no	0.54912	12.2664	IbrAS	24	-0.304421	8.63019	-0.20	1.20e-01
ENSCAFG00000000847	CEP43	no	0.54912	12.2664	IbrAS	48	-0.300124	8.60422	-0.12	4.07e-01
ENSCAFG00000000847	CEP43	no	0.54912	12.2664	IbrAS	72	-0.180379	8.69282	-0.43	4.44e-04
ENSCAFG00000000856	NUP50	no	0.663252	36.6531	AS	24	0.0570067	10.8095	-0.14	2.61e-01
ENSCAFG00000000856	NUP50	no	0.663252	36.6531	AS	48	0.108778	10.8305	-0.01	9.72e-01
ENSCAFG00000000856	NUP50	no	0.663252	36.6531	AS	72	0.0927178	10.8336	0.27	3.69e-03
ENSCAFG00000000856	NUP50	no	0.663252	36.6531	DMSO	24	0.174893	10.8983	NA	NA
ENSCAFG00000000856	NUP50	no	0.663252	36.6531	DMSO	48	0.151772	10.8349	-0.10	4.75e-01
ENSCAFG00000000856	NUP50	no	0.663252	36.6531	DMSO	72	0.171886	10.669	-0.38	1.40e-06
ENSCAFG00000000856	NUP50	no	0.663252	36.6531	Ibr	24	-0.00229876	10.8025	-0.15	1.50e-01
ENSCAFG00000000856	NUP50	no	0.663252	36.6531	Ibr	48	0.0122929	10.861	0.04	7.49e-01
ENSCAFG00000000856	NUP50	no	0.663252	36.6531	Ibr	72	0.0268146	10.8389	0.26	1.02e-02
ENSCAFG00000000856	NUP50	no	0.663252	36.6531	IbrAS	24	-0.304421	10.5951	-0.49	8.54e-10
ENSCAFG00000000856	NUP50	no	0.663252	36.6531	IbrAS	48	-0.300124	10.6315	-0.33	7.28e-05
ENSCAFG00000000856	NUP50	no	0.663252	36.6531	IbrAS	72	-0.180379	10.7468	0.13	1.70e-01
ENSCAFG00000000898	KIF3A	no	0.442019	2.02042	AS	24	0.0570067	7.10192	-0.35	1.24e-01
ENSCAFG00000000898	KIF3A	no	0.442019	2.02042	AS	48	0.108778	7.28408	0.10	7.85e-01
ENSCAFG00000000898	KIF3A	no	0.442019	2.02042	AS	72	0.0927178	7.21041	0.18	4.25e-01
ENSCAFG00000000898	KIF3A	no	0.442019	2.02042	DMSO	24	0.174893	7.29346	NA	NA
ENSCAFG00000000898	KIF3A	no	0.442019	2.02042	DMSO	48	0.151772	7.23493	-0.11	7.78e-01
ENSCAFG00000000898	KIF3A	no	0.442019	2.02042	DMSO	72	0.171886	7.11272	-0.35	6.25e-02
ENSCAFG00000000898	KIF3A	no	0.442019	2.02042	Ibr	24	-0.00229876	7.1205	-0.31	1.26e-01
ENSCAFG00000000898	KIF3A	no	0.442019	2.02042	Ibr	48	0.0122929	7.12605	-0.20	3.88e-01
ENSCAFG00000000898	KIF3A	no	0.442019	2.02042	Ibr	72	0.0268146	7.15222	0.08	7.90e-01
ENSCAFG00000000898	KIF3A	no	0.442019	2.02042	IbrAS	24	-0.304421	7.13133	-0.29	8.57e-02
ENSCAFG00000000898	KIF3A	no	0.442019	2.02042	IbrAS	48	-0.300124	7.07408	-0.30	1.00e-01
ENSCAFG00000000898	KIF3A	no	0.442019	2.02042	IbrAS	72	-0.180379	7.13979	0.05	8.19e-01
ENSCAFG00000000905	KPNA5	no	0.856118	97.9234	AS	24	0.0570067	7.77446	-0.07	8.59e-01
ENSCAFG00000000905	KPNA5	no	0.856118	97.9234	AS	48	0.108778	7.84822	0.18	5.51e-01
ENSCAFG00000000905	KPNA5	no	0.856118	97.9234	AS	72	0.0927178	7.79682	0.08	7.82e-01
ENSCAFG00000000905	KPNA5	no	0.856118	97.9234	DMSO	24	0.174893	7.81211	NA	NA
ENSCAFG00000000905	KPNA5	no	0.856118	97.9234	DMSO	48	0.151772	7.74274	-0.12	6.82e-01
ENSCAFG00000000905	KPNA5	no	0.856118	97.9234	DMSO	72	0.171886	7.75069	-0.12	5.02e-01
ENSCAFG00000000905	KPNA5	no	0.856118	97.9234	Ibr	24	-0.00229876	7.71359	-0.18	4.78e-01
ENSCAFG00000000905	KPNA5	no	0.856118	97.9234	Ibr	48	0.0122929	7.77992	0.07	8.08e-01
ENSCAFG00000000905	KPNA5	no	0.856118	97.9234	Ibr	72	0.0268146	7.76456	0.02	9.53e-01
ENSCAFG00000000905	KPNA5	no	0.856118	97.9234	IbrAS	24	-0.304421	7.38076	-0.76	1.06e-05
ENSCAFG00000000905	KPNA5	no	0.856118	97.9234	IbrAS	48	-0.300124	7.43256	-0.57	1.56e-03
ENSCAFG00000000905	KPNA5	no	0.856118	97.9234	IbrAS	72	-0.180379	7.48855	-0.47	9.92e-03
ENSCAFG00000000909	TTLL12	no	0.58533	21.5703	AS	24	0.0570067	11.3861	-0.25	4.70e-02
ENSCAFG00000000909	TTLL12	no	0.58533	21.5703	AS	48	0.108778	11.4274	-0.27	2.45e-02
ENSCAFG00000000909	TTLL12	no	0.58533	21.5703	AS	72	0.0927178	11.4309	-0.09	4.83e-01
ENSCAFG00000000909	TTLL12	no	0.58533	21.5703	DMSO	24	0.174893	11.5426	NA	NA
ENSCAFG00000000909	TTLL12	no	0.58533	21.5703	DMSO	48	0.151772	11.5996	0.09	5.47e-01
ENSCAFG00000000909	TTLL12	no	0.58533	21.5703	DMSO	72	0.171886	11.4908	-0.10	3.08e-01
ENSCAFG00000000909	TTLL12	no	0.58533	21.5703	Ibr	24	-0.00229876	11.2884	-0.41	5.40e-05
ENSCAFG00000000909	TTLL12	no	0.58533	21.5703	Ibr	48	0.0122929	11.3758	-0.35	5.95e-04
ENSCAFG00000000909	TTLL12	no	0.58533	21.5703	Ibr	72	0.0268146	11.4831	-0.00	9.89e-01
ENSCAFG00000000909	TTLL12	no	0.58533	21.5703	IbrAS	24	-0.304421	11.235	-0.50	4.80e-08
ENSCAFG00000000909	TTLL12	no	0.58533	21.5703	IbrAS	48	-0.300124	11.3475	-0.40	1.69e-05
ENSCAFG00000000909	TTLL12	no	0.58533	21.5703	IbrAS	72	-0.180379	11.4694	-0.03	8.16e-01
ENSCAFG00000000918	MCAT	no	0.665597	11.8683	AS	24	0.0570067	8.08726	-0.34	3.03e-02
ENSCAFG00000000918	MCAT	no	0.665597	11.8683	AS	48	0.108778	8.14857	-0.16	4.17e-01
ENSCAFG00000000918	MCAT	no	0.665597	11.8683	AS	72	0.0927178	8.05156	-0.39	3.89e-03
ENSCAFG00000000918	MCAT	no	0.665597	11.8683	DMSO	24	0.174893	8.288	NA	NA
ENSCAFG00000000918	MCAT	no	0.665597	11.8683	DMSO	48	0.151772	8.24443	-0.07	8.41e-01
ENSCAFG00000000918	MCAT	no	0.665597	11.8683	DMSO	72	0.171886	8.27869	-0.03	8.84e-01
ENSCAFG00000000918	MCAT	no	0.665597	11.8683	Ibr	24	-0.00229876	8.07949	-0.36	1.07e-02
ENSCAFG00000000918	MCAT	no	0.665597	11.8683	Ibr	48	0.0122929	8.0914	-0.27	7.62e-02
ENSCAFG00000000918	MCAT	no	0.665597	11.8683	Ibr	72	0.0268146	8.1228	-0.26	9.52e-02
ENSCAFG00000000918	MCAT	no	0.665597	11.8683	IbrAS	24	-0.304421	8.07706	-0.36	3.02e-03
ENSCAFG00000000918	MCAT	no	0.665597	11.8683	IbrAS	48	-0.300124	7.95822	-0.51	4.63e-05
ENSCAFG00000000918	MCAT	no	0.665597	11.8683	IbrAS	72	-0.180379	7.99883	-0.47	1.48e-04
ENSCAFG00000000928	GOPC	no	0.668915	32.0935	AS	24	0.0570067	8.62077	0.03	9.16e-01
ENSCAFG00000000928	GOPC	no	0.668915	32.0935	AS	48	0.108778	8.68478	0.15	5.13e-01
ENSCAFG00000000928	GOPC	no	0.668915	32.0935	AS	72	0.0927178	8.70588	-0.25	9.82e-02
ENSCAFG00000000928	GOPC	no	0.668915	32.0935	DMSO	24	0.174893	8.60224	NA	NA
ENSCAFG00000000928	GOPC	no	0.668915	32.0935	DMSO	48	0.151772	8.59606	-0.02	9.71e-01
ENSCAFG00000000928	GOPC	no	0.668915	32.0935	DMSO	72	0.171886	8.86129	0.41	8.31e-04
ENSCAFG00000000928	GOPC	no	0.668915	32.0935	Ibr	24	-0.00229876	8.59702	-0.01	9.60e-01
ENSCAFG00000000928	GOPC	no	0.668915	32.0935	Ibr	48	0.0122929	8.54563	-0.09	6.66e-01
ENSCAFG00000000928	GOPC	no	0.668915	32.0935	Ibr	72	0.0268146	8.5657	-0.51	7.09e-04
ENSCAFG00000000928	GOPC	no	0.668915	32.0935	IbrAS	24	-0.304421	8.51589	-0.14	3.45e-01
ENSCAFG00000000928	GOPC	no	0.668915	32.0935	IbrAS	48	-0.300124	8.4601	-0.24	9.45e-02
ENSCAFG00000000928	GOPC	no	0.668915	32.0935	IbrAS	72	-0.180379	8.49606	-0.61	1.42e-06
ENSCAFG00000000931	NUS1	no	0.700944	35.8502	AS	24	0.0570067	8.72796	-0.35	4.94e-03
ENSCAFG00000000931	NUS1	no	0.700944	35.8502	AS	48	0.108778	8.86456	-0.07	7.20e-01
ENSCAFG00000000931	NUS1	no	0.700944	35.8502	AS	72	0.0927178	8.82032	0.31	6.18e-03
ENSCAFG00000000931	NUS1	no	0.700944	35.8502	DMSO	24	0.174893	8.9416	NA	NA
ENSCAFG00000000931	NUS1	no	0.700944	35.8502	DMSO	48	0.151772	8.90889	-0.05	8.52e-01
ENSCAFG00000000931	NUS1	no	0.700944	35.8502	DMSO	72	0.171886	8.63654	-0.52	4.89e-06
ENSCAFG00000000931	NUS1	no	0.700944	35.8502	Ibr	24	-0.00229876	8.70387	-0.39	4.01e-04
ENSCAFG00000000931	NUS1	no	0.700944	35.8502	Ibr	48	0.0122929	8.72918	-0.30	1.06e-02
ENSCAFG00000000931	NUS1	no	0.700944	35.8502	Ibr	72	0.0268146	8.86865	0.36	3.16e-03
ENSCAFG00000000931	NUS1	no	0.700944	35.8502	IbrAS	24	-0.304421	8.57218	-0.62	2.57e-10
ENSCAFG00000000931	NUS1	no	0.700944	35.8502	IbrAS	48	-0.300124	8.5694	-0.57	1.31e-08
ENSCAFG00000000931	NUS1	no	0.700944	35.8502	IbrAS	72	-0.180379	8.69612	0.10	4.22e-01
ENSCAFG00000000940	MRPL13	no	0.705123	32.1477	AS	24	0.0570067	9.15964	-0.12	6.95e-01
ENSCAFG00000000940	MRPL13	no	0.705123	32.1477	AS	48	0.108778	9.15402	-0.10	7.62e-01
ENSCAFG00000000940	MRPL13	no	0.705123	32.1477	AS	72	0.0927178	9.18012	-0.11	6.63e-01
ENSCAFG00000000940	MRPL13	no	0.705123	32.1477	DMSO	24	0.174893	9.23092	NA	NA
ENSCAFG00000000940	MRPL13	no	0.705123	32.1477	DMSO	48	0.151772	9.21566	-0.03	9.30e-01
ENSCAFG00000000940	MRPL13	no	0.705123	32.1477	DMSO	72	0.171886	9.244	-0.00	9.98e-01
ENSCAFG00000000940	MRPL13	no	0.705123	32.1477	Ibr	24	-0.00229876	9.14883	-0.14	5.65e-01
ENSCAFG00000000940	MRPL13	no	0.705123	32.1477	Ibr	48	0.0122929	9.15518	-0.10	6.96e-01
ENSCAFG00000000940	MRPL13	no	0.705123	32.1477	Ibr	72	0.0268146	9.04043	-0.33	1.05e-01
ENSCAFG00000000940	MRPL13	no	0.705123	32.1477	IbrAS	24	-0.304421	8.97087	-0.43	6.77e-03
ENSCAFG00000000940	MRPL13	no	0.705123	32.1477	IbrAS	48	-0.300124	8.98585	-0.39	1.83e-02
ENSCAFG00000000940	MRPL13	no	0.705123	32.1477	IbrAS	72	-0.180379	8.96316	-0.47	3.45e-03
ENSCAFG00000000946	A4GALT	no	0.314437	2.16078	AS	24	0.0570067	5.88441	0.34	4.64e-01
ENSCAFG00000000946	A4GALT	no	0.314437	2.16078	AS	48	0.108778	5.425	-1.12	1.02e-03
ENSCAFG00000000946	A4GALT	no	0.314437	2.16078	AS	72	0.0927178	5.51929	-0.99	1.53e-03
ENSCAFG00000000946	A4GALT	no	0.314437	2.16078	DMSO	24	0.174893	5.72062	NA	NA
ENSCAFG00000000946	A4GALT	no	0.314437	2.16078	DMSO	48	0.151772	5.89707	0.37	3.75e-01
ENSCAFG00000000946	A4GALT	no	0.314437	2.16078	DMSO	72	0.171886	5.95629	0.48	8.10e-02
ENSCAFG00000000946	A4GALT	no	0.314437	2.16078	Ibr	24	-0.00229876	6.07649	0.72	2.33e-02
ENSCAFG00000000946	A4GALT	no	0.314437	2.16078	Ibr	48	0.0122929	5.63945	-0.56	1.16e-01
ENSCAFG00000000946	A4GALT	no	0.314437	2.16078	Ibr	72	0.0268146	5.37597	-1.35	1.40e-04
ENSCAFG00000000946	A4GALT	no	0.314437	2.16078	IbrAS	24	-0.304421	5.7735	0.18	5.96e-01
ENSCAFG00000000946	A4GALT	no	0.314437	2.16078	IbrAS	48	-0.300124	5.52952	-0.85	4.41e-03
ENSCAFG00000000946	A4GALT	no	0.314437	2.16078	IbrAS	72	-0.180379	5.06966	-2.73	1.04e-14
ENSCAFG00000000948	HSPA4	no	0.803585	99.5441	AS	24	0.0570067	11.9131	-0.28	5.16e-04
ENSCAFG00000000948	HSPA4	no	0.803585	99.5441	AS	48	0.108778	11.9469	0.02	9.16e-01
ENSCAFG00000000948	HSPA4	no	0.803585	99.5441	AS	72	0.0927178	11.8625	0.25	6.16e-04
ENSCAFG00000000948	HSPA4	no	0.803585	99.5441	DMSO	24	0.174893	12.0915	NA	NA
ENSCAFG00000000948	HSPA4	no	0.803585	99.5441	DMSO	48	0.151772	11.9355	-0.24	4.77e-03
ENSCAFG00000000948	HSPA4	no	0.803585	99.5441	DMSO	72	0.171886	11.7059	-0.63	1.03e-19
ENSCAFG00000000948	HSPA4	no	0.803585	99.5441	Ibr	24	-0.00229876	11.8072	-0.45	7.17e-11
ENSCAFG00000000948	HSPA4	no	0.803585	99.5441	Ibr	48	0.0122929	11.8357	-0.16	5.28e-02
ENSCAFG00000000948	HSPA4	no	0.803585	99.5441	Ibr	72	0.0268146	11.8714	0.25	1.86e-03
ENSCAFG00000000948	HSPA4	no	0.803585	99.5441	IbrAS	24	-0.304421	11.5271	-0.91	5.47e-46
ENSCAFG00000000948	HSPA4	no	0.803585	99.5441	IbrAS	48	-0.300124	11.5738	-0.59	2.58e-19
ENSCAFG00000000948	HSPA4	no	0.803585	99.5441	IbrAS	72	-0.180379	11.7656	0.10	1.97e-01
ENSCAFG00000000951	MTBP	no	0.908657	113.302	AS	24	0.0570067	9.02692	-0.04	8.54e-01
ENSCAFG00000000951	MTBP	no	0.908657	113.302	AS	48	0.108778	9.08176	0.14	3.31e-01
ENSCAFG00000000951	MTBP	no	0.908657	113.302	AS	72	0.0927178	8.98096	-0.15	1.85e-01
ENSCAFG00000000951	MTBP	no	0.908657	113.302	DMSO	24	0.174893	9.05061	NA	NA
ENSCAFG00000000951	MTBP	no	0.908657	113.302	DMSO	48	0.151772	8.9967	-0.09	7.00e-01
ENSCAFG00000000951	MTBP	no	0.908657	113.302	DMSO	72	0.171886	9.07403	0.02	8.81e-01
ENSCAFG00000000951	MTBP	no	0.908657	113.302	Ibr	24	-0.00229876	8.98022	-0.12	3.55e-01
ENSCAFG00000000951	MTBP	no	0.908657	113.302	Ibr	48	0.0122929	9.00765	0.02	9.08e-01
ENSCAFG00000000951	MTBP	no	0.908657	113.302	Ibr	72	0.0268146	8.91847	-0.28	1.49e-02
ENSCAFG00000000951	MTBP	no	0.908657	113.302	IbrAS	24	-0.304421	8.77047	-0.47	1.65e-07
ENSCAFG00000000951	MTBP	no	0.908657	113.302	IbrAS	48	-0.300124	8.73486	-0.45	1.67e-06
ENSCAFG00000000951	MTBP	no	0.908657	113.302	IbrAS	72	-0.180379	8.81437	-0.44	2.06e-06
ENSCAFG00000000955	TBC1D32	no	0.830455	55.9831	AS	24	0.0570067	7.20094	-0.27	2.59e-01
ENSCAFG00000000955	TBC1D32	no	0.830455	55.9831	AS	48	0.108778	7.31626	0.23	3.64e-01
ENSCAFG00000000955	TBC1D32	no	0.830455	55.9831	AS	72	0.0927178	7.11794	-0.29	1.46e-01
ENSCAFG00000000955	TBC1D32	no	0.830455	55.9831	DMSO	24	0.174893	7.35259	NA	NA
ENSCAFG00000000955	TBC1D32	no	0.830455	55.9831	DMSO	48	0.151772	7.18527	-0.29	2.46e-01
ENSCAFG00000000955	TBC1D32	no	0.830455	55.9831	DMSO	72	0.171886	7.27837	-0.14	4.88e-01
ENSCAFG00000000955	TBC1D32	no	0.830455	55.9831	Ibr	24	-0.00229876	7.07315	-0.51	5.47e-03
ENSCAFG00000000955	TBC1D32	no	0.830455	55.9831	Ibr	48	0.0122929	7.10287	-0.15	5.43e-01
ENSCAFG00000000955	TBC1D32	no	0.830455	55.9831	Ibr	72	0.0268146	7.14485	-0.26	2.30e-01
ENSCAFG00000000955	TBC1D32	no	0.830455	55.9831	IbrAS	24	-0.304421	6.91656	-0.80	5.38e-07
ENSCAFG00000000955	TBC1D32	no	0.830455	55.9831	IbrAS	48	-0.300124	6.94149	-0.47	6.78e-03
ENSCAFG00000000955	TBC1D32	no	0.830455	55.9831	IbrAS	72	-0.180379	6.95524	-0.59	5.17e-04
ENSCAFG00000000957	SNTB1	no	0.858183	69.6558	AS	24	0.0570067	5.80912	-0.39	1.96e-01
ENSCAFG00000000957	SNTB1	no	0.858183	69.6558	AS	48	0.108778	5.76436	-0.19	6.47e-01
ENSCAFG00000000957	SNTB1	no	0.858183	69.6558	AS	72	0.0927178	5.56229	-1.14	4.68e-07
ENSCAFG00000000957	SNTB1	no	0.858183	69.6558	DMSO	24	0.174893	6.00472	NA	NA
ENSCAFG00000000957	SNTB1	no	0.858183	69.6558	DMSO	48	0.151772	5.85328	-0.30	4.72e-01
ENSCAFG00000000957	SNTB1	no	0.858183	69.6558	DMSO	72	0.171886	6.09942	0.17	5.50e-01
ENSCAFG00000000957	SNTB1	no	0.858183	69.6558	Ibr	24	-0.00229876	5.75848	-0.49	5.38e-02
ENSCAFG00000000957	SNTB1	no	0.858183	69.6558	Ibr	48	0.0122929	5.66512	-0.41	1.46e-01
ENSCAFG00000000957	SNTB1	no	0.858183	69.6558	Ibr	72	0.0268146	5.54143	-1.16	9.72e-06
ENSCAFG00000000957	SNTB1	no	0.858183	69.6558	IbrAS	24	-0.304421	5.3543	-1.53	4.28e-11
ENSCAFG00000000957	SNTB1	no	0.858183	69.6558	IbrAS	48	-0.300124	5.19864	-1.88	7.29e-12
ENSCAFG00000000957	SNTB1	no	0.858183	69.6558	IbrAS	72	-0.180379	5.31021	-1.90	5.89e-15
ENSCAFG00000000958	GJA1	no	0.710316	21.5972	AS	24	0.0570067	5.55101	-0.37	4.70e-01
ENSCAFG00000000958	GJA1	no	0.710316	21.5972	AS	48	0.108778	5.50397	-0.59	1.97e-01
ENSCAFG00000000958	GJA1	no	0.710316	21.5972	AS	72	0.0927178	5.53008	-0.73	3.73e-02
ENSCAFG00000000958	GJA1	no	0.710316	21.5972	DMSO	24	0.174893	5.71425	NA	NA
ENSCAFG00000000958	GJA1	no	0.710316	21.5972	DMSO	48	0.151772	5.75974	0.11	8.72e-01
ENSCAFG00000000958	GJA1	no	0.710316	21.5972	DMSO	72	0.171886	5.87337	0.31	3.12e-01
ENSCAFG00000000958	GJA1	no	0.710316	21.5972	Ibr	24	-0.00229876	5.57399	-0.30	5.02e-01
ENSCAFG00000000958	GJA1	no	0.710316	21.5972	Ibr	48	0.0122929	5.49149	-0.61	1.12e-01
ENSCAFG00000000958	GJA1	no	0.710316	21.5972	Ibr	72	0.0268146	5.51691	-0.70	7.32e-02
ENSCAFG00000000958	GJA1	no	0.710316	21.5972	IbrAS	24	-0.304421	5.41217	-0.72	2.45e-02
ENSCAFG00000000958	GJA1	no	0.710316	21.5972	IbrAS	48	-0.300124	5.19529	-1.53	4.09e-06
ENSCAFG00000000958	GJA1	no	0.710316	21.5972	IbrAS	72	-0.180379	5.31619	-1.32	3.25e-05
ENSCAFG00000000969	HSF2	no	0.84181	70.6406	AS	24	0.0570067	7.1509	-0.13	7.10e-01
ENSCAFG00000000969	HSF2	no	0.84181	70.6406	AS	48	0.108778	7.14557	-0.02	9.62e-01
ENSCAFG00000000969	HSF2	no	0.84181	70.6406	AS	72	0.0927178	7.15212	-0.81	1.27e-05
ENSCAFG00000000969	HSF2	no	0.84181	70.6406	DMSO	24	0.174893	7.22582	NA	NA
ENSCAFG00000000969	HSF2	no	0.84181	70.6406	DMSO	48	0.151772	7.15792	-0.12	7.24e-01
ENSCAFG00000000969	HSF2	no	0.84181	70.6406	DMSO	72	0.171886	7.62686	0.67	1.77e-05
ENSCAFG00000000969	HSF2	no	0.84181	70.6406	Ibr	24	-0.00229876	7.00656	-0.41	7.42e-02
ENSCAFG00000000969	HSF2	no	0.84181	70.6406	Ibr	48	0.0122929	7.09022	-0.12	6.85e-01
ENSCAFG00000000969	HSF2	no	0.84181	70.6406	Ibr	72	0.0268146	7.10098	-0.90	1.50e-05
ENSCAFG00000000969	HSF2	no	0.84181	70.6406	IbrAS	24	-0.304421	6.67306	-1.07	1.70e-08
ENSCAFG00000000969	HSF2	no	0.84181	70.6406	IbrAS	48	-0.300124	6.80079	-0.70	3.67e-04
ENSCAFG00000000969	HSF2	no	0.84181	70.6406	IbrAS	72	-0.180379	6.95016	-1.19	1.92e-11
ENSCAFG00000000985	VDAC1	no	0.873805	79.204	AS	24	0.0570067	11.0563	-0.12	3.96e-01
ENSCAFG00000000985	VDAC1	no	0.873805	79.204	AS	48	0.108778	11.1013	-0.02	9.12e-01
ENSCAFG00000000985	VDAC1	no	0.873805	79.204	AS	72	0.0927178	11.0898	-0.05	7.23e-01
ENSCAFG00000000985	VDAC1	no	0.873805	79.204	DMSO	24	0.174893	11.13	NA	NA
ENSCAFG00000000985	VDAC1	no	0.873805	79.204	DMSO	48	0.151772	11.1151	-0.02	9.10e-01
ENSCAFG00000000985	VDAC1	no	0.873805	79.204	DMSO	72	0.171886	11.121	-0.03	7.82e-01
ENSCAFG00000000985	VDAC1	no	0.873805	79.204	Ibr	24	-0.00229876	10.9861	-0.23	2.17e-02
ENSCAFG00000000985	VDAC1	no	0.873805	79.204	Ibr	48	0.0122929	11.0556	-0.09	4.72e-01
ENSCAFG00000000985	VDAC1	no	0.873805	79.204	Ibr	72	0.0268146	11.0011	-0.20	7.29e-02
ENSCAFG00000000985	VDAC1	no	0.873805	79.204	IbrAS	24	-0.304421	10.7606	-0.61	1.57e-13
ENSCAFG00000000985	VDAC1	no	0.873805	79.204	IbrAS	48	-0.300124	10.8773	-0.39	4.91e-06
ENSCAFG00000000985	VDAC1	no	0.873805	79.204	IbrAS	72	-0.180379	10.9961	-0.20	2.78e-02
ENSCAFG00000000986	TBC1D31	no	0.476545	9.39107	AS	24	0.0570067	9.46265	0.13	4.83e-01
ENSCAFG00000000986	TBC1D31	no	0.476545	9.39107	AS	48	0.108778	9.4865	0.21	1.86e-01
ENSCAFG00000000986	TBC1D31	no	0.476545	9.39107	AS	72	0.0927178	9.48587	-0.06	7.02e-01
ENSCAFG00000000986	TBC1D31	no	0.476545	9.39107	DMSO	24	0.174893	9.3857	NA	NA
ENSCAFG00000000986	TBC1D31	no	0.476545	9.39107	DMSO	48	0.151772	9.35819	-0.04	8.68e-01
ENSCAFG00000000986	TBC1D31	no	0.476545	9.39107	DMSO	72	0.171886	9.52729	0.22	6.03e-02
ENSCAFG00000000986	TBC1D31	no	0.476545	9.39107	Ibr	24	-0.00229876	9.44312	0.09	5.57e-01
ENSCAFG00000000986	TBC1D31	no	0.476545	9.39107	Ibr	48	0.0122929	9.45453	0.16	2.67e-01
ENSCAFG00000000986	TBC1D31	no	0.476545	9.39107	Ibr	72	0.0268146	9.36779	-0.28	3.86e-02
ENSCAFG00000000986	TBC1D31	no	0.476545	9.39107	IbrAS	24	-0.304421	9.39754	0.03	8.57e-01
ENSCAFG00000000986	TBC1D31	no	0.476545	9.39107	IbrAS	48	-0.300124	9.34968	-0.01	9.41e-01
ENSCAFG00000000986	TBC1D31	no	0.476545	9.39107	IbrAS	72	-0.180379	9.29251	-0.39	3.32e-04
ENSCAFG00000000987	KIFC1	no	0.390553	3.13579	AS	24	0.0570067	12.266	0.14	3.59e-01
ENSCAFG00000000987	KIFC1	no	0.390553	3.13579	AS	48	0.108778	12.2054	0.06	7.61e-01
ENSCAFG00000000987	KIFC1	no	0.390553	3.13579	AS	72	0.0927178	12.173	0.04	8.02e-01
ENSCAFG00000000987	KIFC1	no	0.390553	3.13579	DMSO	24	0.174893	12.1748	NA	NA
ENSCAFG00000000987	KIFC1	no	0.390553	3.13579	DMSO	48	0.151772	12.1663	-0.01	9.50e-01
ENSCAFG00000000987	KIFC1	no	0.390553	3.13579	DMSO	72	0.171886	12.147	-0.06	5.40e-01
ENSCAFG00000000987	KIFC1	no	0.390553	3.13579	Ibr	24	-0.00229876	12.167	-0.01	9.47e-01
ENSCAFG00000000987	KIFC1	no	0.390553	3.13579	Ibr	48	0.0122929	12.0962	-0.11	4.49e-01
ENSCAFG00000000987	KIFC1	no	0.390553	3.13579	Ibr	72	0.0268146	12.0871	-0.11	4.69e-01
ENSCAFG00000000987	KIFC1	no	0.390553	3.13579	IbrAS	24	-0.304421	12.1512	-0.03	7.96e-01
ENSCAFG00000000987	KIFC1	no	0.390553	3.13579	IbrAS	48	-0.300124	12.0066	-0.26	1.16e-02
ENSCAFG00000000987	KIFC1	no	0.390553	3.13579	IbrAS	72	-0.180379	12.1464	0.00	9.80e-01
ENSCAFG00000000992	ATAD2	yes	0.90887	138.342	AS	24	0.0570067	12.0695	0.03	9.18e-01
ENSCAFG00000000992	ATAD2	yes	0.90887	138.342	AS	48	0.108778	11.9916	0.10	6.64e-01
ENSCAFG00000000992	ATAD2	yes	0.90887	138.342	AS	72	0.0927178	11.8956	-0.20	1.55e-01
ENSCAFG00000000992	ATAD2	yes	0.90887	138.342	DMSO	24	0.174893	12.0526	NA	NA
ENSCAFG00000000992	ATAD2	yes	0.90887	138.342	DMSO	48	0.151772	11.9295	-0.19	2.99e-02
ENSCAFG00000000992	ATAD2	yes	0.90887	138.342	DMSO	72	0.171886	12.0253	-0.06	5.07e-01
ENSCAFG00000000992	ATAD2	yes	0.90887	138.342	Ibr	24	-0.00229876	12.0012	-0.08	6.53e-01
ENSCAFG00000000992	ATAD2	yes	0.90887	138.342	Ibr	48	0.0122929	11.9215	-0.01	9.50e-01
ENSCAFG00000000992	ATAD2	yes	0.90887	138.342	Ibr	72	0.0268146	11.8419	-0.32	2.57e-02
ENSCAFG00000000992	ATAD2	yes	0.90887	138.342	IbrAS	24	-0.304421	11.5295	-0.84	9.52e-15
ENSCAFG00000000992	ATAD2	yes	0.90887	138.342	IbrAS	48	-0.300124	11.4569	-0.78	1.38e-12
ENSCAFG00000000992	ATAD2	yes	0.90887	138.342	IbrAS	72	-0.180379	11.6067	-0.67	1.33e-09
ENSCAFG00000001003	CENPM	no	0.62932	14.0758	AS	24	0.0570067	8.74135	0.18	3.64e-01
ENSCAFG00000001003	CENPM	no	0.62932	14.0758	AS	48	0.108778	8.74116	-0.06	8.26e-01
ENSCAFG00000001003	CENPM	no	0.62932	14.0758	AS	72	0.0927178	8.77294	0.18	2.49e-01
ENSCAFG00000001003	CENPM	no	0.62932	14.0758	DMSO	24	0.174893	8.63637	NA	NA
ENSCAFG00000001003	CENPM	no	0.62932	14.0758	DMSO	48	0.151772	8.77818	0.24	1.56e-01
ENSCAFG00000001003	CENPM	no	0.62932	14.0758	DMSO	72	0.171886	8.66392	0.03	8.44e-01
ENSCAFG00000001003	CENPM	no	0.62932	14.0758	Ibr	24	-0.00229876	8.56013	-0.13	4.67e-01
ENSCAFG00000001003	CENPM	no	0.62932	14.0758	Ibr	48	0.0122929	8.67398	-0.16	3.35e-01
ENSCAFG00000001003	CENPM	no	0.62932	14.0758	Ibr	72	0.0268146	8.7031	0.06	7.50e-01
ENSCAFG00000001003	CENPM	no	0.62932	14.0758	IbrAS	24	-0.304421	8.39538	-0.42	8.47e-04
ENSCAFG00000001003	CENPM	no	0.62932	14.0758	IbrAS	48	-0.300124	8.52609	-0.43	5.98e-04
ENSCAFG00000001003	CENPM	no	0.62932	14.0758	IbrAS	72	-0.180379	8.68656	0.05	7.48e-01
ENSCAFG00000001010	CDKL3	no	0.638994	18.5904	AS	24	0.0570067	7.21349	-0.18	5.11e-01
ENSCAFG00000001010	CDKL3	no	0.638994	18.5904	AS	48	0.108778	7.17972	-0.22	3.98e-01
ENSCAFG00000001010	CDKL3	no	0.638994	18.5904	AS	72	0.0927178	7.19605	-0.84	7.49e-08
ENSCAFG00000001010	CDKL3	no	0.638994	18.5904	DMSO	24	0.174893	7.30571	NA	NA
ENSCAFG00000001010	CDKL3	no	0.638994	18.5904	DMSO	48	0.151772	7.30116	-0.01	9.79e-01
ENSCAFG00000001010	CDKL3	no	0.638994	18.5904	DMSO	72	0.171886	7.68909	0.63	1.91e-04
ENSCAFG00000001010	CDKL3	no	0.638994	18.5904	Ibr	24	-0.00229876	7.38382	0.13	5.63e-01
ENSCAFG00000001010	CDKL3	no	0.638994	18.5904	Ibr	48	0.0122929	7.27798	-0.05	8.72e-01
ENSCAFG00000001010	CDKL3	no	0.638994	18.5904	Ibr	72	0.0268146	7.23928	-0.84	2.08e-06
ENSCAFG00000001010	CDKL3	no	0.638994	18.5904	IbrAS	24	-0.304421	7.01719	-0.56	6.29e-04
ENSCAFG00000001010	CDKL3	no	0.638994	18.5904	IbrAS	48	-0.300124	7.08027	-0.42	1.35e-02
ENSCAFG00000001010	CDKL3	no	0.638994	18.5904	IbrAS	72	-0.180379	7.03549	-1.18	1.75e-14
ENSCAFG00000001013	SREBF2	no	0.617462	41.5634	AS	24	0.0570067	13.143	-0.02	9.00e-01
ENSCAFG00000001013	SREBF2	no	0.617462	41.5634	AS	48	0.108778	13.1896	-0.39	7.56e-07
ENSCAFG00000001013	SREBF2	no	0.617462	41.5634	AS	72	0.0927178	13.3953	-0.06	5.56e-01
ENSCAFG00000001013	SREBF2	no	0.617462	41.5634	DMSO	24	0.174893	13.1568	NA	NA
ENSCAFG00000001013	SREBF2	no	0.617462	41.5634	DMSO	48	0.151772	13.4406	0.45	1.17e-11
ENSCAFG00000001013	SREBF2	no	0.617462	41.5634	DMSO	72	0.171886	13.4377	0.43	1.53e-11
ENSCAFG00000001013	SREBF2	no	0.617462	41.5634	Ibr	24	-0.00229876	13.117	-0.06	5.78e-01
ENSCAFG00000001013	SREBF2	no	0.617462	41.5634	Ibr	48	0.0122929	13.1595	-0.45	4.93e-09
ENSCAFG00000001013	SREBF2	no	0.617462	41.5634	Ibr	72	0.0268146	13.4279	-0.02	9.07e-01
ENSCAFG00000001013	SREBF2	no	0.617462	41.5634	IbrAS	24	-0.304421	13.0063	-0.24	1.32e-03
ENSCAFG00000001013	SREBF2	no	0.617462	41.5634	IbrAS	48	-0.300124	13.0784	-0.58	9.16e-16
ENSCAFG00000001013	SREBF2	no	0.617462	41.5634	IbrAS	72	-0.180379	13.1699	-0.42	6.89e-09
ENSCAFG00000001023	MEI1	no	0.597488	33.9235	AS	24	0.0570067	9.80175	0.17	3.80e-01
ENSCAFG00000001023	MEI1	no	0.597488	33.9235	AS	48	0.108778	9.6899	-0.24	1.84e-01
ENSCAFG00000001023	MEI1	no	0.597488	33.9235	AS	72	0.0927178	9.8528	-0.43	1.18e-03
ENSCAFG00000001023	MEI1	no	0.597488	33.9235	DMSO	24	0.174893	9.69612	NA	NA
ENSCAFG00000001023	MEI1	no	0.597488	33.9235	DMSO	48	0.151772	9.83503	0.22	1.23e-01
ENSCAFG00000001023	MEI1	no	0.597488	33.9235	DMSO	72	0.171886	10.1218	0.66	3.72e-11
ENSCAFG00000001023	MEI1	no	0.597488	33.9235	Ibr	24	-0.00229876	9.65288	-0.06	7.64e-01
ENSCAFG00000001023	MEI1	no	0.597488	33.9235	Ibr	48	0.0122929	9.63238	-0.34	1.86e-02
ENSCAFG00000001023	MEI1	no	0.597488	33.9235	Ibr	72	0.0268146	9.85751	-0.43	3.37e-03
ENSCAFG00000001023	MEI1	no	0.597488	33.9235	IbrAS	24	-0.304421	9.57406	-0.20	1.44e-01
ENSCAFG00000001023	MEI1	no	0.597488	33.9235	IbrAS	48	-0.300124	9.57679	-0.43	4.85e-04
ENSCAFG00000001023	MEI1	no	0.597488	33.9235	IbrAS	72	-0.180379	9.64909	-0.76	1.38e-10
ENSCAFG00000001030	HDDC2	no	0.536548	12.9505	AS	24	0.0570067	8.90422	-0.13	6.61e-01
ENSCAFG00000001030	HDDC2	no	0.536548	12.9505	AS	48	0.108778	8.86584	-0.21	4.45e-01
ENSCAFG00000001030	HDDC2	no	0.536548	12.9505	AS	72	0.0927178	8.92898	0.23	2.59e-01
ENSCAFG00000001030	HDDC2	no	0.536548	12.9505	DMSO	24	0.174893	8.9839	NA	NA
ENSCAFG00000001030	HDDC2	no	0.536548	12.9505	DMSO	48	0.151772	8.98828	0.01	9.86e-01
ENSCAFG00000001030	HDDC2	no	0.536548	12.9505	DMSO	72	0.171886	8.79019	-0.34	8.16e-03
ENSCAFG00000001030	HDDC2	no	0.536548	12.9505	Ibr	24	-0.00229876	8.81857	-0.27	1.78e-01
ENSCAFG00000001030	HDDC2	no	0.536548	12.9505	Ibr	48	0.0122929	8.87549	-0.17	4.66e-01
ENSCAFG00000001030	HDDC2	no	0.536548	12.9505	Ibr	72	0.0268146	8.82359	0.07	8.08e-01
ENSCAFG00000001030	HDDC2	no	0.536548	12.9505	IbrAS	24	-0.304421	8.66978	-0.53	8.14e-04
ENSCAFG00000001030	HDDC2	no	0.536548	12.9505	IbrAS	48	-0.300124	8.77803	-0.36	3.36e-02
ENSCAFG00000001030	HDDC2	no	0.536548	12.9505	IbrAS	72	-0.180379	8.8061	0.05	8.31e-01
ENSCAFG00000001034	SEC24A	no	0.708578	25.1406	AS	24	0.0570067	8.60275	-0.30	1.24e-01
ENSCAFG00000001034	SEC24A	no	0.708578	25.1406	AS	48	0.108778	8.61242	-0.17	4.77e-01
ENSCAFG00000001034	SEC24A	no	0.708578	25.1406	AS	72	0.0927178	8.56365	-0.50	1.02e-03
ENSCAFG00000001034	SEC24A	no	0.708578	25.1406	DMSO	24	0.174893	8.78405	NA	NA
ENSCAFG00000001034	SEC24A	no	0.708578	25.1406	DMSO	48	0.151772	8.71819	-0.11	6.40e-01
ENSCAFG00000001034	SEC24A	no	0.708578	25.1406	DMSO	72	0.171886	8.86124	0.11	4.36e-01
ENSCAFG00000001034	SEC24A	no	0.708578	25.1406	Ibr	24	-0.00229876	8.59944	-0.31	7.16e-02
ENSCAFG00000001034	SEC24A	no	0.708578	25.1406	Ibr	48	0.0122929	8.60438	-0.18	3.36e-01
ENSCAFG00000001034	SEC24A	no	0.708578	25.1406	Ibr	72	0.0268146	8.69525	-0.31	8.19e-02
ENSCAFG00000001034	SEC24A	no	0.708578	25.1406	IbrAS	24	-0.304421	8.41536	-0.60	1.45e-05
ENSCAFG00000001034	SEC24A	no	0.708578	25.1406	IbrAS	48	-0.300124	8.45888	-0.44	2.24e-03
ENSCAFG00000001034	SEC24A	no	0.708578	25.1406	IbrAS	72	-0.180379	8.59531	-0.44	2.21e-03
ENSCAFG00000001038		no	0.625167	27.8856	AS	24	0.0570067	9.97369	-0.23	1.29e-01
ENSCAFG00000001038		no	0.625167	27.8856	AS	48	0.108778	9.95887	-0.22	1.67e-01
ENSCAFG00000001038		no	0.625167	27.8856	AS	72	0.0927178	9.89419	0.03	8.59e-01
ENSCAFG00000001038		no	0.625167	27.8856	DMSO	24	0.174893	10.1147	NA	NA
ENSCAFG00000001038		no	0.625167	27.8856	DMSO	48	0.151772	10.0931	-0.03	8.88e-01
ENSCAFG00000001038		no	0.625167	27.8856	DMSO	72	0.171886	9.87201	-0.41	1.65e-05
ENSCAFG00000001038		no	0.625167	27.8856	Ibr	24	-0.00229876	9.95075	-0.26	3.75e-02
ENSCAFG00000001038		no	0.625167	27.8856	Ibr	48	0.0122929	10.0297	-0.09	5.61e-01
ENSCAFG00000001038		no	0.625167	27.8856	Ibr	72	0.0268146	9.99595	0.20	1.67e-01
ENSCAFG00000001038		no	0.625167	27.8856	IbrAS	24	-0.304421	9.7125	-0.66	1.25e-10
ENSCAFG00000001038		no	0.625167	27.8856	IbrAS	48	-0.300124	9.8281	-0.43	5.52e-05
ENSCAFG00000001038		no	0.625167	27.8856	IbrAS	72	-0.180379	9.95926	0.14	2.37e-01
ENSCAFG00000001043	XRCC6	no	0.338781	2.31069	AS	24	0.0570067	9.92611	-0.10	5.82e-01
ENSCAFG00000001043	XRCC6	no	0.338781	2.31069	AS	48	0.108778	9.93629	-0.08	6.79e-01
ENSCAFG00000001043	XRCC6	no	0.338781	2.31069	AS	72	0.0927178	9.92757	0.08	5.54e-01
ENSCAFG00000001043	XRCC6	no	0.338781	2.31069	DMSO	24	0.174893	9.98427	NA	NA
ENSCAFG00000001043	XRCC6	no	0.338781	2.31069	DMSO	48	0.151772	9.98478	0.00	9.97e-01
ENSCAFG00000001043	XRCC6	no	0.338781	2.31069	DMSO	72	0.171886	9.87935	-0.19	6.22e-02
ENSCAFG00000001043	XRCC6	no	0.338781	2.31069	Ibr	24	-0.00229876	9.93571	-0.08	5.84e-01
ENSCAFG00000001043	XRCC6	no	0.338781	2.31069	Ibr	48	0.0122929	9.98997	0.01	9.44e-01
ENSCAFG00000001043	XRCC6	no	0.338781	2.31069	Ibr	72	0.0268146	9.95171	0.12	3.73e-01
ENSCAFG00000001043	XRCC6	no	0.338781	2.31069	IbrAS	24	-0.304421	9.87355	-0.18	7.54e-02
ENSCAFG00000001043	XRCC6	no	0.338781	2.31069	IbrAS	48	-0.300124	9.90361	-0.13	2.25e-01
ENSCAFG00000001043	XRCC6	no	0.338781	2.31069	IbrAS	72	-0.180379	9.92033	0.07	5.62e-01
ENSCAFG00000001044	TATDN1	no	0.395827	10.6736	AS	24	0.0570067	9.57415	0.05	8.70e-01
ENSCAFG00000001044	TATDN1	no	0.395827	10.6736	AS	48	0.108778	9.56942	0.26	1.40e-01
ENSCAFG00000001044	TATDN1	no	0.395827	10.6736	AS	72	0.0927178	9.49695	-0.19	2.40e-01
ENSCAFG00000001044	TATDN1	no	0.395827	10.6736	DMSO	24	0.174893	9.54494	NA	NA
ENSCAFG00000001044	TATDN1	no	0.395827	10.6736	DMSO	48	0.151772	9.40788	-0.23	1.83e-01
ENSCAFG00000001044	TATDN1	no	0.395827	10.6736	DMSO	72	0.171886	9.61369	0.09	5.31e-01
ENSCAFG00000001044	TATDN1	no	0.395827	10.6736	Ibr	24	-0.00229876	9.58516	0.07	7.43e-01
ENSCAFG00000001044	TATDN1	no	0.395827	10.6736	Ibr	48	0.0122929	9.56859	0.27	8.20e-02
ENSCAFG00000001044	TATDN1	no	0.395827	10.6736	Ibr	72	0.0268146	9.37301	-0.42	6.04e-03
ENSCAFG00000001044	TATDN1	no	0.395827	10.6736	IbrAS	24	-0.304421	9.44661	-0.16	2.34e-01
ENSCAFG00000001044	TATDN1	no	0.395827	10.6736	IbrAS	48	-0.300124	9.44238	0.05	7.44e-01
ENSCAFG00000001044	TATDN1	no	0.395827	10.6736	IbrAS	72	-0.180379	9.38634	-0.37	3.62e-03
ENSCAFG00000001056	SQLE	no	0.892225	117.764	AS	24	0.0570067	12.7155	-0.38	9.91e-03
ENSCAFG00000001056	SQLE	no	0.892225	117.764	AS	48	0.108778	12.9393	-0.57	4.94e-06
ENSCAFG00000001056	SQLE	no	0.892225	117.764	AS	72	0.0927178	13.2706	-0.11	5.24e-01
ENSCAFG00000001056	SQLE	no	0.892225	117.764	DMSO	24	0.174893	12.9499	NA	NA
ENSCAFG00000001056	SQLE	no	0.892225	117.764	DMSO	48	0.151772	13.3042	0.54	2.55e-08
ENSCAFG00000001056	SQLE	no	0.892225	117.764	DMSO	72	0.171886	13.3448	0.59	1.14e-10
ENSCAFG00000001056	SQLE	no	0.892225	117.764	Ibr	24	-0.00229876	12.6759	-0.44	5.09e-04
ENSCAFG00000001056	SQLE	no	0.892225	117.764	Ibr	48	0.0122929	12.8514	-0.69	2.09e-09
ENSCAFG00000001056	SQLE	no	0.892225	117.764	Ibr	72	0.0268146	13.1591	-0.31	3.30e-02
ENSCAFG00000001056	SQLE	no	0.892225	117.764	IbrAS	24	-0.304421	12.1677	-1.32	2.10e-34
ENSCAFG00000001056	SQLE	no	0.892225	117.764	IbrAS	48	-0.300124	12.2684	-1.69	1.26e-55
ENSCAFG00000001056	SQLE	no	0.892225	117.764	IbrAS	72	-0.180379	12.4121	-1.49	7.93e-44
ENSCAFG00000001057	TRMT11	no	0.622784	13.7452	AS	24	0.0570067	8.02479	-0.12	6.31e-01
ENSCAFG00000001057	TRMT11	no	0.622784	13.7452	AS	48	0.108778	8.13874	0.17	4.49e-01
ENSCAFG00000001057	TRMT11	no	0.622784	13.7452	AS	72	0.0927178	8.17587	-0.11	5.76e-01
ENSCAFG00000001057	TRMT11	no	0.622784	13.7452	DMSO	24	0.174893	8.09573	NA	NA
ENSCAFG00000001057	TRMT11	no	0.622784	13.7452	DMSO	48	0.151772	8.0365	-0.10	7.37e-01
ENSCAFG00000001057	TRMT11	no	0.622784	13.7452	DMSO	72	0.171886	8.23967	0.23	1.52e-01
ENSCAFG00000001057	TRMT11	no	0.622784	13.7452	Ibr	24	-0.00229876	8.00981	-0.15	4.39e-01
ENSCAFG00000001057	TRMT11	no	0.622784	13.7452	Ibr	48	0.0122929	8.13763	0.18	3.40e-01
ENSCAFG00000001057	TRMT11	no	0.622784	13.7452	Ibr	72	0.0268146	8.0527	-0.34	4.23e-02
ENSCAFG00000001057	TRMT11	no	0.622784	13.7452	IbrAS	24	-0.304421	7.9388	-0.27	5.46e-02
ENSCAFG00000001057	TRMT11	no	0.622784	13.7452	IbrAS	48	-0.300124	7.98292	-0.10	5.79e-01
ENSCAFG00000001057	TRMT11	no	0.622784	13.7452	IbrAS	72	-0.180379	7.95526	-0.50	2.68e-04
ENSCAFG00000001075	ACO2	no	0.419346	6.80925	AS	24	0.0570067	11.9751	-0.12	4.71e-01
ENSCAFG00000001075	ACO2	no	0.419346	6.80925	AS	48	0.108778	11.9741	-0.17	2.69e-01
ENSCAFG00000001075	ACO2	no	0.419346	6.80925	AS	72	0.0927178	11.8608	-0.20	9.96e-02
ENSCAFG00000001075	ACO2	no	0.419346	6.80925	DMSO	24	0.174893	12.051	NA	NA
ENSCAFG00000001075	ACO2	no	0.419346	6.80925	DMSO	48	0.151772	12.0815	0.05	7.72e-01
ENSCAFG00000001075	ACO2	no	0.419346	6.80925	DMSO	72	0.171886	11.9869	-0.12	1.81e-01
ENSCAFG00000001075	ACO2	no	0.419346	6.80925	Ibr	24	-0.00229876	11.8732	-0.28	1.32e-02
ENSCAFG00000001075	ACO2	no	0.419346	6.80925	Ibr	48	0.0122929	11.9438	-0.22	7.11e-02
ENSCAFG00000001075	ACO2	no	0.419346	6.80925	Ibr	72	0.0268146	12.0396	0.10	5.16e-01
ENSCAFG00000001075	ACO2	no	0.419346	6.80925	IbrAS	24	-0.304421	11.7311	-0.52	5.53e-08
ENSCAFG00000001075	ACO2	no	0.419346	6.80925	IbrAS	48	-0.300124	11.9303	-0.24	2.20e-02
ENSCAFG00000001075	ACO2	no	0.419346	6.80925	IbrAS	72	-0.180379	12.072	0.14	2.04e-01
ENSCAFG00000001076	MACROH2A1	no	0.635174	21.7538	AS	24	0.0570067	11.8689	0.01	9.60e-01
ENSCAFG00000001076	MACROH2A1	no	0.635174	21.7538	AS	48	0.108778	11.8356	0.00	9.80e-01
ENSCAFG00000001076	MACROH2A1	no	0.635174	21.7538	AS	72	0.0927178	11.8219	0.16	5.11e-02
ENSCAFG00000001076	MACROH2A1	no	0.635174	21.7538	DMSO	24	0.174893	11.8636	NA	NA
ENSCAFG00000001076	MACROH2A1	no	0.635174	21.7538	DMSO	48	0.151772	11.8326	-0.05	7.73e-01
ENSCAFG00000001076	MACROH2A1	no	0.635174	21.7538	DMSO	72	0.171886	11.7228	-0.24	2.31e-03
ENSCAFG00000001076	MACROH2A1	no	0.635174	21.7538	Ibr	24	-0.00229876	11.7832	-0.13	1.48e-01
ENSCAFG00000001076	MACROH2A1	no	0.635174	21.7538	Ibr	48	0.0122929	11.7733	-0.10	3.11e-01
ENSCAFG00000001076	MACROH2A1	no	0.635174	21.7538	Ibr	72	0.0268146	11.7638	0.08	4.03e-01
ENSCAFG00000001076	MACROH2A1	no	0.635174	21.7538	IbrAS	24	-0.304421	11.6515	-0.34	4.15e-07
ENSCAFG00000001076	MACROH2A1	no	0.635174	21.7538	IbrAS	48	-0.300124	11.6884	-0.23	9.39e-04
ENSCAFG00000001076	MACROH2A1	no	0.635174	21.7538	IbrAS	72	-0.180379	11.7723	0.08	3.22e-01
ENSCAFG00000001090	PHF5A	no	0.761104	41.6302	AS	24	0.0570067	10.5699	-0.07	8.03e-01
ENSCAFG00000001090	PHF5A	no	0.761104	41.6302	AS	48	0.108778	10.5976	-0.09	7.46e-01
ENSCAFG00000001090	PHF5A	no	0.761104	41.6302	AS	72	0.0927178	10.6318	-0.09	6.34e-01
ENSCAFG00000001090	PHF5A	no	0.761104	41.6302	DMSO	24	0.174893	10.6131	NA	NA
ENSCAFG00000001090	PHF5A	no	0.761104	41.6302	DMSO	48	0.151772	10.6508	0.06	8.27e-01
ENSCAFG00000001090	PHF5A	no	0.761104	41.6302	DMSO	72	0.171886	10.6838	0.10	4.70e-01
ENSCAFG00000001090	PHF5A	no	0.761104	41.6302	Ibr	24	-0.00229876	10.5261	-0.14	4.50e-01
ENSCAFG00000001090	PHF5A	no	0.761104	41.6302	Ibr	48	0.0122929	10.5797	-0.12	5.53e-01
ENSCAFG00000001090	PHF5A	no	0.761104	41.6302	Ibr	72	0.0268146	10.5014	-0.31	6.54e-02
ENSCAFG00000001090	PHF5A	no	0.761104	41.6302	IbrAS	24	-0.304421	10.4226	-0.31	2.26e-02
ENSCAFG00000001090	PHF5A	no	0.761104	41.6302	IbrAS	48	-0.300124	10.3835	-0.44	7.65e-04
ENSCAFG00000001090	PHF5A	no	0.761104	41.6302	IbrAS	72	-0.180379	10.3628	-0.53	4.17e-05
ENSCAFG00000001098		no	0.31734	0.791863	AS	24	0.0570067	3.80773	-0.33	6.93e-01
ENSCAFG00000001098		no	0.31734	0.791863	AS	48	0.108778	3.84947	-0.22	8.16e-01
ENSCAFG00000001098		no	0.31734	0.791863	AS	72	0.0927178	3.74417	-0.33	6.33e-01
ENSCAFG00000001098		no	0.31734	0.791863	DMSO	24	0.174893	3.89509	NA	NA
ENSCAFG00000001098		no	0.31734	0.791863	DMSO	48	0.151772	3.89641	0.02	NA
ENSCAFG00000001098		no	0.31734	0.791863	DMSO	72	0.171886	3.81243	-0.33	6.26e-01
ENSCAFG00000001098		no	0.31734	0.791863	Ibr	24	-0.00229876	3.89324	0.00	9.99e-01
ENSCAFG00000001098		no	0.31734	0.791863	Ibr	48	0.0122929	3.89609	-0.03	9.70e-01
ENSCAFG00000001098		no	0.31734	0.791863	Ibr	72	0.0268146	3.76895	-0.31	6.77e-01
ENSCAFG00000001098		no	0.31734	0.791863	IbrAS	24	-0.304421	3.81948	-0.29	5.62e-01
ENSCAFG00000001098		no	0.31734	0.791863	IbrAS	48	-0.300124	3.6977	-1.00	4.64e-02
ENSCAFG00000001098		no	0.31734	0.791863	IbrAS	72	-0.180379	3.76832	-0.23	7.13e-01
ENSCAFG00000001115	L3MBTL3	no	0.557347	10.6813	AS	24	0.0570067	8.37106	0.07	7.97e-01
ENSCAFG00000001115	L3MBTL3	no	0.557347	10.6813	AS	48	0.108778	8.43218	-0.02	9.45e-01
ENSCAFG00000001115	L3MBTL3	no	0.557347	10.6813	AS	72	0.0927178	8.5546	-0.06	7.62e-01
ENSCAFG00000001115	L3MBTL3	no	0.557347	10.6813	DMSO	24	0.174893	8.32732	NA	NA
ENSCAFG00000001115	L3MBTL3	no	0.557347	10.6813	DMSO	48	0.151772	8.44417	0.20	3.36e-01
ENSCAFG00000001115	L3MBTL3	no	0.557347	10.6813	DMSO	72	0.171886	8.59568	0.43	8.31e-04
ENSCAFG00000001115	L3MBTL3	no	0.557347	10.6813	Ibr	24	-0.00229876	8.36265	0.06	7.73e-01
ENSCAFG00000001115	L3MBTL3	no	0.557347	10.6813	Ibr	48	0.0122929	8.42319	-0.04	8.72e-01
ENSCAFG00000001115	L3MBTL3	no	0.557347	10.6813	Ibr	72	0.0268146	8.3675	-0.41	1.32e-02
ENSCAFG00000001115	L3MBTL3	no	0.557347	10.6813	IbrAS	24	-0.304421	8.26685	-0.09	5.84e-01
ENSCAFG00000001115	L3MBTL3	no	0.557347	10.6813	IbrAS	48	-0.300124	8.25355	-0.33	2.17e-02
ENSCAFG00000001115	L3MBTL3	no	0.557347	10.6813	IbrAS	72	-0.180379	8.32645	-0.45	9.12e-04
ENSCAFG00000001142	SLC25A17	no	0.542128	7.88972	AS	24	0.0570067	8.29575	-0.18	3.76e-01
ENSCAFG00000001142	SLC25A17	no	0.542128	7.88972	AS	48	0.108778	8.3923	-0.04	8.86e-01
ENSCAFG00000001142	SLC25A17	no	0.542128	7.88972	AS	72	0.0927178	8.37133	-0.38	7.29e-03
ENSCAFG00000001142	SLC25A17	no	0.542128	7.88972	DMSO	24	0.174893	8.40275	NA	NA
ENSCAFG00000001142	SLC25A17	no	0.542128	7.88972	DMSO	48	0.151772	8.41834	0.03	9.45e-01
ENSCAFG00000001142	SLC25A17	no	0.542128	7.88972	DMSO	72	0.171886	8.60157	0.31	1.97e-02
ENSCAFG00000001142	SLC25A17	no	0.542128	7.88972	Ibr	24	-0.00229876	8.34546	-0.10	6.12e-01
ENSCAFG00000001142	SLC25A17	no	0.542128	7.88972	Ibr	48	0.0122929	8.44914	0.06	7.92e-01
ENSCAFG00000001142	SLC25A17	no	0.542128	7.88972	Ibr	72	0.0268146	8.33881	-0.43	5.53e-03
ENSCAFG00000001142	SLC25A17	no	0.542128	7.88972	IbrAS	24	-0.304421	8.26929	-0.23	9.71e-02
ENSCAFG00000001142	SLC25A17	no	0.542128	7.88972	IbrAS	48	-0.300124	8.30788	-0.19	1.96e-01
ENSCAFG00000001142	SLC25A17	no	0.542128	7.88972	IbrAS	72	-0.180379	8.33492	-0.44	6.50e-04
ENSCAFG00000001181	TRAPPC9	no	0.812191	50.9756	AS	24	0.0570067	10.235	-0.07	7.07e-01
ENSCAFG00000001181	TRAPPC9	no	0.812191	50.9756	AS	48	0.108778	10.1956	-0.00	9.94e-01
ENSCAFG00000001181	TRAPPC9	no	0.812191	50.9756	AS	72	0.0927178	10.1972	-0.19	1.27e-01
ENSCAFG00000001181	TRAPPC9	no	0.812191	50.9756	DMSO	24	0.174893	10.2805	NA	NA
ENSCAFG00000001181	TRAPPC9	no	0.812191	50.9756	DMSO	48	0.151772	10.1965	-0.13	4.23e-01
ENSCAFG00000001181	TRAPPC9	no	0.812191	50.9756	DMSO	72	0.171886	10.3146	0.04	7.68e-01
ENSCAFG00000001181	TRAPPC9	no	0.812191	50.9756	Ibr	24	-0.00229876	10.0859	-0.31	5.95e-03
ENSCAFG00000001181	TRAPPC9	no	0.812191	50.9756	Ibr	48	0.0122929	10.0321	-0.27	2.09e-02
ENSCAFG00000001181	TRAPPC9	no	0.812191	50.9756	Ibr	72	0.0268146	10.0511	-0.44	1.82e-04
ENSCAFG00000001181	TRAPPC9	no	0.812191	50.9756	IbrAS	24	-0.304421	9.95901	-0.52	6.50e-08
ENSCAFG00000001181	TRAPPC9	no	0.812191	50.9756	IbrAS	48	-0.300124	9.98164	-0.35	4.57e-04
ENSCAFG00000001181	TRAPPC9	no	0.812191	50.9756	IbrAS	72	-0.180379	10.0055	-0.50	3.48e-07
ENSCAFG00000001204	KIF20A	no	0.448799	5.06503	AS	24	0.0570067	10.9695	0.01	9.79e-01
ENSCAFG00000001204	KIF20A	no	0.448799	5.06503	AS	48	0.108778	10.9782	0.01	9.66e-01
ENSCAFG00000001204	KIF20A	no	0.448799	5.06503	AS	72	0.0927178	10.8831	0.11	4.34e-01
ENSCAFG00000001204	KIF20A	no	0.448799	5.06503	DMSO	24	0.174893	10.9644	NA	NA
ENSCAFG00000001204	KIF20A	no	0.448799	5.06503	DMSO	48	0.151772	10.9727	0.01	9.65e-01
ENSCAFG00000001204	KIF20A	no	0.448799	5.06503	DMSO	72	0.171886	10.8143	-0.26	8.37e-03
ENSCAFG00000001204	KIF20A	no	0.448799	5.06503	Ibr	24	-0.00229876	10.9137	-0.08	6.01e-01
ENSCAFG00000001204	KIF20A	no	0.448799	5.06503	Ibr	48	0.0122929	10.8478	-0.20	1.20e-01
ENSCAFG00000001204	KIF20A	no	0.448799	5.06503	Ibr	72	0.0268146	10.8424	0.02	9.19e-01
ENSCAFG00000001204	KIF20A	no	0.448799	5.06503	IbrAS	24	-0.304421	10.8593	-0.17	1.15e-01
ENSCAFG00000001204	KIF20A	no	0.448799	5.06503	IbrAS	48	-0.300124	10.7129	-0.42	3.00e-05
ENSCAFG00000001204	KIF20A	no	0.448799	5.06503	IbrAS	72	-0.180379	10.9068	0.15	1.93e-01
ENSCAFG00000001209	CDC23	yes	0.949565	171.475	AS	24	0.0570067	9.63004	-0.26	1.39e-02
ENSCAFG00000001209	CDC23	yes	0.949565	171.475	AS	48	0.108778	9.67049	-0.04	8.43e-01
ENSCAFG00000001209	CDC23	yes	0.949565	171.475	AS	72	0.0927178	9.63648	-0.01	9.64e-01
ENSCAFG00000001209	CDC23	yes	0.949565	171.475	DMSO	24	0.174893	9.79409	NA	NA
ENSCAFG00000001209	CDC23	yes	0.949565	171.475	DMSO	48	0.151772	9.6943	-0.16	2.94e-01
ENSCAFG00000001209	CDC23	yes	0.949565	171.475	DMSO	72	0.171886	9.64125	-0.26	1.08e-02
ENSCAFG00000001209	CDC23	yes	0.949565	171.475	Ibr	24	-0.00229876	9.63351	-0.26	7.05e-03
ENSCAFG00000001209	CDC23	yes	0.949565	171.475	Ibr	48	0.0122929	9.6096	-0.14	2.15e-01
ENSCAFG00000001209	CDC23	yes	0.949565	171.475	Ibr	72	0.0268146	9.59755	-0.08	5.29e-01
ENSCAFG00000001209	CDC23	yes	0.949565	171.475	IbrAS	24	-0.304421	9.25463	-0.90	2.50e-28
ENSCAFG00000001209	CDC23	yes	0.949565	171.475	IbrAS	48	-0.300124	9.28363	-0.68	2.62e-16
ENSCAFG00000001209	CDC23	yes	0.949565	171.475	IbrAS	72	-0.180379	9.46476	-0.29	8.73e-04
ENSCAFG00000001217	PTK2	no	0.800173	45.802	AS	24	0.0570067	6.66567	-0.05	9.05e-01
ENSCAFG00000001217	PTK2	no	0.800173	45.802	AS	48	0.108778	6.73007	-0.04	9.35e-01
ENSCAFG00000001217	PTK2	no	0.800173	45.802	AS	72	0.0927178	6.49934	-0.15	6.06e-01
ENSCAFG00000001217	PTK2	no	0.800173	45.802	DMSO	24	0.174893	6.69252	NA	NA
ENSCAFG00000001217	PTK2	no	0.800173	45.802	DMSO	48	0.151772	6.7508	0.11	8.07e-01
ENSCAFG00000001217	PTK2	no	0.800173	45.802	DMSO	72	0.171886	6.57098	-0.24	2.84e-01
ENSCAFG00000001217	PTK2	no	0.800173	45.802	Ibr	24	-0.00229876	6.514	-0.34	1.70e-01
ENSCAFG00000001217	PTK2	no	0.800173	45.802	Ibr	48	0.0122929	6.50608	-0.46	5.08e-02
ENSCAFG00000001217	PTK2	no	0.800173	45.802	Ibr	72	0.0268146	6.30746	-0.49	6.26e-02
ENSCAFG00000001217	PTK2	no	0.800173	45.802	IbrAS	24	-0.304421	6.17752	-1.03	2.41e-07
ENSCAFG00000001217	PTK2	no	0.800173	45.802	IbrAS	48	-0.300124	6.14544	-1.26	7.88e-10
ENSCAFG00000001217	PTK2	no	0.800173	45.802	IbrAS	72	-0.180379	5.83137	-1.87	2.77e-15
ENSCAFG00000001220	CDC25C	no	0.810062	69.8721	AS	24	0.0570067	8.67076	-0.02	9.36e-01
ENSCAFG00000001220	CDC25C	no	0.810062	69.8721	AS	48	0.108778	8.59068	-0.40	1.26e-02
ENSCAFG00000001220	CDC25C	no	0.810062	69.8721	AS	72	0.0927178	8.75084	-0.50	1.72e-04
ENSCAFG00000001220	CDC25C	no	0.810062	69.8721	DMSO	24	0.174893	8.68699	NA	NA
ENSCAFG00000001220	CDC25C	no	0.810062	69.8721	DMSO	48	0.151772	8.83102	0.24	1.83e-01
ENSCAFG00000001220	CDC25C	no	0.810062	69.8721	DMSO	72	0.171886	9.06907	0.60	5.77e-07
ENSCAFG00000001220	CDC25C	no	0.810062	69.8721	Ibr	24	-0.00229876	8.57852	-0.18	3.08e-01
ENSCAFG00000001220	CDC25C	no	0.810062	69.8721	Ibr	48	0.0122929	8.49738	-0.56	5.27e-05
ENSCAFG00000001220	CDC25C	no	0.810062	69.8721	Ibr	72	0.0268146	8.54688	-0.86	2.05e-09
ENSCAFG00000001220	CDC25C	no	0.810062	69.8721	IbrAS	24	-0.304421	8.45498	-0.39	2.66e-03
ENSCAFG00000001220	CDC25C	no	0.810062	69.8721	IbrAS	48	-0.300124	8.20917	-1.09	1.57e-17
ENSCAFG00000001220	CDC25C	no	0.810062	69.8721	IbrAS	72	-0.180379	8.33966	-1.21	1.45e-22
ENSCAFG00000001229	ILRUN	no	0.737277	49.113	AS	24	0.0570067	10.2031	-0.13	2.79e-01
ENSCAFG00000001229	ILRUN	no	0.737277	49.113	AS	48	0.108778	10.2003	-0.08	6.04e-01
ENSCAFG00000001229	ILRUN	no	0.737277	49.113	AS	72	0.0927178	10.2323	-0.33	9.51e-05
ENSCAFG00000001229	ILRUN	no	0.737277	49.113	DMSO	24	0.174893	10.2843	NA	NA
ENSCAFG00000001229	ILRUN	no	0.737277	49.113	DMSO	48	0.151772	10.2482	-0.06	7.59e-01
ENSCAFG00000001229	ILRUN	no	0.737277	49.113	DMSO	72	0.171886	10.4376	0.23	1.02e-02
ENSCAFG00000001229	ILRUN	no	0.737277	49.113	Ibr	24	-0.00229876	10.1471	-0.22	1.67e-02
ENSCAFG00000001229	ILRUN	no	0.737277	49.113	Ibr	48	0.0122929	10.0647	-0.30	7.30e-04
ENSCAFG00000001229	ILRUN	no	0.737277	49.113	Ibr	72	0.0268146	10.193	-0.39	1.73e-05
ENSCAFG00000001229	ILRUN	no	0.737277	49.113	IbrAS	24	-0.304421	10.0549	-0.37	2.51e-06
ENSCAFG00000001229	ILRUN	no	0.737277	49.113	IbrAS	48	-0.300124	10.054	-0.32	7.40e-05
ENSCAFG00000001229	ILRUN	no	0.737277	49.113	IbrAS	72	-0.180379	10.1264	-0.50	7.99e-11
ENSCAFG00000001231	SNRPC	no	0.435396	3.97462	AS	24	0.0570067	8.07007	-0.09	7.01e-01
ENSCAFG00000001231	SNRPC	no	0.435396	3.97462	AS	48	0.108778	8.09034	0.02	9.38e-01
ENSCAFG00000001231	SNRPC	no	0.435396	3.97462	AS	72	0.0927178	7.93281	-0.07	7.31e-01
ENSCAFG00000001231	SNRPC	no	0.435396	3.97462	DMSO	24	0.174893	8.12299	NA	NA
ENSCAFG00000001231	SNRPC	no	0.435396	3.97462	DMSO	48	0.151772	8.07633	-0.08	8.04e-01
ENSCAFG00000001231	SNRPC	no	0.435396	3.97462	DMSO	72	0.171886	7.9736	-0.27	7.57e-02
ENSCAFG00000001231	SNRPC	no	0.435396	3.97462	Ibr	24	-0.00229876	8.03455	-0.15	3.65e-01
ENSCAFG00000001231	SNRPC	no	0.435396	3.97462	Ibr	48	0.0122929	7.94365	-0.23	1.35e-01
ENSCAFG00000001231	SNRPC	no	0.435396	3.97462	Ibr	72	0.0268146	7.91859	-0.06	7.62e-01
ENSCAFG00000001231	SNRPC	no	0.435396	3.97462	IbrAS	24	-0.304421	7.87563	-0.43	3.34e-04
ENSCAFG00000001231	SNRPC	no	0.435396	3.97462	IbrAS	48	-0.300124	7.94242	-0.24	7.50e-02
ENSCAFG00000001231	SNRPC	no	0.435396	3.97462	IbrAS	72	-0.180379	8.01323	0.08	6.02e-01
ENSCAFG00000001254	EGR1	no	0.737925	33.3182	AS	24	0.0570067	10.1479	0.01	9.97e-01
ENSCAFG00000001254	EGR1	no	0.737925	33.3182	AS	48	0.108778	10.1029	-0.20	8.90e-01
ENSCAFG00000001254	EGR1	no	0.737925	33.3182	AS	72	0.0927178	10.5041	-0.61	4.52e-01
ENSCAFG00000001254	EGR1	no	0.737925	33.3182	DMSO	24	0.174893	10.1499	NA	NA
ENSCAFG00000001254	EGR1	no	0.737925	33.3182	DMSO	48	0.151772	10.245	0.18	8.86e-01
ENSCAFG00000001254	EGR1	no	0.737925	33.3182	DMSO	72	0.171886	11.0026	1.24	1.71e-02
ENSCAFG00000001254	EGR1	no	0.737925	33.3182	Ibr	24	-0.00229876	8.75651	-2.54	5.82e-05
ENSCAFG00000001254	EGR1	no	0.737925	33.3182	Ibr	48	0.0122929	9.15356	-1.75	8.99e-03
ENSCAFG00000001254	EGR1	no	0.737925	33.3182	Ibr	72	0.0268146	9.60059	-2.26	1.12e-03
ENSCAFG00000001254	EGR1	no	0.737925	33.3182	IbrAS	24	-0.304421	8.67236	-2.73	1.64e-06
ENSCAFG00000001254	EGR1	no	0.737925	33.3182	IbrAS	48	-0.300124	8.64837	-2.80	1.10e-06
ENSCAFG00000001254	EGR1	no	0.737925	33.3182	IbrAS	72	-0.180379	8.63133	-4.11	2.44e-13
ENSCAFG00000001282	ETF1	yes	0.89653	132.28	AS	24	0.0570067	8.85793	-0.37	4.75e-03
ENSCAFG00000001282	ETF1	yes	0.89653	132.28	AS	48	0.108778	8.96737	0.01	9.79e-01
ENSCAFG00000001282	ETF1	yes	0.89653	132.28	AS	72	0.0927178	8.8551	0.10	5.41e-01
ENSCAFG00000001282	ETF1	yes	0.89653	132.28	DMSO	24	0.174893	9.08963	NA	NA
ENSCAFG00000001282	ETF1	yes	0.89653	132.28	DMSO	48	0.151772	8.9637	-0.20	2.57e-01
ENSCAFG00000001282	ETF1	yes	0.89653	132.28	DMSO	72	0.171886	8.79792	-0.49	3.12e-05
ENSCAFG00000001282	ETF1	yes	0.89653	132.28	Ibr	24	-0.00229876	8.80502	-0.47	5.28e-05
ENSCAFG00000001282	ETF1	yes	0.89653	132.28	Ibr	48	0.0122929	8.88132	-0.13	3.66e-01
ENSCAFG00000001282	ETF1	yes	0.89653	132.28	Ibr	72	0.0268146	8.88036	0.14	3.80e-01
ENSCAFG00000001282	ETF1	yes	0.89653	132.28	IbrAS	24	-0.304421	8.45393	-1.08	6.60e-25
ENSCAFG00000001282	ETF1	yes	0.89653	132.28	IbrAS	48	-0.300124	8.52139	-0.76	2.05e-12
ENSCAFG00000001282	ETF1	yes	0.89653	132.28	IbrAS	72	-0.180379	8.64368	-0.27	2.46e-02
ENSCAFG00000001287	TCP11	no	0.674528	14.3763	AS	24	0.0570067	3.88338	-0.38	6.21e-01
ENSCAFG00000001287	TCP11	no	0.674528	14.3763	AS	48	0.108778	3.97666	-0.02	9.84e-01
ENSCAFG00000001287	TCP11	no	0.674528	14.3763	AS	72	0.0927178	4.14897	0.46	3.85e-01
ENSCAFG00000001287	TCP11	no	0.674528	14.3763	DMSO	24	0.174893	3.98063	NA	NA
ENSCAFG00000001287	TCP11	no	0.674528	14.3763	DMSO	48	0.151772	3.98421	0.00	9.98e-01
ENSCAFG00000001287	TCP11	no	0.674528	14.3763	DMSO	72	0.171886	3.99055	0.04	9.57e-01
ENSCAFG00000001287	TCP11	no	0.674528	14.3763	Ibr	24	-0.00229876	3.78949	-0.86	1.28e-01
ENSCAFG00000001287	TCP11	no	0.674528	14.3763	Ibr	48	0.0122929	3.86208	-0.50	4.14e-01
ENSCAFG00000001287	TCP11	no	0.674528	14.3763	Ibr	72	0.0268146	4.04861	0.06	9.31e-01
ENSCAFG00000001287	TCP11	no	0.674528	14.3763	IbrAS	24	-0.304421	3.72709	-1.25	1.01e-02
ENSCAFG00000001287	TCP11	no	0.674528	14.3763	IbrAS	48	-0.300124	3.69061	-1.59	2.49e-03
ENSCAFG00000001287	TCP11	no	0.674528	14.3763	IbrAS	72	-0.180379	3.80983	-0.84	8.51e-02
ENSCAFG00000001290	AKR1B1	no	0.637498	22.5882	AS	24	0.0570067	8.22939	0.06	7.96e-01
ENSCAFG00000001290	AKR1B1	no	0.637498	22.5882	AS	48	0.108778	8.17915	0.07	7.71e-01
ENSCAFG00000001290	AKR1B1	no	0.637498	22.5882	AS	72	0.0927178	8.05614	0.16	3.39e-01
ENSCAFG00000001290	AKR1B1	no	0.637498	22.5882	DMSO	24	0.174893	8.19338	NA	NA
ENSCAFG00000001290	AKR1B1	no	0.637498	22.5882	DMSO	48	0.151772	8.13602	-0.09	7.43e-01
ENSCAFG00000001290	AKR1B1	no	0.637498	22.5882	DMSO	72	0.171886	7.96827	-0.40	4.25e-03
ENSCAFG00000001290	AKR1B1	no	0.637498	22.5882	Ibr	24	-0.00229876	8.07483	-0.20	1.95e-01
ENSCAFG00000001290	AKR1B1	no	0.637498	22.5882	Ibr	48	0.0122929	8.01817	-0.19	2.14e-01
ENSCAFG00000001290	AKR1B1	no	0.637498	22.5882	Ibr	72	0.0268146	7.97165	0.01	9.72e-01
ENSCAFG00000001290	AKR1B1	no	0.637498	22.5882	IbrAS	24	-0.304421	7.79568	-0.71	1.85e-09
ENSCAFG00000001290	AKR1B1	no	0.637498	22.5882	IbrAS	48	-0.300124	7.87068	-0.47	1.14e-04
ENSCAFG00000001290	AKR1B1	no	0.637498	22.5882	IbrAS	72	-0.180379	8.08849	0.22	9.98e-02
ENSCAFG00000001293	HSPA9	no	0.750338	64.398	AS	24	0.0570067	12.1967	-0.45	4.56e-07
ENSCAFG00000001293	HSPA9	no	0.750338	64.398	AS	48	0.108778	12.3199	-0.08	6.07e-01
ENSCAFG00000001293	HSPA9	no	0.750338	64.398	AS	72	0.0927178	12.1341	-0.05	6.88e-01
ENSCAFG00000001293	HSPA9	no	0.750338	64.398	DMSO	24	0.174893	12.4829	NA	NA
ENSCAFG00000001293	HSPA9	no	0.750338	64.398	DMSO	48	0.151772	12.37	-0.17	1.04e-01
ENSCAFG00000001293	HSPA9	no	0.750338	64.398	DMSO	72	0.171886	12.1663	-0.51	1.37e-11
ENSCAFG00000001293	HSPA9	no	0.750338	64.398	Ibr	24	-0.00229876	12.1314	-0.55	1.47e-11
ENSCAFG00000001293	HSPA9	no	0.750338	64.398	Ibr	48	0.0122929	12.2633	-0.17	9.45e-02
ENSCAFG00000001293	HSPA9	no	0.750338	64.398	Ibr	72	0.0268146	12.3571	0.28	5.13e-03
ENSCAFG00000001293	HSPA9	no	0.750338	64.398	IbrAS	24	-0.304421	11.8483	-1.03	6.33e-41
ENSCAFG00000001293	HSPA9	no	0.750338	64.398	IbrAS	48	-0.300124	12.0029	-0.59	6.33e-14
ENSCAFG00000001293	HSPA9	no	0.750338	64.398	IbrAS	72	-0.180379	12.1929	0.04	6.89e-01
ENSCAFG00000001312	CHCHD3	no	0.772714	56.2356	AS	24	0.0570067	9.52223	-0.16	2.93e-01
ENSCAFG00000001312	CHCHD3	no	0.772714	56.2356	AS	48	0.108778	9.61397	-0.16	3.05e-01
ENSCAFG00000001312	CHCHD3	no	0.772714	56.2356	AS	72	0.0927178	9.6718	-0.20	9.53e-02
ENSCAFG00000001312	CHCHD3	no	0.772714	56.2356	DMSO	24	0.174893	9.62109	NA	NA
ENSCAFG00000001312	CHCHD3	no	0.772714	56.2356	DMSO	48	0.151772	9.71545	0.15	2.84e-01
ENSCAFG00000001312	CHCHD3	no	0.772714	56.2356	DMSO	72	0.171886	9.80052	0.27	3.69e-03
ENSCAFG00000001312	CHCHD3	no	0.772714	56.2356	Ibr	24	-0.00229876	9.4525	-0.28	1.89e-02
ENSCAFG00000001312	CHCHD3	no	0.772714	56.2356	Ibr	48	0.0122929	9.56164	-0.25	3.93e-02
ENSCAFG00000001312	CHCHD3	no	0.772714	56.2356	Ibr	72	0.0268146	9.64668	-0.26	4.34e-02
ENSCAFG00000001312	CHCHD3	no	0.772714	56.2356	IbrAS	24	-0.304421	9.34532	-0.46	3.76e-06
ENSCAFG00000001312	CHCHD3	no	0.772714	56.2356	IbrAS	48	-0.300124	9.44511	-0.45	9.80e-06
ENSCAFG00000001312	CHCHD3	no	0.772714	56.2356	IbrAS	72	-0.180379	9.47536	-0.52	1.34e-07
ENSCAFG00000001384	CBY1	no	0.393968	1.96182	AS	24	0.0570067	4.47194	-0.52	3.68e-01
ENSCAFG00000001384	CBY1	no	0.393968	1.96182	AS	48	0.108778	4.49449	-0.30	6.84e-01
ENSCAFG00000001384	CBY1	no	0.393968	1.96182	AS	72	0.0927178	4.62002	-0.25	6.30e-01
ENSCAFG00000001384	CBY1	no	0.393968	1.96182	DMSO	24	0.174893	4.63707	NA	NA
ENSCAFG00000001384	CBY1	no	0.393968	1.96182	DMSO	48	0.151772	4.58598	-0.17	8.54e-01
ENSCAFG00000001384	CBY1	no	0.393968	1.96182	DMSO	72	0.171886	4.70716	0.17	7.35e-01
ENSCAFG00000001384	CBY1	no	0.393968	1.96182	Ibr	24	-0.00229876	4.52291	-0.36	4.97e-01
ENSCAFG00000001384	CBY1	no	0.393968	1.96182	Ibr	48	0.0122929	4.46915	-0.40	4.62e-01
ENSCAFG00000001384	CBY1	no	0.393968	1.96182	Ibr	72	0.0268146	4.54636	-0.42	4.17e-01
ENSCAFG00000001384	CBY1	no	0.393968	1.96182	IbrAS	24	-0.304421	4.45972	-0.58	1.46e-01
ENSCAFG00000001384	CBY1	no	0.393968	1.96182	IbrAS	48	-0.300124	4.48174	-0.32	4.77e-01
ENSCAFG00000001384	CBY1	no	0.393968	1.96182	IbrAS	72	-0.180379	4.45142	-0.78	4.88e-02
ENSCAFG00000001403	PODXL	no	0.516354	13.2727	AS	24	0.0570067	8.29146	0.51	1.83e-02
ENSCAFG00000001403	PODXL	no	0.516354	13.2727	AS	48	0.108778	8.21489	0.26	3.35e-01
ENSCAFG00000001403	PODXL	no	0.516354	13.2727	AS	72	0.0927178	8.29622	-0.58	1.15e-03
ENSCAFG00000001403	PODXL	no	0.516354	13.2727	DMSO	24	0.174893	7.99458	NA	NA
ENSCAFG00000001403	PODXL	no	0.516354	13.2727	DMSO	48	0.151772	8.06683	0.12	6.56e-01
ENSCAFG00000001403	PODXL	no	0.516354	13.2727	DMSO	72	0.171886	8.65275	1.08	4.55e-17
ENSCAFG00000001403	PODXL	no	0.516354	13.2727	Ibr	24	-0.00229876	8.09205	0.18	4.80e-01
ENSCAFG00000001403	PODXL	no	0.516354	13.2727	Ibr	48	0.0122929	8.01764	-0.09	7.52e-01
ENSCAFG00000001403	PODXL	no	0.516354	13.2727	Ibr	72	0.0268146	8.11817	-0.85	8.47e-06
ENSCAFG00000001403	PODXL	no	0.516354	13.2727	IbrAS	24	-0.304421	8.02692	0.07	7.35e-01
ENSCAFG00000001403	PODXL	no	0.516354	13.2727	IbrAS	48	-0.300124	7.92107	-0.26	1.74e-01
ENSCAFG00000001403	PODXL	no	0.516354	13.2727	IbrAS	72	-0.180379	7.9279	-1.22	5.12e-14
ENSCAFG00000001404	C1H9orf64	no	0.415941	2.44667	AS	24	0.0570067	9.55834	-0.14	3.49e-01
ENSCAFG00000001404	C1H9orf64	no	0.415941	2.44667	AS	48	0.108778	9.52559	-0.09	6.28e-01
ENSCAFG00000001404	C1H9orf64	no	0.415941	2.44667	AS	72	0.0927178	9.47938	-0.10	4.35e-01
ENSCAFG00000001404	C1H9orf64	no	0.415941	2.44667	DMSO	24	0.174893	9.64463	NA	NA
ENSCAFG00000001404	C1H9orf64	no	0.415941	2.44667	DMSO	48	0.151772	9.5796	-0.11	5.53e-01
ENSCAFG00000001404	C1H9orf64	no	0.415941	2.44667	DMSO	72	0.171886	9.54115	-0.18	8.04e-02
ENSCAFG00000001404	C1H9orf64	no	0.415941	2.44667	Ibr	24	-0.00229876	9.60474	-0.06	6.63e-01
ENSCAFG00000001404	C1H9orf64	no	0.415941	2.44667	Ibr	48	0.0122929	9.57926	0.01	9.68e-01
ENSCAFG00000001404	C1H9orf64	no	0.415941	2.44667	Ibr	72	0.0268146	9.51154	-0.06	6.84e-01
ENSCAFG00000001404	C1H9orf64	no	0.415941	2.44667	IbrAS	24	-0.304421	9.50572	-0.23	1.96e-02
ENSCAFG00000001404	C1H9orf64	no	0.415941	2.44667	IbrAS	48	-0.300124	9.48024	-0.17	1.14e-01
ENSCAFG00000001404	C1H9orf64	no	0.415941	2.44667	IbrAS	72	-0.180379	9.50188	-0.06	6.17e-01
ENSCAFG00000001406	MKLN1	no	0.567565	5.80099	AS	24	0.0570067	8.38059	-0.15	4.14e-01
ENSCAFG00000001406	MKLN1	no	0.567565	5.80099	AS	48	0.108778	8.57039	0.20	2.28e-01
ENSCAFG00000001406	MKLN1	no	0.567565	5.80099	AS	72	0.0927178	8.44366	-0.09	5.86e-01
ENSCAFG00000001406	MKLN1	no	0.567565	5.80099	DMSO	24	0.174893	8.46704	NA	NA
ENSCAFG00000001406	MKLN1	no	0.567565	5.80099	DMSO	48	0.151772	8.45085	-0.03	9.37e-01
ENSCAFG00000001406	MKLN1	no	0.567565	5.80099	DMSO	72	0.171886	8.49227	0.03	8.88e-01
ENSCAFG00000001406	MKLN1	no	0.567565	5.80099	Ibr	24	-0.00229876	8.39634	-0.13	4.18e-01
ENSCAFG00000001406	MKLN1	no	0.567565	5.80099	Ibr	48	0.0122929	8.47977	0.05	7.96e-01
ENSCAFG00000001406	MKLN1	no	0.567565	5.80099	Ibr	72	0.0268146	8.47088	-0.05	7.83e-01
ENSCAFG00000001406	MKLN1	no	0.567565	5.80099	IbrAS	24	-0.304421	8.22401	-0.43	9.53e-05
ENSCAFG00000001406	MKLN1	no	0.567565	5.80099	IbrAS	48	-0.300124	8.38436	-0.11	3.80e-01
ENSCAFG00000001406	MKLN1	no	0.567565	5.80099	IbrAS	72	-0.180379	8.49062	-0.01	9.65e-01
ENSCAFG00000001417	KIF27	no	0.812721	60.6355	AS	24	0.0570067	7.13134	0.19	5.64e-01
ENSCAFG00000001417	KIF27	no	0.812721	60.6355	AS	48	0.108778	7.19074	0.19	5.74e-01
ENSCAFG00000001417	KIF27	no	0.812721	60.6355	AS	72	0.0927178	7.16627	-0.32	1.67e-01
ENSCAFG00000001417	KIF27	no	0.812721	60.6355	DMSO	24	0.174893	7.02683	NA	NA
ENSCAFG00000001417	KIF27	no	0.812721	60.6355	DMSO	48	0.151772	7.08375	0.11	8.03e-01
ENSCAFG00000001417	KIF27	no	0.812721	60.6355	DMSO	72	0.171886	7.34817	0.55	2.86e-03
ENSCAFG00000001417	KIF27	no	0.812721	60.6355	Ibr	24	-0.00229876	7.05853	0.09	7.87e-01
ENSCAFG00000001417	KIF27	no	0.812721	60.6355	Ibr	48	0.0122929	6.97139	-0.21	4.27e-01
ENSCAFG00000001417	KIF27	no	0.812721	60.6355	Ibr	72	0.0268146	6.9796	-0.69	2.09e-03
ENSCAFG00000001417	KIF27	no	0.812721	60.6355	IbrAS	24	-0.304421	6.79095	-0.47	2.04e-02
ENSCAFG00000001417	KIF27	no	0.812721	60.6355	IbrAS	48	-0.300124	6.7059	-0.77	1.19e-04
ENSCAFG00000001417	KIF27	no	0.812721	60.6355	IbrAS	72	-0.180379	6.80946	-1.00	1.01e-07
ENSCAFG00000001422		no	0.500046	4.15995	AS	24	0.0570067	4.82494	-1.07	1.02e-02
ENSCAFG00000001422		no	0.500046	4.15995	AS	48	0.108778	5.08762	-0.15	8.28e-01
ENSCAFG00000001422		no	0.500046	4.15995	AS	72	0.0927178	5.17533	0.52	1.90e-01
ENSCAFG00000001422		no	0.500046	4.15995	DMSO	24	0.174893	5.21409	NA	NA
ENSCAFG00000001422		no	0.500046	4.15995	DMSO	48	0.151772	5.15434	-0.14	8.55e-01
ENSCAFG00000001422		no	0.500046	4.15995	DMSO	72	0.171886	4.9849	-0.59	9.35e-02
ENSCAFG00000001422		no	0.500046	4.15995	Ibr	24	-0.00229876	4.93787	-0.70	7.08e-02
ENSCAFG00000001422		no	0.500046	4.15995	Ibr	48	0.0122929	4.81871	-0.97	1.28e-02
ENSCAFG00000001422		no	0.500046	4.15995	Ibr	72	0.0268146	5.00549	0.08	8.94e-01
ENSCAFG00000001422		no	0.500046	4.15995	IbrAS	24	-0.304421	4.78956	-1.20	2.94e-04
ENSCAFG00000001422		no	0.500046	4.15995	IbrAS	48	-0.300124	4.91918	-0.61	8.08e-02
ENSCAFG00000001422		no	0.500046	4.15995	IbrAS	72	-0.180379	4.87364	-0.29	4.90e-01
ENSCAFG00000001425	GKAP1	no	0.251616	1.87893	AS	24	0.0570067	8.14296	0.18	5.55e-01
ENSCAFG00000001425	GKAP1	no	0.251616	1.87893	AS	48	0.108778	8.23351	0.48	3.76e-02
ENSCAFG00000001425	GKAP1	no	0.251616	1.87893	AS	72	0.0927178	8.27524	-0.13	6.22e-01
ENSCAFG00000001425	GKAP1	no	0.251616	1.87893	DMSO	24	0.174893	8.04368	NA	NA
ENSCAFG00000001425	GKAP1	no	0.251616	1.87893	DMSO	48	0.151772	7.95892	-0.15	5.80e-01
ENSCAFG00000001425	GKAP1	no	0.251616	1.87893	DMSO	72	0.171886	8.35783	0.52	2.80e-04
ENSCAFG00000001425	GKAP1	no	0.251616	1.87893	Ibr	24	-0.00229876	8.17137	0.23	3.52e-01
ENSCAFG00000001425	GKAP1	no	0.251616	1.87893	Ibr	48	0.0122929	8.18827	0.41	5.07e-02
ENSCAFG00000001425	GKAP1	no	0.251616	1.87893	Ibr	72	0.0268146	8.07486	-0.54	1.12e-02
ENSCAFG00000001425	GKAP1	no	0.251616	1.87893	IbrAS	24	-0.304421	8.09703	0.10	6.35e-01
ENSCAFG00000001425	GKAP1	no	0.251616	1.87893	IbrAS	48	-0.300124	8.06946	0.20	3.32e-01
ENSCAFG00000001425	GKAP1	no	0.251616	1.87893	IbrAS	72	-0.180379	8.084	-0.47	8.60e-03
ENSCAFG00000001435	UBQLN1	no	0.688991	33.6914	AS	24	0.0570067	10.7881	-0.28	7.93e-02
ENSCAFG00000001435	UBQLN1	no	0.688991	33.6914	AS	48	0.108778	10.8887	-0.05	8.43e-01
ENSCAFG00000001435	UBQLN1	no	0.688991	33.6914	AS	72	0.0927178	10.8095	0.01	9.58e-01
ENSCAFG00000001435	UBQLN1	no	0.688991	33.6914	DMSO	24	0.174893	10.9649	NA	NA
ENSCAFG00000001435	UBQLN1	no	0.688991	33.6914	DMSO	48	0.151772	10.9239	-0.07	7.41e-01
ENSCAFG00000001435	UBQLN1	no	0.688991	33.6914	DMSO	72	0.171886	10.805	-0.27	4.94e-03
ENSCAFG00000001435	UBQLN1	no	0.688991	33.6914	Ibr	24	-0.00229876	10.7535	-0.34	1.24e-02
ENSCAFG00000001435	UBQLN1	no	0.688991	33.6914	Ibr	48	0.0122929	10.7744	-0.24	9.96e-02
ENSCAFG00000001435	UBQLN1	no	0.688991	33.6914	Ibr	72	0.0268146	10.892	0.12	4.70e-01
ENSCAFG00000001435	UBQLN1	no	0.688991	33.6914	IbrAS	24	-0.304421	10.5669	-0.64	1.59e-08
ENSCAFG00000001435	UBQLN1	no	0.688991	33.6914	IbrAS	48	-0.300124	10.6799	-0.39	1.06e-03
ENSCAFG00000001435	UBQLN1	no	0.688991	33.6914	IbrAS	72	-0.180379	10.8126	0.01	9.63e-01
ENSCAFG00000001437	POLR2F	no	0.274389	4.00735	AS	24	0.0570067	9.85519	-0.06	8.64e-01
ENSCAFG00000001437	POLR2F	no	0.274389	4.00735	AS	48	0.108778	9.87664	-0.05	8.94e-01
ENSCAFG00000001437	POLR2F	no	0.274389	4.00735	AS	72	0.0927178	9.87282	0.15	5.15e-01
ENSCAFG00000001437	POLR2F	no	0.274389	4.00735	DMSO	24	0.174893	9.89341	NA	NA
ENSCAFG00000001437	POLR2F	no	0.274389	4.00735	DMSO	48	0.151772	9.90875	0.02	9.37e-01
ENSCAFG00000001437	POLR2F	no	0.274389	4.00735	DMSO	72	0.171886	9.77673	-0.21	7.23e-02
ENSCAFG00000001437	POLR2F	no	0.274389	4.00735	Ibr	24	-0.00229876	9.80223	-0.15	5.48e-01
ENSCAFG00000001437	POLR2F	no	0.274389	4.00735	Ibr	48	0.0122929	9.85584	-0.08	7.71e-01
ENSCAFG00000001437	POLR2F	no	0.274389	4.00735	Ibr	72	0.0268146	9.79276	0.04	9.01e-01
ENSCAFG00000001437	POLR2F	no	0.274389	4.00735	IbrAS	24	-0.304421	9.77429	-0.19	3.10e-01
ENSCAFG00000001437	POLR2F	no	0.274389	4.00735	IbrAS	48	-0.300124	9.76925	-0.22	2.26e-01
ENSCAFG00000001437	POLR2F	no	0.274389	4.00735	IbrAS	72	-0.180379	9.81249	0.08	7.08e-01
ENSCAFG00000001459	CEP41	no	0.784337	76.5827	AS	24	0.0570067	7.83905	-0.36	3.01e-02
ENSCAFG00000001459	CEP41	no	0.784337	76.5827	AS	48	0.108778	7.97051	-0.06	8.40e-01
ENSCAFG00000001459	CEP41	no	0.784337	76.5827	AS	72	0.0927178	7.73185	0.03	9.09e-01
ENSCAFG00000001459	CEP41	no	0.784337	76.5827	DMSO	24	0.174893	8.05189	NA	NA
ENSCAFG00000001459	CEP41	no	0.784337	76.5827	DMSO	48	0.151772	8.00379	-0.08	8.14e-01
ENSCAFG00000001459	CEP41	no	0.784337	76.5827	DMSO	72	0.171886	7.7176	-0.59	3.73e-05
ENSCAFG00000001459	CEP41	no	0.784337	76.5827	Ibr	24	-0.00229876	7.85294	-0.34	2.47e-02
ENSCAFG00000001459	CEP41	no	0.784337	76.5827	Ibr	48	0.0122929	7.92899	-0.12	5.13e-01
ENSCAFG00000001459	CEP41	no	0.784337	76.5827	Ibr	72	0.0268146	7.93591	0.37	2.23e-02
ENSCAFG00000001459	CEP41	no	0.784337	76.5827	IbrAS	24	-0.304421	7.47448	-1.04	7.67e-16
ENSCAFG00000001459	CEP41	no	0.784337	76.5827	IbrAS	48	-0.300124	7.53812	-0.84	1.56e-10
ENSCAFG00000001459	CEP41	no	0.784337	76.5827	IbrAS	72	-0.180379	7.72183	0.02	9.34e-01
ENSCAFG00000001495	TMEM209	no	0.750442	47.8785	AS	24	0.0570067	8.22909	-0.05	8.41e-01
ENSCAFG00000001495	TMEM209	no	0.750442	47.8785	AS	48	0.108778	8.20512	0.02	9.40e-01
ENSCAFG00000001495	TMEM209	no	0.750442	47.8785	AS	72	0.0927178	8.07477	-0.08	6.69e-01
ENSCAFG00000001495	TMEM209	no	0.750442	47.8785	DMSO	24	0.174893	8.25974	NA	NA
ENSCAFG00000001495	TMEM209	no	0.750442	47.8785	DMSO	48	0.151772	8.19409	-0.11	6.69e-01
ENSCAFG00000001495	TMEM209	no	0.750442	47.8785	DMSO	72	0.171886	8.11878	-0.25	7.17e-02
ENSCAFG00000001495	TMEM209	no	0.750442	47.8785	Ibr	24	-0.00229876	8.18006	-0.14	4.07e-01
ENSCAFG00000001495	TMEM209	no	0.750442	47.8785	Ibr	48	0.0122929	8.16057	-0.06	7.75e-01
ENSCAFG00000001495	TMEM209	no	0.750442	47.8785	Ibr	72	0.0268146	8.04821	-0.12	4.89e-01
ENSCAFG00000001495	TMEM209	no	0.750442	47.8785	IbrAS	24	-0.304421	7.99566	-0.44	1.58e-04
ENSCAFG00000001495	TMEM209	no	0.750442	47.8785	IbrAS	48	-0.300124	7.96264	-0.39	1.40e-03
ENSCAFG00000001495	TMEM209	no	0.750442	47.8785	IbrAS	72	-0.180379	8.0072	-0.20	1.34e-01
ENSCAFG00000001497	KLHDC10	no	0.553567	3.54852	AS	24	0.0570067	6.00902	-0.04	9.37e-01
ENSCAFG00000001497	KLHDC10	no	0.553567	3.54852	AS	48	0.108778	6.06224	-0.20	5.59e-01
ENSCAFG00000001497	KLHDC10	no	0.553567	3.54852	AS	72	0.0927178	5.87484	-0.52	2.84e-02
ENSCAFG00000001497	KLHDC10	no	0.553567	3.54852	DMSO	24	0.174893	6.02426	NA	NA
ENSCAFG00000001497	KLHDC10	no	0.553567	3.54852	DMSO	48	0.151772	6.16227	0.28	5.05e-01
ENSCAFG00000001497	KLHDC10	no	0.553567	3.54852	DMSO	72	0.171886	6.1063	0.16	5.99e-01
ENSCAFG00000001497	KLHDC10	no	0.553567	3.54852	Ibr	24	-0.00229876	5.97124	-0.09	7.77e-01
ENSCAFG00000001497	KLHDC10	no	0.553567	3.54852	Ibr	48	0.0122929	5.97989	-0.38	1.30e-01
ENSCAFG00000001497	KLHDC10	no	0.553567	3.54852	Ibr	72	0.0268146	6.10856	-0.01	9.70e-01
ENSCAFG00000001497	KLHDC10	no	0.553567	3.54852	IbrAS	24	-0.304421	5.90493	-0.26	2.44e-01
ENSCAFG00000001497	KLHDC10	no	0.553567	3.54852	IbrAS	48	-0.300124	5.89882	-0.58	6.31e-03
ENSCAFG00000001497	KLHDC10	no	0.553567	3.54852	IbrAS	72	-0.180379	5.94465	-0.36	1.13e-01
ENSCAFG00000001529	CYC1	no	0.321904	8.09645	AS	24	0.0570067	11.3521	-0.22	2.11e-01
ENSCAFG00000001529	CYC1	no	0.321904	8.09645	AS	48	0.108778	11.4033	-0.16	4.17e-01
ENSCAFG00000001529	CYC1	no	0.321904	8.09645	AS	72	0.0927178	11.4143	0.19	2.06e-01
ENSCAFG00000001529	CYC1	no	0.321904	8.09645	DMSO	24	0.174893	11.4883	NA	NA
ENSCAFG00000001529	CYC1	no	0.321904	8.09645	DMSO	48	0.151772	11.504	0.03	9.02e-01
ENSCAFG00000001529	CYC1	no	0.321904	8.09645	DMSO	72	0.171886	11.2963	-0.32	5.03e-05
ENSCAFG00000001529	CYC1	no	0.321904	8.09645	Ibr	24	-0.00229876	11.2955	-0.31	2.72e-02
ENSCAFG00000001529	CYC1	no	0.321904	8.09645	Ibr	48	0.0122929	11.4007	-0.16	3.22e-01
ENSCAFG00000001529	CYC1	no	0.321904	8.09645	Ibr	72	0.0268146	11.4306	0.21	1.78e-01
ENSCAFG00000001529	CYC1	no	0.321904	8.09645	IbrAS	24	-0.304421	11.2318	-0.40	6.08e-04
ENSCAFG00000001529	CYC1	no	0.321904	8.09645	IbrAS	48	-0.300124	11.3232	-0.29	1.91e-02
ENSCAFG00000001529	CYC1	no	0.321904	8.09645	IbrAS	72	-0.180379	11.4805	0.30	1.37e-02
ENSCAFG00000001551	PSIP1	no	0.814229	77.6516	AS	24	0.0570067	11.8483	0.04	8.34e-01
ENSCAFG00000001551	PSIP1	no	0.814229	77.6516	AS	48	0.108778	11.829	0.18	2.08e-01
ENSCAFG00000001551	PSIP1	no	0.814229	77.6516	AS	72	0.0927178	11.8463	0.07	5.96e-01
ENSCAFG00000001551	PSIP1	no	0.814229	77.6516	DMSO	24	0.174893	11.8228	NA	NA
ENSCAFG00000001551	PSIP1	no	0.814229	77.6516	DMSO	48	0.151772	11.7168	-0.17	1.25e-01
ENSCAFG00000001551	PSIP1	no	0.814229	77.6516	DMSO	72	0.171886	11.8036	-0.05	6.59e-01
ENSCAFG00000001551	PSIP1	no	0.814229	77.6516	Ibr	24	-0.00229876	11.8312	0.01	9.39e-01
ENSCAFG00000001551	PSIP1	no	0.814229	77.6516	Ibr	48	0.0122929	11.7686	0.08	5.53e-01
ENSCAFG00000001551	PSIP1	no	0.814229	77.6516	Ibr	72	0.0268146	11.704	-0.17	1.77e-01
ENSCAFG00000001551	PSIP1	no	0.814229	77.6516	IbrAS	24	-0.304421	11.6074	-0.35	1.76e-04
ENSCAFG00000001551	PSIP1	no	0.814229	77.6516	IbrAS	48	-0.300124	11.4989	-0.35	1.63e-04
ENSCAFG00000001551	PSIP1	no	0.814229	77.6516	IbrAS	72	-0.180379	11.584	-0.35	1.71e-04
ENSCAFG00000001577	CEP78	no	0.632147	26.3033	AS	24	0.0570067	8.94571	0.05	7.82e-01
ENSCAFG00000001577	CEP78	no	0.632147	26.3033	AS	48	0.108778	8.91744	0.23	6.16e-02
ENSCAFG00000001577	CEP78	no	0.632147	26.3033	AS	72	0.0927178	8.86623	0.09	5.25e-01
ENSCAFG00000001577	CEP78	no	0.632147	26.3033	DMSO	24	0.174893	8.91312	NA	NA
ENSCAFG00000001577	CEP78	no	0.632147	26.3033	DMSO	48	0.151772	8.77633	-0.23	1.67e-01
ENSCAFG00000001577	CEP78	no	0.632147	26.3033	DMSO	72	0.171886	8.81664	-0.18	1.74e-01
ENSCAFG00000001577	CEP78	no	0.632147	26.3033	Ibr	24	-0.00229876	8.94195	0.05	7.46e-01
ENSCAFG00000001577	CEP78	no	0.632147	26.3033	Ibr	48	0.0122929	8.87527	0.17	1.67e-01
ENSCAFG00000001577	CEP78	no	0.632147	26.3033	Ibr	72	0.0268146	8.80724	-0.04	8.21e-01
ENSCAFG00000001577	CEP78	no	0.632147	26.3033	IbrAS	24	-0.304421	8.71382	-0.33	3.20e-04
ENSCAFG00000001577	CEP78	no	0.632147	26.3033	IbrAS	48	-0.300124	8.70798	-0.12	3.01e-01
ENSCAFG00000001577	CEP78	no	0.632147	26.3033	IbrAS	72	-0.180379	8.66253	-0.26	8.78e-03
ENSCAFG00000001580	NFYA	no	0.478832	4.40328	AS	24	0.0570067	9.41452	0.05	8.86e-01
ENSCAFG00000001580	NFYA	no	0.478832	4.40328	AS	48	0.108778	9.38304	0.02	9.52e-01
ENSCAFG00000001580	NFYA	no	0.478832	4.40328	AS	72	0.0927178	9.27743	-0.20	3.25e-01
ENSCAFG00000001580	NFYA	no	0.478832	4.40328	DMSO	24	0.174893	9.38517	NA	NA
ENSCAFG00000001580	NFYA	no	0.478832	4.40328	DMSO	48	0.151772	9.36758	-0.03	9.19e-01
ENSCAFG00000001580	NFYA	no	0.478832	4.40328	DMSO	72	0.171886	9.40012	0.01	9.50e-01
ENSCAFG00000001580	NFYA	no	0.478832	4.40328	Ibr	24	-0.00229876	9.29892	-0.14	5.33e-01
ENSCAFG00000001580	NFYA	no	0.478832	4.40328	Ibr	48	0.0122929	9.14872	-0.36	5.43e-02
ENSCAFG00000001580	NFYA	no	0.478832	4.40328	Ibr	72	0.0268146	9.321	-0.10	6.92e-01
ENSCAFG00000001580	NFYA	no	0.478832	4.40328	IbrAS	24	-0.304421	9.21237	-0.26	1.18e-01
ENSCAFG00000001580	NFYA	no	0.478832	4.40328	IbrAS	48	-0.300124	9.21391	-0.26	1.32e-01
ENSCAFG00000001580	NFYA	no	0.478832	4.40328	IbrAS	72	-0.180379	9.25769	-0.24	1.57e-01
ENSCAFG00000001598	HAUS6	no	0.849395	98.0829	AS	24	0.0570067	9.56612	-0.28	2.43e-01
ENSCAFG00000001598	HAUS6	no	0.849395	98.0829	AS	48	0.108778	9.59021	0.06	8.66e-01
ENSCAFG00000001598	HAUS6	no	0.849395	98.0829	AS	72	0.0927178	9.57832	0.01	9.86e-01
ENSCAFG00000001598	HAUS6	no	0.849395	98.0829	DMSO	24	0.174893	9.74216	NA	NA
ENSCAFG00000001598	HAUS6	no	0.849395	98.0829	DMSO	48	0.151772	9.5499	-0.31	6.42e-03
ENSCAFG00000001598	HAUS6	no	0.849395	98.0829	DMSO	72	0.171886	9.57395	-0.28	3.22e-03
ENSCAFG00000001598	HAUS6	no	0.849395	98.0829	Ibr	24	-0.00229876	9.58251	-0.25	2.30e-01
ENSCAFG00000001598	HAUS6	no	0.849395	98.0829	Ibr	48	0.0122929	9.49873	-0.07	7.84e-01
ENSCAFG00000001598	HAUS6	no	0.849395	98.0829	Ibr	72	0.0268146	9.6223	0.06	8.31e-01
ENSCAFG00000001598	HAUS6	no	0.849395	98.0829	IbrAS	24	-0.304421	9.21974	-0.84	7.97e-08
ENSCAFG00000001598	HAUS6	no	0.849395	98.0829	IbrAS	48	-0.300124	9.14087	-0.69	2.26e-05
ENSCAFG00000001598	HAUS6	no	0.849395	98.0829	IbrAS	72	-0.180379	9.34231	-0.37	3.14e-02
ENSCAFG00000001607	SLC39A4	no	0.529428	6.60202	AS	24	0.0570067	4.6559	-0.12	8.58e-01
ENSCAFG00000001607	SLC39A4	no	0.529428	6.60202	AS	48	0.108778	4.53461	-0.28	6.58e-01
ENSCAFG00000001607	SLC39A4	no	0.529428	6.60202	AS	72	0.0927178	4.50129	0.15	7.98e-01
ENSCAFG00000001607	SLC39A4	no	0.529428	6.60202	DMSO	24	0.174893	4.70288	NA	NA
ENSCAFG00000001607	SLC39A4	no	0.529428	6.60202	DMSO	48	0.151772	4.62863	-0.22	7.98e-01
ENSCAFG00000001607	SLC39A4	no	0.529428	6.60202	DMSO	72	0.171886	4.46052	-0.79	6.80e-02
ENSCAFG00000001607	SLC39A4	no	0.529428	6.60202	Ibr	24	-0.00229876	4.55627	-0.40	3.63e-01
ENSCAFG00000001607	SLC39A4	no	0.529428	6.60202	Ibr	48	0.0122929	4.47337	-0.51	2.62e-01
ENSCAFG00000001607	SLC39A4	no	0.529428	6.60202	Ibr	72	0.0268146	4.67905	0.68	1.13e-01
ENSCAFG00000001607	SLC39A4	no	0.529428	6.60202	IbrAS	24	-0.304421	4.36854	-1.11	1.48e-03
ENSCAFG00000001607	SLC39A4	no	0.529428	6.60202	IbrAS	48	-0.300124	4.32074	-1.18	2.08e-03
ENSCAFG00000001607	SLC39A4	no	0.529428	6.60202	IbrAS	72	-0.180379	4.55004	0.29	5.02e-01
ENSCAFG00000001621	TONSL	no	0.826765	74.0347	AS	24	0.0570067	10.6261	-0.11	5.86e-01
ENSCAFG00000001621	TONSL	no	0.826765	74.0347	AS	48	0.108778	10.5862	-0.35	1.79e-02
ENSCAFG00000001621	TONSL	no	0.826765	74.0347	AS	72	0.0927178	10.6824	-0.09	6.00e-01
ENSCAFG00000001621	TONSL	no	0.826765	74.0347	DMSO	24	0.174893	10.6955	NA	NA
ENSCAFG00000001621	TONSL	no	0.826765	74.0347	DMSO	48	0.151772	10.8061	0.17	2.85e-01
ENSCAFG00000001621	TONSL	no	0.826765	74.0347	DMSO	72	0.171886	10.74	0.05	7.08e-01
ENSCAFG00000001621	TONSL	no	0.826765	74.0347	Ibr	24	-0.00229876	10.4835	-0.34	1.09e-02
ENSCAFG00000001621	TONSL	no	0.826765	74.0347	Ibr	48	0.0122929	10.4868	-0.52	2.97e-05
ENSCAFG00000001621	TONSL	no	0.826765	74.0347	Ibr	72	0.0268146	10.7339	-0.04	8.41e-01
ENSCAFG00000001621	TONSL	no	0.826765	74.0347	IbrAS	24	-0.304421	10.3289	-0.60	9.70e-08
ENSCAFG00000001621	TONSL	no	0.826765	74.0347	IbrAS	48	-0.300124	10.208	-0.99	7.31e-19
ENSCAFG00000001621	TONSL	no	0.826765	74.0347	IbrAS	72	-0.180379	10.4563	-0.45	1.01e-04
ENSCAFG00000001633	GUCA1B	no	0.793437	47.0872	AS	24	0.0570067	7.20854	-0.26	3.41e-01
ENSCAFG00000001633	GUCA1B	no	0.793437	47.0872	AS	48	0.108778	7.35147	0.12	7.32e-01
ENSCAFG00000001633	GUCA1B	no	0.793437	47.0872	AS	72	0.0927178	7.09205	-0.18	4.67e-01
ENSCAFG00000001633	GUCA1B	no	0.793437	47.0872	DMSO	24	0.174893	7.35604	NA	NA
ENSCAFG00000001633	GUCA1B	no	0.793437	47.0872	DMSO	48	0.151772	7.28341	-0.13	7.20e-01
ENSCAFG00000001633	GUCA1B	no	0.793437	47.0872	DMSO	72	0.171886	7.19033	-0.32	9.96e-02
ENSCAFG00000001633	GUCA1B	no	0.793437	47.0872	Ibr	24	-0.00229876	7.22813	-0.23	3.38e-01
ENSCAFG00000001633	GUCA1B	no	0.793437	47.0872	Ibr	48	0.0122929	7.18185	-0.18	4.69e-01
ENSCAFG00000001633	GUCA1B	no	0.793437	47.0872	Ibr	72	0.0268146	7.26207	0.15	5.67e-01
ENSCAFG00000001633	GUCA1B	no	0.793437	47.0872	IbrAS	24	-0.304421	6.94482	-0.76	1.08e-05
ENSCAFG00000001633	GUCA1B	no	0.793437	47.0872	IbrAS	48	-0.300124	6.928	-0.68	1.78e-04
ENSCAFG00000001633	GUCA1B	no	0.793437	47.0872	IbrAS	72	-0.180379	6.99853	-0.37	6.18e-02
ENSCAFG00000001669	ARHGAP39	no	0.773523	42.3276	AS	24	0.0570067	8.24127	-0.18	4.43e-01
ENSCAFG00000001669	ARHGAP39	no	0.773523	42.3276	AS	48	0.108778	8.15893	-0.33	8.32e-02
ENSCAFG00000001669	ARHGAP39	no	0.773523	42.3276	AS	72	0.0927178	8.25709	-0.38	1.38e-02
ENSCAFG00000001669	ARHGAP39	no	0.773523	42.3276	DMSO	24	0.174893	8.35252	NA	NA
ENSCAFG00000001669	ARHGAP39	no	0.773523	42.3276	DMSO	48	0.151772	8.35167	-0.00	9.98e-01
ENSCAFG00000001669	ARHGAP39	no	0.773523	42.3276	DMSO	72	0.171886	8.48615	0.20	1.50e-01
ENSCAFG00000001669	ARHGAP39	no	0.773523	42.3276	Ibr	24	-0.00229876	8.28786	-0.11	6.18e-01
ENSCAFG00000001669	ARHGAP39	no	0.773523	42.3276	Ibr	48	0.0122929	8.17282	-0.31	6.91e-02
ENSCAFG00000001669	ARHGAP39	no	0.773523	42.3276	Ibr	72	0.0268146	8.20579	-0.51	2.04e-03
ENSCAFG00000001669	ARHGAP39	no	0.773523	42.3276	IbrAS	24	-0.304421	8.03539	-0.53	1.31e-04
ENSCAFG00000001669	ARHGAP39	no	0.773523	42.3276	IbrAS	48	-0.300124	7.93727	-0.74	1.32e-07
ENSCAFG00000001669	ARHGAP39	no	0.773523	42.3276	IbrAS	72	-0.180379	7.98433	-0.87	2.39e-10
ENSCAFG00000001671	MTAP	yes	0.936214	124.978	AS	24	0.0570067	10.4759	-0.14	1.61e-01
ENSCAFG00000001671	MTAP	yes	0.936214	124.978	AS	48	0.108778	10.5012	-0.11	3.27e-01
ENSCAFG00000001671	MTAP	yes	0.936214	124.978	AS	72	0.0927178	10.5071	-0.22	3.03e-03
ENSCAFG00000001671	MTAP	yes	0.936214	124.978	DMSO	24	0.174893	10.562	NA	NA
ENSCAFG00000001671	MTAP	yes	0.936214	124.978	DMSO	48	0.151772	10.5677	0.01	9.75e-01
ENSCAFG00000001671	MTAP	yes	0.936214	124.978	DMSO	72	0.171886	10.6462	0.12	2.14e-01
ENSCAFG00000001671	MTAP	yes	0.936214	124.978	Ibr	24	-0.00229876	10.4894	-0.12	1.88e-01
ENSCAFG00000001671	MTAP	yes	0.936214	124.978	Ibr	48	0.0122929	10.4974	-0.11	2.18e-01
ENSCAFG00000001671	MTAP	yes	0.936214	124.978	Ibr	72	0.0268146	10.4756	-0.27	8.59e-04
ENSCAFG00000001671	MTAP	yes	0.936214	124.978	IbrAS	24	-0.304421	10.2743	-0.47	1.28e-12
ENSCAFG00000001671	MTAP	yes	0.936214	124.978	IbrAS	48	-0.300124	10.2505	-0.52	8.41e-15
ENSCAFG00000001671	MTAP	yes	0.936214	124.978	IbrAS	72	-0.180379	10.2881	-0.58	1.70e-18
ENSCAFG00000001701	RBFOX2	no	0.807767	69.271	AS	24	0.0570067	6.7324	-0.15	6.41e-01
ENSCAFG00000001701	RBFOX2	no	0.807767	69.271	AS	48	0.108778	6.8349	-0.26	3.41e-01
ENSCAFG00000001701	RBFOX2	no	0.807767	69.271	AS	72	0.0927178	6.90263	-0.34	9.23e-02
ENSCAFG00000001701	RBFOX2	no	0.807767	69.271	DMSO	24	0.174893	6.81539	NA	NA
ENSCAFG00000001701	RBFOX2	no	0.807767	69.271	DMSO	48	0.151772	6.97786	0.30	2.72e-01
ENSCAFG00000001701	RBFOX2	no	0.807767	69.271	DMSO	72	0.171886	7.09665	0.50	6.58e-03
ENSCAFG00000001701	RBFOX2	no	0.807767	69.271	Ibr	24	-0.00229876	6.6923	-0.23	3.56e-01
ENSCAFG00000001701	RBFOX2	no	0.807767	69.271	Ibr	48	0.0122929	6.69431	-0.54	8.10e-03
ENSCAFG00000001701	RBFOX2	no	0.807767	69.271	Ibr	72	0.0268146	6.82344	-0.47	3.03e-02
ENSCAFG00000001701	RBFOX2	no	0.807767	69.271	IbrAS	24	-0.304421	6.47922	-0.69	1.80e-04
ENSCAFG00000001701	RBFOX2	no	0.807767	69.271	IbrAS	48	-0.300124	6.53033	-0.88	1.12e-06
ENSCAFG00000001701	RBFOX2	no	0.807767	69.271	IbrAS	72	-0.180379	6.65682	-0.81	3.60e-06
ENSCAFG00000001703	CARNMT1	no	0.747493	48.4391	AS	24	0.0570067	9.14755	-0.17	3.80e-01
ENSCAFG00000001703	CARNMT1	no	0.747493	48.4391	AS	48	0.108778	9.17331	0.12	5.88e-01
ENSCAFG00000001703	CARNMT1	no	0.747493	48.4391	AS	72	0.0927178	9.02113	-0.13	4.56e-01
ENSCAFG00000001703	CARNMT1	no	0.747493	48.4391	DMSO	24	0.174893	9.24783	NA	NA
ENSCAFG00000001703	CARNMT1	no	0.747493	48.4391	DMSO	48	0.151772	9.10057	-0.24	9.53e-02
ENSCAFG00000001703	CARNMT1	no	0.747493	48.4391	DMSO	72	0.171886	9.0993	-0.26	2.06e-02
ENSCAFG00000001703	CARNMT1	no	0.747493	48.4391	Ibr	24	-0.00229876	9.18475	-0.11	5.53e-01
ENSCAFG00000001703	CARNMT1	no	0.747493	48.4391	Ibr	48	0.0122929	9.13668	0.06	7.45e-01
ENSCAFG00000001703	CARNMT1	no	0.747493	48.4391	Ibr	72	0.0268146	9.11625	0.03	8.71e-01
ENSCAFG00000001703	CARNMT1	no	0.747493	48.4391	IbrAS	24	-0.304421	8.9071	-0.57	1.15e-06
ENSCAFG00000001703	CARNMT1	no	0.747493	48.4391	IbrAS	48	-0.300124	8.8782	-0.38	2.49e-03
ENSCAFG00000001703	CARNMT1	no	0.747493	48.4391	IbrAS	72	-0.180379	8.97451	-0.20	1.33e-01
ENSCAFG00000001706	IFT74	no	0.526012	10.0015	AS	24	0.0570067	7.40624	-0.08	8.34e-01
ENSCAFG00000001706	IFT74	no	0.526012	10.0015	AS	48	0.108778	7.4282	0.12	7.52e-01
ENSCAFG00000001706	IFT74	no	0.526012	10.0015	AS	72	0.0927178	7.30837	-0.46	2.17e-02
ENSCAFG00000001706	IFT74	no	0.526012	10.0015	DMSO	24	0.174893	7.44632	NA	NA
ENSCAFG00000001706	IFT74	no	0.526012	10.0015	DMSO	48	0.151772	7.36032	-0.16	6.86e-01
ENSCAFG00000001706	IFT74	no	0.526012	10.0015	DMSO	72	0.171886	7.5606	0.18	4.60e-01
ENSCAFG00000001706	IFT74	no	0.526012	10.0015	Ibr	24	-0.00229876	7.51782	0.12	6.70e-01
ENSCAFG00000001706	IFT74	no	0.526012	10.0015	Ibr	48	0.0122929	7.40317	0.07	8.05e-01
ENSCAFG00000001706	IFT74	no	0.526012	10.0015	Ibr	72	0.0268146	7.30584	-0.48	2.91e-02
ENSCAFG00000001706	IFT74	no	0.526012	10.0015	IbrAS	24	-0.304421	7.34663	-0.19	3.37e-01
ENSCAFG00000001706	IFT74	no	0.526012	10.0015	IbrAS	48	-0.300124	7.2132	-0.28	1.61e-01
ENSCAFG00000001706	IFT74	no	0.526012	10.0015	IbrAS	72	-0.180379	7.15444	-0.77	2.00e-05
ENSCAFG00000001709	MCM5	no	0.70528	38.0007	AS	24	0.0570067	12.328	0.15	3.17e-01
ENSCAFG00000001709	MCM5	no	0.70528	38.0007	AS	48	0.108778	12.2793	-0.00	9.99e-01
ENSCAFG00000001709	MCM5	no	0.70528	38.0007	AS	72	0.0927178	12.2063	0.19	1.32e-01
ENSCAFG00000001709	MCM5	no	0.70528	38.0007	DMSO	24	0.174893	12.2301	NA	NA
ENSCAFG00000001709	MCM5	no	0.70528	38.0007	DMSO	48	0.151772	12.279	0.08	5.91e-01
ENSCAFG00000001709	MCM5	no	0.70528	38.0007	DMSO	72	0.171886	12.095	-0.23	3.03e-03
ENSCAFG00000001709	MCM5	no	0.70528	38.0007	Ibr	24	-0.00229876	12.1954	-0.05	7.38e-01
ENSCAFG00000001709	MCM5	no	0.70528	38.0007	Ibr	48	0.0122929	12.2075	-0.11	4.18e-01
ENSCAFG00000001709	MCM5	no	0.70528	38.0007	Ibr	72	0.0268146	12.2443	0.25	4.76e-02
ENSCAFG00000001709	MCM5	no	0.70528	38.0007	IbrAS	24	-0.304421	11.8367	-0.65	1.19e-11
ENSCAFG00000001709	MCM5	no	0.70528	38.0007	IbrAS	48	-0.300124	11.9497	-0.53	4.73e-08
ENSCAFG00000001709	MCM5	no	0.70528	38.0007	IbrAS	72	-0.180379	12.1815	0.15	1.85e-01
ENSCAFG00000001720	C11H9orf72	no	0.444224	3.42056	AS	24	0.0570067	7.37594	0.30	2.23e-01
ENSCAFG00000001720	C11H9orf72	no	0.444224	3.42056	AS	48	0.108778	7.38905	0.33	1.83e-01
ENSCAFG00000001720	C11H9orf72	no	0.444224	3.42056	AS	72	0.0927178	7.3774	0.01	9.87e-01
ENSCAFG00000001720	C11H9orf72	no	0.444224	3.42056	DMSO	24	0.174893	7.20822	NA	NA
ENSCAFG00000001720	C11H9orf72	no	0.444224	3.42056	DMSO	48	0.151772	7.20394	-0.01	9.88e-01
ENSCAFG00000001720	C11H9orf72	no	0.444224	3.42056	DMSO	72	0.171886	7.37428	0.29	1.59e-01
ENSCAFG00000001720	C11H9orf72	no	0.444224	3.42056	Ibr	24	-0.00229876	7.28585	0.14	5.94e-01
ENSCAFG00000001720	C11H9orf72	no	0.444224	3.42056	Ibr	48	0.0122929	7.32173	0.23	3.33e-01
ENSCAFG00000001720	C11H9orf72	no	0.444224	3.42056	Ibr	72	0.0268146	7.27323	-0.19	4.49e-01
ENSCAFG00000001720	C11H9orf72	no	0.444224	3.42056	IbrAS	24	-0.304421	7.18327	-0.05	8.40e-01
ENSCAFG00000001720	C11H9orf72	no	0.444224	3.42056	IbrAS	48	-0.300124	7.21484	0.01	9.55e-01
ENSCAFG00000001720	C11H9orf72	no	0.444224	3.42056	IbrAS	72	-0.180379	7.13154	-0.43	1.70e-02
ENSCAFG00000001753	PPP2R5D	no	0.736582	44.0704	AS	24	0.0570067	9.93317	-0.26	6.96e-02
ENSCAFG00000001753	PPP2R5D	no	0.736582	44.0704	AS	48	0.108778	9.96948	-0.32	1.70e-02
ENSCAFG00000001753	PPP2R5D	no	0.736582	44.0704	AS	72	0.0927178	10.1074	-0.10	5.13e-01
ENSCAFG00000001753	PPP2R5D	no	0.736582	44.0704	DMSO	24	0.174893	10.0948	NA	NA
ENSCAFG00000001753	PPP2R5D	no	0.736582	44.0704	DMSO	48	0.151772	10.1702	0.12	4.77e-01
ENSCAFG00000001753	PPP2R5D	no	0.736582	44.0704	DMSO	72	0.171886	10.1739	0.11	3.16e-01
ENSCAFG00000001753	PPP2R5D	no	0.736582	44.0704	Ibr	24	-0.00229876	9.9309	-0.27	3.63e-02
ENSCAFG00000001753	PPP2R5D	no	0.736582	44.0704	Ibr	48	0.0122929	9.9277	-0.39	9.89e-04
ENSCAFG00000001753	PPP2R5D	no	0.736582	44.0704	Ibr	72	0.0268146	10.0014	-0.26	5.25e-02
ENSCAFG00000001753	PPP2R5D	no	0.736582	44.0704	IbrAS	24	-0.304421	9.84602	-0.41	1.04e-04
ENSCAFG00000001753	PPP2R5D	no	0.736582	44.0704	IbrAS	48	-0.300124	9.82404	-0.56	7.79e-08
ENSCAFG00000001753	PPP2R5D	no	0.736582	44.0704	IbrAS	72	-0.180379	9.92329	-0.40	2.08e-04
ENSCAFG00000001754	POT1	no	0.540841	7.17473	AS	24	0.0570067	7.36553	-0.10	7.57e-01
ENSCAFG00000001754	POT1	no	0.540841	7.17473	AS	48	0.108778	7.37183	0.09	7.90e-01
ENSCAFG00000001754	POT1	no	0.540841	7.17473	AS	72	0.0927178	7.34797	-0.26	1.93e-01
ENSCAFG00000001754	POT1	no	0.540841	7.17473	DMSO	24	0.174893	7.42177	NA	NA
ENSCAFG00000001754	POT1	no	0.540841	7.17473	DMSO	48	0.151772	7.32165	-0.18	5.57e-01
ENSCAFG00000001754	POT1	no	0.540841	7.17473	DMSO	72	0.171886	7.49303	0.11	5.87e-01
ENSCAFG00000001754	POT1	no	0.540841	7.17473	Ibr	24	-0.00229876	7.3961	-0.05	8.65e-01
[truncated: 26,993 more rows]

## Sheet: 3 - darkmagenta
Ensembl Gene Id	Gene Symbol	Hub	kme	kWithin	Treatment	Incubation Time [h]	Eigengene	Expression Value	log2 Fold-Change	Adjusted P-value
ENSCAFG00000000009	SLC66A2	yes	0.882542	202.356	AS	24	-0.0762011	9.40319	0.25	5.44e-02
ENSCAFG00000000009	SLC66A2	yes	0.882542	202.356	AS	48	-0.12469	9.32531	0.19	2.01e-01
ENSCAFG00000000009	SLC66A2	yes	0.882542	202.356	AS	72	-0.0713856	9.32782	0.44	3.05e-05
ENSCAFG00000000009	SLC66A2	yes	0.882542	202.356	DMSO	24	-0.200212	9.25295	NA	NA
ENSCAFG00000000009	SLC66A2	yes	0.882542	202.356	DMSO	48	-0.160369	9.21614	-0.06	7.97e-01
ENSCAFG00000000009	SLC66A2	yes	0.882542	202.356	DMSO	72	-0.0749429	9.07661	-0.33	3.62e-03
ENSCAFG00000000009	SLC66A2	yes	0.882542	202.356	Ibr	24	-0.00845044	9.48978	0.40	1.46e-04
ENSCAFG00000000009	SLC66A2	yes	0.882542	202.356	Ibr	48	-0.018446	9.51162	0.50	1.07e-06
ENSCAFG00000000009	SLC66A2	yes	0.882542	202.356	Ibr	72	-0.0612177	9.36322	0.53	4.21e-06
ENSCAFG00000000009	SLC66A2	yes	0.882542	202.356	IbrAS	24	0.307645	9.85799	0.98	5.74e-28
ENSCAFG00000000009	SLC66A2	yes	0.882542	202.356	IbrAS	48	0.306644	9.77435	0.92	1.12e-23
ENSCAFG00000000009	SLC66A2	yes	0.882542	202.356	IbrAS	72	0.161219	9.67235	1.00	4.15e-27
ENSCAFG00000000012	ATP9B	no	0.785891	62.6284	AS	24	-0.0762011	9.0749	0.12	4.77e-01
ENSCAFG00000000012	ATP9B	no	0.785891	62.6284	AS	48	-0.12469	9.03875	-0.12	4.92e-01
ENSCAFG00000000012	ATP9B	no	0.785891	62.6284	AS	72	-0.0713856	9.0759	-0.23	4.06e-02
ENSCAFG00000000012	ATP9B	no	0.785891	62.6284	DMSO	24	-0.200212	9.00482	NA	NA
ENSCAFG00000000012	ATP9B	no	0.785891	62.6284	DMSO	48	-0.160369	9.1079	0.17	3.51e-01
ENSCAFG00000000012	ATP9B	no	0.785891	62.6284	DMSO	72	-0.0749429	9.21468	0.34	4.51e-03
ENSCAFG00000000012	ATP9B	no	0.785891	62.6284	Ibr	24	-0.00845044	9.12663	0.21	8.25e-02
ENSCAFG00000000012	ATP9B	no	0.785891	62.6284	Ibr	48	-0.018446	9.01042	-0.17	1.96e-01
ENSCAFG00000000012	ATP9B	no	0.785891	62.6284	Ibr	72	-0.0612177	9.04545	-0.27	2.45e-02
ENSCAFG00000000012	ATP9B	no	0.785891	62.6284	IbrAS	24	0.307645	9.29837	0.49	1.89e-07
ENSCAFG00000000012	ATP9B	no	0.785891	62.6284	IbrAS	48	0.306644	9.35849	0.41	1.67e-05
ENSCAFG00000000012	ATP9B	no	0.785891	62.6284	IbrAS	72	0.161219	9.15679	-0.09	4.25e-01
ENSCAFG00000000021	ZADH2	no	0.535475	6.83813	AS	24	-0.0762011	8.69304	0.14	5.30e-01
ENSCAFG00000000021	ZADH2	no	0.535475	6.83813	AS	48	-0.12469	8.63323	0.05	8.52e-01
ENSCAFG00000000021	ZADH2	no	0.535475	6.83813	AS	72	-0.0713856	8.69816	-0.04	8.51e-01
ENSCAFG00000000021	ZADH2	no	0.535475	6.83813	DMSO	24	-0.200212	8.61404	NA	NA
ENSCAFG00000000021	ZADH2	no	0.535475	6.83813	DMSO	48	-0.160369	8.60207	-0.02	9.53e-01
ENSCAFG00000000021	ZADH2	no	0.535475	6.83813	DMSO	72	-0.0749429	8.72209	0.17	2.35e-01
ENSCAFG00000000021	ZADH2	no	0.535475	6.83813	Ibr	24	-0.00845044	8.7201	0.18	2.86e-01
ENSCAFG00000000021	ZADH2	no	0.535475	6.83813	Ibr	48	-0.018446	8.76786	0.28	6.84e-02
ENSCAFG00000000021	ZADH2	no	0.535475	6.83813	Ibr	72	-0.0612177	8.68344	-0.07	7.50e-01
ENSCAFG00000000021	ZADH2	no	0.535475	6.83813	IbrAS	24	0.307645	8.78821	0.31	1.80e-02
ENSCAFG00000000021	ZADH2	no	0.535475	6.83813	IbrAS	48	0.306644	8.73144	0.22	1.13e-01
ENSCAFG00000000021	ZADH2	no	0.535475	6.83813	IbrAS	72	0.161219	8.70463	-0.02	8.95e-01
ENSCAFG00000000028	TIMM21	no	0.579782	16.2672	AS	24	-0.0762011	9.51744	0.11	4.43e-01
ENSCAFG00000000028	TIMM21	no	0.579782	16.2672	AS	48	-0.12469	9.45342	0.12	4.30e-01
ENSCAFG00000000028	TIMM21	no	0.579782	16.2672	AS	72	-0.0713856	9.38422	-0.05	7.21e-01
ENSCAFG00000000028	TIMM21	no	0.579782	16.2672	DMSO	24	-0.200212	9.45137	NA	NA
ENSCAFG00000000028	TIMM21	no	0.579782	16.2672	DMSO	48	-0.160369	9.38358	-0.11	5.48e-01
ENSCAFG00000000028	TIMM21	no	0.579782	16.2672	DMSO	72	-0.0749429	9.41388	-0.08	5.40e-01
ENSCAFG00000000028	TIMM21	no	0.579782	16.2672	Ibr	24	-0.00845044	9.53282	0.13	2.48e-01
ENSCAFG00000000028	TIMM21	no	0.579782	16.2672	Ibr	48	-0.018446	9.43043	0.08	5.36e-01
ENSCAFG00000000028	TIMM21	no	0.579782	16.2672	Ibr	72	-0.0612177	9.38172	-0.03	8.23e-01
ENSCAFG00000000028	TIMM21	no	0.579782	16.2672	IbrAS	24	0.307645	9.56827	0.19	3.19e-02
ENSCAFG00000000028	TIMM21	no	0.579782	16.2672	IbrAS	48	0.306644	9.5352	0.25	4.51e-03
ENSCAFG00000000028	TIMM21	no	0.579782	16.2672	IbrAS	72	0.161219	9.485	0.12	2.20e-01
ENSCAFG00000000061		no	0.748415	70.7363	AS	24	-0.0762011	7.79059	0.23	3.94e-01
ENSCAFG00000000061		no	0.748415	70.7363	AS	48	-0.12469	7.71228	-0.01	9.80e-01
ENSCAFG00000000061		no	0.748415	70.7363	AS	72	-0.0713856	7.90431	-0.31	1.14e-01
ENSCAFG00000000061		no	0.748415	70.7363	DMSO	24	-0.200212	7.66557	NA	NA
ENSCAFG00000000061		no	0.748415	70.7363	DMSO	48	-0.160369	7.72001	0.10	7.73e-01
ENSCAFG00000000061		no	0.748415	70.7363	DMSO	72	-0.0749429	8.08551	0.72	1.11e-06
ENSCAFG00000000061		no	0.748415	70.7363	Ibr	24	-0.00845044	7.80723	0.26	2.42e-01
ENSCAFG00000000061		no	0.748415	70.7363	Ibr	48	-0.018446	7.75933	0.08	7.73e-01
ENSCAFG00000000061		no	0.748415	70.7363	Ibr	72	-0.0612177	7.756	-0.53	7.39e-03
ENSCAFG00000000061		no	0.748415	70.7363	IbrAS	24	0.307645	8.05567	0.70	9.82e-06
ENSCAFG00000000061		no	0.748415	70.7363	IbrAS	48	0.306644	8.10422	0.67	2.72e-05
ENSCAFG00000000061		no	0.748415	70.7363	IbrAS	72	0.161219	8.07963	-0.00	9.92e-01
ENSCAFG00000000063	RDH5	no	0.914427	157.375	AS	24	-0.0762011	7.69094	0.48	2.42e-02
ENSCAFG00000000063	RDH5	no	0.914427	157.375	AS	48	-0.12469	7.58748	0.13	6.96e-01
ENSCAFG00000000063	RDH5	no	0.914427	157.375	AS	72	-0.0713856	7.66394	-0.22	3.05e-01
ENSCAFG00000000063	RDH5	no	0.914427	157.375	DMSO	24	-0.200212	7.44109	NA	NA
ENSCAFG00000000063	RDH5	no	0.914427	157.375	DMSO	48	-0.160369	7.52312	0.16	6.28e-01
ENSCAFG00000000063	RDH5	no	0.914427	157.375	DMSO	72	-0.0749429	7.78455	0.62	1.22e-04
ENSCAFG00000000063	RDH5	no	0.914427	157.375	Ibr	24	-0.00845044	7.78463	0.64	3.05e-04
ENSCAFG00000000063	RDH5	no	0.914427	157.375	Ibr	48	-0.018446	7.66746	0.27	2.09e-01
ENSCAFG00000000063	RDH5	no	0.914427	157.375	Ibr	72	-0.0612177	7.68117	-0.16	5.18e-01
ENSCAFG00000000063	RDH5	no	0.914427	157.375	IbrAS	24	0.307645	8.09711	1.16	1.38e-14
ENSCAFG00000000063	RDH5	no	0.914427	157.375	IbrAS	48	0.306644	8.10121	1.03	1.27e-11
ENSCAFG00000000063	RDH5	no	0.914427	157.375	IbrAS	72	0.161219	7.88368	0.17	3.52e-01
ENSCAFG00000000064	CD63	no	0.864465	114.296	AS	24	-0.0762011	11.3016	0.18	3.34e-01
ENSCAFG00000000064	CD63	no	0.864465	114.296	AS	48	-0.12469	11.2978	0.15	4.81e-01
ENSCAFG00000000064	CD63	no	0.864465	114.296	AS	72	-0.0713856	11.2985	0.01	9.55e-01
ENSCAFG00000000064	CD63	no	0.864465	114.296	DMSO	24	-0.200212	11.1903	NA	NA
ENSCAFG00000000064	CD63	no	0.864465	114.296	DMSO	48	-0.160369	11.2065	0.03	9.14e-01
ENSCAFG00000000064	CD63	no	0.864465	114.296	DMSO	72	-0.0749429	11.287	0.15	1.57e-01
ENSCAFG00000000064	CD63	no	0.864465	114.296	Ibr	24	-0.00845044	11.237	0.08	6.89e-01
ENSCAFG00000000064	CD63	no	0.864465	114.296	Ibr	48	-0.018446	11.2602	0.09	6.43e-01
ENSCAFG00000000064	CD63	no	0.864465	114.296	Ibr	72	-0.0612177	11.2122	-0.09	6.43e-01
ENSCAFG00000000064	CD63	no	0.864465	114.296	IbrAS	24	0.307645	11.5322	0.57	1.47e-06
ENSCAFG00000000064	CD63	no	0.864465	114.296	IbrAS	48	0.306644	11.7412	0.85	1.59e-13
ENSCAFG00000000064	CD63	no	0.864465	114.296	IbrAS	72	0.161219	11.6826	0.63	9.82e-08
ENSCAFG00000000067	KDSR	no	0.592251	8.75895	AS	24	-0.0762011	6.46333	0.36	2.09e-01
ENSCAFG00000000067	KDSR	no	0.592251	8.75895	AS	48	-0.12469	6.48212	0.25	4.27e-01
ENSCAFG00000000067	KDSR	no	0.592251	8.75895	AS	72	-0.0713856	6.3963	-0.35	1.35e-01
ENSCAFG00000000067	KDSR	no	0.592251	8.75895	DMSO	24	-0.200212	6.2948	NA	NA
ENSCAFG00000000067	KDSR	no	0.592251	8.75895	DMSO	48	-0.160369	6.36436	0.15	7.73e-01
ENSCAFG00000000067	KDSR	no	0.592251	8.75895	DMSO	72	-0.0749429	6.5678	0.55	2.40e-02
ENSCAFG00000000067	KDSR	no	0.592251	8.75895	Ibr	24	-0.00845044	6.49888	0.44	6.04e-02
ENSCAFG00000000067	KDSR	no	0.592251	8.75895	Ibr	48	-0.018446	6.49732	0.28	2.69e-01
ENSCAFG00000000067	KDSR	no	0.592251	8.75895	Ibr	72	-0.0612177	6.37894	-0.35	1.76e-01
ENSCAFG00000000067	KDSR	no	0.592251	8.75895	IbrAS	24	0.307645	6.59626	0.62	9.36e-04
ENSCAFG00000000067	KDSR	no	0.592251	8.75895	IbrAS	48	0.306644	6.59617	0.47	1.64e-02
ENSCAFG00000000067	KDSR	no	0.592251	8.75895	IbrAS	72	0.161219	6.61757	0.11	6.43e-01
ENSCAFG00000000069		no	0.848316	123.109	AS	24	-0.0762011	9.12667	0.09	5.73e-01
ENSCAFG00000000069		no	0.848316	123.109	AS	48	-0.12469	9.04904	0.04	8.49e-01
ENSCAFG00000000069		no	0.848316	123.109	AS	72	-0.0713856	9.06864	0.09	4.80e-01
ENSCAFG00000000069		no	0.848316	123.109	DMSO	24	-0.200212	9.0749	NA	NA
ENSCAFG00000000069		no	0.848316	123.109	DMSO	48	-0.160369	9.02653	-0.08	7.48e-01
ENSCAFG00000000069		no	0.848316	123.109	DMSO	72	-0.0749429	9.01321	-0.12	3.99e-01
ENSCAFG00000000069		no	0.848316	123.109	Ibr	24	-0.00845044	9.1852	0.19	8.51e-02
ENSCAFG00000000069		no	0.848316	123.109	Ibr	48	-0.018446	9.19947	0.29	3.68e-03
ENSCAFG00000000069		no	0.848316	123.109	Ibr	72	-0.0612177	9.06535	0.11	3.75e-01
ENSCAFG00000000069		no	0.848316	123.109	IbrAS	24	0.307645	9.30508	0.38	6.18e-06
ENSCAFG00000000069		no	0.848316	123.109	IbrAS	48	0.306644	9.37396	0.57	9.96e-12
ENSCAFG00000000069		no	0.848316	123.109	IbrAS	72	0.161219	9.23994	0.38	1.81e-05
ENSCAFG00000000070	PHLPP1	no	0.0631342	1.04038	AS	24	-0.0762011	8.54865	0.18	3.79e-01
ENSCAFG00000000070	PHLPP1	no	0.0631342	1.04038	AS	48	-0.12469	8.47931	-0.10	6.71e-01
ENSCAFG00000000070	PHLPP1	no	0.0631342	1.04038	AS	72	-0.0713856	8.57234	-0.11	5.57e-01
ENSCAFG00000000070	PHLPP1	no	0.0631342	1.04038	DMSO	24	-0.200212	8.44646	NA	NA
ENSCAFG00000000070	PHLPP1	no	0.0631342	1.04038	DMSO	48	-0.160369	8.54023	0.16	4.33e-01
ENSCAFG00000000070	PHLPP1	no	0.0631342	1.04038	DMSO	72	-0.0749429	8.63812	0.31	1.38e-02
ENSCAFG00000000070	PHLPP1	no	0.0631342	1.04038	Ibr	24	-0.00845044	8.52064	0.14	4.22e-01
ENSCAFG00000000070	PHLPP1	no	0.0631342	1.04038	Ibr	48	-0.018446	8.47793	-0.11	5.79e-01
ENSCAFG00000000070	PHLPP1	no	0.0631342	1.04038	Ibr	72	-0.0612177	8.54912	-0.18	3.06e-01
ENSCAFG00000000070	PHLPP1	no	0.0631342	1.04038	IbrAS	24	0.307645	8.56674	0.22	1.07e-01
ENSCAFG00000000070	PHLPP1	no	0.0631342	1.04038	IbrAS	48	0.306644	8.54468	0.01	9.78e-01
ENSCAFG00000000070	PHLPP1	no	0.0631342	1.04038	IbrAS	72	0.161219	8.47383	-0.28	3.63e-02
ENSCAFG00000000071		no	0.146223	3.81638	AS	24	-0.0762011	8.59862	0.16	3.88e-01
ENSCAFG00000000071		no	0.146223	3.81638	AS	48	-0.12469	8.55718	-0.11	6.27e-01
ENSCAFG00000000071		no	0.146223	3.81638	AS	72	-0.0713856	8.61938	-0.17	2.32e-01
ENSCAFG00000000071		no	0.146223	3.81638	DMSO	24	-0.200212	8.50633	NA	NA
ENSCAFG00000000071		no	0.146223	3.81638	DMSO	48	-0.160369	8.61894	0.19	2.92e-01
ENSCAFG00000000071		no	0.146223	3.81638	DMSO	72	-0.0749429	8.72255	0.35	3.40e-03
ENSCAFG00000000071		no	0.146223	3.81638	Ibr	24	-0.00845044	8.52685	0.03	8.65e-01
ENSCAFG00000000071		no	0.146223	3.81638	Ibr	48	-0.018446	8.50786	-0.18	2.26e-01
ENSCAFG00000000071		no	0.146223	3.81638	Ibr	72	-0.0612177	8.47603	-0.43	1.76e-03
ENSCAFG00000000071		no	0.146223	3.81638	IbrAS	24	0.307645	8.51874	0.02	8.90e-01
ENSCAFG00000000071		no	0.146223	3.81638	IbrAS	48	0.306644	8.63497	0.03	8.62e-01
ENSCAFG00000000071		no	0.146223	3.81638	IbrAS	72	0.161219	8.63425	-0.14	2.88e-01
ENSCAFG00000000076	PYM1	no	0.89131	176.202	AS	24	-0.0762011	8.54831	0.25	1.45e-01
ENSCAFG00000000076	PYM1	no	0.89131	176.202	AS	48	-0.12469	8.46201	0.20	3.09e-01
ENSCAFG00000000076	PYM1	no	0.89131	176.202	AS	72	-0.0713856	8.46074	0.21	1.64e-01
ENSCAFG00000000076	PYM1	no	0.89131	176.202	DMSO	24	-0.200212	8.40459	NA	NA
ENSCAFG00000000076	PYM1	no	0.89131	176.202	DMSO	48	-0.160369	8.34463	-0.10	7.24e-01
ENSCAFG00000000076	PYM1	no	0.89131	176.202	DMSO	72	-0.0749429	8.34177	-0.13	4.56e-01
ENSCAFG00000000076	PYM1	no	0.89131	176.202	Ibr	24	-0.00845044	8.59769	0.33	1.82e-02
ENSCAFG00000000076	PYM1	no	0.89131	176.202	Ibr	48	-0.018446	8.61717	0.46	4.75e-04
ENSCAFG00000000076	PYM1	no	0.89131	176.202	Ibr	72	-0.0612177	8.41035	0.13	4.74e-01
ENSCAFG00000000076	PYM1	no	0.89131	176.202	IbrAS	24	0.307645	8.84519	0.74	4.55e-11
ENSCAFG00000000076	PYM1	no	0.89131	176.202	IbrAS	48	0.306644	8.79093	0.75	7.68e-11
ENSCAFG00000000076	PYM1	no	0.89131	176.202	IbrAS	72	0.161219	8.63357	0.51	2.15e-05
ENSCAFG00000000078	DGKA	yes	0.966659	281.682	AS	24	-0.0762011	11.0834	0.27	2.66e-03
ENSCAFG00000000078	DGKA	yes	0.966659	281.682	AS	48	-0.12469	10.9996	0.10	4.35e-01
ENSCAFG00000000078	DGKA	yes	0.966659	281.682	AS	72	-0.0713856	11.0467	0.02	9.06e-01
ENSCAFG00000000078	DGKA	yes	0.966659	281.682	DMSO	24	-0.200212	10.9197	NA	NA
ENSCAFG00000000078	DGKA	yes	0.966659	281.682	DMSO	48	-0.160369	10.9401	0.03	8.88e-01
ENSCAFG00000000078	DGKA	yes	0.966659	281.682	DMSO	72	-0.0749429	11.0357	0.18	7.04e-02
ENSCAFG00000000078	DGKA	yes	0.966659	281.682	Ibr	24	-0.00845044	11.2425	0.53	6.91e-13
ENSCAFG00000000078	DGKA	yes	0.966659	281.682	Ibr	48	-0.018446	11.1927	0.42	4.04e-08
ENSCAFG00000000078	DGKA	yes	0.966659	281.682	Ibr	72	-0.0612177	11.1472	0.18	5.53e-02
ENSCAFG00000000078	DGKA	yes	0.966659	281.682	IbrAS	24	0.307645	11.6285	1.13	4.12e-62
ENSCAFG00000000078	DGKA	yes	0.966659	281.682	IbrAS	48	0.306644	11.6127	1.07	1.31e-55
ENSCAFG00000000078	DGKA	yes	0.966659	281.682	IbrAS	72	0.161219	11.428	0.63	1.98e-19
ENSCAFG00000000080	PMEL	no	0.4225	2.6964	AS	24	-0.0762011	3.96816	0.80	2.74e-01
ENSCAFG00000000080	PMEL	no	0.4225	2.6964	AS	48	-0.12469	3.85014	-0.77	2.92e-01
ENSCAFG00000000080	PMEL	no	0.4225	2.6964	AS	72	-0.0713856	3.94064	-0.41	5.18e-01
ENSCAFG00000000080	PMEL	no	0.4225	2.6964	DMSO	24	-0.200212	3.80218	NA	NA
ENSCAFG00000000080	PMEL	no	0.4225	2.6964	DMSO	48	-0.160369	4.03374	1.02	NA
ENSCAFG00000000080	PMEL	no	0.4225	2.6964	DMSO	72	-0.0749429	4.05239	1.08	5.40e-02
ENSCAFG00000000080	PMEL	no	0.4225	2.6964	Ibr	24	-0.00845044	3.91841	0.58	4.08e-01
ENSCAFG00000000080	PMEL	no	0.4225	2.6964	Ibr	48	-0.018446	3.83487	-0.88	1.48e-01
ENSCAFG00000000080	PMEL	no	0.4225	2.6964	Ibr	72	-0.0612177	3.85961	-0.83	1.88e-01
ENSCAFG00000000080	PMEL	no	0.4225	2.6964	IbrAS	24	0.307645	4.00963	0.97	5.33e-02
ENSCAFG00000000080	PMEL	no	0.4225	2.6964	IbrAS	48	0.306644	4.20159	0.56	2.41e-01
ENSCAFG00000000080	PMEL	no	0.4225	2.6964	IbrAS	72	0.161219	3.99669	-0.17	7.81e-01
ENSCAFG00000000088	SUOX	no	0.632754	32.1663	AS	24	-0.0762011	7.74297	0.33	9.09e-02
ENSCAFG00000000088	SUOX	no	0.632754	32.1663	AS	48	-0.12469	7.56567	-0.26	2.29e-01
ENSCAFG00000000088	SUOX	no	0.632754	32.1663	AS	72	-0.0713856	7.76975	-0.40	6.74e-03
ENSCAFG00000000088	SUOX	no	0.632754	32.1663	DMSO	24	-0.200212	7.56052	NA	NA
ENSCAFG00000000088	SUOX	no	0.632754	32.1663	DMSO	48	-0.160369	7.70541	0.26	2.90e-01
ENSCAFG00000000088	SUOX	no	0.632754	32.1663	DMSO	72	-0.0749429	8.00607	0.77	5.18e-07
ENSCAFG00000000088	SUOX	no	0.632754	32.1663	Ibr	24	-0.00845044	7.78053	0.39	1.52e-02
ENSCAFG00000000088	SUOX	no	0.632754	32.1663	Ibr	48	-0.018446	7.61873	-0.16	4.13e-01
ENSCAFG00000000088	SUOX	no	0.632754	32.1663	Ibr	72	-0.0612177	7.81977	-0.33	5.59e-02
ENSCAFG00000000088	SUOX	no	0.632754	32.1663	IbrAS	24	0.307645	7.93327	0.66	6.91e-07
ENSCAFG00000000088	SUOX	no	0.632754	32.1663	IbrAS	48	0.306644	7.98386	0.48	3.45e-04
ENSCAFG00000000088	SUOX	no	0.632754	32.1663	IbrAS	72	0.161219	7.86315	-0.24	1.01e-01
ENSCAFG00000000097	ERBB3	no	0.431546	16.6089	AS	24	-0.0762011	6.6087	0.03	9.42e-01
ENSCAFG00000000097	ERBB3	no	0.431546	16.6089	AS	48	-0.12469	6.70935	0.01	9.89e-01
ENSCAFG00000000097	ERBB3	no	0.431546	16.6089	AS	72	-0.0713856	6.8194	-0.52	4.83e-03
ENSCAFG00000000097	ERBB3	no	0.431546	16.6089	DMSO	24	-0.200212	6.58515	NA	NA
ENSCAFG00000000097	ERBB3	no	0.431546	16.6089	DMSO	48	-0.160369	6.70944	0.24	5.64e-01
ENSCAFG00000000097	ERBB3	no	0.431546	16.6089	DMSO	72	-0.0749429	7.10156	0.97	6.17e-06
ENSCAFG00000000097	ERBB3	no	0.431546	16.6089	Ibr	24	-0.00845044	6.66292	0.14	6.34e-01
ENSCAFG00000000097	ERBB3	no	0.431546	16.6089	Ibr	48	-0.018446	6.65705	-0.11	7.18e-01
ENSCAFG00000000097	ERBB3	no	0.431546	16.6089	Ibr	72	-0.0612177	6.68994	-0.76	1.90e-04
ENSCAFG00000000097	ERBB3	no	0.431546	16.6089	IbrAS	24	0.307645	6.86007	0.53	3.40e-03
ENSCAFG00000000097	ERBB3	no	0.431546	16.6089	IbrAS	48	0.306644	6.88291	0.34	7.23e-02
ENSCAFG00000000097	ERBB3	no	0.431546	16.6089	IbrAS	72	0.161219	6.96655	-0.25	1.77e-01
ENSCAFG00000000100	SEC11C	no	0.574903	19.0648	AS	24	-0.0762011	12.271	-0.02	9.59e-01
ENSCAFG00000000100	SEC11C	no	0.574903	19.0648	AS	48	-0.12469	12.3341	0.20	3.60e-01
ENSCAFG00000000100	SEC11C	no	0.574903	19.0648	AS	72	-0.0713856	12.3377	0.09	6.64e-01
ENSCAFG00000000100	SEC11C	no	0.574903	19.0648	DMSO	24	-0.200212	12.2817	NA	NA
ENSCAFG00000000100	SEC11C	no	0.574903	19.0648	DMSO	48	-0.160369	12.209	-0.12	4.82e-01
ENSCAFG00000000100	SEC11C	no	0.574903	19.0648	DMSO	72	-0.0749429	12.2793	-0.02	8.82e-01
ENSCAFG00000000100	SEC11C	no	0.574903	19.0648	Ibr	24	-0.00845044	12.3278	0.08	7.16e-01
ENSCAFG00000000100	SEC11C	no	0.574903	19.0648	Ibr	48	-0.018446	12.3362	0.21	2.42e-01
ENSCAFG00000000100	SEC11C	no	0.574903	19.0648	Ibr	72	-0.0612177	12.221	-0.09	6.79e-01
ENSCAFG00000000100	SEC11C	no	0.574903	19.0648	IbrAS	24	0.307645	12.5195	0.39	3.80e-03
ENSCAFG00000000100	SEC11C	no	0.574903	19.0648	IbrAS	48	0.306644	12.3583	0.24	9.81e-02
ENSCAFG00000000100	SEC11C	no	0.574903	19.0648	IbrAS	72	0.161219	12.2969	0.03	8.88e-01
ENSCAFG00000000107	ALPK2	no	0.413618	3.07255	AS	24	-0.0762011	4.77058	-0.12	8.70e-01
ENSCAFG00000000107	ALPK2	no	0.413618	3.07255	AS	48	-0.12469	4.58228	-0.52	3.94e-01
ENSCAFG00000000107	ALPK2	no	0.413618	3.07255	AS	72	-0.0713856	4.78351	-0.44	3.01e-01
ENSCAFG00000000107	ALPK2	no	0.413618	3.07255	DMSO	24	-0.200212	4.81014	NA	NA
ENSCAFG00000000107	ALPK2	no	0.413618	3.07255	DMSO	48	-0.160369	4.71277	-0.32	6.96e-01
ENSCAFG00000000107	ALPK2	no	0.413618	3.07255	DMSO	72	-0.0749429	4.92803	0.33	4.78e-01
ENSCAFG00000000107	ALPK2	no	0.413618	3.07255	Ibr	24	-0.00845044	5.0485	0.66	7.91e-02
ENSCAFG00000000107	ALPK2	no	0.413618	3.07255	Ibr	48	-0.018446	4.88058	0.54	2.15e-01
ENSCAFG00000000107	ALPK2	no	0.413618	3.07255	Ibr	72	-0.0612177	4.97147	0.29	5.32e-01
ENSCAFG00000000107	ALPK2	no	0.413618	3.07255	IbrAS	24	0.307645	5.22018	1.05	3.82e-04
ENSCAFG00000000107	ALPK2	no	0.413618	3.07255	IbrAS	48	0.306644	4.82019	0.36	3.68e-01
ENSCAFG00000000107	ALPK2	no	0.413618	3.07255	IbrAS	72	0.161219	4.76571	-0.49	1.81e-01
ENSCAFG00000000108	ESYT1	no	0.718216	49.9094	AS	24	-0.0762011	9.52335	0.07	6.99e-01
ENSCAFG00000000108	ESYT1	no	0.718216	49.9094	AS	48	-0.12469	9.51936	-0.10	5.44e-01
ENSCAFG00000000108	ESYT1	no	0.718216	49.9094	AS	72	-0.0713856	9.62309	0.08	5.33e-01
ENSCAFG00000000108	ESYT1	no	0.718216	49.9094	DMSO	24	-0.200212	9.48214	NA	NA
ENSCAFG00000000108	ESYT1	no	0.718216	49.9094	DMSO	48	-0.160369	9.58065	0.16	2.75e-01
ENSCAFG00000000108	ESYT1	no	0.718216	49.9094	DMSO	72	-0.0749429	9.57452	0.14	2.12e-01
ENSCAFG00000000108	ESYT1	no	0.718216	49.9094	Ibr	24	-0.00845044	9.44109	-0.07	6.45e-01
ENSCAFG00000000108	ESYT1	no	0.718216	49.9094	Ibr	48	-0.018446	9.5425	-0.06	6.73e-01
ENSCAFG00000000108	ESYT1	no	0.718216	49.9094	Ibr	72	-0.0612177	9.69065	0.20	9.87e-02
ENSCAFG00000000108	ESYT1	no	0.718216	49.9094	IbrAS	24	0.307645	9.70423	0.37	3.88e-05
ENSCAFG00000000108	ESYT1	no	0.718216	49.9094	IbrAS	48	0.306644	9.8699	0.47	1.20e-07
ENSCAFG00000000108	ESYT1	no	0.718216	49.9094	IbrAS	72	0.161219	9.89343	0.51	4.75e-09
ENSCAFG00000000110	MYL6B	no	0.81094	59.5466	AS	24	-0.0762011	4.78023	-0.09	9.03e-01
ENSCAFG00000000110	MYL6B	no	0.81094	59.5466	AS	48	-0.12469	4.71455	-0.04	9.63e-01
ENSCAFG00000000110	MYL6B	no	0.81094	59.5466	AS	72	-0.0713856	4.74641	0.02	9.78e-01
ENSCAFG00000000110	MYL6B	no	0.81094	59.5466	DMSO	24	-0.200212	4.80734	NA	NA
ENSCAFG00000000110	MYL6B	no	0.81094	59.5466	DMSO	48	-0.160369	4.73091	-0.23	8.08e-01
ENSCAFG00000000110	MYL6B	no	0.81094	59.5466	DMSO	72	-0.0749429	4.73905	-0.24	6.61e-01
ENSCAFG00000000110	MYL6B	no	0.81094	59.5466	Ibr	24	-0.00845044	4.83002	0.04	9.42e-01
ENSCAFG00000000110	MYL6B	no	0.81094	59.5466	Ibr	48	-0.018446	4.86432	0.41	3.89e-01
ENSCAFG00000000110	MYL6B	no	0.81094	59.5466	Ibr	72	-0.0612177	4.65265	-0.34	5.35e-01
ENSCAFG00000000110	MYL6B	no	0.81094	59.5466	IbrAS	24	0.307645	5.08308	0.73	2.32e-02
ENSCAFG00000000110	MYL6B	no	0.81094	59.5466	IbrAS	48	0.306644	5.16329	1.18	2.35e-04
ENSCAFG00000000110	MYL6B	no	0.81094	59.5466	IbrAS	72	0.161219	4.9605	0.67	6.15e-02
ENSCAFG00000000111	RNF41	no	0.353966	1.10172	AS	24	-0.0762011	8.29159	-0.02	9.36e-01
ENSCAFG00000000111	RNF41	no	0.353966	1.10172	AS	48	-0.12469	8.33579	-0.15	4.59e-01
ENSCAFG00000000111	RNF41	no	0.353966	1.10172	AS	72	-0.0713856	8.35568	0.01	9.83e-01
ENSCAFG00000000111	RNF41	no	0.353966	1.10172	DMSO	24	-0.200212	8.30517	NA	NA
ENSCAFG00000000111	RNF41	no	0.353966	1.10172	DMSO	48	-0.160369	8.42295	0.20	3.40e-01
ENSCAFG00000000111	RNF41	no	0.353966	1.10172	DMSO	72	-0.0749429	8.35819	0.08	6.61e-01
ENSCAFG00000000111	RNF41	no	0.353966	1.10172	Ibr	24	-0.00845044	8.35571	0.08	6.45e-01
ENSCAFG00000000111	RNF41	no	0.353966	1.10172	Ibr	48	-0.018446	8.30914	-0.19	2.11e-01
ENSCAFG00000000111	RNF41	no	0.353966	1.10172	Ibr	72	-0.0612177	8.44756	0.17	2.79e-01
ENSCAFG00000000111	RNF41	no	0.353966	1.10172	IbrAS	24	0.307645	8.44348	0.24	5.08e-02
ENSCAFG00000000111	RNF41	no	0.353966	1.10172	IbrAS	48	0.306644	8.40929	-0.02	8.90e-01
ENSCAFG00000000111	RNF41	no	0.353966	1.10172	IbrAS	72	0.161219	8.40913	0.09	5.19e-01
ENSCAFG00000000119	PAN2	no	0.502811	18.4144	AS	24	-0.0762011	9.32347	0.28	2.14e-02
ENSCAFG00000000119	PAN2	no	0.502811	18.4144	AS	48	-0.12469	9.21286	-0.04	8.52e-01
ENSCAFG00000000119	PAN2	no	0.502811	18.4144	AS	72	-0.0713856	9.27477	-0.37	1.97e-04
ENSCAFG00000000119	PAN2	no	0.502811	18.4144	DMSO	24	-0.200212	9.15802	NA	NA
ENSCAFG00000000119	PAN2	no	0.502811	18.4144	DMSO	48	-0.160369	9.23754	0.14	4.51e-01
ENSCAFG00000000119	PAN2	no	0.502811	18.4144	DMSO	72	-0.0749429	9.49672	0.55	5.80e-08
ENSCAFG00000000119	PAN2	no	0.502811	18.4144	Ibr	24	-0.00845044	9.36066	0.34	1.08e-03
ENSCAFG00000000119	PAN2	no	0.502811	18.4144	Ibr	48	-0.018446	9.24504	0.02	9.31e-01
ENSCAFG00000000119	PAN2	no	0.502811	18.4144	Ibr	72	-0.0612177	9.31963	-0.27	1.96e-02
ENSCAFG00000000119	PAN2	no	0.502811	18.4144	IbrAS	24	0.307645	9.43375	0.46	3.19e-07
ENSCAFG00000000119	PAN2	no	0.502811	18.4144	IbrAS	48	0.306644	9.37585	0.23	1.92e-02
ENSCAFG00000000119	PAN2	no	0.502811	18.4144	IbrAS	72	0.161219	9.3317	-0.27	3.99e-03
ENSCAFG00000000121	STAT2	no	0.705725	26.4714	AS	24	-0.0762011	9.24887	0.16	2.70e-01
ENSCAFG00000000121	STAT2	no	0.705725	26.4714	AS	48	-0.12469	9.19735	-0.09	6.37e-01
ENSCAFG00000000121	STAT2	no	0.705725	26.4714	AS	72	-0.0713856	9.30055	0.07	5.97e-01
ENSCAFG00000000121	STAT2	no	0.705725	26.4714	DMSO	24	-0.200212	9.15708	NA	NA
ENSCAFG00000000121	STAT2	no	0.705725	26.4714	DMSO	48	-0.160369	9.24965	0.16	3.69e-01
ENSCAFG00000000121	STAT2	no	0.705725	26.4714	DMSO	72	-0.0749429	9.25265	0.15	2.23e-01
ENSCAFG00000000121	STAT2	no	0.705725	26.4714	Ibr	24	-0.00845044	9.25501	0.17	1.79e-01
ENSCAFG00000000121	STAT2	no	0.705725	26.4714	Ibr	48	-0.018446	9.20801	-0.07	6.40e-01
ENSCAFG00000000121	STAT2	no	0.705725	26.4714	Ibr	72	-0.0612177	9.2185	-0.04	7.82e-01
ENSCAFG00000000121	STAT2	no	0.705725	26.4714	IbrAS	24	0.307645	9.37174	0.36	8.60e-05
ENSCAFG00000000121	STAT2	no	0.705725	26.4714	IbrAS	48	0.306644	9.35214	0.17	9.49e-02
ENSCAFG00000000121	STAT2	no	0.705725	26.4714	IbrAS	72	0.161219	9.3451	0.15	1.64e-01
ENSCAFG00000000130	SPRYD4	no	0.710827	72.6555	AS	24	-0.0762011	7.53721	0.05	8.59e-01
ENSCAFG00000000130	SPRYD4	no	0.710827	72.6555	AS	48	-0.12469	7.48135	-0.04	9.07e-01
ENSCAFG00000000130	SPRYD4	no	0.710827	72.6555	AS	72	-0.0713856	7.35673	0.20	3.19e-01
ENSCAFG00000000130	SPRYD4	no	0.710827	72.6555	DMSO	24	-0.200212	7.50781	NA	NA
ENSCAFG00000000130	SPRYD4	no	0.710827	72.6555	DMSO	48	-0.160369	7.5015	-0.01	9.85e-01
ENSCAFG00000000130	SPRYD4	no	0.710827	72.6555	DMSO	72	-0.0749429	7.2553	-0.50	4.71e-03
ENSCAFG00000000130	SPRYD4	no	0.710827	72.6555	Ibr	24	-0.00845044	7.61713	0.20	2.92e-01
ENSCAFG00000000130	SPRYD4	no	0.710827	72.6555	Ibr	48	-0.018446	7.65778	0.28	1.12e-01
ENSCAFG00000000130	SPRYD4	no	0.710827	72.6555	Ibr	72	-0.0612177	7.5948	0.64	1.73e-04
ENSCAFG00000000130	SPRYD4	no	0.710827	72.6555	IbrAS	24	0.307645	7.72672	0.39	5.19e-03
ENSCAFG00000000130	SPRYD4	no	0.710827	72.6555	IbrAS	48	0.306644	7.77577	0.48	4.71e-04
ENSCAFG00000000130	SPRYD4	no	0.710827	72.6555	IbrAS	72	0.161219	7.8474	1.08	2.37e-15
ENSCAFG00000000132		no	0.24323	2.17067	AS	24	-0.0762011	6.91462	-0.08	8.36e-01
ENSCAFG00000000132		no	0.24323	2.17067	AS	48	-0.12469	6.96254	0.35	2.27e-01
ENSCAFG00000000132		no	0.24323	2.17067	AS	72	-0.0713856	6.85192	-0.14	6.42e-01
ENSCAFG00000000132		no	0.24323	2.17067	DMSO	24	-0.200212	6.95926	NA	NA
ENSCAFG00000000132		no	0.24323	2.17067	DMSO	48	-0.160369	6.77882	-0.35	3.19e-01
ENSCAFG00000000132		no	0.24323	2.17067	DMSO	72	-0.0749429	6.92118	-0.09	7.71e-01
ENSCAFG00000000132		no	0.24323	2.17067	Ibr	24	-0.00845044	6.96838	0.01	9.68e-01
ENSCAFG00000000132		no	0.24323	2.17067	Ibr	48	-0.018446	6.98187	0.39	1.02e-01
ENSCAFG00000000132		no	0.24323	2.17067	Ibr	72	-0.0612177	6.70367	-0.43	9.51e-02
ENSCAFG00000000132		no	0.24323	2.17067	IbrAS	24	0.307645	6.88996	-0.14	5.45e-01
ENSCAFG00000000132		no	0.24323	2.17067	IbrAS	48	0.306644	6.98877	0.40	4.78e-02
ENSCAFG00000000132		no	0.24323	2.17067	IbrAS	72	0.161219	7.01205	0.16	4.83e-01
ENSCAFG00000000135	BAZ2A	no	0.433596	12.9971	AS	24	-0.0762011	9.84141	-0.07	8.09e-01
ENSCAFG00000000135	BAZ2A	no	0.433596	12.9971	AS	48	-0.12469	9.87873	-0.20	4.17e-01
ENSCAFG00000000135	BAZ2A	no	0.433596	12.9971	AS	72	-0.0713856	10.0955	-0.05	8.53e-01
ENSCAFG00000000135	BAZ2A	no	0.433596	12.9971	DMSO	24	-0.200212	9.88605	NA	NA
ENSCAFG00000000135	BAZ2A	no	0.433596	12.9971	DMSO	48	-0.160369	9.9979	0.18	3.38e-01
ENSCAFG00000000135	BAZ2A	no	0.433596	12.9971	DMSO	72	-0.0749429	10.1184	0.36	2.24e-03
ENSCAFG00000000135	BAZ2A	no	0.433596	12.9971	Ibr	24	-0.00845044	9.83219	-0.08	7.24e-01
ENSCAFG00000000135	BAZ2A	no	0.433596	12.9971	Ibr	48	-0.018446	9.87786	-0.20	3.12e-01
ENSCAFG00000000135	BAZ2A	no	0.433596	12.9971	Ibr	72	-0.0612177	10.0965	-0.03	9.05e-01
ENSCAFG00000000135	BAZ2A	no	0.433596	12.9971	IbrAS	24	0.307645	10.1944	0.51	3.33e-04
ENSCAFG00000000135	BAZ2A	no	0.433596	12.9971	IbrAS	48	0.306644	10.1143	0.19	2.55e-01
ENSCAFG00000000135	BAZ2A	no	0.433596	12.9971	IbrAS	72	0.161219	10.0582	-0.10	5.60e-01
ENSCAFG00000000141	NACA	no	0.529989	23.3438	AS	24	-0.0762011	12.9192	0.16	3.39e-01
ENSCAFG00000000141	NACA	no	0.529989	23.3438	AS	48	-0.12469	12.934	0.14	4.47e-01
ENSCAFG00000000141	NACA	no	0.529989	23.3438	AS	72	-0.0713856	12.9836	-0.03	8.61e-01
ENSCAFG00000000141	NACA	no	0.529989	23.3438	DMSO	24	-0.200212	12.8195	NA	NA
ENSCAFG00000000141	NACA	no	0.529989	23.3438	DMSO	48	-0.160369	12.8478	0.05	8.04e-01
ENSCAFG00000000141	NACA	no	0.529989	23.3438	DMSO	72	-0.0749429	13.005	0.28	4.16e-04
ENSCAFG00000000141	NACA	no	0.529989	23.3438	Ibr	24	-0.00845044	13.0066	0.31	1.44e-02
ENSCAFG00000000141	NACA	no	0.529989	23.3438	Ibr	48	-0.018446	13.0405	0.31	1.20e-02
ENSCAFG00000000141	NACA	no	0.529989	23.3438	Ibr	72	-0.0612177	12.9535	-0.08	6.56e-01
ENSCAFG00000000141	NACA	no	0.529989	23.3438	IbrAS	24	0.307645	13.0634	0.40	1.58e-04
ENSCAFG00000000141	NACA	no	0.529989	23.3438	IbrAS	48	0.306644	13.0091	0.26	2.04e-02
ENSCAFG00000000141	NACA	no	0.529989	23.3438	IbrAS	72	0.161219	12.8923	-0.18	1.28e-01
ENSCAFG00000000190	RPS12	no	0.835001	109.92	AS	24	-0.0762011	14.9832	0.25	1.98e-01
ENSCAFG00000000190	RPS12	no	0.835001	109.92	AS	48	-0.12469	14.9995	0.25	2.33e-01
ENSCAFG00000000190	RPS12	no	0.835001	109.92	AS	72	-0.0713856	15.018	0.02	9.39e-01
ENSCAFG00000000190	RPS12	no	0.835001	109.92	DMSO	24	-0.200212	14.8272	NA	NA
ENSCAFG00000000190	RPS12	no	0.835001	109.92	DMSO	48	-0.160369	14.8494	0.03	8.76e-01
ENSCAFG00000000190	RPS12	no	0.835001	109.92	DMSO	72	-0.0749429	15.0005	0.27	3.33e-03
ENSCAFG00000000190	RPS12	no	0.835001	109.92	Ibr	24	-0.00845044	15.0691	0.40	1.09e-02
ENSCAFG00000000190	RPS12	no	0.835001	109.92	Ibr	48	-0.018446	15.158	0.50	8.35e-04
ENSCAFG00000000190	RPS12	no	0.835001	109.92	Ibr	72	-0.0612177	14.9807	-0.01	9.77e-01
ENSCAFG00000000190	RPS12	no	0.835001	109.92	IbrAS	24	0.307645	15.2627	0.71	5.26e-08
ENSCAFG00000000190	RPS12	no	0.835001	109.92	IbrAS	48	0.306644	15.2651	0.67	3.49e-07
ENSCAFG00000000190	RPS12	no	0.835001	109.92	IbrAS	72	0.161219	15.0743	0.12	4.90e-01
ENSCAFG00000000197	COMMD10	no	0.41777	4.3536	AS	24	-0.0762011	8.97384	-0.03	9.27e-01
ENSCAFG00000000197	COMMD10	no	0.41777	4.3536	AS	48	-0.12469	9.05628	0.25	1.83e-01
ENSCAFG00000000197	COMMD10	no	0.41777	4.3536	AS	72	-0.0713856	8.95017	-0.03	9.17e-01
ENSCAFG00000000197	COMMD10	no	0.41777	4.3536	DMSO	24	-0.200212	8.98938	NA	NA
ENSCAFG00000000197	COMMD10	no	0.41777	4.3536	DMSO	48	-0.160369	8.90647	-0.14	4.88e-01
ENSCAFG00000000197	COMMD10	no	0.41777	4.3536	DMSO	72	-0.0749429	8.96564	-0.06	7.14e-01
ENSCAFG00000000197	COMMD10	no	0.41777	4.3536	Ibr	24	-0.00845044	9.02917	0.07	7.45e-01
ENSCAFG00000000197	COMMD10	no	0.41777	4.3536	Ibr	48	-0.018446	9.08987	0.31	4.65e-02
ENSCAFG00000000197	COMMD10	no	0.41777	4.3536	Ibr	72	-0.0612177	8.93117	-0.03	8.90e-01
ENSCAFG00000000197	COMMD10	no	0.41777	4.3536	IbrAS	24	0.307645	9.01416	0.05	7.71e-01
ENSCAFG00000000197	COMMD10	no	0.41777	4.3536	IbrAS	48	0.306644	9.10021	0.32	1.53e-02
ENSCAFG00000000197	COMMD10	no	0.41777	4.3536	IbrAS	72	0.161219	9.01857	0.10	5.50e-01
ENSCAFG00000000214	CCDC112	no	0.541562	10.6179	AS	24	-0.0762011	7.6968	0.32	2.32e-01
ENSCAFG00000000214	CCDC112	no	0.541562	10.6179	AS	48	-0.12469	7.67215	0.41	1.12e-01
ENSCAFG00000000214	CCDC112	no	0.541562	10.6179	AS	72	-0.0713856	7.68982	0.14	6.10e-01
ENSCAFG00000000214	CCDC112	no	0.541562	10.6179	DMSO	24	-0.200212	7.52136	NA	NA
ENSCAFG00000000214	CCDC112	no	0.541562	10.6179	DMSO	48	-0.160369	7.44347	-0.15	6.90e-01
ENSCAFG00000000214	CCDC112	no	0.541562	10.6179	DMSO	72	-0.0749429	7.61135	0.15	4.78e-01
ENSCAFG00000000214	CCDC112	no	0.541562	10.6179	Ibr	24	-0.00845044	7.79476	0.49	2.06e-02
ENSCAFG00000000214	CCDC112	no	0.541562	10.6179	Ibr	48	-0.018446	7.68669	0.44	4.62e-02
ENSCAFG00000000214	CCDC112	no	0.541562	10.6179	Ibr	72	-0.0612177	7.5444	-0.12	6.83e-01
ENSCAFG00000000214	CCDC112	no	0.541562	10.6179	IbrAS	24	0.307645	7.71086	0.35	7.14e-02
ENSCAFG00000000214	CCDC112	no	0.541562	10.6179	IbrAS	48	0.306644	7.79681	0.64	5.26e-04
ENSCAFG00000000214	CCDC112	no	0.541562	10.6179	IbrAS	72	0.161219	7.73431	0.21	3.15e-01
ENSCAFG00000000215	R3HDM2	no	0.53933	13.0906	AS	24	-0.0762011	10.6835	0.09	4.59e-01
ENSCAFG00000000215	R3HDM2	no	0.53933	13.0906	AS	48	-0.12469	10.6275	0.03	8.84e-01
ENSCAFG00000000215	R3HDM2	no	0.53933	13.0906	AS	72	-0.0713856	10.6242	-0.32	5.24e-05
ENSCAFG00000000215	R3HDM2	no	0.53933	13.0906	DMSO	24	-0.200212	10.6259	NA	NA
ENSCAFG00000000215	R3HDM2	no	0.53933	13.0906	DMSO	48	-0.160369	10.6112	-0.03	9.11e-01
ENSCAFG00000000215	R3HDM2	no	0.53933	13.0906	DMSO	72	-0.0749429	10.8203	0.30	6.64e-04
ENSCAFG00000000215	R3HDM2	no	0.53933	13.0906	Ibr	24	-0.00845044	10.7136	0.15	1.21e-01
ENSCAFG00000000215	R3HDM2	no	0.53933	13.0906	Ibr	48	-0.018446	10.7077	0.16	9.30e-02
ENSCAFG00000000215	R3HDM2	no	0.53933	13.0906	Ibr	72	-0.0612177	10.7014	-0.19	4.71e-02
ENSCAFG00000000215	R3HDM2	no	0.53933	13.0906	IbrAS	24	0.307645	10.7542	0.21	5.35e-03
ENSCAFG00000000215	R3HDM2	no	0.53933	13.0906	IbrAS	48	0.306644	10.8045	0.31	2.64e-05
ENSCAFG00000000215	R3HDM2	no	0.53933	13.0906	IbrAS	72	0.161219	10.7261	-0.15	5.39e-02
ENSCAFG00000000223	GLI1	no	0.605567	8.40268	AS	24	-0.0762011	5.48249	0.40	3.70e-01
ENSCAFG00000000223	GLI1	no	0.605567	8.40268	AS	48	-0.12469	5.29213	0.28	6.26e-01
ENSCAFG00000000223	GLI1	no	0.605567	8.40268	AS	72	-0.0713856	5.32754	-0.15	7.39e-01
ENSCAFG00000000223	GLI1	no	0.605567	8.40268	DMSO	24	-0.200212	5.32358	NA	NA
ENSCAFG00000000223	GLI1	no	0.605567	8.40268	DMSO	48	-0.160369	5.19201	-0.40	5.66e-01
ENSCAFG00000000223	GLI1	no	0.605567	8.40268	DMSO	72	-0.0749429	5.37521	0.12	8.13e-01
ENSCAFG00000000223	GLI1	no	0.605567	8.40268	Ibr	24	-0.00845044	5.469	0.36	3.55e-01
ENSCAFG00000000223	GLI1	no	0.605567	8.40268	Ibr	48	-0.018446	5.40972	0.59	1.13e-01
ENSCAFG00000000223	GLI1	no	0.605567	8.40268	Ibr	72	-0.0612177	5.41404	0.13	7.80e-01
ENSCAFG00000000223	GLI1	no	0.605567	8.40268	IbrAS	24	0.307645	5.56419	0.58	4.34e-02
ENSCAFG00000000223	GLI1	no	0.605567	8.40268	IbrAS	48	0.306644	5.50341	0.82	6.47e-03
ENSCAFG00000000223	GLI1	no	0.605567	8.40268	IbrAS	72	0.161219	5.5175	0.33	3.01e-01
ENSCAFG00000000225		no	0.902607	148.686	AS	24	-0.0762011	8.37533	-0.12	6.47e-01
ENSCAFG00000000225		no	0.902607	148.686	AS	48	-0.12469	8.30304	-0.05	8.77e-01
ENSCAFG00000000225		no	0.902607	148.686	AS	72	-0.0713856	8.40882	0.02	9.55e-01
ENSCAFG00000000225		no	0.902607	148.686	DMSO	24	-0.200212	8.44734	NA	NA
ENSCAFG00000000225		no	0.902607	148.686	DMSO	48	-0.160369	8.33375	-0.20	3.43e-01
ENSCAFG00000000225		no	0.902607	148.686	DMSO	72	-0.0749429	8.39955	-0.10	5.40e-01
ENSCAFG00000000225		no	0.902607	148.686	Ibr	24	-0.00845044	8.49282	0.08	7.20e-01
ENSCAFG00000000225		no	0.902607	148.686	Ibr	48	-0.018446	8.49708	0.28	1.01e-01
ENSCAFG00000000225		no	0.902607	148.686	Ibr	72	-0.0612177	8.51464	0.20	3.05e-01
ENSCAFG00000000225		no	0.902607	148.686	IbrAS	24	0.307645	8.7912	0.58	1.24e-05
ENSCAFG00000000225		no	0.902607	148.686	IbrAS	48	0.306644	8.92858	1.00	1.64e-14
ENSCAFG00000000225		no	0.902607	148.686	IbrAS	72	0.161219	8.75727	0.61	6.77e-06
ENSCAFG00000000228	TMED9	no	0.621074	22.9445	AS	24	-0.0762011	10.4872	0.02	9.24e-01
ENSCAFG00000000228	TMED9	no	0.621074	22.9445	AS	48	-0.12469	10.5092	0.01	9.81e-01
ENSCAFG00000000228	TMED9	no	0.621074	22.9445	AS	72	-0.0713856	10.5127	0.12	4.05e-01
ENSCAFG00000000228	TMED9	no	0.621074	22.9445	DMSO	24	-0.200212	10.4725	NA	NA
ENSCAFG00000000228	TMED9	no	0.621074	22.9445	DMSO	48	-0.160369	10.5048	0.05	8.20e-01
ENSCAFG00000000228	TMED9	no	0.621074	22.9445	DMSO	72	-0.0749429	10.4365	-0.07	5.33e-01
ENSCAFG00000000228	TMED9	no	0.621074	22.9445	Ibr	24	-0.00845044	10.45	-0.04	8.39e-01
ENSCAFG00000000228	TMED9	no	0.621074	22.9445	Ibr	48	-0.018446	10.5087	0.01	9.80e-01
ENSCAFG00000000228	TMED9	no	0.621074	22.9445	Ibr	72	-0.0612177	10.4581	0.06	7.54e-01
ENSCAFG00000000228	TMED9	no	0.621074	22.9445	IbrAS	24	0.307645	10.5882	0.19	9.52e-02
ENSCAFG00000000228	TMED9	no	0.621074	22.9445	IbrAS	48	0.306644	10.603	0.16	1.75e-01
ENSCAFG00000000228	TMED9	no	0.621074	22.9445	IbrAS	72	0.161219	10.6283	0.32	4.17e-03
ENSCAFG00000000231	B4GALT7	no	0.531064	17.6689	AS	24	-0.0762011	8.3784	-0.01	9.85e-01
ENSCAFG00000000231	B4GALT7	no	0.531064	17.6689	AS	48	-0.12469	8.27611	-0.32	8.32e-02
ENSCAFG00000000231	B4GALT7	no	0.531064	17.6689	AS	72	-0.0713856	8.39977	-0.35	2.17e-02
ENSCAFG00000000231	B4GALT7	no	0.531064	17.6689	DMSO	24	-0.200212	8.38075	NA	NA
ENSCAFG00000000231	B4GALT7	no	0.531064	17.6689	DMSO	48	-0.160369	8.46237	0.14	5.75e-01
ENSCAFG00000000231	B4GALT7	no	0.531064	17.6689	DMSO	72	-0.0749429	8.60936	0.37	5.39e-03
ENSCAFG00000000231	B4GALT7	no	0.531064	17.6689	Ibr	24	-0.00845044	8.37538	-0.01	9.61e-01
ENSCAFG00000000231	B4GALT7	no	0.531064	17.6689	Ibr	48	-0.018446	8.38067	-0.14	4.84e-01
ENSCAFG00000000231	B4GALT7	no	0.531064	17.6689	Ibr	72	-0.0612177	8.42921	-0.29	9.74e-02
ENSCAFG00000000231	B4GALT7	no	0.531064	17.6689	IbrAS	24	0.307645	8.51757	0.23	1.05e-01
ENSCAFG00000000231	B4GALT7	no	0.531064	17.6689	IbrAS	48	0.306644	8.57521	0.20	1.86e-01
ENSCAFG00000000231	B4GALT7	no	0.531064	17.6689	IbrAS	72	0.161219	8.51019	-0.16	3.14e-01
ENSCAFG00000000233	DCTN2	no	0.320483	12.8579	AS	24	-0.0762011	9.91529	0.06	7.14e-01
ENSCAFG00000000233	DCTN2	no	0.320483	12.8579	AS	48	-0.12469	9.94486	-0.06	7.34e-01
ENSCAFG00000000233	DCTN2	no	0.320483	12.8579	AS	72	-0.0713856	10.0078	-0.17	1.24e-01
ENSCAFG00000000233	DCTN2	no	0.320483	12.8579	DMSO	24	-0.200212	9.87849	NA	NA
ENSCAFG00000000233	DCTN2	no	0.320483	12.8579	DMSO	48	-0.160369	9.98297	0.17	1.87e-01
ENSCAFG00000000233	DCTN2	no	0.320483	12.8579	DMSO	72	-0.0749429	10.1126	0.37	3.71e-05
ENSCAFG00000000233	DCTN2	no	0.320483	12.8579	Ibr	24	-0.00845044	9.90915	0.05	7.17e-01
ENSCAFG00000000233	DCTN2	no	0.320483	12.8579	Ibr	48	-0.018446	9.89388	-0.14	2.14e-01
ENSCAFG00000000233	DCTN2	no	0.320483	12.8579	Ibr	72	-0.0612177	9.97181	-0.21	6.27e-02
ENSCAFG00000000233	DCTN2	no	0.320483	12.8579	IbrAS	24	0.307645	10.0074	0.21	1.89e-02
ENSCAFG00000000233	DCTN2	no	0.320483	12.8579	IbrAS	48	0.306644	10.017	0.06	6.19e-01
ENSCAFG00000000233	DCTN2	no	0.320483	12.8579	IbrAS	72	0.161219	9.98193	-0.21	2.55e-02
ENSCAFG00000000234	AHI1	no	0.499293	19.2623	AS	24	-0.0762011	7.58048	0.36	1.28e-01
ENSCAFG00000000234	AHI1	no	0.499293	19.2623	AS	48	-0.12469	7.48678	-0.03	9.38e-01
ENSCAFG00000000234	AHI1	no	0.499293	19.2623	AS	72	-0.0713856	7.62597	-0.55	1.66e-03
ENSCAFG00000000234	AHI1	no	0.499293	19.2623	DMSO	24	-0.200212	7.38845	NA	NA
ENSCAFG00000000234	AHI1	no	0.499293	19.2623	DMSO	48	-0.160369	7.50451	0.22	4.92e-01
ENSCAFG00000000234	AHI1	no	0.499293	19.2623	DMSO	72	-0.0749429	7.944	0.97	7.61e-09
ENSCAFG00000000234	AHI1	no	0.499293	19.2623	Ibr	24	-0.00845044	7.56922	0.33	1.13e-01
ENSCAFG00000000234	AHI1	no	0.499293	19.2623	Ibr	48	-0.018446	7.49988	-0.00	9.99e-01
ENSCAFG00000000234	AHI1	no	0.499293	19.2623	Ibr	72	-0.0612177	7.49685	-0.82	1.19e-05
ENSCAFG00000000234	AHI1	no	0.499293	19.2623	IbrAS	24	0.307645	7.82938	0.80	5.11e-07
ENSCAFG00000000234	AHI1	no	0.499293	19.2623	IbrAS	48	0.306644	7.77862	0.49	3.32e-03
ENSCAFG00000000234	AHI1	no	0.499293	19.2623	IbrAS	72	0.161219	7.60539	-0.58	3.48e-04
ENSCAFG00000000238	KIF5A	no	0.751541	45.9525	AS	24	-0.0762011	7.38192	0.57	2.59e-02
ENSCAFG00000000238	KIF5A	no	0.751541	45.9525	AS	48	-0.12469	7.33771	0.25	4.58e-01
ENSCAFG00000000238	KIF5A	no	0.751541	45.9525	AS	72	-0.0713856	7.41123	-0.10	7.28e-01
ENSCAFG00000000238	KIF5A	no	0.751541	45.9525	DMSO	24	-0.200212	7.09238	NA	NA
ENSCAFG00000000238	KIF5A	no	0.751541	45.9525	DMSO	48	-0.160369	7.21718	0.25	4.26e-01
ENSCAFG00000000238	KIF5A	no	0.751541	45.9525	DMSO	72	-0.0749429	7.46437	0.70	1.13e-04
ENSCAFG00000000238	KIF5A	no	0.751541	45.9525	Ibr	24	-0.00845044	7.37355	0.56	1.26e-02
ENSCAFG00000000238	KIF5A	no	0.751541	45.9525	Ibr	48	-0.018446	7.36155	0.29	2.56e-01
ENSCAFG00000000238	KIF5A	no	0.751541	45.9525	Ibr	72	-0.0612177	7.50688	0.11	7.12e-01
ENSCAFG00000000238	KIF5A	no	0.751541	45.9525	IbrAS	24	0.307645	7.65278	1.06	9.30e-09
ENSCAFG00000000238	KIF5A	no	0.751541	45.9525	IbrAS	48	0.306644	7.7287	0.93	4.28e-07
ENSCAFG00000000238	KIF5A	no	0.751541	45.9525	IbrAS	72	0.161219	7.74998	0.49	1.06e-02
ENSCAFG00000000248	CLK4	no	0.625948	18.8471	AS	24	-0.0762011	8.62474	0.55	2.38e-02
ENSCAFG00000000248	CLK4	no	0.625948	18.8471	AS	48	-0.12469	8.69997	0.51	3.27e-02
ENSCAFG00000000248	CLK4	no	0.625948	18.8471	AS	72	-0.0713856	8.69746	0.12	6.78e-01
ENSCAFG00000000248	CLK4	no	0.625948	18.8471	DMSO	24	-0.200212	8.32194	NA	NA
ENSCAFG00000000248	CLK4	no	0.625948	18.8471	DMSO	48	-0.160369	8.40337	0.15	5.51e-01
ENSCAFG00000000248	CLK4	no	0.625948	18.8471	DMSO	72	-0.0749429	8.63146	0.53	5.86e-05
ENSCAFG00000000248	CLK4	no	0.625948	18.8471	Ibr	24	-0.00845044	8.57924	0.46	4.01e-02
ENSCAFG00000000248	CLK4	no	0.625948	18.8471	Ibr	48	-0.018446	8.69104	0.51	1.71e-02
ENSCAFG00000000248	CLK4	no	0.625948	18.8471	Ibr	72	-0.0612177	8.42443	-0.40	9.72e-02
ENSCAFG00000000248	CLK4	no	0.625948	18.8471	IbrAS	24	0.307645	8.90066	0.99	2.16e-08
ENSCAFG00000000248	CLK4	no	0.625948	18.8471	IbrAS	48	0.306644	8.85813	0.77	2.27e-05
ENSCAFG00000000248	CLK4	no	0.625948	18.8471	IbrAS	72	0.161219	8.62797	0.02	9.40e-01
ENSCAFG00000000249	PIP4K2C	no	0.469984	2.90044	AS	24	-0.0762011	9.1186	0.11	6.04e-01
ENSCAFG00000000249	PIP4K2C	no	0.469984	2.90044	AS	48	-0.12469	9.04738	-0.01	9.69e-01
ENSCAFG00000000249	PIP4K2C	no	0.469984	2.90044	AS	72	-0.0713856	9.14501	0.14	3.66e-01
ENSCAFG00000000249	PIP4K2C	no	0.469984	2.90044	DMSO	24	-0.200212	9.05798	NA	NA
ENSCAFG00000000249	PIP4K2C	no	0.469984	2.90044	DMSO	48	-0.160369	9.05558	-0.00	9.97e-01
ENSCAFG00000000249	PIP4K2C	no	0.469984	2.90044	DMSO	72	-0.0749429	9.05928	-0.01	9.61e-01
ENSCAFG00000000249	PIP4K2C	no	0.469984	2.90044	Ibr	24	-0.00845044	9.06121	0.01	9.69e-01
ENSCAFG00000000249	PIP4K2C	no	0.469984	2.90044	Ibr	48	-0.018446	9.04653	-0.01	9.58e-01
ENSCAFG00000000249	PIP4K2C	no	0.469984	2.90044	Ibr	72	-0.0612177	9.00786	-0.08	6.59e-01
ENSCAFG00000000249	PIP4K2C	no	0.469984	2.90044	IbrAS	24	0.307645	9.10881	0.09	4.91e-01
ENSCAFG00000000249	PIP4K2C	no	0.469984	2.90044	IbrAS	48	0.306644	9.22395	0.28	1.55e-02
ENSCAFG00000000249	PIP4K2C	no	0.469984	2.90044	IbrAS	72	0.161219	9.15287	0.15	2.38e-01
ENSCAFG00000000253	PEX7	no	0.0928855	1.1246	AS	24	-0.0762011	8.6305	0.04	9.03e-01
ENSCAFG00000000253	PEX7	no	0.0928855	1.1246	AS	48	-0.12469	8.6403	0.06	8.44e-01
ENSCAFG00000000253	PEX7	no	0.0928855	1.1246	AS	72	-0.0713856	8.66782	-0.15	4.25e-01
ENSCAFG00000000253	PEX7	no	0.0928855	1.1246	DMSO	24	-0.200212	8.60875	NA	NA
ENSCAFG00000000253	PEX7	no	0.0928855	1.1246	DMSO	48	-0.160369	8.60331	-0.01	9.82e-01
ENSCAFG00000000253	PEX7	no	0.0928855	1.1246	DMSO	72	-0.0749429	8.76202	0.24	5.01e-02
ENSCAFG00000000253	PEX7	no	0.0928855	1.1246	Ibr	24	-0.00845044	8.75033	0.24	1.75e-01
ENSCAFG00000000253	PEX7	no	0.0928855	1.1246	Ibr	48	-0.018446	8.72922	0.22	2.29e-01
ENSCAFG00000000253	PEX7	no	0.0928855	1.1246	Ibr	72	-0.0612177	8.61362	-0.27	1.42e-01
ENSCAFG00000000253	PEX7	no	0.0928855	1.1246	IbrAS	24	0.307645	8.69559	0.16	3.02e-01
ENSCAFG00000000253	PEX7	no	0.0928855	1.1246	IbrAS	48	0.306644	8.63487	0.06	7.21e-01
ENSCAFG00000000253	PEX7	no	0.0928855	1.1246	IbrAS	72	0.161219	8.54497	-0.37	1.02e-02
ENSCAFG00000000273	AGAP2	no	0.875461	156.321	AS	24	-0.0762011	9.27433	-0.02	9.48e-01
ENSCAFG00000000273	AGAP2	no	0.875461	156.321	AS	48	-0.12469	9.2071	-0.02	9.40e-01
ENSCAFG00000000273	AGAP2	no	0.875461	156.321	AS	72	-0.0713856	9.11351	-0.10	5.87e-01
ENSCAFG00000000273	AGAP2	no	0.875461	156.321	DMSO	24	-0.200212	9.28665	NA	NA
ENSCAFG00000000273	AGAP2	no	0.875461	156.321	DMSO	48	-0.160369	9.21929	-0.12	6.22e-01
ENSCAFG00000000273	AGAP2	no	0.875461	156.321	DMSO	72	-0.0749429	9.17083	-0.21	1.20e-01
ENSCAFG00000000273	AGAP2	no	0.875461	156.321	Ibr	24	-0.00845044	9.35155	0.11	5.55e-01
ENSCAFG00000000273	AGAP2	no	0.875461	156.321	Ibr	48	-0.018446	9.27799	0.10	5.84e-01
ENSCAFG00000000273	AGAP2	no	0.875461	156.321	Ibr	72	-0.0612177	9.28355	0.19	2.60e-01
ENSCAFG00000000273	AGAP2	no	0.875461	156.321	IbrAS	24	0.307645	9.74477	0.74	9.85e-11
ENSCAFG00000000273	AGAP2	no	0.875461	156.321	IbrAS	48	0.306644	9.7006	0.78	1.07e-11
ENSCAFG00000000273	AGAP2	no	0.875461	156.321	IbrAS	72	0.161219	9.53528	0.60	4.84e-07
ENSCAFG00000000277	CCDC28A	no	0.302267	6.59302	AS	24	-0.0762011	6.82295	0.20	5.16e-01
ENSCAFG00000000277	CCDC28A	no	0.302267	6.59302	AS	48	-0.12469	6.77762	0.21	5.00e-01
ENSCAFG00000000277	CCDC28A	no	0.302267	6.59302	AS	72	-0.0713856	6.79363	-0.42	3.31e-02
ENSCAFG00000000277	CCDC28A	no	0.302267	6.59302	DMSO	24	-0.200212	6.72116	NA	NA
ENSCAFG00000000277	CCDC28A	no	0.302267	6.59302	DMSO	48	-0.160369	6.67336	-0.10	8.51e-01
ENSCAFG00000000277	CCDC28A	no	0.302267	6.59302	DMSO	72	-0.0749429	7.01562	0.55	1.03e-02
ENSCAFG00000000277	CCDC28A	no	0.302267	6.59302	Ibr	24	-0.00845044	6.95109	0.44	3.12e-02
ENSCAFG00000000277	CCDC28A	no	0.302267	6.59302	Ibr	48	-0.018446	6.95126	0.54	6.66e-03
ENSCAFG00000000277	CCDC28A	no	0.302267	6.59302	Ibr	72	-0.0612177	6.7208	-0.54	1.21e-02
ENSCAFG00000000277	CCDC28A	no	0.302267	6.59302	IbrAS	24	0.307645	7.02985	0.59	4.90e-04
ENSCAFG00000000277	CCDC28A	no	0.302267	6.59302	IbrAS	48	0.306644	6.81476	0.29	1.45e-01
ENSCAFG00000000277	CCDC28A	no	0.302267	6.59302	IbrAS	72	0.161219	6.71349	-0.59	9.38e-04
ENSCAFG00000000281	ABRACL	no	0.889559	166.184	AS	24	-0.0762011	10.4752	0.17	5.12e-01
ENSCAFG00000000281	ABRACL	no	0.889559	166.184	AS	48	-0.12469	10.4403	0.36	7.40e-02
ENSCAFG00000000281	ABRACL	no	0.889559	166.184	AS	72	-0.0713856	10.3938	0.03	9.19e-01
ENSCAFG00000000281	ABRACL	no	0.889559	166.184	DMSO	24	-0.200212	10.3764	NA	NA
ENSCAFG00000000281	ABRACL	no	0.889559	166.184	DMSO	48	-0.160369	10.2277	-0.25	1.04e-01
ENSCAFG00000000281	ABRACL	no	0.889559	166.184	DMSO	72	-0.0749429	10.3758	-0.02	9.23e-01
ENSCAFG00000000281	ABRACL	no	0.889559	166.184	Ibr	24	-0.00845044	10.6811	0.50	2.15e-03
ENSCAFG00000000281	ABRACL	no	0.889559	166.184	Ibr	48	-0.018446	10.6916	0.77	4.17e-07
ENSCAFG00000000281	ABRACL	no	0.889559	166.184	Ibr	72	-0.0612177	10.4479	0.11	6.35e-01
ENSCAFG00000000281	ABRACL	no	0.889559	166.184	IbrAS	24	0.307645	10.8942	0.84	1.59e-09
ENSCAFG00000000281	ABRACL	no	0.889559	166.184	IbrAS	48	0.306644	10.9938	1.24	4.60e-19
ENSCAFG00000000281	ABRACL	no	0.889559	166.184	IbrAS	72	0.161219	10.7696	0.64	1.03e-05
ENSCAFG00000000282	HECA	no	0.766946	69.4338	AS	24	-0.0762011	9.20529	0.44	1.19e-02
ENSCAFG00000000282	HECA	no	0.766946	69.4338	AS	48	-0.12469	9.09923	0.25	2.37e-01
ENSCAFG00000000282	HECA	no	0.766946	69.4338	AS	72	-0.0713856	9.14631	0.02	9.42e-01
ENSCAFG00000000282	HECA	no	0.766946	69.4338	DMSO	24	-0.200212	8.95279	NA	NA
ENSCAFG00000000282	HECA	no	0.766946	69.4338	DMSO	48	-0.160369	8.95525	0.00	9.95e-01
ENSCAFG00000000282	HECA	no	0.766946	69.4338	DMSO	72	-0.0749429	9.13437	0.30	1.97e-02
ENSCAFG00000000282	HECA	no	0.766946	69.4338	Ibr	24	-0.00845044	9.3973	0.75	8.05e-08
ENSCAFG00000000282	HECA	no	0.766946	69.4338	Ibr	48	-0.018446	9.24634	0.50	7.57e-04
ENSCAFG00000000282	HECA	no	0.766946	69.4338	Ibr	72	-0.0612177	9.2436	0.18	3.42e-01
ENSCAFG00000000282	HECA	no	0.766946	69.4338	IbrAS	24	0.307645	9.59913	1.08	2.39e-17
ENSCAFG00000000282	HECA	no	0.766946	69.4338	IbrAS	48	0.306644	9.3625	0.69	2.03e-07
ENSCAFG00000000282	HECA	no	0.766946	69.4338	IbrAS	72	0.161219	9.36177	0.37	7.52e-03
ENSCAFG00000000285	CITED2	no	0.590707	11.3608	AS	24	-0.0762011	8.18101	0.02	9.46e-01
ENSCAFG00000000285	CITED2	no	0.590707	11.3608	AS	48	-0.12469	8.22416	-0.07	8.20e-01
ENSCAFG00000000285	CITED2	no	0.590707	11.3608	AS	72	-0.0713856	8.24554	-0.22	1.67e-01
ENSCAFG00000000285	CITED2	no	0.590707	11.3608	DMSO	24	-0.200212	8.16918	NA	NA
ENSCAFG00000000285	CITED2	no	0.590707	11.3608	DMSO	48	-0.160369	8.26187	0.17	5.28e-01
ENSCAFG00000000285	CITED2	no	0.590707	11.3608	DMSO	72	-0.0749429	8.36942	0.34	2.42e-02
ENSCAFG00000000285	CITED2	no	0.590707	11.3608	Ibr	24	-0.00845044	8.36189	0.34	2.32e-02
ENSCAFG00000000285	CITED2	no	0.590707	11.3608	Ibr	48	-0.018446	8.28355	0.04	8.66e-01
ENSCAFG00000000285	CITED2	no	0.590707	11.3608	Ibr	72	-0.0612177	8.16228	-0.32	4.81e-02
ENSCAFG00000000285	CITED2	no	0.590707	11.3608	IbrAS	24	0.307645	8.61297	0.76	1.78e-10
ENSCAFG00000000285	CITED2	no	0.590707	11.3608	IbrAS	48	0.306644	8.35648	0.16	2.66e-01
ENSCAFG00000000285	CITED2	no	0.590707	11.3608	IbrAS	72	0.161219	8.33738	-0.06	7.32e-01
ENSCAFG00000000293	TSFM	no	0.0901849	1.44599	AS	24	-0.0762011	10.3447	0.14	3.62e-01
ENSCAFG00000000293	TSFM	no	0.0901849	1.44599	AS	48	-0.12469	10.2731	-0.02	9.19e-01
ENSCAFG00000000293	TSFM	no	0.0901849	1.44599	AS	72	-0.0713856	10.2886	-0.00	9.94e-01
ENSCAFG00000000293	TSFM	no	0.0901849	1.44599	DMSO	24	-0.200212	10.2575	NA	NA
ENSCAFG00000000293	TSFM	no	0.0901849	1.44599	DMSO	48	-0.160369	10.2877	0.05	8.22e-01
ENSCAFG00000000293	TSFM	no	0.0901849	1.44599	DMSO	72	-0.0749429	10.2891	0.04	7.66e-01
ENSCAFG00000000293	TSFM	no	0.0901849	1.44599	Ibr	24	-0.00845044	10.2748	0.03	8.69e-01
ENSCAFG00000000293	TSFM	no	0.0901849	1.44599	Ibr	48	-0.018446	10.2826	-0.01	9.70e-01
ENSCAFG00000000293	TSFM	no	0.0901849	1.44599	Ibr	72	-0.0612177	10.2022	-0.13	3.48e-01
ENSCAFG00000000293	TSFM	no	0.0901849	1.44599	IbrAS	24	0.307645	10.3013	0.08	4.96e-01
ENSCAFG00000000293	TSFM	no	0.0901849	1.44599	IbrAS	48	0.306644	10.2704	-0.03	8.43e-01
ENSCAFG00000000293	TSFM	no	0.0901849	1.44599	IbrAS	72	0.161219	10.2299	-0.09	4.32e-01
ENSCAFG00000000303	AIG1	no	0.723869	32.909	AS	24	-0.0762011	6.98087	0.32	1.55e-01
ENSCAFG00000000303	AIG1	no	0.723869	32.909	AS	48	-0.12469	6.94102	0.51	1.32e-02
ENSCAFG00000000303	AIG1	no	0.723869	32.909	AS	72	-0.0713856	6.85223	-0.42	1.64e-02
ENSCAFG00000000303	AIG1	no	0.723869	32.909	DMSO	24	-0.200212	6.81431	NA	NA
ENSCAFG00000000303	AIG1	no	0.723869	32.909	DMSO	48	-0.160369	6.68815	-0.27	4.76e-01
ENSCAFG00000000303	AIG1	no	0.723869	32.909	DMSO	72	-0.0749429	7.07417	0.48	2.69e-02
ENSCAFG00000000303	AIG1	no	0.723869	32.909	Ibr	24	-0.00845044	7.00296	0.37	4.82e-02
ENSCAFG00000000303	AIG1	no	0.723869	32.909	Ibr	48	-0.018446	6.9386	0.51	6.56e-03
ENSCAFG00000000303	AIG1	no	0.723869	32.909	Ibr	72	-0.0612177	6.73948	-0.61	1.66e-03
ENSCAFG00000000303	AIG1	no	0.723869	32.909	IbrAS	24	0.307645	7.13669	0.60	5.69e-05
ENSCAFG00000000303	AIG1	no	0.723869	32.909	IbrAS	48	0.306644	7.21274	1.00	3.79e-11
ENSCAFG00000000303	AIG1	no	0.723869	32.909	IbrAS	72	0.161219	7.02907	-0.08	6.95e-01
ENSCAFG00000000308	CTDSP2	no	0.893587	187.225	AS	24	-0.0762011	9.48035	0.49	7.56e-06
ENSCAFG00000000308	CTDSP2	no	0.893587	187.225	AS	48	-0.12469	9.48263	0.35	2.54e-03
ENSCAFG00000000308	CTDSP2	no	0.893587	187.225	AS	72	-0.0713856	9.49459	0.45	7.34e-06
ENSCAFG00000000308	CTDSP2	no	0.893587	187.225	DMSO	24	-0.200212	9.1991	NA	NA
ENSCAFG00000000308	CTDSP2	no	0.893587	187.225	DMSO	48	-0.160369	9.27968	0.14	4.66e-01
ENSCAFG00000000308	CTDSP2	no	0.893587	187.225	DMSO	72	-0.0749429	9.23172	0.04	7.79e-01
ENSCAFG00000000308	CTDSP2	no	0.893587	187.225	Ibr	24	-0.00845044	9.68911	0.83	9.54e-19
ENSCAFG00000000308	CTDSP2	no	0.893587	187.225	Ibr	48	-0.018446	9.62509	0.58	1.89e-09
ENSCAFG00000000308	CTDSP2	no	0.893587	187.225	Ibr	72	-0.0612177	9.49089	0.48	2.04e-05
ENSCAFG00000000308	CTDSP2	no	0.893587	187.225	IbrAS	24	0.307645	10.0719	1.43	4.68e-60
ENSCAFG00000000308	CTDSP2	no	0.893587	187.225	IbrAS	48	0.306644	9.93191	1.07	1.54e-33
ENSCAFG00000000308	CTDSP2	no	0.893587	187.225	IbrAS	72	0.161219	9.79176	0.93	4.21e-25
ENSCAFG00000000310	ATP23	no	0.309245	2.78084	AS	24	-0.0762011	5.76651	0.43	2.77e-01
ENSCAFG00000000310	ATP23	no	0.309245	2.78084	AS	48	-0.12469	5.59638	0.13	8.37e-01
ENSCAFG00000000310	ATP23	no	0.309245	2.78084	AS	72	-0.0713856	5.55494	-0.76	9.91e-03
ENSCAFG00000000310	ATP23	no	0.309245	2.78084	DMSO	24	-0.200212	5.5862	NA	NA
ENSCAFG00000000310	ATP23	no	0.309245	2.78084	DMSO	48	-0.160369	5.55052	-0.09	9.08e-01
ENSCAFG00000000310	ATP23	no	0.309245	2.78084	DMSO	72	-0.0749429	5.88683	0.66	2.43e-02
ENSCAFG00000000310	ATP23	no	0.309245	2.78084	Ibr	24	-0.00845044	5.79898	0.50	1.34e-01
ENSCAFG00000000310	ATP23	no	0.309245	2.78084	Ibr	48	-0.018446	5.69356	0.37	3.06e-01
ENSCAFG00000000310	ATP23	no	0.309245	2.78084	Ibr	72	-0.0612177	5.51811	-0.87	8.20e-03
ENSCAFG00000000310	ATP23	no	0.309245	2.78084	IbrAS	24	0.307645	5.76696	0.44	1.13e-01
ENSCAFG00000000310	ATP23	no	0.309245	2.78084	IbrAS	48	0.306644	5.67717	0.31	3.27e-01
ENSCAFG00000000310	ATP23	no	0.309245	2.78084	IbrAS	72	0.161219	5.62381	-0.58	3.47e-02
ENSCAFG00000000320	SERF2	no	0.839487	106.13	AS	24	-0.0762011	9.8964	0.31	2.24e-01
ENSCAFG00000000320	SERF2	no	0.839487	106.13	AS	48	-0.12469	9.87221	0.12	7.39e-01
ENSCAFG00000000320	SERF2	no	0.839487	106.13	AS	72	-0.0713856	9.90776	-0.04	9.10e-01
ENSCAFG00000000320	SERF2	no	0.839487	106.13	DMSO	24	-0.200212	9.7087	NA	NA
ENSCAFG00000000320	SERF2	no	0.839487	106.13	DMSO	48	-0.160369	9.79937	0.15	4.45e-01
ENSCAFG00000000320	SERF2	no	0.839487	106.13	DMSO	72	-0.0749429	9.92942	0.35	2.56e-03
ENSCAFG00000000320	SERF2	no	0.839487	106.13	Ibr	24	-0.00845044	9.94479	0.39	6.53e-02
ENSCAFG00000000320	SERF2	no	0.839487	106.13	Ibr	48	-0.018446	9.8737	0.14	6.10e-01
ENSCAFG00000000320	SERF2	no	0.839487	106.13	Ibr	72	-0.0612177	9.81703	-0.18	4.95e-01
ENSCAFG00000000320	SERF2	no	0.839487	106.13	IbrAS	24	0.307645	10.1407	0.72	2.08e-05
ENSCAFG00000000320	SERF2	no	0.839487	106.13	IbrAS	48	0.306644	10.1383	0.56	1.49e-03
ENSCAFG00000000320	SERF2	no	0.839487	106.13	IbrAS	72	0.161219	10.0381	0.19	3.42e-01
ENSCAFG00000000355	MGAT4B	no	0.806148	109.665	AS	24	-0.0762011	9.96147	0.21	2.00e-01
ENSCAFG00000000355	MGAT4B	no	0.806148	109.665	AS	48	-0.12469	9.97368	-0.12	5.42e-01
ENSCAFG00000000355	MGAT4B	no	0.806148	109.665	AS	72	-0.0713856	10.1335	-0.21	1.21e-01
ENSCAFG00000000355	MGAT4B	no	0.806148	109.665	DMSO	24	-0.200212	9.83954	NA	NA
ENSCAFG00000000355	MGAT4B	no	0.806148	109.665	DMSO	48	-0.160369	10.0467	0.35	9.11e-04
ENSCAFG00000000355	MGAT4B	no	0.806148	109.665	DMSO	72	-0.0749429	10.2626	0.68	3.05e-15
ENSCAFG00000000355	MGAT4B	no	0.806148	109.665	Ibr	24	-0.00845044	9.8784	0.06	7.20e-01
ENSCAFG00000000355	MGAT4B	no	0.806148	109.665	Ibr	48	-0.018446	9.95263	-0.16	2.93e-01
ENSCAFG00000000355	MGAT4B	no	0.806148	109.665	Ibr	72	-0.0612177	10.0531	-0.32	1.67e-02
ENSCAFG00000000355	MGAT4B	no	0.806148	109.665	IbrAS	24	0.307645	10.3404	0.82	2.27e-15
ENSCAFG00000000355	MGAT4B	no	0.806148	109.665	IbrAS	48	0.306644	10.4799	0.69	3.11e-11
ENSCAFG00000000355	MGAT4B	no	0.806148	109.665	IbrAS	72	0.161219	10.3536	0.15	2.11e-01
ENSCAFG00000000360	SQSTM1	no	0.77155	72.0708	AS	24	-0.0762011	10.2829	0.42	8.50e-03
ENSCAFG00000000360	SQSTM1	no	0.77155	72.0708	AS	48	-0.12469	10.3208	-0.03	9.32e-01
ENSCAFG00000000360	SQSTM1	no	0.77155	72.0708	AS	72	-0.0713856	10.4986	-0.26	7.11e-02
ENSCAFG00000000360	SQSTM1	no	0.77155	72.0708	DMSO	24	-0.200212	10.0373	NA	NA
ENSCAFG00000000360	SQSTM1	no	0.77155	72.0708	DMSO	48	-0.160369	10.3375	0.51	6.05e-07
ENSCAFG00000000360	SQSTM1	no	0.77155	72.0708	DMSO	72	-0.0749429	10.6659	1.02	1.41e-29
ENSCAFG00000000360	SQSTM1	no	0.77155	72.0708	Ibr	24	-0.00845044	10.0827	0.08	7.10e-01
ENSCAFG00000000360	SQSTM1	no	0.77155	72.0708	Ibr	48	-0.018446	10.0939	-0.41	3.34e-03
ENSCAFG00000000360	SQSTM1	no	0.77155	72.0708	Ibr	72	-0.0612177	10.182	-0.77	3.98e-08
ENSCAFG00000000360	SQSTM1	no	0.77155	72.0708	IbrAS	24	0.307645	10.7775	1.22	2.30e-25
ENSCAFG00000000360	SQSTM1	no	0.77155	72.0708	IbrAS	48	0.306644	11.0585	1.13	2.46e-22
ENSCAFG00000000360	SQSTM1	no	0.77155	72.0708	IbrAS	72	0.161219	10.9318	0.43	5.22e-04
ENSCAFG00000000365	MRNIP	no	0.882672	124.167	AS	24	-0.0762011	6.59211	0.47	9.26e-02
ENSCAFG00000000365	MRNIP	no	0.882672	124.167	AS	48	-0.12469	6.44748	0.21	5.80e-01
ENSCAFG00000000365	MRNIP	no	0.882672	124.167	AS	72	-0.0713856	6.51646	-0.42	6.48e-02
ENSCAFG00000000365	MRNIP	no	0.882672	124.167	DMSO	24	-0.200212	6.37021	NA	NA
ENSCAFG00000000365	MRNIP	no	0.882672	124.167	DMSO	48	-0.160369	6.35089	-0.05	9.45e-01
ENSCAFG00000000365	MRNIP	no	0.882672	124.167	DMSO	72	-0.0749429	6.73301	0.72	1.62e-03
ENSCAFG00000000365	MRNIP	no	0.882672	124.167	Ibr	24	-0.00845044	6.46435	0.20	5.00e-01
ENSCAFG00000000365	MRNIP	no	0.882672	124.167	Ibr	48	-0.018446	6.50219	0.33	2.26e-01
ENSCAFG00000000365	MRNIP	no	0.882672	124.167	Ibr	72	-0.0612177	6.31717	-0.82	7.43e-04
ENSCAFG00000000365	MRNIP	no	0.882672	124.167	IbrAS	24	0.307645	6.97898	1.20	6.80e-11
ENSCAFG00000000365	MRNIP	no	0.882672	124.167	IbrAS	48	0.306644	7.09705	1.43	8.01e-15
ENSCAFG00000000365	MRNIP	no	0.882672	124.167	IbrAS	72	0.161219	6.86234	0.25	2.41e-01
ENSCAFG00000000370		no	0.465788	11.1493	AS	24	-0.0762011	9.72014	0.07	7.68e-01
ENSCAFG00000000370		no	0.465788	11.1493	AS	48	-0.12469	9.70579	0.19	3.05e-01
ENSCAFG00000000370		no	0.465788	11.1493	AS	72	-0.0713856	9.74301	-0.18	2.24e-01
ENSCAFG00000000370		no	0.465788	11.1493	DMSO	24	-0.200212	9.67759	NA	NA
ENSCAFG00000000370		no	0.465788	11.1493	DMSO	48	-0.160369	9.59168	-0.14	3.95e-01
ENSCAFG00000000370		no	0.465788	11.1493	DMSO	72	-0.0749429	9.85918	0.28	7.07e-03
ENSCAFG00000000370		no	0.465788	11.1493	Ibr	24	-0.00845044	9.7441	0.11	5.15e-01
ENSCAFG00000000370		no	0.465788	11.1493	Ibr	48	-0.018446	9.71882	0.21	1.46e-01
ENSCAFG00000000370		no	0.465788	11.1493	Ibr	72	-0.0612177	9.57076	-0.49	2.79e-04
ENSCAFG00000000370		no	0.465788	11.1493	IbrAS	24	0.307645	9.7718	0.16	2.06e-01
ENSCAFG00000000370		no	0.465788	11.1493	IbrAS	48	0.306644	9.8428	0.41	3.50e-04
ENSCAFG00000000370		no	0.465788	11.1493	IbrAS	72	0.161219	9.73131	-0.21	9.47e-02
ENSCAFG00000000375	ZC3H12D	no	0.316113	1.11268	AS	24	-0.0762011	8.60606	0.02	9.46e-01
ENSCAFG00000000375	ZC3H12D	no	0.316113	1.11268	AS	48	-0.12469	8.39842	-0.26	1.74e-01
ENSCAFG00000000375	ZC3H12D	no	0.316113	1.11268	AS	72	-0.0713856	8.4191	-0.18	3.07e-01
ENSCAFG00000000375	ZC3H12D	no	0.316113	1.11268	DMSO	24	-0.200212	8.596	NA	NA
ENSCAFG00000000375	ZC3H12D	no	0.316113	1.11268	DMSO	48	-0.160369	8.54912	-0.08	7.60e-01
ENSCAFG00000000375	ZC3H12D	no	0.316113	1.11268	DMSO	72	-0.0749429	8.52198	-0.14	3.17e-01
ENSCAFG00000000375	ZC3H12D	no	0.316113	1.11268	Ibr	24	-0.00845044	8.70969	0.19	2.72e-01
ENSCAFG00000000375	ZC3H12D	no	0.316113	1.11268	Ibr	48	-0.018446	8.50468	-0.08	7.16e-01
ENSCAFG00000000375	ZC3H12D	no	0.316113	1.11268	Ibr	72	-0.0612177	8.48902	-0.01	9.77e-01
ENSCAFG00000000375	ZC3H12D	no	0.316113	1.11268	IbrAS	24	0.307645	8.57556	-0.03	8.34e-01
ENSCAFG00000000375	ZC3H12D	no	0.316113	1.11268	IbrAS	48	0.306644	8.61535	0.12	4.51e-01
ENSCAFG00000000375	ZC3H12D	no	0.316113	1.11268	IbrAS	72	0.161219	8.63714	0.20	1.59e-01
ENSCAFG00000000378	HELB	no	0.556686	23.2699	AS	24	-0.0762011	8.96813	0.31	1.57e-01
ENSCAFG00000000378	HELB	no	0.556686	23.2699	AS	48	-0.12469	8.95291	0.39	6.27e-02
ENSCAFG00000000378	HELB	no	0.556686	23.2699	AS	72	-0.0713856	8.78635	0.11	6.38e-01
ENSCAFG00000000378	HELB	no	0.556686	23.2699	DMSO	24	-0.200212	8.78418	NA	NA
ENSCAFG00000000378	HELB	no	0.556686	23.2699	DMSO	48	-0.160369	8.71914	-0.11	6.93e-01
ENSCAFG00000000378	HELB	no	0.556686	23.2699	DMSO	72	-0.0749429	8.72429	-0.12	4.63e-01
ENSCAFG00000000378	HELB	no	0.556686	23.2699	Ibr	24	-0.00845044	8.95829	0.30	1.20e-01
ENSCAFG00000000378	HELB	no	0.556686	23.2699	Ibr	48	-0.018446	8.89956	0.31	1.06e-01
ENSCAFG00000000378	HELB	no	0.556686	23.2699	Ibr	72	-0.0612177	8.93308	0.35	8.16e-02
ENSCAFG00000000378	HELB	no	0.556686	23.2699	IbrAS	24	0.307645	9.07213	0.49	1.35e-03
ENSCAFG00000000378	HELB	no	0.556686	23.2699	IbrAS	48	0.306644	9.0689	0.58	1.48e-04
ENSCAFG00000000378	HELB	no	0.556686	23.2699	IbrAS	72	0.161219	8.99451	0.47	2.79e-03
ENSCAFG00000000381	TBC1D9B	no	0.478703	9.1147	AS	24	-0.0762011	10.0015	0.18	2.52e-01
ENSCAFG00000000381	TBC1D9B	no	0.478703	9.1147	AS	48	-0.12469	9.95911	0.06	7.96e-01
ENSCAFG00000000381	TBC1D9B	no	0.478703	9.1147	AS	72	-0.0713856	10.0339	0.20	1.09e-01
ENSCAFG00000000381	TBC1D9B	no	0.478703	9.1147	DMSO	24	-0.200212	9.89373	NA	NA
ENSCAFG00000000381	TBC1D9B	no	0.478703	9.1147	DMSO	48	-0.160369	9.92403	0.05	8.39e-01
ENSCAFG00000000381	TBC1D9B	no	0.478703	9.1147	DMSO	72	-0.0749429	9.90935	0.01	9.34e-01
ENSCAFG00000000381	TBC1D9B	no	0.478703	9.1147	Ibr	24	-0.00845044	9.97661	0.14	3.28e-01
ENSCAFG00000000381	TBC1D9B	no	0.478703	9.1147	Ibr	48	-0.018446	9.89654	-0.04	8.10e-01
ENSCAFG00000000381	TBC1D9B	no	0.478703	9.1147	Ibr	72	-0.0612177	9.98805	0.15	2.97e-01
ENSCAFG00000000381	TBC1D9B	no	0.478703	9.1147	IbrAS	24	0.307645	10.0405	0.25	2.03e-02
ENSCAFG00000000381	TBC1D9B	no	0.478703	9.1147	IbrAS	48	0.306644	10.0536	0.21	5.53e-02
ENSCAFG00000000381	TBC1D9B	no	0.478703	9.1147	IbrAS	72	0.161219	10.1082	0.32	2.21e-03
ENSCAFG00000000388	TRIM39	no	0.185541	1.44888	AS	24	-0.0762011	5.63482	0.03	9.52e-01
[truncated: 45,959 more rows]

## Sheet: 4 - darkolivegreen
Ensembl Gene Id	Gene Symbol	Hub	kme	kWithin	Treatment	Incubation Time [h]	Eigengene	Expression Value	log2 Fold-Change	Adjusted P-value
[truncated: 9,732 more rows]

[truncated: 5 more sheets: 5 - lightcyan1, 6 - cyan, 7 - plum1, 8 - lightcyan, 9 - salmon]
